# Supplementary material for: Mapping the adaptive landscape of Batesian mimicry using 3D-printed stimuli
Source: Nature. 2025 Jul 2;644(8077):706–13. doi: 10.1038/s41586-025-09216-3 (PMC12367557; doi:10.1038/s41586-025-09216-3)
Supplement: Supplementary file 2 — 3D examples. Five stimuli from the axis M. meridiana to V. vulgaris viewable in 3D (five .obj files each with an associated .mtl file, which provides colour data). Files can be viewed in a variety of 3D applications depending on your operating system, or using an online viewer such as https://3dviewer.net63. [file 41586_2025_9216_MOESM2_ESM.zip]

Archive with 10 entries (10 files):
- 3D_examples/M100.mtl
- 3D_examples/M100.obj
- 3D_examples/M25V75.mtl
- 3D_examples/M25V75.obj
- 3D_examples/M50V50.mtl
- 3D_examples/M50V50.obj
- 3D_examples/M75V25.mtl
- 3D_examples/M75V25.obj
- 3D_examples/V100.mtl
- 3D_examples/V100.obj
