# Supplementary material for: Mapping the adaptive landscape of Batesian mimicry using 3D-printed stimuli
Source: Nature. 2025 Jul 2;644(8077):706–13. doi: 10.1038/s41586-025-09216-3 (PMC12367557; doi:10.1038/s41586-025-09216-3)
Supplement: Supplementary file 2 — 3D examples. Five stimuli from the axis M. meridiana to V. vulgaris viewable in 3D (five .obj files each with an associated .mtl file, which provides colour data). Files can be viewed in a variety of 3D applications depending on your operating system, or using an online viewer such as https://3dviewer.net63. [file 41586_2025_9216_MOESM2_ESM.zip › 3D_examples/M100.mtl]

newmtl color_3a3235
Kd 0.207843 0.196078 0.227451
newmtl color_3b3032
Kd 0.196078 0.188235 0.231373
newmtl color_3b3133
Kd 0.2 0.192157 0.231373
newmtl color_3c3033
Kd 0.2 0.188235 0.235294
newmtl color_3c3034
Kd 0.203922 0.188235 0.235294
newmtl color_3c3035
Kd 0.207843 0.188235 0.235294
newmtl color_3c3132
Kd 0.196078 0.192157 0.235294
newmtl color_3c3133
Kd 0.2 0.192157 0.235294
newmtl color_3c3134
Kd 0.203922 0.192157 0.235294
newmtl color_3c3135
Kd 0.207843 0.192157 0.235294
newmtl color_3c3233
Kd 0.2 0.196078 0.235294
newmtl color_3c3234
Kd 0.203922 0.196078 0.235294
newmtl color_3c3235
Kd 0.207843 0.196078 0.235294
newmtl color_3d3034
Kd 0.203922 0.188235 0.239216
newmtl color_3d3035
Kd 0.207843 0.188235 0.239216
newmtl color_3d3133
Kd 0.2 0.192157 0.239216
newmtl color_3d3134
Kd 0.203922 0.192157 0.239216
newmtl color_3d3135
Kd 0.207843 0.192157 0.239216
newmtl color_3d3233
Kd 0.2 0.196078 0.239216
newmtl color_3d3234
Kd 0.203922 0.196078 0.239216
newmtl color_3d3235
Kd 0.207843 0.196078 0.239216
newmtl color_3e3033
Kd 0.2 0.188235 0.243137
newmtl color_3e3034
Kd 0.203922 0.188235 0.243137
newmtl color_3e3035
Kd 0.207843 0.188235 0.243137
newmtl color_3e3134
Kd 0.203922 0.192157 0.243137
newmtl color_3e3135
Kd 0.207843 0.192157 0.243137
newmtl color_3e3233
Kd 0.2 0.196078 0.243137
newmtl color_3e3234
Kd 0.203922 0.196078 0.243137
newmtl color_3e3235
Kd 0.207843 0.196078 0.243137
newmtl color_413d44
Kd 0.266667 0.239216 0.254902
newmtl color_423f46
Kd 0.27451 0.247059 0.258824
newmtl color_44393c
Kd 0.235294 0.223529 0.266667
newmtl color_444750
Kd 0.313725 0.278431 0.266667
newmtl color_444751
Kd 0.317647 0.278431 0.266667
newmtl color_444953
Kd 0.32549 0.286275 0.266667
newmtl color_463b3e
Kd 0.243137 0.231373 0.27451
newmtl color_47515e
Kd 0.368627 0.317647 0.278431
newmtl color_495968
Kd 0.407843 0.34902 0.286275
newmtl color_495969
Kd 0.411765 0.34902 0.286275
newmtl color_4b5f70
Kd 0.439216 0.372549 0.294118
newmtl color_4c6376
Kd 0.462745 0.388235 0.298039
newmtl color_4d4447
Kd 0.278431 0.266667 0.301961
newmtl color_4d667a
Kd 0.478431 0.4 0.301961
newmtl color_4f6e84
Kd 0.517647 0.431373 0.309804
newmtl color_506e84
Kd 0.517647 0.431373 0.313725
newmtl color_507188
Kd 0.533333 0.443137 0.313725
newmtl color_544c4e
Kd 0.305882 0.298039 0.329412
newmtl color_55819d
Kd 0.615686 0.505882 0.333333
newmtl color_5686a3
Kd 0.639216 0.52549 0.337255
newmtl color_598eae
Kd 0.682353 0.556863 0.34902
newmtl color_5a92b3
Kd 0.701961 0.572549 0.352941
newmtl color_5b5456
Kd 0.337255 0.329412 0.356863
newmtl color_5b96b8
Kd 0.721569 0.588235 0.356863
newmtl color_5d5759
Kd 0.34902 0.341176 0.364706
newmtl color_5d9dc1
Kd 0.756863 0.615686 0.364706
newmtl color_60a8d0
Kd 0.815686 0.658824 0.376471
newmtl color_60a8d1
Kd 0.819608 0.658824 0.376471
newmtl color_60a9d0
Kd 0.815686 0.662745 0.376471
newmtl color_61a9d0
Kd 0.815686 0.662745 0.380392
newmtl color_61a9d1
Kd 0.819608 0.662745 0.380392
newmtl color_656061
Kd 0.380392 0.376471 0.396078
newmtl color_696466
Kd 0.4 0.392157 0.411765
newmtl color_696566
Kd 0.4 0.396078 0.411765
newmtl color_6a6667
Kd 0.403922 0.4 0.415686
newmtl color_6b6768
Kd 0.407843 0.403922 0.419608
newmtl color_747272
Kd 0.447059 0.447059 0.454902
newmtl color_7a7a7a
Kd 0.478431 0.478431 0.478431
newmtl color_7e7e7e
Kd 0.494118 0.494118 0.494118
newmtl color_7f7f7f
Kd 0.498039 0.498039 0.498039
newmtl color_808080
Kd 0.501961 0.501961 0.501961
newmtl color_ffc0c0c0
Kd 0.752941 0.752941 0.752941
