# Supplementary material for: Mapping the adaptive landscape of Batesian mimicry using 3D-printed stimuli
Source: Nature. 2025 Jul 2;644(8077):706–13. doi: 10.1038/s41586-025-09216-3 (PMC12367557; doi:10.1038/s41586-025-09216-3)
Supplement: Supplementary file 2 — 3D examples. Five stimuli from the axis M. meridiana to V. vulgaris viewable in 3D (five .obj files each with an associated .mtl file, which provides colour data). Files can be viewed in a variety of 3D applications depending on your operating system, or using an online viewer such as https://3dviewer.net63. [file 41586_2025_9216_MOESM2_ESM.zip › 3D_examples/M100.obj]

o M100
# vertex coordinates are measured in units, where 1 unit = 1.000000 mm
v -34.1002 -8.7453 -8.0361
v -36.0077 -6.837 -8.0357
v -36.0241 -6.8123 -8.0354
v -33.362 -9.2649 -8.0354
v -32.4253 -9.808 -8.0353
v -34.1314 -8.7167 -8.0351
v -37.0697 -5.167 -8.0348
v -30.0264 -10.7346 -8.0348
v -32.5631 -9.7383 -8.0347
v -37.0124 -5.2893 -8.0346
v -22.9672 -10.1456 -8.0346
v -35.3961 -7.5519 -8.0345
v -17.6914 -5.2731 -8.0345
v -37.0004 -5.3122 -8.0344
v -23.9744 -10.5147 -8.0343
v -36.0905 -6.7114 -8.0342
v -32.6297 -9.7066 -8.0342
v -37.0223 5.0903 -8.0341
v -31.8507 9.9088 -8.0341
v -22.1753 -9.758 -8.0341
v -34.7597 -8.1825 -8.034
v -19.9074 -8.1398 -8.034
v -36.9702 -5.3664 -8.0338
v -22.9292 -10.1246 -8.0338
v -34.0116 8.619 -8.0337
v -37.9784 2.6458 -8.0335
v -18.6737 6.6032 -8.0335
v -32.5113 9.5853 -8.0334
v -31.7541 -10.1361 -8.0334
v -26.4251 -11.0243 -8.0334
v -18.1531 5.8719 -8.0334
v -37.0023 5.1274 -8.0333
v -22.136 -9.7366 -8.0333
v -22.0961 9.5278 -8.0333
v -36.6155 5.7773 -8.0332
v -33.2233 -9.3436 -8.0331
v -21.3997 9.1129 -8.0331
v -19.9416 -8.1693 -8.0331
v -16.9847 -3.6625 -8.0331
v -37.9843 2.6188 -8.033
v -33.9644 -8.8326 -8.033
v -22.1719 9.5668 -8.033
v -18.6921 6.6267 -8.033
v -35.4339 -7.5057 -8.0329
v -34.7424 8.0119 -8.0329
v -31.6993 9.9726 -8.0328
v -23.0224 9.9813 -8.0328
v -18.169 5.8955 -8.0328
v -16.9728 -3.6208 -8.0328
v -38.2904 -0.9673 -8.0327
v -33.3183 9.1112 -8.0326
v -21.4753 -9.3419 -8.0326
v -18.1581 -6.0594 -8.0326
v -17.2842 4.2433 -8.0326
v -36.9778 5.1701 -8.0325
v -34.7977 -8.1445 -8.0325
v -22.0926 -9.7118 -8.0325
v -30.9236 10.2822 -8.0324
v -16.9744 3.4482 -8.0324
v -16.952 -3.5471 -8.0324
v -36.497 -6.1463 -8.0323
v -34.2122 -8.6423 -8.0323
v -36.6037 -5.9757 -8.0322
v -36.5307 -6.0937 -8.0322
v -30.8941 10.2907 -8.0322
v -25.5456 -10.9081 -8.0322
v -19.9752 -8.198 -8.0322
v -16.9683 3.4264 -8.0322
v -37.771 3.3258 -8.0321
v -37.0178 -5.2686 -8.0321
v -21.3332 9.0684 -8.0321
v -37.4666 4.1297 -8.032
v -37.4133 4.2801 -8.032
v -37.4022 -4.4813 -8.032
v -31.5758 10.0231 -8.0319
v -20.6876 -8.7908 -8.0319
v -17.6468 4.9956 -8.0319
v -38.1813 -1.8529 -8.0318
v -38.008 2.4997 -8.0317
v -37.781 3.2913 -8.0317
v -16.954 3.375 -8.0317
v -35.3442 -7.6005 -8.0316
v -34.157 8.5075 -8.0316
v -26.0271 10.7796 -8.0316
v -25.4623 10.7098 -8.0316
v -23.1728 -10.2175 -8.0316
v -37.7098 3.5153 -8.0315
v -30.8107 10.3141 -8.0315
v -16.6826 -2.5766 -8.0315
v -38.1812 1.6739 -8.0314
v -37.3895 4.3361 -8.0314
v -17.7573 -5.3867 -8.0314
v -24.7256 -10.7381 -8.0313
v -37.3795 4.3591 -8.0312
v -37.3726 -4.5548 -8.0312
v -31.8192 -10.108 -8.0312
v -20.0389 8.0673 -8.0312
v -17.7581 5.208 -8.0312
v -19.8032 7.851 -8.0311
v -38.1972 1.5329 -8.031
v -38.1994 1.513 -8.0309
v -37.803 3.2155 -8.0309
v -33.4429 -9.2106 -8.0309
v -29.1203 -10.9167 -8.0309
v -22.2862 9.6246 -8.0309
v -18.1162 -5.9814 -8.0309
v -32.4455 9.616 -8.0308
v -21.2356 9.0014 -8.0308
v -19.2738 -7.4956 -8.0308
v -37.9855 -2.8 -8.0307
v -36.5035 5.9464 -8.0307
v -32.3581 -9.841 -8.0307
v -19.9486 7.9854 -8.0307
v -17.7228 -5.3181 -8.0307
v -37.106 -5.0933 -8.0306
v -31.4244 10.0818 -8.0306
v -26.5895 -11.0282 -8.0306
v -24.6779 -10.727 -8.0306
v -36.0733 6.5498 -8.0305
v -23.8061 10.2831 -8.0305
v -23.7269 -10.4358 -8.0305
v -17.245 -4.3183 -8.0305
v -37.1056 4.9114 -8.0304
v -23.9021 10.312 -8.0304
v -21.5456 9.1986 -8.0304
v -37.8732 -3.1632 -8.0303
v -37.8027 -3.3913 -8.0303
v -28.7243 10.7761 -8.0303
v -24.0614 -10.5404 -8.0303
v -22.354 -9.8412 -8.0303
v -19.1642 7.1883 -8.0303
v -18.7997 6.7593 -8.0303
v -37.9931 -2.7603 -8.0302
v -23.2147 -10.2347 -8.0301
v -22.0226 9.4863 -8.0301
v -37.6975 -3.739 -8.03
v -26.1805 10.8023 -8.03
v -20.5945 -8.7169 -8.03
v -17.2999 4.2696 -8.03
v -16.679 2.3714 -8.03
v -37.7179 3.4817 -8.0299
v -31.3584 10.1072 -8.0299
v -17.6969 5.086 -8.0299
v -17.2874 -4.4156 -8.0299
v -35.3549 7.4006 -8.0298
v -33.3545 9.0826 -8.0298
v -24.6151 -10.7114 -8.0298
v -22.1484 9.5517 -8.0298
v -19.3985 7.4415 -8.0298
v -17.2539 4.1524 -8.0298
v -36.6882 -5.8312 -8.0297
v -35.9086 -6.9473 -8.0297
v -28.2728 -11.0227 -8.0297
v -18.065 5.7175 -8.0297
v -30.6684 -10.5367 -8.0296
v -20.7227 8.6291 -8.0296
v -18.2601 6.0266 -8.0296
v -18.1883 -6.0973 -8.0296
v -16.4627 1.0938 -8.0296
v -37.4914 -4.2545 -8.0295
v -34.0881 8.5588 -8.0294
v -33.0722 -9.4374 -8.0294
v -31.5047 -10.2323 -8.0294
v -31.0031 -10.4325 -8.0294
v -25.7132 -10.9221 -8.0294
v -19.2922 7.328 -8.0294
v -35.9804 6.6705 -8.0293
v -23.133 10.0129 -8.0293
v -17.7124 5.1141 -8.0293
v -17.5806 -5.0389 -8.0293
v -37.4989 4.0535 -8.0292
v -33.1531 -9.3836 -8.0292
v -17.7353 -5.3355 -8.0292
v -17.3604 4.4134 -8.0292
v -16.8617 -3.2313 -8.0292
v -38.1944 -1.6686 -8.0291
v -37.7521 3.3672 -8.0291
v -36.3915 6.1082 -8.0291
v -21.5217 9.1807 -8.0291
v -17.6437 -5.1502 -8.0291
v -38.0096 -2.669 -8.029
v -29.6272 -10.8089 -8.0289
v -25.528 10.7147 -8.0289
v -24.9788 10.6038 -8.0289
v -37.7662 -3.5042 -8.0288
v -36.6288 5.7412 -8.0288
v -22.8382 9.8981 -8.0288
v -18.5425 -6.6012 -8.0288
v -33.153 9.2053 -8.0287
v -24.1358 10.38 -8.0287
v -23.0219 -10.1551 -8.0287
v -22.4461 9.7018 -8.0287
v -17.3602 -4.5892 -8.0287
v -21.3148 -9.2333 -8.0286
v -16.8849 3.1293 -8.0286
v -25.3378 10.6767 -8.0285
v -37.0662 4.9804 -8.0284
v -31.115 10.2041 -8.0284
v -30.7378 -10.5131 -8.0284
v -18.267 -6.2161 -8.0284
v -17.5625 4.8175 -8.0284
v -22.9856 9.9578 -8.0283
v -18.0538 -5.865 -8.0283
v -38.0736 -2.3605 -8.0282
v -29.5195 -10.8315 -8.0282
v -22.2887 -9.8032 -8.0282
v -18.5588 6.4263 -8.0282
v -37.0261 -5.2364 -8.0281
v -34.2553 8.4177 -8.0281
v -22.3148 9.6334 -8.0281
v -38.2855 0.8339 -8.028
v -38.0953 2.0785 -8.028
v -35.4536 7.2898 -8.028
v -31.8112 9.92 -8.0279
v -29.0345 -10.9215 -8.0279
v -23.3435 10.1017 -8.0279
v -21.6429 -9.4318 -8.0279
v -17.1624 3.9197 -8.0279
v -16.553 1.7539 -8.0279
v -37.6718 3.607 -8.0278
v -32.2805 9.695 -8.0278
v -24.2137 10.4029 -8.0278
v -19.2126 -7.4206 -8.0278
v -17.1779 -4.1426 -8.0278
v -29.9453 10.5521 -8.0277
v -32.4948 -9.7626 -8.0276
v -23.8105 -10.4576 -8.0276
v -18.6939 -6.8004 -8.0276
v -16.4666 -1.3015 -8.0276
v -37.0478 5.0128 -8.0275
v -30.5009 10.4023 -8.0275
v -17.6333 4.9508 -8.0275
v -16.7615 -2.9047 -8.0275
v -31.9008 9.8818 -8.0274
v -20.6445 8.5673 -8.0274
v -16.6605 -2.4403 -8.0274
v -32.6784 9.4889 -8.0273
v -34.6002 -8.3065 -8.0272
v -33.4884 8.9904 -8.0272
v -28.5681 10.7968 -8.0272
v -22.255 -9.7835 -8.0271
v -17.373 -4.6125 -8.0271
v -36.6169 -5.9359 -8.027
v -37.7198 -3.6481 -8.0269
v -20.8949 -8.9355 -8.0269
v -20.263 -8.4436 -8.0269
v -17.5765 4.8387 -8.0269
v -16.8684 3.0572 -8.0269
v -38.2664 -1.1047 -8.0268
v -32.584 9.5415 -8.0268
v -25.1908 -10.8306 -8.0268
v -21.9551 -9.6271 -8.0268
v -18.8203 -6.9607 -8.0268
v -36.932 -5.41 -8.0267
v -21.1595 -9.1252 -8.0267
v -18.6166 6.5099 -8.0267
v -16.5884 1.9329 -8.0267
v -36.8928 5.3071 -8.0266
v -29.702 10.6047 -8.0266
v -25.5924 10.7186 -8.0266
v -23.7749 10.2658 -8.0266
v -37.1749 -4.9474 -8.0265
v -30.9393 -10.4476 -8.0265
v -30.1716 10.5032 -8.0265
v -37.7354 3.4037 -8.0264
v -30.1172 -10.696 -8.0264
v -22.9326 9.9326 -8.0264
v -21.9762 -9.6373 -8.0264
v -21.4697 9.1418 -8.0264
v -18.2215 -6.1381 -8.0264
v -31.5834 -10.1941 -8.0263
v -33.4005 9.0447 -8.0262
v -23.8531 -10.4679 -8.0262
v -20.779 8.6637 -8.0262
v -20.4806 8.4386 -8.0262
v -16.5758 1.8722 -8.0262
v -31.8417 -10.0881 -8.0261
v -16.7075 2.4757 -8.0261
v -29.8992 -10.7449 -8.026
v -18.1253 5.8006 -8.026
v -17.3233 4.3087 -8.026
v -17.0089 -3.6949 -8.026
v -18.4656 6.3049 -8.0259
v -16.3942 -0.1101 -8.0259
v -36.8923 -5.4811 -8.0258
v -34.9687 -7.9695 -8.0258
v -33.1901 -9.3558 -8.0258
v -22.9637 9.9438 -8.0257
v -17.5562 -4.9691 -8.0257
v -16.5441 1.6545 -8.0257
v -34.2014 8.459 -8.0256
v -23.4459 -10.3206 -8.0256
v -22.538 -9.9266 -8.0256
v -16.5615 -2.0044 -8.0256
v -37.4253 4.2161 -8.0255
v -29.2682 10.7029 -8.0255
v -27.3309 10.8722 -8.0255
v -31.6077 -10.1823 -8.0254
v -23.2742 10.0683 -8.0254
v -30.9102 -10.4544 -8.0253
v -30.7493 10.3207 -8.0253
v -30.4046 -10.6124 -8.0253
v -25.7406 10.7344 -8.0253
v -19.8003 -8.0191 -8.0253
v -16.6629 2.2572 -8.0253
v -37.9138 -2.9913 -8.0252
v -36.2007 6.3703 -8.0252
v -35.8237 6.8593 -8.0252
v -32.1818 -9.9233 -8.0252
v -16.5069 1.361 -8.0252
v -20.149 8.1523 -8.0251
v -16.9432 -3.4697 -8.0251
v -37.8947 2.8983 -8.025
v -37.4511 -4.3317 -8.025
v -32.9959 9.297 -8.025
v -30.3544 -10.623 -8.025
v -24.264 -10.5899 -8.025
v -22.0458 -9.671 -8.025
v -38.2927 0.5432 -8.0249
v -37.5679 -4.0494 -8.0249
v -36.6403 5.7098 -8.0249
v -17.343 -4.5313 -8.0249
v -17.0831 3.704 -8.0249
v -32.726 -9.6352 -8.0248
v -26.2557 -10.9895 -8.0248
v -17.3929 -4.649 -8.0248
v -25.8219 10.743 -8.0246
v -23.0607 -10.1619 -8.0246
v -38.0938 -2.2397 -8.0245
v -36.9001 -5.4611 -8.0245
v -33.8192 8.7487 -8.0245
v -30.0479 10.5266 -8.0245
v -36.9382 5.2121 -8.0244
v -17.1613 -4.076 -8.0244
v -21.2095 8.9703 -8.0243
v -17.969 -5.7322 -8.0243
v -16.7268 -2.7308 -8.0243
v -36.1947 -6.5502 -8.0242
v -31.3012 -10.3073 -8.0242
v -21.5557 -9.3744 -8.0242
v -18.8615 6.8182 -8.0242
v -37.2049 4.6957 -8.0241
v -29.8697 -10.7473 -8.024
v -35.8692 -6.9812 -8.0239
v -32.9124 -9.5205 -8.0239
v -31.919 9.8671 -8.0239
v -28.4175 -10.9951 -8.0239
v -19.7132 7.7507 -8.0239
v -37.5889 3.8114 -8.0238
v -35.1993 -7.736 -8.0238
v -23.6424 -10.3964 -8.0238
v -16.7646 2.7229 -8.0238
v -37.1965 -4.8861 -8.0237
v -16.8073 2.8335 -8.0237
v -16.7758 2.7518 -8.0237
v -23.553 10.1805 -8.0236
v -33.8993 -8.8666 -8.0235
v -17.636 -5.1204 -8.0235
v -17.0077 3.5079 -8.0235
v -38.0153 -2.5893 -8.0234
v -24.567 10.5048 -8.0233
v -38.2523 1.0034 -8.0232
v -37.4294 4.1943 -8.0232
v -29.3436 10.6808 -8.0232
v -24.7558 10.5453 -8.0231
v -24.3857 -10.6308 -8.0231
v -17.2274 4.0543 -8.0231
v -17.0668 3.6675 -8.0231
v -16.8002 -3.0018 -8.0231
v -31.4982 10.0363 -8.023
v -27.6293 10.8554 -8.023
v -18.2929 6.0548 -8.023
v -29.7962 -10.7608 -8.0229
v -23.2596 -10.2386 -8.0229
v -16.7476 2.6384 -8.0229
v -31.2312 -10.3276 -8.0228
v -31.0541 10.2182 -8.0228
v -36.9108 -5.4342 -8.0227
v -22.3715 9.6509 -8.0227
v -17.6187 4.9024 -8.0227
v -16.533 1.519 -8.0227
v -38.3028 -0.322 -8.0226
v -16.7552 -2.8339 -8.0226
v -32.3937 9.625 -8.0225
v -19.5605 7.5975 -8.0225
v -16.4118 0.2441 -8.0225
v -36.138 -6.6228 -8.0224
v -31.9627 -10.0296 -8.0224
v -29.2092 -10.8894 -8.0224
v -22.6479 9.7947 -8.0224
v -19.49 -7.707 -8.0223
v -16.7361 2.5803 -8.0223
v -16.5584 -1.9602 -8.0223
v -17.469 4.6146 -8.0222
v -36.3993 -6.2586 -8.0221
v -32.114 9.7709 -8.0221
v -38.1498 1.7778 -8.022
v -30.2371 10.4762 -8.022
v -27.6203 -11.0371 -8.022
v -24.6221 10.5144 -8.022
v -18.5407 6.3907 -8.022
v -17.4875 -4.8352 -8.022
v -16.9395 -3.437 -8.022
v -37.812 -3.3089 -8.0219
v -32.6828 -9.6519 -8.0219
v -29.1853 10.7098 -8.0219
v -16.4187 -0.5311 -8.0219
v -34.5062 8.2014 -8.0218
v -29.7143 -10.7758 -8.0218
v -23.9662 10.3142 -8.0218
v -21.7432 9.3001 -8.0218
v -25.4608 -10.8771 -8.0217
v -16.9469 3.2853 -8.0217
v -16.4534 0.9518 -8.0217
v -37.8361 -3.2278 -8.0216
v -23.1717 10.0187 -8.0216
v -18.8385 6.7905 -8.0216
v -17.2476 4.096 -8.0216
v -16.5321 -1.7156 -8.0216
v -38.1426 -1.9846 -8.0215
v -37.2959 4.4958 -8.0215
v -37.1366 4.8149 -8.0215
v -36.7367 5.5506 -8.0215
v -38.0103 2.3962 -8.0214
v -37.5919 -3.9756 -8.0213
v -28.4469 10.8031 -8.0213
v -24.4959 10.4808 -8.0213
v -36.7873 -5.6462 -8.0212
v -25.0212 -10.784 -8.0211
v -22.4539 -9.873 -8.0211
v -21.6686 9.2582 -8.0211
v -33.5567 8.9329 -8.021
v -29.0472 10.7222 -8.0209
v -24.6684 10.5225 -8.0209
v -16.6078 -2.1604 -8.0209
v -36.2878 -6.4232 -8.0208
v -26.3235 10.8086 -8.0208
v -24.0529 10.3385 -8.0208
v -16.5407 -1.7703 -8.0208
v -34.9836 7.7585 -8.0207
v -28.9405 10.7371 -8.0207
v -37.2888 -4.6961 -8.0206
v -34.3955 8.2964 -8.0206
v -32.2936 -9.8534 -8.0206
v -26.7879 10.8387 -8.0206
v -22.7701 -10.0304 -8.0206
v -38.2015 1.3369 -8.0205
v -24.8555 -10.7441 -8.0205
v -24.4299 10.4578 -8.0205
v -21.6697 -9.4413 -8.0205
v -30.602 -10.5388 -8.0204
v -21.0166 8.8326 -8.0204
v -17.9653 5.5194 -8.0204
v -25.0531 10.6033 -8.0203
v -17.4624 4.5942 -8.0203
v -17.074 -3.8413 -8.0202
v -38.0363 -2.4719 -8.0201
v -36.7791 5.4805 -8.0201
v -17.2303 -4.2303 -8.0201
v -31.2925 10.1143 -8.02
v -30.6952 10.3266 -8.02
v -23.6332 10.2033 -8.02
v -38.2088 1.2751 -8.0199
v -18.3969 6.1946 -8.0199
v -37.9269 -2.9246 -8.0198
v -36.4197 -6.2258 -8.0198
v -33.4801 -9.1622 -8.0198
v -32.7323 9.4449 -8.0198
v -32.0049 -10.0023 -8.0198
v -20.8827 8.7277 -8.0198
v -16.4575 -1.1559 -8.0198
v -36.263 6.2623 -8.0197
v -33.0858 9.2276 -8.0197
v -19.6615 7.6931 -8.0197
v -38.0951 2.0098 -8.0196
v -33.6698 -9.03 -8.0196
v -32.947 9.3162 -8.0196
v -17.0307 -3.724 -8.0196
v -37.8146 3.1091 -8.0194
v -37.1193 -5.0233 -8.0194
v -22.8492 -10.0663 -8.0194
v -38.0194 -2.5319 -8.0193
v -36.862 5.3365 -8.0193
v -25.2704 -10.8354 -8.0193
v -21.1231 -9.0854 -8.0193
v -21.7853 -9.5123 -8.0192
v -18.015 5.6084 -8.0192
v -16.4445 0.8466 -8.0192
v -37.3309 4.4154 -8.0191
v -18.4025 -6.3824 -8.0191
v -38.2229 1.1536 -8.019
v -35.0156 -7.9124 -8.019
v -34.4454 8.2502 -8.019
v -37.2657 -4.7485 -8.0189
v -23.618 -10.3785 -8.0189
v -38.3072 -0.0651 -8.0188
v -33.0025 -9.4579 -8.0188
v -27.3299 -11.0429 -8.0188
v -17.8232 5.2835 -8.0188
v -37.53 3.9268 -8.0187
v -26.477 10.819 -8.0187
v -37.5047 4.0067 -8.0186
v -21.8691 9.3817 -8.0186
v -17.8858 -5.5739 -8.0186
v -32.128 -9.938 -8.0185
v -21.1131 8.8948 -8.0185
v -18.9701 -7.1301 -8.0185
v -24.1643 -10.5494 -8.0184
v -30.9979 10.2308 -8.0183
v -28.2434 10.8197 -8.0182
v -18.0326 -5.8102 -8.0182
v -16.9281 3.2242 -8.0182
v -21.184 8.9397 -8.0181
v -19.0132 -7.1766 -8.0181
v -25.1774 10.6272 -8.018
v -19.7092 -7.9164 -8.0179
v -16.6371 2.074 -8.0179
v -16.4464 -1.0027 -8.0179
v -32.0438 9.7964 -8.0178
v -31.3964 -10.2541 -8.0178
v -29.2659 -10.8708 -8.0178
v -18.4681 -6.4691 -8.0178
v -17.062 3.6301 -8.0178
v -16.8541 -3.1359 -8.0178
v -22.5622 9.7395 -8.0177
v -37.3188 -4.6161 -8.0176
v -33.7375 8.7949 -8.0176
v -30.5071 -10.5638 -8.0176
v -20.9619 -8.9645 -8.0176
v -17.8874 5.4002 -8.0176
v -36.2175 -6.5112 -8.0175
v -32.8348 -9.5641 -8.0175
v -28.3676 10.8073 -8.0175
v -23.3589 -10.2761 -8.0175
v -36.7313 -5.7201 -8.0174
v -36.3171 6.1797 -8.0174
v -31.88 -10.0541 -8.0174
v -21.9383 9.4153 -8.0174
v -28.2961 10.815 -8.0173
v -38.2054 -1.4257 -8.0172
v -36.7962 -5.6182 -8.0172
v -32.8172 9.3935 -8.0172
v -26.0547 -10.9463 -8.0172
v -37.9179 2.7623 -8.0171
v -25.2249 10.6364 -8.0171
v -17.5304 4.71 -8.0171
v -35.141 -7.7814 -8.017
v -21.964 9.4277 -8.017
v -35.09 -7.8325 -8.0169
v -29.4074 -10.8354 -8.0169
v -37.5194 -4.1252 -8.0167
v -21.0298 -9.011 -8.0167
v -36.835 -5.559 -8.0166
v -20.3945 8.3496 -8.0166
v -35.8167 -7.0264 -8.0164
v -35.1651 7.5712 -8.0164
v -37.8998 2.8293 -8.0162
v -36.228 6.3068 -8.0161
v -23.4604 10.1262 -8.0161
v -17.8375 5.3001 -8.0161
v -16.6548 -2.3189 -8.0161
v -29.5863 10.6097 -8.0158
v -18.3566 -6.3126 -8.0157
v -28.6904 -10.941 -8.0156
v -24.2944 10.4107 -8.0155
v -37.2305 4.6118 -8.0154
v -22.6528 -9.9657 -8.0154
v -17.4217 4.494 -8.0154
v -32.1849 9.7185 -8.0152
v -18.3314 6.0879 -8.0152
v -17.541 -4.9067 -8.015
v -17.0593 3.6081 -8.015
v -32.9032 9.3334 -8.0148
v -17.138 3.7969 -8.0148
v -23.678 10.2116 -8.0146
v -38.1168 1.8795 -8.0145
v -25.3603 -10.8435 -8.0145
v -16.8365 2.888 -8.0145
v -24.5323 -10.6657 -8.0144
v -22.7802 9.845 -8.0144
v -37.6196 3.6833 -8.0143
v -24.3771 10.4282 -8.0143
v -17.9346 -5.6445 -8.0143
v -36.3382 -6.3359 -8.0142
v -35.132 7.601 -8.014
v -34.3056 -8.5398 -8.014
v -30.3909 10.4111 -8.014
v -30.2811 -10.6292 -8.0136
v -20.3646 8.3186 -8.0134
v -18.9772 6.9389 -8.0134
v -17.4549 -4.7395 -8.0134
v -17.1511 -4.0095 -8.0134
v -35.1088 -7.8065 -8.0133
v -38.0992 -2.1223 -8.0131
v -37.605 3.731 -8.013
v -23.585 -10.3536 -8.013
v -30.2082 -10.6517 -8.0129
v -32.7821 9.4042 -8.0128
v -33.6782 8.8284 -8.0127
v -24.4744 -10.6395 -8.0127
v -17.9506 5.4797 -8.0126
v -17.4358 4.5124 -8.0124
v -37.6348 -3.844 -8.0123
v -18.9488 6.8991 -8.0123
v -21.7934 9.3192 -8.0122
v -22.7458 9.8291 -8.0121
v -21.0873 -9.0461 -8.012
v -37.5951 -3.9225 -8.0117
v -21.8615 -9.5452 -8.0117
v -37.2136 -4.8147 -8.0114
v -35.0668 -7.8502 -8.0114
v -31.1744 -10.3351 -8.0114
v -17.4437 -4.704 -8.0113
v -36.8269 5.3701 -8.0112
v -31.1092 -10.368 -8.0112
v -32.0673 -9.9546 -8.0111
v -31.9853 9.814 -8.0111
v -35.7295 -7.1229 -8.0109
v -34.3884 -8.4638 -8.0106
v -21.8813 -9.5532 -8.0104
v -36.8077 5.4084 -8.0103
v -32.5474 -10.0429 -8.0068
v -33.5004 -9.4901 -8.0063
v -37.3045 -5.2892 -8.0061
v -36.3017 -6.8713 -8.0058
v -23.893 -10.7667 -8.0058
v -34.2623 -8.9535 -8.0055
v -36.2329 -6.9741 -8.0054
v -32.689 -9.9714 -8.0054
v -36.2159 -6.9992 -8.0053
v -33.3652 -9.5679 -8.0051
v -31.9592 10.1499 -8.0051
v -34.2945 -8.9244 -8.005
v -37.2453 -5.4145 -8.0045
v -35.5895 -7.7316 -8.0045
v -34.1722 8.8293 -8.0045
v -34.1241 -9.0442 -8.0044
v -22.8226 -10.3666 -8.0044
v -17.4584 -5.3978 -8.0044
v -37.233 -5.438 -8.0043
v -22.8618 -10.3874 -8.0042
v -34.9381 -8.3777 -8.0041
v -32.7567 -9.9382 -8.0041
v -30.0902 -10.99 -8.0041
v -31.8602 -10.3786 -8.004
v -21.9691 9.76 -8.0039
v -37.7115 4.2313 -8.0038
v -37.2551 5.2149 -8.0038
v -32.6355 9.8188 -8.0038
v -22.0508 -9.9908 -8.0038
v -19.7279 -8.3339 -8.0038
v -37.2017 -5.4935 -8.0037
v -34.3779 -8.849 -8.0037
v -18.4639 6.7646 -8.0037
v -22.0468 9.8003 -8.0036
v -36.8388 5.9185 -8.0035
v -25.9947 11.0427 -8.0035
v -35.6287 -7.6849 -8.0034
v -31.8039 10.2158 -8.0034
v -17.9313 6.0155 -8.0033
v -21.2562 9.3351 -8.0032
v -18.4826 6.7889 -8.0032
v -38.2337 2.7116 -8.0031
v -37.2358 5.2511 -8.0031
v -22.0102 -9.9692 -8.0031
v -21.3338 -9.5653 -8.0031
v -23.0721 -10.4626 -8.003
v -19.7627 -8.3644 -8.003
v -34.9204 8.2073 -8.0029
v -22.9183 10.2241 -8.0029
v -17.9359 -6.2033 -8.0029
v -34.9786 -8.3378 -8.0028
v -17.9474 6.0398 -8.0028
v -37.6451 -4.5866 -8.0027
v -36.8272 -6.1174 -8.0027
v -33.4619 9.3334 -8.0027
v -26.4027 -11.2867 -8.0027
v -17.0415 4.3475 -8.0027
v -16.735 -3.7484 -8.0027
v -16.7225 -3.7056 -8.0027
v -16.7009 -3.6299 -8.0027
v -36.762 -6.2235 -8.0026
v -36.7175 -6.2925 -8.0026
v -38.2444 2.6637 -8.0025
v -38.0224 3.4079 -8.0025
v -38.5535 -0.9882 -8.0024
v -37.2096 5.2968 -8.0024
v -28.7576 11.039 -8.0024
v -21.9657 -9.9436 -8.0024
v -21.1877 9.2897 -8.0024
v -20.5265 -9.0012 -8.0024
v -17.4124 5.1179 -8.0024
v -37.2515 -5.3935 -8.0023
v -31.6769 10.2674 -8.0023
v -19.7971 -8.394 -8.0023
v -16.7244 3.5334 -8.0023
v -16.4248 -2.636 -8.0023
v -38.0327 3.3725 -8.0022
v -23.0262 10.2574 -8.0022
v -17.8924 -6.1238 -8.0022
v -16.7181 3.511 -8.0022
v -25.5019 -11.1689 -8.0021
v -35.5366 -7.7817 -8.002
v -37.6558 4.3853 -8.0019
v -31.0096 10.5317 -8.0019
v -38.4421 -1.8952 -8.0018
v -38.265 2.5618 -8.0018
v -34.3211 8.7148 -8.0018
v -30.9793 10.5405 -8.0018
v -19.8623 8.2647 -8.0018
v -19.6207 8.0424 -8.0018
v -16.7033 3.4582 -8.0018
v -38.0554 3.2949 -8.0017
v -32.4785 -10.0767 -8.0017
v -30.8936 10.565 -8.0017
v -37.9597 3.6024 -8.0016
v -37.3417 -5.2138 -8.0016
v -17.5267 5.3359 -8.0016
v -17.5258 -5.5146 -8.0016
v -37.6361 4.4321 -8.0015
v -25.4165 10.9697 -8.0015
v -22.1641 9.8593 -8.0015
v -38.4609 1.551 -8.0014
v -38.4586 1.5714 -8.0014
v -32.568 9.8505 -8.0014
v -31.5225 10.3274 -8.0014
v -24.6625 -10.9946 -8.0014
v -23.9823 -10.7931 -8.0014
v -21.4056 9.4234 -8.0014
v -21.0877 9.2206 -8.0014
v -19.078 -7.6748 -8.0014
v -38.4418 1.7163 -8.0013
v -38.0556 -3.4705 -8.0013
v -37.6139 -4.6625 -8.0013
v -36.271 6.729 -8.0013
v -31.9268 -10.3493 -8.0013
v -19.7693 8.181 -8.0013
v -38.1271 -3.2376 -8.0012
v -37.6208 4.4664 -8.0012
v -37.3413 5.0318 -8.0012
v -33.5898 -9.4302 -8.0012
v -23.1151 -10.4801 -8.0012
v -22.2336 -10.0768 -8.0012
v -17.0006 -4.42 -8.0012
v -18.9662 7.3639 -8.0011
v -17.8276 -6.0051 -8.0011
v -17.4895 -5.4446 -8.0011
v -36.7245 6.0925 -8.001
v -29.1628 -11.1774 -8.001
v -23.6391 -10.6856 -8.001
v -17.4078 -5.2728 -8.001
v -16.4209 2.4303 -8.001
v -38.4573 -1.7069 -8.0009
v -36.9141 -5.9696 -8.0009
v -33.2933 -9.6092 -8.0009
v -26.1514 11.0653 -8.0009
v -18.5934 6.9248 -8.0009
v -31.4552 10.3535 -8.0008
v -23.8191 10.5631 -8.0008
v -23.7204 10.5337 -8.0008
v -19.2061 7.6242 -8.0008
v -17.8402 5.8575 -8.0008
v -17.0435 -4.5201 -8.0008
v -17.0094 4.2545 -8.0008
v -37.7365 -4.3547 -8.0007
v -30.7479 -10.7892 -8.0007
v -24.6134 -10.9832 -8.0007
v -20.431 -8.9258 -8.0007
v -33.2101 -9.6636 -8.0006
v -31.6045 -10.4777 -8.0006
v -25.6733 -11.1846 -8.0006
v -20.5623 8.8405 -8.0006
v -16.6079 -3.3073 -8.0006
v -38.2415 -2.8653 -8.0005
v -25.2887 10.9372 -8.0005
v -21.8938 9.7171 -8.0005
v -21.5043 -9.6587 -8.0005
v -18.3449 6.5844 -8.0005
v -16.1998 1.1232 -8.0005
v -36.1147 -7.1131 -8.0004
v -19.0967 7.508 -8.0004
v -17.463 5.211 -8.0004
v -17.3442 -5.1581 -8.0004
v -35.548 7.5819 -8.0003
v -21.3808 9.4055 -8.0003
v -17.0568 4.3748 -8.0003
v -37.9687 3.5682 -8.0002
v -37.9465 -3.8271 -8.0002
v -37.7442 4.153 -8.0002
v -33.4996 9.3048 -8.0002
v -29.6821 -11.0679 -8.0002
v -26.5711 -11.2914 -8.0002
v -22.0225 9.7853 -8.0002
v -18.041 6.1744 -8.0002
v -17.9663 -6.2427 -8.0002
v -38.2496 -2.8247 -8.0001
v -36.19 6.8348 -8.0001
v -30.1518 -10.9661 -8.0001
v -36.6094 6.2583 -8
v -34.4225 8.6237 -8
v -24.9219 10.8623 -8
v -22.3276 9.9387 -8
v -33.2928 9.4304 -7.9999
v -24.0582 10.6332 -7.9999
v -18.3293 -6.7581 -7.9999
v -16.6317 3.2069 -7.9999
v -38.004 3.4507 -7.9998
v -36.8535 5.8821 -7.9998
v -24.5491 -10.967 -7.9998
v -17.502 -5.4626 -7.9998
v -17.4787 5.24 -7.9998
v -17.3256 4.9359 -7.9998
v -31.0912 -10.6816 -7.9997
v -28.2948 -11.286 -7.9997
v -17.1196 4.5222 -7.9997
v -38.3328 -2.4153 -7.9996
v -38.0184 -3.5865 -7.9996
v -30.8192 -10.7654 -7.9995
v -29.5721 -11.091 -7.9995
v -37.3017 5.1028 -7.9994
v -34.251 8.768 -7.9994
v -22.9172 -10.3989 -7.9994
v -17.1189 -4.698 -7.9994
v -38.2669 -2.7311 -7.9993
v -30.0081 10.8105 -7.9993
v -23.2465 10.3482 -7.9993
v -21.1725 -9.4575 -7.9993
v -16.9158 4.0166 -7.9993
v -25.489 10.9766 -7.9992
v -24.1376 10.6566 -7.9992
v -22.729 10.1387 -7.9992
v -22.1931 9.8691 -7.9992
v -22.1664 -10.0387 -7.9992
v -18.0478 -6.3643 -7.9992
v -16.9317 -4.2404 -7.9992
v -38.3547 2.1313 -7.9991
v -34.7759 -8.5057 -7.9991
v -31.2063 10.4522 -7.9991
v -37.261 -5.3609 -7.999
v -32.3992 9.9317 -7.999
v -16.401 -2.497 -7.999
v -30.5769 10.656 -7.9989
v -22.8799 10.2013 -7.9989
v -35.6497 7.4688 -7.9988
v -32.6194 -9.9979 -7.9988
v -19.015 -7.5982 -7.9988
v -17.3973 5.0726 -7.9988
v -16.2035 -1.3313 -7.9988
v -18.4701 -6.9448 -7.9987
v -16.6092 3.1138 -7.9987
v -37.921 3.6968 -7.9986
v -37.2831 5.1362 -7.9986
v -29.0751 -11.1834 -7.9986
v -36.8421 -6.0774 -7.9985
v -31.9191 10.1624 -7.9985
v -28.5979 11.06 -7.9985
v -23.7245 -10.7093 -7.9985
v -23.6989 10.5226 -7.9985
v -20.4816 8.7776 -7.9985
v -17.3394 4.9578 -7.9985
v -29.7586 10.8642 -7.9984
v -20.7387 -9.1499 -7.9984
v -16.2913 1.7986 -7.9984
v -25.1381 -11.0902 -7.9982
v -22.1316 -10.0189 -7.9982
v -17.318 -5.0876 -7.9982
v -38.549 0.8563 -7.9981
v -37.9662 -3.7537 -7.9981
v -33.637 9.2096 -7.9981
v -37.4126 -5.0647 -7.998
v -32.8073 9.7203 -7.998
v -32.0108 10.1225 -7.998
v -21.0091 -9.3436 -7.998
v -17.1319 -4.7221 -7.998
v -16.506 -2.9729 -7.998
v -31.6856 -10.4395 -7.9979
v -24.1885 -10.8454 -7.9979
v -37.1641 -5.5392 -7.9978
v -21.8243 -9.8571 -7.9978
v -21.3269 9.3664 -7.9978
v -20.6195 8.8766 -7.9978
v -20.0919 -8.6453 -7.9978
v -16.3281 1.9824 -7.9978
v -38.5306 -1.1293 -7.9977
v -18.614 -7.1272 -7.9977
v -37.1229 5.4379 -7.9976
v -33.3316 -9.5814 -7.9976
v -18.4043 6.6697 -7.9976
v -37.9713 -3.7342 -7.9975
v -30.4278 -10.8785 -7.9975
v -25.5498 10.9813 -7.9975
v -18.2504 6.4599 -7.9975
v -37.9877 3.4884 -7.9974
v -31.0304 -10.6975 -7.9974
v -21.8458 -9.8679 -7.9974
v -17.9999 -6.285 -7.9974
v -23.7682 -10.7202 -7.9973
v -23.3508 -10.5685 -7.9973
v -22.4212 -10.1648 -7.9973
v -17.9009 5.9436 -7.9973
v -16.4491 2.5376 -7.9973
v -16.315 1.92 -7.9973
v -35.1533 -8.1598 -7.9972
v -33.5472 9.2664 -7.9972
v -29.9605 -11.0035 -7.9972
v -22.8253 10.1758 -7.9972
v -20.3139 8.6447 -7.9972
v -37.1231 -5.6121 -7.9971
v -30.2399 10.7586 -7.9971
v -23.1753 10.3149 -7.9971
v -16.9135 -4.1731 -7.9971
v -16.834 3.7964 -7.9971
v -16.4032 2.314 -7.9971
v -38.1702 -3.0621 -7.997
v -31.9505 -10.3301 -7.997
v -31.7106 -10.4277 -7.997
v -34.3677 8.6663 -7.9969
v -33.0477 -9.7501 -7.9969
v -32.7106 9.7746 -7.9969
v -32.2987 -10.1615 -7.9969
v -25.7017 10.998 -7.9969
v -37.67 4.3205 -7.9968
v -30.8313 10.5737 -7.9968
v -30.4788 -10.867 -7.9968
v -17.0795 4.4155 -7.9968
v -16.7581 -3.7823 -7.9968
v -16.6896 -3.5513 -7.9968
v -16.2811 1.6967 -7.9968
v -16.2432 1.3963 -7.9968
v -37.6966 -4.4344 -7.9967
v -33.1324 9.5244 -7.9967
v -19.6169 -8.2114 -7.9967
v -37.8153 -4.1455 -7.9966
v -36.8663 5.8506 -7.9966
v -36.415 6.5264 -7.9966
v -36.4097 -6.7071 -7.9966
v -36.0378 7.0171 -7.9966
v -25.785 11.0072 -7.9966
v -22.857 10.1877 -7.9966
v -37.4357 -5.0029 -7.9965
v -33.9391 -8.5386 -7.9965
v -19.9741 8.3524 -7.9965
v -16.5506 2.905 -7.9965
v -16.129 -0.1106 -7.9965
v -38.3542 -2.2922 -7.9964
v -32.8569 -9.8668 -7.9964
v -38.1495 2.9712 -7.9963
v -35.0801 8.0424 -7.9963
v -30.9965 -10.7062 -7.9963
v -16.3011 -2.0508 -7.9963
v -18.6555 6.9862 -7.9962
v -33.9757 8.9632 -7.9961
v -31.3971 -10.5549 -7.9961
v -29.3146 10.9633 -7.9961
v -26.2288 -11.2535 -7.9961
v -22.9564 -10.4072 -7.9961
v -21.9168 -9.9034 -7.9961
v -21.4149 -9.6007 -7.9961
v -37.1316 -5.5919 -7.996
v -35.8011 -6.6758 -7.996
v -21.0599 9.1901 -7.996
v -17.7415 -5.8688 -7.996
v -17.152 -4.7597 -7.996
v -17.0996 -4.6393 -7.996
v -31.326 -10.5767 -7.9959
v -27.3302 11.1369 -7.9959
v -37.4437 4.8119 -7.9958
v -30.1134 10.785 -7.9957
v -37.1708 5.341 -7.9956
v -29.9303 -11.0066 -7.9956
v -19.5276 7.9407 -7.9956
v -37.8368 3.9063 -7.9955
v -36.0754 -7.1488 -7.9955
v -35.3891 -7.9216 -7.9955
v -29.9628 -10.4808 -7.9955
v -17.3989 -5.2426 -7.9955
v -38.5573 0.5602 -7.9954
v -34.0582 -9.0806 -7.9954
v -29.2324 -11.1579 -7.9954
v -23.1601 -10.4861 -7.9953
v -21.6062 9.5292 -7.9953
v -28.4433 -11.2594 -7.9952
v -23.5519 -10.6461 -7.9952
v -16.9805 4.1549 -7.9952
v -35.817 -6.6516 -7.9951
v -23.4603 10.4291 -7.9951
v -16.5196 2.8211 -7.9951
v -38.2746 -2.6498 -7.995
v -37.6749 4.2984 -7.995
v -32.0299 10.1082 -7.995
v -24.313 -10.8864 -7.995
v -16.4689 -2.7965 -7.995
v -31.5987 10.2834 -7.9949
v -29.8551 -11.0207 -7.9949
v -23.0719 -9.9056 -7.9949
v -36.6193 -6.4092 -7.9948
v -22.2505 9.8885 -7.9948
v -17.381 5.0237 -7.9948
v -16.5086 2.7914 -7.9948
v -38.5169 1.0304 -7.9947
v -33.9695 -8.5106 -7.9947
v -27.5041 11.1283 -7.9947
v -16.544 -3.0728 -7.9947
v -16.2688 1.5577 -7.9947
v -32.516 9.8621 -7.9946
v -18.0732 6.2044 -7.9946
v -37.1432 -5.5646 -7.9945
v -36.3523 -6.7816 -7.9945
v -29.3921 10.9417 -7.9945
v -24.6927 10.8042 -7.9945
v -16.8178 3.7591 -7.9945
v -37.5376 4.6079 -7.9944
v -35.2041 -7.3735 -7.9944
v -19.3713 7.7841 -7.9944
v -17.9225 -5.1493 -7.9944
v -29.7714 -11.0366 -7.9943
v -24.4992 10.7612 -7.9943
v -22.5333 10.0343 -7.9943
v -18.3255 6.5484 -7.9943
v -16.6849 -3.5181 -7.9943
v -38.0674 -3.3871 -7.9942
v -36.7914 4.9667 -7.9942
v -36.7814 -5.165 -7.9942
v -19.2987 -7.8919 -7.9942
v -17.2293 4.7292 -7.9942
v -32.5034 -9.4771 -7.9941
v -31.1443 10.4682 -7.9941
v -22.2989 -9.5271 -7.9941
v -16.7567 3.5953 -7.9941
v -16.4899 2.7048 -7.9941
v -36.7696 -5.1872 -7.994
v -32.8131 -9.885 -7.994
v -32.0748 -10.2701 -7.994
v -27.7286 -11.3003 -7.994
v -26.4474 -10.7636 -7.994
v -20.0855 -7.9476 -7.994
v -17.2482 -4.9507 -7.994
v -16.4971 -2.9009 -7.994
v -38.092 -3.3043 -7.9939
v -37.7249 2.5803 -7.9939
v -37.3752 4.9342 -7.9939
v -32.2296 10.01 -7.9939
v -23.8841 10.5681 -7.9939
v -17.0006 4.1978 -7.9939
v -16.6928 3.3671 -7.9939
v -23.07 10.2656 -7.9938
v -38.2707 2.4565 -7.9937
v -33.2118 -9.0492 -7.9937
v -22.6579 -10.2722 -7.9937
v -16.8235 -3.933 -7.9937
v -16.4774 2.6453 -7.9937
v -36.9647 5.6879 -7.9936
v -36.7406 -5.2402 -7.9936
v -34.5826 -7.9889 -7.9936
v -22.3346 -10.1118 -7.9936
v -17.6217 -5.6578 -7.9936
v -37.0166 -5.7816 -7.9935
v -34.6796 8.4027 -7.9935
v -30.3073 10.7322 -7.9935
v -16.2682 -1.7548 -7.9935
v -16.1467 0.2622 -7.9935
v -38.4121 1.8221 -7.9934
v -37.8405 -4.0703 -7.9934
v -38.4049 -2.0309 -7.9933
v -36.7716 5.0026 -7.9933
v -32.4307 -9.5114 -7.9933
v -24.5556 10.7723 -7.9933
v -23.9727 10.5933 -7.9933
v -21.5303 9.486 -7.9933
v -37.731 2.5506 -7.9932
v -32.4138 -10.0921 -7.9932
v -22.2609 -9.506 -7.9932
v -18.3732 5.7295 -7.9932
v -17.2323 -3.5771 -7.9932
v -38.4665 1.3714 -7.9931
v -28.4739 11.0679 -7.9931
v -17.7341 5.6519 -7.9931
v -37.5302 -4.8086 -7.993
v -30.6808 -10.7942 -7.993
v -24.9645 -11.0443 -7.993
v -34.5662 8.4999 -7.9929
v -33.7075 9.1519 -7.9929
v -32.3046 -9.5755 -7.9929
v -29.0879 10.9861 -7.9929
v -25.4143 -11.1393 -7.9929
v -24.9971 10.8644 -7.9929
v -24.4261 10.7372 -7.9929
v -16.3463 -2.211 -7.9929
v -36.5047 -6.5771 -7.9928
v -30.8385 10.0346 -7.9928
v -29.2296 10.9719 -7.9928
v -28.9761 11.0016 -7.9928
v -24.795 -11.0043 -7.9928
v -23.0349 -9.8848 -7.9928
v -20.119 -7.9759 -7.9928
v -18.8818 6.4429 -7.9928
v -16.9826 -4.3311 -7.9928
v -16.2768 -1.8108 -7.9928
v -38.5702 -0.2528 -7.9927
v -38.0294 -0.9465 -7.9927
v -36.4803 6.4173 -7.9927
v -18.632 6.9579 -7.9927
v -38.474 1.3084 -7.9926
v -34.566 7.818 -7.9926
v -32.1184 -10.2432 -7.9926
v -21.5421 8.8926 -7.9926
v -21.5313 -9.6692 -7.9926
v -17.2209 -3.5365 -7.9926
v -36.8373 -5.0461 -7.9925
v -36.3938 5.6374 -7.9925
v -30.7764 10.5813 -7.9925
v -24.603 10.7816 -7.9925
v -24.3583 10.7142 -7.9925
v -23.5422 10.4537 -7.9925
v -20.8623 9.0494 -7.9925
v -20.725 8.9433 -7.9925
v -17.2221 4.7085 -7.9925
v -16.1886 0.9776 -7.9925
v -36.7479 5.0443 -7.9924
v -31.7431 9.6703 -7.9924
v -31.389 10.3635 -7.9924
v -23.1257 9.7404 -7.9924
v -18.3887 5.7523 -7.9924
v -37.008 5.6162 -7.9923
v -33.2254 9.4555 -7.9923
v -31.6539 -9.8938 -7.9923
v -30.8098 10.0427 -7.9923
v -22.2186 -9.482 -7.9923
v -18.8998 6.4657 -7.9923
v -18.1844 -6.5359 -7.9923
v -17.2226 3.3637 -7.9923
v -37.3583 -5.1435 -7.9922
v -33.8524 8.4107 -7.9922
v -33.1751 8.8912 -7.9922
v -32.3882 9.3537 -7.9922
v -18.1791 6.3478 -7.9922
v -38.0704 3.1871 -7.9921
v -33.0831 9.5453 -7.9921
v -22.222 9.2979 -7.9921
v -17.5251 4.1399 -7.9921
v -38.3569 2.0616 -7.992
v -35.2405 -7.328 -7.992
v -26.298 11.0739 -7.992
v -25.589 -10.6493 -7.992
v -19.4741 7.8823 -7.992
v -17.2167 3.3425 -7.992
v -36.6405 -6.3757 -7.9919
v -33.6298 -9.3832 -7.9919
v -38.2802 -2.5912 -7.9918
v -35.8815 -6.5532 -7.9918
v -33.8235 -9.2478 -7.9918
v -33.1406 -9.6872 -7.9918
v -24.0549 -10.2653 -7.9918
v -21.6156 -9.1204 -7.9918
v -20.9708 -9.3045 -7.9918
v -18.3785 -5.9165 -7.9918
v -16.2939 -1.9768 -7.9918
v -16.1632 -0.736 -7.9918
v -38.4885 1.1846 -7.9917
v -38.1846 -2.9942 -7.9917
v -37.1729 4.1756 -7.9917
v -34.6194 -7.9516 -7.9917
v -32.8636 9.6767 -7.9917
v -31.5955 9.7317 -7.9917
v -26.7146 11.1013 -7.9917
v -22.2959 9.3356 -7.9917
v -20.1519 -8.0036 -7.9917
v -38.2952 -2.5344 -7.9916
v -37.9224 -1.8109 -7.9916
v -21.6495 -9.7415 -7.9916
v -17.2009 -3.4648 -7.9916
v -37.0931 5.4691 -7.9915
v -36.2784 -6.0012 -7.9915
v -25.5078 10.4518 -7.9915
v -24.0862 -10.8057 -7.9915
v -16.7788 -3.8128 -7.9915
v -37.7787 4.0248 -7.9914
v -37.5218 3.2445 -7.9914
v -25.2192 -11.097 -7.9914
v -22.7389 -10.3094 -7.9914
v -21.4775 8.849 -7.9914
v -36.32 -5.9355 -7.9913
v -37.9224 1.6318 -7.9912
v -37.7531 2.438 -7.9912
v -37.1497 4.2302 -7.9912
v -36.3822 -5.8353 -7.9912
v -32.2445 -10.1781 -7.9912
v -17.7872 5.747 -7.9912
v -17.2027 3.2924 -7.9912
v -37.574 4.5257 -7.9911
v -34.6176 8.453 -7.9911
v -31.4753 9.781 -7.9911
v -23.5264 -10.6291 -7.9911
v -17.8044 -5.9497 -7.9911
v -17.5909 5.415 -7.9911
v -16.1923 -1.182 -7.9911
v -37.5062 -4.8621 -7.991
v -37.1401 4.2526 -7.991
v -36.7863 -5.1447 -7.991
v -30.7285 10.0653 -7.991
v -24.7883 -10.4836 -7.991
v -20.9605 9.1137 -7.991
v -37.4621 3.4287 -7.9909
v -37.1618 -4.3762 -7.9909
v -35.2021 -8.1023 -7.9909
v -33.9941 8.3021 -7.9909
v -21.7353 9.6117 -7.9909
v -17.9867 -5.2597 -7.9909
v -17.8793 4.8743 -7.9909
v -37.7314 -2.7352 -7.9908
v -37.5315 3.2108 -7.9908
v -37.1333 -4.4479 -7.9908
v -31.7122 -9.8688 -7.9908
v -21.0326 9.1602 -7.9908
v -16.5969 -3.2108 -7.9908
v -16.3748 2.1274 -7.9908
v -32.1526 10.0398 -7.9907
v -31.4952 -10.5029 -7.9907
v -26.4554 11.086 -7.9907
v -25.1239 10.8892 -7.9907
v -20.8472 -8.5821 -7.9907
v -18.7664 -7.3009 -7.9907
v -18.2509 -6.6248 -7.9907
v -30.5841 -10.8202 -7.9906
v -29.0783 -10.6579 -7.9906
v -26.608 -10.7668 -7.9906
v -20.8055 -9.1816 -7.9906
v -19.5223 -8.1071 -7.9906
v -38.4718 -1.4587 -7.9905
v -36.9609 -5.8579 -7.9905
v -33.8066 -8.6232 -7.9905
v -24.7553 -10.4758 -7.9905
v -22.4449 9.9797 -7.9905
v -18.8101 -7.3488 -7.9905
v -16.1785 0.8697 -7.9905
v -33.297 -8.9928 -7.9904
v -26.0225 -11.2125 -7.9904
v -17.9875 5.0809 -7.9904
v -38.5738 -0.0643 -7.9903
v -35.2786 -8.0213 -7.9903
v -33.8931 9.0117 -7.9903
v -16.9381 -2.5177 -7.9903
v -33.083 -9.1219 -7.9902
v -27.3292 -11.3094 -7.9902
v -20.8747 -9.2293 -7.9902
v -37.0268 -5.7535 -7.9901
v -36.5361 6.3333 -7.9901
v -31.0871 10.4825 -7.9901
v -28.2651 11.0871 -7.9901
v -17.29 4.8276 -7.9901
v -37.9401 1.4752 -7.99
v -37.7386 -2.6966 -7.99
v -37.5622 -4.727 -7.99
v -34.0483 -8.4378 -7.99
v -20.2138 7.8716 -7.99
v -17.6572 5.5342 -7.99
v -37.7685 -4.2239 -7.9899
v -25.1724 10.8987 -7.9899
v -21.8057 9.647 -7.9899
v -19.9844 7.6613 -7.9899
v -16.8114 3.7211 -7.9899
v -37.752 4.1057 -7.9898
v -35.3308 -7.9691 -7.9898
v -32.9687 -9.7949 -7.9898
v -22.407 9.3918 -7.9898
v -16.1792 -1.0251 -7.9898
v -32.9507 9.6243 -7.9897
v -31.9909 -10.2974 -7.9897
v -29.4582 -11.0982 -7.9897
v -29.3129 -11.1335 -7.9897
v -23.8912 10.0345 -7.9897
v -21.3825 8.7841 -7.9897
v -17.9538 -5.1926 -7.9897
v -36.4396 -6.6599 -7.9896
v -32.3241 9.3834 -7.9896
v -28.3927 11.0731 -7.9896
v -23.9844 10.0631 -7.9896
v -16.6737 3.3047 -7.9896
v -38.176 2.8325 -7.9895
v -37.5528 3.1369 -7.9895
v -37.4505 -3.6515 -7.9895
v -28.2508 -10.7613 -7.9895
v -24.6808 -10.4578 -7.9895
v -21.8318 9.6601 -7.9895
v -19.4679 -7.3179 -7.9895
v -16.3921 -2.3737 -7.9895
v -36.2573 5.8406 -7.9894
v -28.3192 11.0818 -7.9894
v -23.8141 -10.1883 -7.9894
v -22.1505 9.2576 -7.9894
v -20.1264 7.7915 -7.9894
v -35.1306 -7.4417 -7.9893
v -23.2724 -9.9748 -7.9893
v -19.004 6.595 -7.9893
v -37.2244 4.0293 -7.9892
v -32.2389 -9.6072 -7.9892
v -31.3275 9.8381 -7.9892
v -29.6412 10.8723 -7.9892
v -17.4872 -4.2177 -7.9892
v -36.8723 -4.9742 -7.9891
v -36.0231 -7.1964 -7.9891
v -28.7233 -11.2074 -7.9891
v -23.3646 10.3763 -7.9891
v -23.2614 -10.5245 -7.9891
v -20.2243 8.5552 -7.9891
v -37.6215 -3.0895 -7.989
v -36.8719 4.7922 -7.989
v -35.3555 7.7584 -7.989
v -36.4449 6.463 -7.9889
v -26.059 10.5191 -7.9889
v -22.4731 -9.6075 -7.9889
v -19.3607 7.0146 -7.9889
v -17.5409 4.1652 -7.9889
v -38.1571 2.9013 -7.9888
v -37.4695 3.396 -7.9888
v -21.6842 8.9758 -7.9888
v -17.9284 4.962 -7.9888
v -17.605 5.4324 -7.9888
v -37.0659 -5.6927 -7.9887
v -35.7043 -6.7828 -7.9887
v -35.1636 7.2209 -7.9887
v -33.2105 8.8626 -7.9887
v -30.9156 -10.1855 -7.9887
v -22.2733 9.3204 -7.9887
v -20.7565 -8.5097 -7.9887
v -18.4773 5.8798 -7.9887
v -18.3378 -5.8403 -7.9887
v -37.5522 -3.3128 -7.9886
v -33.9317 8.3475 -7.9886
v -26.2092 10.5415 -7.9886
v -35.8513 6.4066 -7.9885
v -24.1398 -10.2899 -7.9885
v -18.1371 -6.4649 -7.9885
v -37.4718 4.7273 -7.9884
v -32.3031 9.959 -7.9884
v -31.2625 9.8631 -7.9884
v -22.5372 -10.207 -7.9884
v -17.5992 4.3053 -7.9884
v -17.3003 -5.0248 -7.9884
v -16.9348 2.3131 -7.9884
v -23.3133 -9.9915 -7.9883
v -18.4083 -5.9532 -7.9882
v -17.4961 4.0512 -7.9882
v -16.7234 1.0649 -7.9882
v -37.7546 -2.6078 -7.9881
v -17.9437 4.9893 -7.9881
v -17.5289 -4.3122 -7.9881
v -16.8875 3.8927 -7.9881
v -30.5896 -10.2864 -7.988
v -19.5891 7.2604 -7.988
v -18.2879 5.5789 -7.988
v -18.1109 6.2396 -7.988
v -17.1794 4.6065 -7.988
v -33.0391 9.564 -7.9879
v -22.9466 9.6594 -7.9879
v -17.9661 -5.2095 -7.9879
v -36.4644 -5.6942 -7.9878
v -36.1756 5.9593 -7.9878
v -20.8815 8.4196 -7.9878
v -37.5028 3.2846 -7.9877
v -37.2484 -4.1554 -7.9877
v -19.4846 7.1479 -7.9877
v -16.5786 2.9616 -7.9877
v -25.5768 10.4559 -7.9876
v -21.4599 -9.014 -7.9876
v -17.815 -4.9209 -7.9876
v -16.8077 3.6988 -7.9876
v -38.0239 0.8117 -7.9875
v -37.2558 3.9548 -7.9875
v -35.7726 6.5074 -7.9875
v -31.4058 -9.9892 -7.9875
v -24.3035 10.686 -7.9875
v -32.9357 -9.2132 -7.9874
v -25.7465 -10.6618 -7.9874
v -25.3108 -11.107 -7.9874
v -24.2195 10.6671 -7.9874
v -17.7041 -5.7805 -7.9874
v -17.5994 -4.4812 -7.9874
v -31.0245 9.9581 -7.9873
v -30.4657 10.6687 -7.9873
v -21.6611 8.9581 -7.9873
v -37.8709 3.7763 -7.9872
v -37.5164 -3.4227 -7.9872
v -36.5575 -6.489 -7.9872
v -28.6913 10.5159 -7.9872
v -25.0352 10.3476 -7.9872
v -23.5878 10.4636 -7.9872
v -23.1256 -9.9137 -7.9872
v -22.6678 10.0878 -7.9872
v -18.7539 -6.4459 -7.9872
v -17.1132 -3.1562 -7.9872
v -38.38 1.9282 -7.9871
v -18.4843 -6.0691 -7.9871
v -37.9328 -1.655 -7.987
v -35.3219 7.7892 -7.987
v -33.0146 8.9822 -7.987
v -29.573 -10.5521 -7.987
v -23.0903 9.7167 -7.987
v -36.4061 5.6018 -7.9869
v -16.9007 -4.106 -7.9869
v -22.5633 9.4669 -7.9868
v -36.8331 4.8592 -7.9867
v -31.7042 9.6801 -7.9867
v -30.6571 -10.2631 -7.9867
v -30.3534 -10.8872 -7.9867
v -24.2125 10.129 -7.9867
v -35.2985 -7.9953 -7.9866
v -35.255 7.1172 -7.9866
v -18.7724 7.111 -7.9866
v -17.1359 3.0525 -7.9866
v -16.8123 1.7094 -7.9866
v -37.425 3.5179 -7.9865
v -28.9944 -10.6621 -7.9865
v -20.1932 8.5241 -7.9865
v -17.2129 -4.8538 -7.9865
v -17.0149 -2.8369 -7.9865
v -38.3628 -2.1728 -7.9864
v -34.4757 -8.7461 -7.9864
v -33.0145 -9.1604 -7.9864
v -17.7974 4.7003 -7.9864
v -29.4674 -10.5742 -7.9863
v -23.4918 -10.6053 -7.9863
v -22.4098 -9.57 -7.9863
v -37.8382 2.0262 -7.9862
v -32.4585 9.3104 -7.9862
v -31.7915 9.6434 -7.9862
v -24.4628 -10.9235 -7.9862
v -23.2333 9.7704 -7.9862
v -22.4351 9.3999 -7.9862
v -37.8168 -2.3062 -7.9861
v -36.7938 -5.1131 -7.9861
v -33.8333 9.047 -7.9861
v -18.8889 -6.6219 -7.9861
v -17.877 -5.0292 -7.9861
v -17.7198 5.6164 -7.9861
v -19.4082 -7.2447 -7.986
v -32.9155 9.6365 -7.9859
v -32.5506 9.2597 -7.9859
v -24.4031 -10.8982 -7.9859
v -32.163 9.4603 -7.9858
v -29.8653 10.3012 -7.9858
v -23.8957 -10.2086 -7.9858
v -23.4394 9.8573 -7.9858
v -17.4068 3.8238 -7.9858
v -16.7273 -1.272 -7.9858
v -36.815 4.8907 -7.9857
v -30.2785 -10.9102 -7.9857
v -24.2889 10.1514 -7.9857
v -21.6569 9.5501 -7.9857
v -18.7429 7.0707 -7.9857
v -17.422 -4.0457 -7.9857
v -33.3411 8.7731 -7.9856
v -20.9331 -9.2659 -7.9856
v -17.6119 -4.5038 -7.9856
v -30.1038 10.2499 -7.9855
v -20.8013 8.3555 -7.9855
v -17.1931 4.6257 -7.9855
v -37.471 -3.5626 -7.9854
v -30.4257 10.1508 -7.9854
v -25.3863 10.4191 -7.9854
v -37.8554 3.8247 -7.9853
v -34.0883 8.2154 -7.9853
v -32.3716 -9.5301 -7.9853
v -22.085 -9.3991 -7.9853
v -20.4325 -8.2435 -7.9853
v -17.8669 4.8303 -7.9853
v -37.8464 -4.017 -7.9852
v -30.8572 -10.1982 -7.9852
v -28.5385 10.536 -7.9852
v -37.4556 -4.931 -7.9851
v -36.6648 5.1773 -7.9851
v -21.7264 -9.7766 -7.9851
v -19.0246 -6.7956 -7.9851
v -38.0049 -1.0805 -7.985
v -23.861 10.0172 -7.985
v -22.3771 -9.5506 -7.985
v -18.8268 6.3515 -7.985
v -31.2686 -10.5865 -7.9849
v -16.9172 -2.3844 -7.9849
v -16.8462 1.8838 -7.9849
v -32.1835 -10.1968 -7.9848
v -25.2431 -10.5734 -7.9848
v -23.0389 9.692 -7.9848
v -36.7024 -5.282 -7.9847
v -25.6347 10.4588 -7.9847
v -22.1056 -9.4089 -7.9847
v -17.2006 -4.8178 -7.9847
v -37.059 5.5047 -7.9846
v -27.3316 10.6097 -7.9846
v -21.3086 -8.909 -7.9846
v -21.0494 -8.7231 -7.9846
v -20.6458 8.2346 -7.9846
v -18.7703 6.2702 -7.9846
v -17.8113 4.7209 -7.9846
v -16.8196 -1.9582 -7.9846
v -16.657 -0.1096 -7.9846
v -36.3941 -5.796 -7.9845
v -30.051 -10.442 -7.9845
v -22.6328 10.0714 -7.9845
v -37.486 3.32 -7.9844
v -35.9316 -7.2987 -7.9844
v -32.0992 10.0567 -7.9844
v -31.7338 -9.8486 -7.9844
v -18.4407 -5.9927 -7.9844
v -16.8339 1.8246 -7.9844
v -38.0292 0.5809 -7.9843
v -37.8855 -3.9362 -7.9843
v -36.9394 -4.8313 -7.9843
v -33.2551 8.8255 -7.9843
v -29.222 10.4447 -7.9843
v -17.2571 -3.6082 -7.9843
v -38.0368 -0.5085 -7.9842
v -34.5633 -8.6668 -7.9842
v -34.4264 -8.1094 -7.9842
v -23.9371 -10.2185 -7.9841
v -17.5644 4.2029 -7.9841
v -16.9633 2.4144 -7.9841
v -35.2554 -8.0397 -7.984
v -29.8387 -10.4892 -7.984
v -29.6461 10.3479 -7.984
v -21.7797 -9.2076 -7.984
v -21.7464 -9.7853 -7.984
v -18.2773 -5.7266 -7.984
v -31.4824 -9.9513 -7.9839
v -21.6108 8.9196 -7.9839
v -23.0693 9.7026 -7.9838
v -36.6639 -5.3512 -7.9837
v -34.7858 -7.7811 -7.9836
v -20.9367 8.4531 -7.9836
v -18.6788 6.1516 -7.9836
v -18.3473 5.6595 -7.9836
v -16.8043 1.6126 -7.9835
v -34.0367 8.2541 -7.9834
v -31.2015 -10.6189 -7.9834
v -30.8248 -10.2053 -7.9834
v -37.1833 4.1129 -7.9832
v -37.039 5.5435 -7.9832
v -35.9884 6.2158 -7.9831
v -22.6536 -9.6906 -7.9831
v -19.982 -7.8291 -7.9831
v -17.1156 2.9626 -7.9831
v -33.0503 -9.1328 -7.983
v -30.6684 10.0706 -7.983
v -30.3312 -10.3603 -7.983
v -37.6423 2.8261 -7.9829
v -35.6202 6.692 -7.9829
v -23.54 -10.0753 -7.9829
v -22.1737 -9.4412 -7.9829
v -17.6315 -4.5392 -7.9829
v -31.506 -9.9396 -7.9828
v -17.5836 -4.4244 -7.9828
v -16.9782 -2.6521 -7.9828
v -32.0662 -9.6874 -7.9827
v -26.2823 -10.7282 -7.9827
v -23.3719 9.8241 -7.9826
v -20.3218 7.9542 -7.9826
v -16.9198 2.2011 -7.9826
v -16.7676 1.3263 -7.9826
v -32.8608 9.0717 -7.9825
v -25.7791 10.4739 -7.9825
v -37.323 -3.9543 -7.9823
v -37.2082 -4.2303 -7.9823
v -37.6604 -2.9213 -7.9822
v -36.7082 5.0843 -7.9822
v -32.5965 -9.4063 -7.9822
v -29.9831 10.2711 -7.9822
v -17.2562 3.4212 -7.9822
v -17.1937 -3.389 -7.9822
v -36.4167 5.5709 -7.9821
v -36.6712 -5.3316 -7.982
v -33.6646 8.5362 -7.982
v -17.0182 2.6551 -7.982
v -17.7917 -4.8521 -7.9819
v -31.809 9.6285 -7.9818
v -28.3919 -10.7335 -7.9818
v -23.1636 -9.9195 -7.9818
v -37.836 -2.1878 -7.9817
v -18.1943 -5.5971 -7.9817
v -35.6652 -6.8153 -7.9816
v -23.732 -10.1493 -7.9816
v -21.3577 8.7529 -7.9816
v -36.9686 4.5808 -7.9815
v -31.2064 -10.0622 -7.9815
v -24.6343 10.2508 -7.9815
v -17.3292 3.6126 -7.9815
v -30.2819 -10.3705 -7.9813
v -29.8099 -10.4911 -7.9813
v -25.8582 10.4821 -7.9813
v -37.3435 3.7175 -7.9812
v -35.0115 -7.5522 -7.9812
v -23.6448 9.9343 -7.9812
v -17.0292 2.6834 -7.9812
v -16.8176 -1.9176 -7.9812
v -21.6946 -9.1508 -7.9811
v -19.897 7.5628 -7.9811
v -19.0651 6.6519 -7.9811
v -29.2956 10.4225 -7.981
v -27.6331 10.5915 -7.981
v -17.3133 3.5768 -7.9808
v -37.9904 0.9769 -7.9807
v -37.7589 -2.5298 -7.9807
v -24.3383 -10.3376 -7.9807
v -17.0026 2.5727 -7.9807
v -30.9649 9.971 -7.9806
v -35.982 -6.3954 -7.9805
v -24.818 10.2892 -7.9805
v -17.0536 -2.9315 -7.9805
v -18.5102 5.9067 -7.9804
v -33.7425 -8.6552 -7.9803
v -29.1646 -10.6301 -7.9803
v -27.6252 -10.7739 -7.9803
v -24.4576 -10.3778 -7.9803
v -17.4062 -3.9801 -7.9803
v -37.1868 4.0916 -7.9802
v -29.1412 10.4504 -7.9802
v -17.8703 -4.9999 -7.9802
v -16.6783 0.2986 -7.9801
v -31.8516 -9.7915 -7.98
v -17.0102 -2.7677 -7.98
v -16.7157 0.9263 -7.9799
v -19.0428 6.6244 -7.9798
v -16.9919 2.516 -7.9798
v -37.8909 1.7314 -7.9797
v -36.6811 -5.3052 -7.9797
v -31.399 9.7922 -7.9797
v -30.1676 10.2228 -7.9797
v -29.738 -10.5039 -7.9797
v -17.4714 3.955 -7.9797
v -36.9603 -4.7708 -7.9796
v -24.6879 10.2593 -7.9796
v -25.5068 -10.6177 -7.9795
v -22.7614 9.5575 -7.9795
v -19.7478 7.4129 -7.9795
v -32.7788 -9.294 -7.9794
v -23.3577 -9.9941 -7.9793
v -22.4909 9.4161 -7.9793
v -19.6793 -7.5241 -7.9793
v -17.7062 4.5011 -7.9793
v -17.0605 2.763 -7.9793
v -16.7938 1.4808 -7.9793
v -34.3347 8.0022 -7.9792
v -31.9995 9.5343 -7.9792
v -17.8534 4.7828 -7.9792
v -32.273 9.3908 -7.9791
v -17.7244 -4.7211 -7.9791
v -18.0808 -5.3948 -7.979
v -35.9262 -6.4661 -7.9789
v -16.6853 -0.5709 -7.9789
v -37.8832 -1.9388 -7.9787
v -36.1757 -6.1207 -7.9787
v -24.5651 10.2272 -7.9787
v -26.3485 10.546 -7.9786
v -36.5111 5.4151 -7.9785
v -32.5541 -9.4219 -7.9785
v -16.7926 -1.6768 -7.9785
v -28.4203 10.5414 -7.9784
v -24.0474 10.0634 -7.9784
v -18.7533 6.2351 -7.9783
v -37.5599 -3.2318 -7.9782
v -31.1374 -10.0819 -7.9782
v -26.8184 10.5765 -7.9782
v -17.1978 3.2044 -7.9782
v -17.1907 -3.357 -7.9782
v -37.3461 -3.8818 -7.978
v -33.4073 8.7164 -7.978
v -29.658 -10.5183 -7.978
v -25.0774 -10.5266 -7.978
v -24.733 10.2665 -7.978
v -28.8999 10.4769 -7.9779
v -23.2719 9.7749 -7.9779
v -37.7533 2.3368 -7.9778
v -37.5836 -3.1523 -7.9778
v -36.9009 4.6972 -7.9778
v -17.4914 3.9957 -7.9778
v -36.5605 -5.5123 -7.9777
v -36.0733 -6.2711 -7.9777
v -34.8004 7.5694 -7.9777
v -21.8052 9.033 -7.9777
v -16.8662 -2.1104 -7.9777
v -29.0068 10.4617 -7.9776
v -16.8012 -1.7303 -7.9776
v -24.5009 10.2044 -7.9773
v -22.5716 -9.6372 -7.9773
v -34.2267 8.0952 -7.9772
v -37.0575 4.3853 -7.9771
v -37.0519 -4.5815 -7.9771
v -21.1692 8.6182 -7.9771
v -21.8064 -9.2161 -7.977
v -17.7 4.481 -7.977
v -36.5527 5.3464 -7.9769
v -24.1319 10.0869 -7.9768
v -21.8782 9.0743 -7.9768
v -24.9152 -10.4873 -7.9767
v -37.6725 -2.8559 -7.9766
v -32.6026 9.2158 -7.9766
v -37.2598 3.9086 -7.9765
v -16.7076 0.8238 -7.9765
v -37.94 1.3027 -7.9764
v -33.3322 -8.944 -7.9764
v -32.1751 -9.6178 -7.9764
v -18.6122 6.0431 -7.9764
v -17.2793 -3.6361 -7.9764
v -37.7771 -2.4193 -7.9763
v -36.2018 -6.0776 -7.9763
v -31.1973 9.8684 -7.9762
v -30.5242 -10.2869 -7.9762
v -27.3306 -10.7795 -7.9762
v -25.1085 10.3456 -7.9762
v -38.0439 -0.0658 -7.9761
v -36.6338 5.2054 -7.9761
v -30.6154 10.0753 -7.9761
v -23.7233 9.956 -7.9761
v -22.9581 -9.8264 -7.9761
v -22.8806 -9.7917 -7.9761
v -19.8468 7.5062 -7.9761
v -33.518 -8.8151 -7.976
v -37.8366 1.9586 -7.9759
v -34.8311 -7.7246 -7.9759
v -32.8124 9.0898 -7.9759
v -18.2403 5.4715 -7.9759
v -17.4747 -4.1311 -7.9759
v -37.9471 1.2422 -7.9758
v -34.2751 8.0496 -7.9758
v -31.8928 -9.7644 -7.9758
v -37.091 4.3065 -7.9757
v -37.0279 -4.636 -7.9757
v -21.0383 8.5148 -7.9757
v -32.9482 9.0027 -7.9756
v -17.1789 3.1421 -7.9756
v -21.2737 -8.8691 -7.9755
v -23.7086 -10.1312 -7.9754
v -21.9196 -9.2857 -7.9754
v -22.0015 9.1542 -7.9753
v -16.7173 -1.085 -7.9753
v -37.762 -2.4737 -7.9752
v -37.5622 3.0321 -7.9752
v -30.9099 9.9824 -7.9752
v -26.4981 10.5552 -7.9752
v -18.0524 5.1536 -7.9752
v -17.3211 -3.7509 -7.9752
v -36.8836 -4.9049 -7.9751
v -25.3274 -10.577 -7.9751
v -19.1715 -6.961 -7.9751
v -36.0487 6.1093 -7.975
v -37.9608 1.1232 -7.9748
v -23.4553 -10.0304 -7.9748
v -29.2196 -10.6114 -7.9746
v -21.2639 8.6786 -7.9746
v -19.2139 -7.0063 -7.9746
v -32.013 -9.7009 -7.9745
v -37.2845 3.8302 -7.9744
v -36.0039 -6.3567 -7.9744
v -28.222 10.5554 -7.9744
v -18.6178 -6.2308 -7.9744
v -18.1898 5.3798 -7.9743
v -17.3095 3.54 -7.9743
v -16.7105 -0.9806 -7.9743
v -32.8664 -9.2318 -7.9742
v -32.7026 -9.3362 -7.974
v -28.3429 10.5449 -7.974
v -37.0789 -4.5065 -7.9738
v -21.3335 8.7222 -7.9738
v -19.8939 -7.7282 -7.9738
v -18.2579 -5.6727 -7.9738
v -18.1129 5.2639 -7.9738
v -28.2733 10.5514 -7.9736
v -25.2302 10.3688 -7.9736
v -22.0694 9.1865 -7.9736
v -33.5838 8.5807 -7.9735
v -31.9305 9.5587 -7.9735
v -24.2411 -10.2967 -7.9735
v -32.6853 9.1655 -7.9734
v -31.7704 -9.8141 -7.9734
v -18.6825 -6.3155 -7.9734
v -16.8958 2.0214 -7.9734
v -36.607 -5.4268 -7.9733
v -22.6778 9.5023 -7.9733
v -37.6634 2.693 -7.9732
v -36.1012 6.0281 -7.9731
v -31.2992 -10.0088 -7.9731
v -21.116 -8.7504 -7.9731
v -17.1077 -3.0621 -7.973
v -34.9538 -7.5961 -7.9729
v -30.4312 -10.311 -7.9729
v -22.0946 9.1984 -7.9729
v -36.5688 -5.4846 -7.9728
v -36.5049 -5.5843 -7.9726
v -25.2768 10.3777 -7.9726
v -20.5624 8.1465 -7.9725
v -29.3573 -10.5762 -7.9724
v -24.3684 10.1573 -7.9724
v -17.7675 4.5941 -7.9724
v -34.9772 7.3863 -7.9723
v -35.6131 -6.8587 -7.9722
v -26.0864 -10.684 -7.9722
v -37.6458 2.7583 -7.9721
v -34.9039 -7.6463 -7.9721
v -37.943 -1.3934 -7.9719
v -18.0667 5.1695 -7.9719
v -37.2738 -4.028 -7.9718
v -36.014 6.1526 -7.9717
v -24.6011 -10.411 -7.9715
v -23.5547 9.8797 -7.9714
v -18.5731 -6.1621 -7.9714
v -21.1826 -8.7959 -7.9713
v -17.6609 4.383 -7.9712
v -17.3074 3.5183 -7.9709
v -36.9924 4.4979 -7.9708
v -22.7667 -9.7276 -7.9708
v -18.5488 5.9382 -7.9707
v -16.9136 -2.2649 -7.9707
v -29.5323 10.3509 -7.9704
v -23.7673 9.9631 -7.9704
v -37.8573 1.8313 -7.9703
v -32.0684 9.4815 -7.9703
v -28.658 -10.6787 -7.9703
v -34.1376 -8.336 -7.9702
v -22.8911 9.6056 -7.9701
v -32.7691 9.106 -7.97
v -36.1198 -6.1888 -7.9699
v -17.7783 -4.7905 -7.9699
v -25.4091 -10.5839 -7.9697
v -37.3719 3.5915 -7.9696
v -17.3848 3.7026 -7.9696
v -18.1619 -5.5103 -7.9695
v -34.9446 7.4152 -7.9694
v -17.0905 2.8155 -7.9694
v -37.3577 3.6383 -7.9692
v -24.4496 10.1742 -7.9692
v -37.3872 -3.7527 -7.9691
v -30.3173 10.1573 -7.9687
v -30.2099 -10.3749 -7.9687
v -20.5335 8.1158 -7.9686
v -17.6936 -4.627 -7.9686
v -34.9218 -7.6203 -7.9684
v -30.1388 -10.397 -7.9684
v -19.1791 6.7692 -7.9684
v -22.8576 9.59 -7.9683
v -32.6506 9.1752 -7.968
v -17.3978 -3.9145 -7.968
v -37.8395 -2.0726 -7.9679
v -23.6767 -10.1058 -7.9678
v -31.0178 -10.1203 -7.9677
v -24.5446 -10.3847 -7.9677
v -34.8805 -7.6631 -7.9675
v -17.6751 4.4007 -7.9675
v -33.5252 8.6129 -7.9674
v -18.178 5.345 -7.9671
v -19.1517 6.7299 -7.967
v -21.9279 9.0917 -7.9669
v -21.2393 -8.8298 -7.9664
v -37.3478 -3.8292 -7.9663
v -21.9946 -9.317 -7.9663
v -31.8728 9.5748 -7.966
v -31.0814 -10.0876 -7.966
v -17.6831 -4.5919 -7.966
v -36.5983 5.2375 -7.9659
v -36.9753 -4.7001 -7.9658
v -36.5796 5.2752 -7.9658
v -35.5273 -6.9528 -7.9656
v -31.953 -9.7161 -7.9654
v -34.2183 -8.2616 -7.9651
v -22.0142 -9.3246 -7.9648
v -32.6623 -10.2638 -7.9091
v -37.5253 -5.4042 -7.9083
v -33.6433 -9.6945 -7.9082
v -23.8165 -11.0038 -7.9081
v -36.5003 -7.0216 -7.9079
v -32.7962 -10.1963 -7.9074
v -33.4989 -9.779 -7.9073
v -32.0609 10.3766 -7.907
v -37.9443 4.3219 -7.9067
v -36.429 -7.1258 -7.9067
v -34.414 -9.1488 -7.9066
v -36.4113 -7.1512 -7.9064
v -34.4472 -9.1194 -7.9064
v -34.3232 9.0268 -7.9064
v -22.7225 -10.5938 -7.906
v -35.771 -7.9002 -7.9059
v -34.5333 -9.0433 -7.9059
v -34.3326 -9.2034 -7.9059
v -25.9641 11.2902 -7.9059
v -37.464 -5.532 -7.9058
v -37.4515 -5.5561 -7.9056
v -17.2397 -5.5147 -7.9056
v -35.1054 -8.5609 -7.9055
v -31.9598 -10.6063 -7.9055
v -21.8501 9.9784 -7.9055
v -32.8757 -10.1555 -7.9054
v -30.1498 -11.2295 -7.9054
v -22.763 -10.6142 -7.9054
v -22.9774 -10.6929 -7.9053
v -18.2668 6.916 -7.9052
v -37.4736 5.3316 -7.9051
v -37.4191 -5.6126 -7.9051
v -37.0483 6.0511 -7.9051
v -35.8117 -7.853 -7.9051
v -28.789 11.2863 -7.9051
v -21.934 -10.2093 -7.9051
v -21.9293 10.02 -7.905
v -19.5596 -8.5161 -7.905
v -31.9019 10.4445 -7.9049
v -21.2009 -9.7751 -7.9048
v -18.2858 6.9409 -7.9048
v -17.7232 6.1503 -7.9046
v -22.8207 10.4519 -7.9045
v -37.453 5.3707 -7.9044
v -37.037 -6.2506 -7.9044
v -35.1472 -8.5204 -7.9044
v -21.8924 -10.1874 -7.9044
v -21.1214 9.5438 -7.9044
v -17.7273 -6.3383 -7.9044
v -38.4733 2.7731 -7.9043
v -37.8731 -4.6861 -7.9043
v -36.9704 -6.3592 -7.9043
v -36.9245 -6.4296 -7.9043
v -16.4653 -3.7076 -7.9043
v -19.595 -8.5476 -7.9042
v -17.682 -6.2576 -7.9042
v -16.8136 4.4452 -7.9042
v -16.1827 -2.6918 -7.9042
v -38.2584 3.4849 -7.9041
v -35.0877 8.3907 -7.9041
v -33.5965 9.542 -7.9041
v -17.7396 6.1752 -7.9041
v -17.1924 5.2329 -7.9041
v -38.2691 3.4488 -7.904
v -20.3752 -9.1987 -7.904
v -16.4878 -3.7851 -7.904
v -38.4808 2.7413 -7.9039
v -31.7717 10.4969 -7.9039
v -26.3819 -11.5328 -7.9039
v -21.0566 9.5012 -7.9039
v -16.5008 -3.8289 -7.9039
v -38.8002 -1.0078 -7.9038
v -35.7173 -7.9518 -7.9038
v -32.5919 -10.2979 -7.9038
v -22.9339 10.4891 -7.9038
v -17.6143 -6.1372 -7.9038
v -38.2924 3.3696 -7.9037
v -37.4712 -5.5109 -7.9037
v -37.4272 5.4156 -7.9037
v -21.8468 -10.1612 -7.9037
v -19.4495 8.2222 -7.9037
v -37.5629 -5.3271 -7.9036
v -19.6301 -8.578 -7.9036
v -16.4899 3.6132 -7.9036
v -16.4834 3.5903 -7.9036
v -23.9078 -11.0305 -7.9035
v -21.274 9.6343 -7.9035
v -19.6964 8.4499 -7.9035
v -34.475 8.9096 -7.9034
v -31.6149 10.558 -7.9034
v -23.0215 -10.7106 -7.9034
v -16.468 3.5362 -7.9034
v -38.7064 1.5865 -7.9033
v -38.6867 -1.9349 -7.9033
v -32.6832 10.0706 -7.9033
v -30.9716 10.8003 -7.9033
v -25.4609 -11.4136 -7.9033
v -21.3738 -9.8723 -7.9033
v -20.949 9.4266 -7.9033
v -17.3095 5.4558 -7.9033
v -38.704 1.6074 -7.9032
v -38.5063 2.6202 -7.9032
v -38.3655 -3.3076 -7.9032
v -38.2932 -3.5447 -7.9032
v -37.8834 4.4839 -7.9032
v -37.5625 5.145 -7.9032
v -22.1203 -10.298 -7.9032
v -22.0492 10.0797 -7.9032
v -19.601 8.3646 -7.9032
v -38.7046 -1.7429 -7.9031
v -37.1261 -6.0997 -7.9031
v -33.4252 -9.8214 -7.9031
v -32.7791 10.0229 -7.9031
v -31.0593 10.7749 -7.9031
v -17.1856 -5.3884 -7.9031
v -16.7712 -4.5155 -7.9031
v -16.1785 2.4856 -7.9031
v -36.4699 6.8794 -7.903
v -31.0903 10.7656 -7.903
v -25.2427 11.1823 -7.903
v -18.7806 7.529 -7.903
v -38.1944 3.684 -7.9029
v -37.9667 -4.4489 -7.9029
v -33.3397 -9.876 -7.9029
v -31.6983 -10.708 -7.9029
v -31.5461 10.5847 -7.9029
v -26.124 11.3123 -7.9029
v -24.6033 -11.2352 -7.9029
v -18.8941 -7.8432 -7.9029
v -18.1435 6.7334 -7.9029
v -17.6293 5.9891 -7.9029
v -17.3084 -5.6346 -7.9029
v -16.3695 -3.3788 -7.9029
v -37.8404 -4.7633 -7.9028
v -33.7276 -9.6365 -7.9028
v -32.0277 -10.5758 -7.9028
v -30.8226 -11.0262 -7.9028
v -25.3738 11.2136 -7.9028
v -19.0253 7.7955 -7.9028
v -38.6863 1.756 -7.9027
v -37.8581 4.5429 -7.9027
v -25.6604 -11.4339 -7.9027
v -18.3996 7.0799 -7.9027
v -16.8143 -4.6184 -7.9027
v -16.7797 4.3504 -7.9027
v -37.8472 4.567 -7.9026
v -23.5568 -10.9201 -7.9026
v -17.1223 -5.2704 -7.9026
v -15.953 1.1508 -7.9026
v -36.9321 6.2295 -7.9025
v -34.5781 8.8188 -7.9025
v -29.7337 -11.3112 -7.9025
v -29.2029 -11.4219 -7.9025
v -37.9746 4.2464 -7.9024
v -23.7413 10.7989 -7.9024
v -20.4115 9.0392 -7.9024
v -18.9283 7.6932 -7.9024
v -17.27 -5.5634 -7.9024
v -23.9853 10.8709 -7.9023
v -22.2161 10.161 -7.9023
v -36.3082 -7.2686 -7.9022
v -24.8686 11.1051 -7.9022
v -23.64 10.7689 -7.9022
v -21.7732 9.9338 -7.9022
v -21.2483 9.6166 -7.9022
v -16.3939 3.2798 -7.9022
v -24.5531 -11.2237 -7.9021
v -18.1292 -6.9057 -7.9021
v -17.1032 5.0474 -7.9021
v -38.5761 -2.4669 -7.902
v -17.8352 6.313 -7.902
v -36.8142 6.3991 -7.9019
v -33.4242 9.6418 -7.9019
v -38.1802 -3.9095 -7.9018
v -29.6217 -11.3347 -7.9018
v -38.4816 -2.9265 -7.9017
v -36.3867 6.9889 -7.9017
v -35.7297 7.7522 -7.9017
v -33.6358 9.5136 -7.9017
v -30.2129 -11.2072 -7.9017
v -23.1554 10.5797 -7.9017
v -17.7575 -6.3793 -7.9017
v -17.2431 5.3284 -7.9017
v -16.8282 4.4737 -7.9017
v -16.7006 -4.3325 -7.9017
v -16.6843 4.1076 -7.9017
v -37.0647 6.0148 -7.9016
v -24.066 10.8948 -7.9016
v -38.2044 3.6492 -7.9015
v -26.5539 -11.5387 -7.9015
v -16.8936 4.6241 -7.9015
v -16.375 3.2066 -7.9015
v -38.5982 2.1809 -7.9014
v -38.4902 -2.8851 -7.9014
v -34.9412 -8.6931 -7.9014
v -31.1738 -10.9153 -7.9014
v -30.6484 10.8943 -7.9014
v -21.9043 10.0052 -7.9014
v -38.2409 3.5291 -7.9013
v -32.5109 10.154 -7.9013
v -30.8957 -11.0025 -7.9013
v -30.0622 11.055 -7.9013
v -24.4874 -11.2068 -7.9013
v -16.8923 -4.8002 -7.9013
v -38.2558 -3.6635 -7.9012
v -28.3154 -11.5329 -7.9012
v -20.1045 -8.9782 -7.9012
v -17.8419 -6.5034 -7.9012
v -16.1571 -2.5505 -7.9012
v -37.523 5.2179 -7.9011
v -22.6267 10.3645 -7.9011
v -22.0784 10.0906 -7.9011
v -17.2825 -5.5821 -7.9011
v -15.9565 -1.3593 -7.9011
v -31.2921 10.6851 -7.901
v -22.8187 -10.6283 -7.901
v -22.0512 -10.2602 -7.901
v -17.2588 5.3581 -7.901
v -38.5085 -2.7897 -7.9008
v -38.4066 -3.1514 -7.9008
v -28.626 11.3072 -7.9008
v -21.0311 -9.6627 -7.9008
v -17.1166 5.07 -7.9008
v -17.0937 -5.1995 -7.9008
v -34.4039 8.9645 -7.9007
v -29.8121 11.1081 -7.9007
v -20.5918 -9.3513 -7.9007
v -18.2864 -7.116 -7.9007
v -17.1754 5.1873 -7.9007
v -38.7863 -1.1062 -7.9006
v -25.0886 -11.334 -7.9006
v -24.1173 -11.0863 -7.9006
v -18.8294 -7.7651 -7.9006
v -16.6046 3.8951 -7.9006
v -37.4822 -5.4782 -7.9005
v -38.1551 3.781 -7.9004
v -37.6358 -5.1751 -7.9004
v -37.054 -6.2107 -7.9004
v -35.8341 7.637 -7.9004
v -32.7367 -10.2194 -7.9004
v -25.4478 11.2227 -7.9004
v -20.3285 8.9752 -7.9004
v -29.1134 -11.4293 -7.9003
v -22.7805 10.4303 -7.9003
v -37.5045 5.2522 -7.9002
v -30.4968 -11.1189 -7.9002
v -20.8679 -9.5489 -7.9002
v -33.7765 9.4156 -7.9001
v -23.6437 -10.9462 -7.9
v -16.9053 -4.825 -7.9
v -22.0155 -10.2406 -7.8999
v -21.7017 -10.0732 -7.8999
v -19.7779 8.5151 -7.8999
v -18.0482 6.6056 -7.8999
v -32.9282 9.9378 -7.8998
v -32.1138 10.3486 -7.8998
v -32.0203 10.3905 -7.8998
v -31.7818 -10.6704 -7.8998
v -20.4694 9.0769 -7.8998
v -16.68 -4.2647 -7.8998
v -16.2661 -3.0369 -7.8998
v -16.0836 2.029 -7.8998
v -37.3391 5.5605 -7.8997
v -33.1753 -9.9664 -7.8997
v -23.2614 -10.8015 -7.8997
v -22.3113 -10.3886 -7.8997
v -16.0454 1.8403 -7.8997
v -38.7961 0.8773 -7.8996
v -18.42 -7.2835 -7.8996
v -37.3827 -5.6607 -7.8995
v -35.3265 -8.3388 -7.8995
v -33.4649 -9.7938 -7.8995
v -21.1923 9.5779 -7.8995
v -23.0823 10.5469 -7.8994
v -21.7236 -10.0846 -7.8994
v -37.661 -5.113 -7.8993
v -32.4088 -10.3851 -7.8993
v -16.1587 2.3674 -7.8993
v -38.2025 -3.8347 -7.8992
v -37.3402 -5.7352 -7.8992
v -36.6121 -6.8549 -7.8992
v -33.2608 9.7381 -7.8992
v -30.5484 -11.1061 -7.8992
v -18.2046 6.8201 -7.8991
v -16.206 2.5959 -7.8991
v -16.0702 1.9649 -7.8991
v -38.0477 -4.236 -7.899
v -30.3038 10.9984 -7.899
v -23.6065 10.7528 -7.899
v -20.1574 8.8384 -7.899
v -17.6897 6.0782 -7.899
v -36.6163 6.6731 -7.8989
v -31.8076 -10.6588 -7.8989
v -31.1119 -10.9335 -7.8989
v -30.018 -11.2468 -7.8989
v -17.7913 -6.4231 -7.8989
v -38.5991 -2.3416 -7.8988
v -34.524 8.8614 -7.8988
v -31.4155 -10.8115 -7.8988
v -15.9949 1.4294 -7.8988
v -38.2254 3.5681 -7.8987
v -33.6852 9.4751 -7.8987
v -32.0528 -10.5578 -7.8987
v -25.51 11.2288 -7.8987
v -23.6883 -10.958 -7.8987
v -22.7244 10.4046 -7.8987
v -16.4508 -3.6281 -7.8987
v -38.389 3.0397 -7.8986
v -38.2082 -3.8148 -7.8986
v -37.9278 -4.5312 -7.8986
v -37.0789 5.9833 -7.8986
v -31.4874 -10.7876 -7.8986
v -30.9087 10.8116 -7.8986
v -25.7499 11.2562 -7.8986
v -25.665 11.2465 -7.8986
v -19.4443 -8.3924 -7.8986
v -18.4616 7.1442 -7.8986
v -36.2216 7.1859 -7.8985
v -37.9005 4.4188 -7.8984
v -34.123 9.1648 -7.8984
v -32.9799 -10.0848 -7.8984
v -17.5276 -5.9971 -7.8984
v -16.0336 1.7362 -7.8984
v -21.4769 9.7453 -7.8983
v -16.5221 -3.8644 -7.8983
v -16.2938 2.9292 -7.8983
v -37.668 4.9213 -7.8982
v -21.2822 -9.8137 -7.8982
v -35.2522 8.2236 -7.8981
v -20.9192 9.3973 -7.8981
v -16.9254 -4.8636 -7.8981
v -16.0568 -2.0943 -7.8981
v -37.3496 -5.7149 -7.898
v -35.5676 -8.0959 -7.898
v -29.358 11.2077 -7.898
v -19.3531 8.1195 -7.898
v -16.85 4.5161 -7.898
v -15.8799 -0.1111 -7.898
v -38.0698 3.9954 -7.8979
v -26.2038 -11.5019 -7.8979
v -22.7566 10.4174 -7.8979
v -22.8581 -10.6383 -7.8978
v -38.803 0.6702 -7.8977
v -21.7956 -10.1223 -7.8977
v -36.2694 -7.3063 -7.8976
v -31.0774 -10.9434 -7.8976
v -23.0663 -10.7192 -7.8976
v -38.6624 -2.0343 -7.8975
v -34.2081 -9.282 -7.8975
v -17.1755 -5.358 -7.8975
v -16.8705 -4.7408 -7.8975
v -29.9874 -11.2508 -7.8974
v -27.3296 11.3856 -7.8974
v -24.2445 -11.1269 -7.8974
v -23.3732 10.6627 -7.8974
v -16.748 4.2497 -7.8974
v -37.3901 5.4622 -7.8972
v -36.8269 -6.5508 -7.8972
v -28.4675 -11.5078 -7.8972
v -23.4668 -10.8809 -7.8972
v -30.1751 11.0283 -7.8971
v -29.2743 -11.4039 -7.8971
v -37.7657 4.7134 -7.897
v -32.1339 10.335 -7.897
v -29.9107 -11.2657 -7.897
v -22.1363 10.1124 -7.897
v -19.1933 7.9596 -7.897
v -17.5196 5.7858 -7.897
v -17.1571 5.138 -7.897
v -16.2682 2.8556 -7.8969
v -38.5188 -2.707 -7.8968
v -31.6936 10.5164 -7.8968
v -22.4254 10.2597 -7.8968
v -16.5837 3.845 -7.8968
v -16.303 -3.1397 -7.8968
v -37.9063 4.3966 -7.8967
v -36.5541 -6.9314 -7.8967
v -17.0039 4.837 -7.8967
v -32.6313 10.0855 -7.8966
v -29.8253 -11.2824 -7.8966
v -17.8662 6.345 -7.8966
v -16.587 -4.0192 -7.8966
v -16.221 -2.838 -7.8966
v -16.0196 1.5941 -7.8966
v -38.7658 1.0558 -7.8965
v -29.4375 11.187 -7.8965
v -18.1227 6.6972 -7.8965
v -17.0231 -5.0593 -7.8965
v -37.3624 -5.6875 -7.8964
v -32.3382 10.2349 -7.8964
v -22.5523 -10.5003 -7.8964
v -19.1187 -8.066 -7.8964
v -38.3082 -3.4608 -7.8963
v -32.1801 -10.4963 -7.8963
v -16.4447 -3.5946 -7.8963
v -37.6 5.0469 -7.8962
v -24.4354 11.0024 -7.8962
v -38.3334 -3.3765 -7.896
v -37.2325 -5.9091 -7.896
v -16.7678 4.2938 -7.896
v -16.4532 3.4443 -7.896
v -38.0744 -4.1594 -7.8959
v -37.1792 5.8172 -7.8959
v -31.2292 10.7033 -7.8959
v -23.8067 10.8075 -7.8959
v -22.9741 10.4984 -7.8959
v -22.222 -10.3368 -7.8959
v -32.9359 -10.1049 -7.8958
v -16.2474 2.7673 -7.8958
v -34.8427 8.592 -7.8957
v -30.3732 10.973 -7.8957
v -27.6089 11.3726 -7.8957
v -21.3999 9.7005 -7.8957
v -38.5163 2.5135 -7.8956
v -16.2539 -2.964 -7.8956
v -37.7576 -4.9143 -7.8955
v -34.7268 8.6914 -7.8955
v -32.8528 9.9794 -7.8955
v -32.5274 -10.3172 -7.8955
v -23.8969 10.8336 -7.8955
v -16.5207 3.6774 -7.8955
v -38.7164 1.404 -7.8954
v -36.6853 6.5635 -7.8954
v -32.2252 -10.4702 -7.8954
v -30.7553 -11.0349 -7.8954
v -16.0197 -1.7917 -7.8954
v -36.7086 -6.7219 -7.8953
v -33.8495 9.358 -7.8953
v -24.9443 11.1106 -7.8953
v -24.9109 -11.2892 -7.8953
v -24.5974 11.0395 -7.8953
v -38.6587 1.8649 -7.8952
v -28.4992 11.3172 -7.8952
v -17.9787 -6.6806 -7.8952
v -16.7491 -4.4263 -7.8951
v -16.2335 2.7066 -7.8951
v -16.1 -2.2587 -7.8951
v -27.675 -11.5517 -7.895
v -24.4929 11.0152 -7.895
v -24.3605 10.9784 -7.895
v -21.4009 -9.8837 -7.895
v -20.717 9.2533 -7.895
v -16.9959 4.8161 -7.895
v -15.8982 0.2947 -7.895
v -24.7378 -11.2497 -7.8949
v -23.4565 10.6897 -7.8949
v -20.5761 9.1466 -7.8949
v -38.7241 1.3399 -7.8948
v -37.2233 5.744 -7.8948
v -29.1263 11.2349 -7.8948
v -33.3573 9.6703 -7.8947
v -28.9738 11.2553 -7.8947
v -24.291 10.9556 -7.8947
v -19.2978 8.0605 -7.8947
v -33.2114 9.761 -7.8946
v -30.8532 10.8216 -7.8946
v -17.9738 6.4921 -7.8946
v -16.028 -1.8488 -7.8946
v -37.5836 -5.2571 -7.8945
v -31.4801 10.5984 -7.8945
v -29.2712 11.2183 -7.8945
v -25.3706 -11.3861 -7.8945
v -18.4378 7.115 -7.8945
v -38.6035 2.1104 -7.8943
v -38.3118 3.2608 -7.8943
v -33.2709 -9.9034 -7.8943
v -21.5216 -9.9573 -7.8943
v -38.8205 -0.2628 -7.8942
v -38.5421 -2.5845 -7.8942
v -20.8274 -9.511 -7.8942
v -33.9683 -9.4529 -7.894
v -24.5412 11.0259 -7.894
v -15.9397 1.0019 -7.894
v -38.7391 1.214 -7.8939
v -38.5262 -2.6475 -7.8939
v -38.0132 4.1172 -7.8939
v -32.987 9.8952 -7.8939
v -26.7789 11.3563 -7.8939
v -24.0125 -11.0477 -7.8939
v -37.3107 5.5938 -7.8938
v -36.8489 -6.5167 -7.8938
v -33.7707 -9.5917 -7.8938
v -32.3545 -10.4042 -7.8937
v -25.171 -11.3434 -7.8937
v -26.2878 11.3248 -7.8936
v -37.7325 -4.9688 -7.8935
v -34.7796 8.6438 -7.8935
v -20.8168 9.32 -7.8935
v -17.5891 -6.0814 -7.8935
v -17.5728 5.8777 -7.8935
v -38.4277 -3.06 -7.8934
v -23.4402 -10.8651 -7.8934
v -21.6096 9.8283 -7.8934
v -18.5747 -7.4618 -7.8934
v -18.0462 -6.7715 -7.8934
v -15.9123 -0.7505 -7.8934
v -35.4564 -8.1992 -7.8933
v -35.3775 -8.2811 -7.8933
v -32.2664 10.2644 -7.8933
v -17.4376 -5.8335 -7.8933
v -16.5412 -3.8963 -7.8933
v -31.5886 -10.7376 -7.8932
v -25.0734 11.1363 -7.8932
v -22.635 -10.5385 -7.8932
v -17.3719 5.5388 -7.8932
v -16.3541 -3.2816 -7.8932
v -16.1271 2.1777 -7.8932
v -30.6567 -11.0621 -7.8931
v -20.6579 -9.3863 -7.8931
v -19.3462 -8.287 -7.8931
v -18.6189 -7.511 -7.8931
v -38.7235 -1.4898 -7.893
v -37.8032 4.6296 -7.893
v -37.1776 -5.9881 -7.893
v -22.3342 10.2063 -7.893
v -20.89 9.3685 -7.893
v -20.7284 -9.4355 -7.893
v -25.9923 -11.464 -7.8928
v -15.943 -1.2066 -7.8928
v -34.04 9.2162 -7.8927
v -17.0633 4.9386 -7.8927
v -37.2442 -5.8811 -7.8926
v -17.4405 5.6602 -7.8926
v -36.7428 6.4781 -7.8925
v -35.5095 -8.1457 -7.8925
v -38.0035 -4.3173 -7.8924
v -25.1228 11.1461 -7.8924
v -33.0764 9.8416 -7.8923
v -26.4351 11.3377 -7.8923
v -16.0476 -2.0164 -7.8923
v -21.6808 9.8656 -7.8922
v -16.5751 3.8067 -7.8922
v -33.0947 -10.0123 -7.8921
v -16.1438 -2.4257 -7.8921
v -15.9282 0.8915 -7.8921
v -37.7918 -4.8316 -7.892
v -29.5061 -11.3462 -7.892
v -28.2856 11.3388 -7.8919
v -38.825 -0.0636 -7.8918
v -36.643 -6.807 -7.8918
v -21.7072 9.8794 -7.8918
v -37.9846 4.1989 -7.8917
v -32.0955 -10.5271 -7.8917
v -31.1711 10.7198 -7.8917
v -29.6933 11.1205 -7.8917
v -28.7544 -11.459 -7.8917
v -27.3284 -11.5606 -7.8917
v -29.3571 -11.381 -7.8916
v -28.4162 11.3238 -7.8916
v -20.0639 8.749 -7.8916
v -38.4196 2.8987 -7.8915
v -36.2178 -7.3566 -7.8915
v -35.5351 7.9348 -7.8915
v -23.2741 10.6123 -7.8915
v -15.9276 -1.0461 -7.8915
v -36.6495 6.6104 -7.8914
v -28.341 11.3331 -7.8913
v -16.4334 3.3779 -7.8912
v -38.3999 2.9693 -7.8911
v -32.4147 10.186 -7.891
v -23.1695 -10.7582 -7.891
v -22.4282 -10.4347 -7.891
v -17.93 -6.6084 -7.891
v -17.3856 5.557 -7.891
v -37.6995 4.8363 -7.8909
v -37.2834 -5.8186 -7.8909
v -17.0731 -5.1365 -7.8909
v -16.651 3.9832 -7.8906
v -33.1673 9.7816 -7.8905
v -16.9508 4.7124 -7.8904
v -17.9026 6.3826 -7.8903
v -16.335 3.031 -7.8902
v -24.2341 10.9296 -7.89
v -17.4865 -5.9087 -7.89
v -36.7642 -6.6332 -7.8898
v -33.7901 -8.3478 -7.8898
v -30.5364 10.912 -7.8898
v -16.5702 3.7842 -7.8898
v -35.5011 7.9667 -7.8897
v -25.2642 -11.356 -7.8897
v -22.5619 10.3169 -7.8895
v -38.1083 3.864 -7.8894
v -35.4774 -8.1733 -7.8894
v -24.1489 10.9085 -7.8894
v -18.5794 7.2734 -7.8894
v -16.6642 -4.1972 -7.8894
v -23.5027 10.7015 -7.8893
v -38.6284 1.974 -7.8892
v -30.4217 -11.1308 -7.8892
v -20.0314 8.718 -7.8892
v -35.6103 -6.5268 -7.8891
v -29.9038 -10.2463 -7.8891
v -16.9845 -4.9615 -7.8891
v -17.5018 5.7456 -7.8889
v -38.6119 -2.2203 -7.8888
v -34.6358 -8.9404 -7.8887
v -33.9798 9.2535 -7.8887
v -23.404 -10.8432 -7.8887
v -33.0413 9.8558 -7.8884
v -21.5278 9.7681 -7.8884
v -18.5486 7.2328 -7.8884
v -24.3357 -11.1425 -7.8882
v -20.7875 -9.4737 -7.8882
v -23.1688 -9.6838 -7.8881
v -24.3975 -11.1663 -7.888
v -16.9639 4.7326 -7.888
v -30.3448 -11.1542 -7.8879
v -21.5989 -9.9952 -7.8879
v -38.0839 -4.106 -7.8878
v -37.6843 -5.041 -7.8878
v -26.4682 -10.5226 -7.8876
v -38.0915 3.913 -7.8875
v -32.2932 -10.4257 -7.8875
v -31.3576 -10.8241 -7.8875
v -36.1252 -7.4617 -7.8873
v -37.2783 5.6318 -7.8872
v -16.9709 -4.9252 -7.8872
v -37.4908 2.5195 -7.8871
v -36.5781 4.8524 -7.887
v -35.0268 -7.2087 -7.887
v -34.7264 -8.8604 -7.887
v -22.4131 -9.3138 -7.887
v -18.1359 -5.035 -7.887
v -32.2068 10.2861 -7.8868
v -32.3867 -9.2652 -7.8867
v -22.5262 10.2998 -7.8867
v -21.6189 -10.0046 -7.8867
v -36.5681 -5.0503 -7.8866
v -20.2502 -7.7702 -7.8866
v -35.433 -8.2183 -7.8865
v -38.1217 -4.0228 -7.8863
v -36.5613 4.8825 -7.8862
v -36.5287 -5.1234 -7.8862
v -17.4611 -3.4982 -7.8862
v -33.1001 -8.8364 -7.886
v -30.7599 9.8057 -7.886
v -22.3751 -9.2924 -7.886
v -37.4988 2.4797 -7.8858
v -34.4191 -7.8101 -7.8858
v -32.3373 -9.29 -7.8858
v -37.2572 5.6709 -7.8857
v -18.5764 5.5981 -7.8857
v -37.7882 -0.9272 -7.8856
v -31.2884 -10.8554 -7.8855
v -32.3086 -9.3044 -7.8853
v -31.4573 9.5302 -7.8853
v -36.5357 4.928 -7.885
v -34.4032 7.639 -7.885
v -17.4518 3.2856 -7.885
v -17.4466 -3.4464 -7.885
v -22.4257 9.1338 -7.8849
v -22.3351 -9.2699 -7.8849
v -22.3201 9.0786 -7.8848
v -21.6735 8.6894 -7.8848
v -23.2212 9.5181 -7.8847
v -36.1892 5.5085 -7.8846
v -19.0737 6.2949 -7.8846
v -34.4398 -7.7889 -7.8845
v -33.0439 8.6876 -7.8844
v -25.6289 -10.4105 -7.8844
v -17.7474 4.0445 -7.8844
v -31.5333 -9.683 -7.8843
v -36.9509 4.0792 -7.8842
v -32.282 9.1372 -7.8842
v -25.5501 10.2137 -7.8842
v -37.6834 -1.7723 -7.884
v -18.6098 5.6464 -7.8839
v -37.6835 1.593 -7.8838
v -26.6048 -10.5253 -7.8837
v -20.3151 -7.8243 -7.8837
v -36.9191 4.1542 -7.8836
v -35.0663 -7.159 -7.8836
v -17.4305 -3.3887 -7.8836
v -37.4967 -2.6753 -7.8835
v -21.745 -8.916 -7.8835
v -18.5818 -5.7846 -7.8835
v -37.518 2.3812 -7.8834
v -24.8461 -10.2486 -7.8834
v -17.4322 3.2162 -7.8834
v -37.2918 3.1696 -7.8833
v -36.1241 5.6059 -7.8833
v -36.0768 -5.8671 -7.8833
v -33.7059 8.2188 -7.8833
v -31.6435 9.4509 -7.8833
v -32.1998 -9.3587 -7.8832
v -30.6527 9.8356 -7.8832
v -36.9125 -4.3491 -7.8831
v -31.6134 -9.648 -7.8831
v -18.1983 -5.1425 -7.8831
v -36.9483 -4.2627 -7.883
v -36.1269 -5.7872 -7.883
v -32.2552 9.1494 -7.883
v -31.3825 9.5577 -7.883
v -29.0398 -10.4189 -7.883
v -37.2335 3.3487 -7.8829
v -34.3835 -7.8378 -7.8829
v -33.8436 8.1127 -7.8829
v -33.0283 -8.8766 -7.8829
v -24.8025 -10.2382 -7.8829
v -36.623 -4.9357 -7.8828
v -36.1779 -5.7058 -7.8828
v -23.1144 -9.6541 -7.8828
v -21.5778 8.6243 -7.8826
v -18.0938 4.7625 -7.8826
v -33.1624 -8.7919 -7.8825
v -18.199 4.9635 -7.8823
v -33.6714 -8.426 -7.8822
v -18.5704 -5.7635 -7.8822
v -24.7416 -10.2237 -7.8821
v -20.9943 -8.3895 -7.8821
v -37.6865 -1.7285 -7.882
v -17.7351 -4.189 -7.882
v -28.2304 -10.5199 -7.8819
v -37.7008 1.4402 -7.8818
v -35.689 -6.4084 -7.8818
v -24.1283 -10.0358 -7.8818
v -37.2225 -3.5705 -7.8817
v -20.3811 -7.881 -7.8817
v -29.0175 -10.42 -7.8816
v -17.1738 -2.4634 -7.8816
v -23.9696 9.8052 -7.8815
v -28.2023 -10.5204 -7.8814
v -24.0603 9.8334 -7.8814
v -20.3749 7.691 -7.8814
v -20.1516 7.4866 -7.8814
v -22.5183 9.177 -7.8813
v -22.2688 9.0466 -7.8813
v -21.6656 -8.8612 -7.8812
v -21.5182 8.5839 -7.8812
v -32.2124 9.1689 -7.8811
v -26.4093 -10.5108 -7.8811
v -23.8946 -9.96 -7.881
v -19.1923 6.4432 -7.881
v -37.2392 3.3231 -7.8808
v -37.322 3.0646 -7.8807
v -33.792 8.1485 -7.8807
v -30.8347 -9.9575 -7.8807
v -26.7287 -10.5273 -7.8807
v -20.3201 7.6396 -7.8807
v -20.9344 -8.3413 -7.8806
v -19.6468 -7.1541 -7.8806
v -31.2383 9.6134 -7.8805
v -23.3333 -9.7403 -7.8805
v -17.7106 -4.125 -7.8805
v -34.9505 -7.2794 -7.8804
v -32.2835 -9.3103 -7.8804
v -18.6776 5.7443 -7.8804
v -33.8966 -8.2508 -7.8803
v -17.8195 4.2054 -7.8803
v -37.3894 -3.0216 -7.8802
v -36.6567 -4.8646 -7.8802
v -36.6564 4.6825 -7.8802
v -35.5159 -6.6311 -7.8802
v -34.9873 7.0551 -7.8802
v -32.1293 -9.3916 -7.8802
v -19.5421 6.8546 -7.8802
v -22.5828 -9.3919 -7.8801
v -22.3886 9.1074 -7.8801
v -37.5193 -2.5516 -7.8799
v -35.7081 6.197 -7.8799
v -25.6049 10.2166 -7.8799
v -37.0058 3.9312 -7.8798
v -36.0158 5.7648 -7.8798
v -23.0468 9.4393 -7.8798
v -26.2356 10.3012 -7.8797
v -21.8118 8.7704 -7.8797
v -35.0079 7.0315 -7.8796
v -32.9548 -8.918 -7.8796
v -37.7823 0.7895 -7.8795
v -37.3215 -3.2404 -7.8795
v -32.8556 -8.9803 -7.8795
v -31.1742 9.638 -7.8795
v -17.1706 2.2592 -7.8794
v -24.2119 -10.0591 -7.8793
v -18.1567 4.874 -7.8793
v -16.9638 1.0383 -7.8793
v -19.6266 -7.1294 -7.8792
v -17.7193 3.9579 -7.8791
v -37.4852 -2.6998 -7.879
v -35.9766 5.8218 -7.879
v -23.4041 -9.7673 -7.879
v -30.5172 -10.0557 -7.8789
v -29.9759 -10.2165 -7.8789
v -18.1786 -5.0934 -7.8789
v -37.2731 3.2085 -7.8788
v -30.9411 9.7311 -7.8788
v -18.4934 5.4514 -7.8788
v -17.8198 -4.3815 -7.8787
v -19.7646 7.0934 -7.8786
v -18.0942 -4.9327 -7.8786
v -37.7756 -1.0016 -7.8785
v -36.258 -5.5681 -7.8785
v -21.0277 8.2266 -7.8785
v -19.7007 7.0238 -7.8785
v -19.654 6.9729 -7.8785
v -37.0318 3.8638 -7.8784
v -37.0244 -4.0642 -7.8784
v -26.0885 10.2797 -7.8784
v -21.5704 -8.7957 -7.8784
v -18.617 -5.8277 -7.8784
v -18.0312 -4.8125 -7.8784
v -18.6846 -5.9335 -7.8783
v -31.3149 -9.7651 -7.8781
v -18.9489 -6.3029 -7.8781
v -32.81 -9.0066 -7.878
v -31.6053 9.4592 -7.878
v -26.3808 -10.505 -7.878
v -25.0873 10.1115 -7.878
v -17.1783 2.2862 -7.878
v -36.9653 -4.2044 -7.8779
v -17.0513 1.6682 -7.8778
v -37.1975 3.4357 -7.8777
v -35.5811 6.3568 -7.8777
v -32.8873 8.7766 -7.8777
v -18.9906 -6.3568 -7.8777
v -31.6905 9.4236 -7.8776
v -29.5231 -10.3155 -7.8776
v -17.345 -3.0872 -7.8776
v -35.0836 6.9445 -7.8775
v -19.783 7.1112 -7.8774
v -29.765 10.0785 -7.8773
v -24.2832 9.8977 -7.8773
v -22.671 9.2504 -7.8773
v -17.7708 -4.2591 -7.8773
v -17.2513 -2.7816 -7.8772
v -32.4326 9.0485 -7.8771
v -30.0412 10.0163 -7.8771
v -25.4458 10.188 -7.8771
v -19.0652 -6.4529 -7.8771
v -18.2345 -5.1946 -7.8771
v -17.3672 2.9818 -7.8771
v -37.7858 0.6387 -7.877
v -37.6012 1.978 -7.877
v -23.3177 9.547 -7.877
v -19.7073 -7.2133 -7.877
v -22.5213 -9.3553 -7.8769
v -30.7858 -9.9678 -7.8768
v -29.4195 -10.3372 -7.8768
v -28.2817 -10.5109 -7.8768
v -20.9902 8.1952 -7.8768
v -18.0139 4.5925 -7.8768
v -26.2627 10.301 -7.8767
v -36.5801 -4.9996 -7.8766
v -37.7865 0.6048 -7.8765
v -37.5802 -2.2563 -7.8765
v -35.5473 6.3981 -7.8765
v -33.2053 8.573 -7.8765
v -32.3635 9.0836 -7.8765
v -16.9676 -1.2448 -7.8765
v -32.0549 9.244 -7.8764
v -28.6611 10.2767 -7.8764
v -22.2049 -9.1891 -7.8764
v -37.6668 1.6448 -7.8763
v -37.242 -3.4836 -7.8763
v -27.3323 10.3677 -7.8763
v -36.6008 4.7782 -7.8762
v -23.5277 9.6322 -7.8762
v -36.4547 5.0574 -7.8761
v -29.7057 10.09 -7.8761
v -24.358 9.9197 -7.8761
v -17.6319 3.7355 -7.8761
v -20.9716 8.1797 -7.876
v -17.6468 -3.9567 -7.876
v -25.8547 -10.4304 -7.8759
v -19.2127 -6.6432 -7.8759
v -30.3566 9.9191 -7.8758
v -16.8993 -0.1091 -7.8758
v -28.5113 10.2957 -7.8757
v -22.5526 9.1867 -7.8757
v -19.02 6.2052 -7.8757
v -17.0838 1.8385 -7.8757
v -17.0576 -1.9125 -7.8757
v -20.7981 8.0467 -7.8755
v -18.0819 4.7194 -7.8755
v -37.4208 -2.8966 -7.8754
v -17.8392 -4.4165 -7.8754
v -17.3602 2.9518 -7.8754
v -17.2022 -2.5528 -7.8754
v -37.7952 -0.4962 -7.8753
v -33.9538 8.0159 -7.8753
v -32.2582 -9.3163 -7.8753
v -29.1755 10.2068 -7.8753
v -22.4895 -9.3363 -7.8753
v -25.6738 10.2197 -7.8752
v -25.2912 -10.3364 -7.8752
v -37.6967 -1.5809 -7.8751
v -36.4911 -5.164 -7.8751
v -31.6343 -9.628 -7.8751
v -20.6216 -8.0872 -7.8751
v -17.0674 1.7591 -7.8751
v -21.446 -8.71 -7.875
v -33.1212 8.6238 -7.8748
v -18.6424 -5.8588 -7.8748
v -37.2566 3.2428 -7.8747
v -29.8399 10.0584 -7.8747
v -21.1916 -8.5274 -7.8747
v -17.1536 -2.3331 -7.8747
v -17.7863 4.1055 -7.8746
v -36.7225 -4.7244 -7.8745
v -18.0276 4.6126 -7.8745
v -20.4574 7.7541 -7.8744
v -37.7896 0.4691 -7.8743
v -36.1892 -5.6673 -7.8743
v -29.7829 -10.2537 -7.8743
v -24.0145 -9.9891 -7.8742
v -23.1665 9.4806 -7.8741
v -36.4536 -5.2316 -7.8739
v -35.4733 6.4886 -7.8739
v -34.6171 -7.6077 -7.8738
v -16.9977 1.2369 -7.8738
v -30.746 -9.9762 -7.8737
v -29.5949 10.1115 -7.8737
v -21.7405 8.7153 -7.8737
v -20.6764 -8.1341 -7.8737
v -18.8752 6.0104 -7.8737
v -17.2099 -2.5771 -7.8737
v -16.9004 -0.0665 -7.8736
v -33.8849 8.0657 -7.8735
v -18.5516 5.5297 -7.8735
v -35.7928 6.0736 -7.8734
v -18.9646 6.1273 -7.8734
v -17.8512 -4.438 -7.8734
v -37.4098 2.7596 -7.8733
v -21.0814 8.2591 -7.8733
v -36.9606 4.0181 -7.8732
v -30.2636 -10.1281 -7.8732
v -22.2917 -9.2299 -7.8732
v -35.4495 6.5177 -7.8731
v -34.5518 7.4811 -7.8731
v -27.7546 -10.5294 -7.8731
v -22.7599 -9.4734 -7.8729
v -17.8049 -4.3259 -7.8729
v -37.7002 -1.5299 -7.8728
v -17.2173 -2.6047 -7.8728
v -31.96 -9.4701 -7.8726
v -23.6266 -9.8494 -7.8726
v -17.2524 2.5938 -7.8726
v -37.7972 -0.373 -7.8725
v -32.9219 -8.9277 -7.8724
v -32.7365 8.8642 -7.8724
v -31.4125 -9.7164 -7.8724
v -25.4174 10.1774 -7.8724
v -36.4968 4.9665 -7.8723
v -23.4616 9.5995 -7.8722
v -21.9051 -9.0018 -7.8722
v -17.1561 2.1493 -7.8722
v -37.0975 -3.8669 -7.8721
v -24.6962 10.0169 -7.8721
v -16.9651 -1.1824 -7.8721
v -29.9235 10.0359 -7.872
v -18.4824 -5.6007 -7.872
v -36.9849 -4.1372 -7.8719
v -33.5224 8.3405 -7.8719
v -32.4773 -9.1957 -7.8719
v -27.5934 10.3512 -7.8719
v -17.2451 2.5554 -7.8718
v -23.8146 -9.9219 -7.8717
v -23.2283 9.5026 -7.8716
v -36.2111 5.4434 -7.8715
v -27.6575 -10.5312 -7.8715
v -18.4017 -5.4726 -7.8715
v -36.751 4.4752 -7.8713
v -30.2363 -10.1341 -7.8713
v -29.1261 10.2084 -7.8713
v -23.7293 9.7077 -7.8713
v -23.2582 -9.6967 -7.8713
v -16.914 0.1749 -7.8713
v -37.5989 -2.14 -7.8712
v -21.4942 8.5531 -7.8712
v -16.9171 -0.3919 -7.8712
v -31.1192 -9.8366 -7.8711
v -37.7981 -0.305 -7.871
v -37.1176 3.6309 -7.871
v -36.4631 -5.2057 -7.871
v -17.3425 2.8758 -7.871
v -34.8387 -7.3829 -7.8709
v -30.0864 9.9978 -7.8709
v -29.7548 -10.2554 -7.8709
v -24.8979 10.06 -7.8709
v -24.4353 -10.1187 -7.8709
v -17.5403 3.4931 -7.8709
v -20.0662 7.3899 -7.8708
v -18.8523 5.973 -7.8707
v -27.6804 10.3458 -7.8705
v -17.0172 1.3517 -7.8705
v -37.5621 -2.3008 -7.8704
v -26.9905 10.3451 -7.8704
v -19.2519 6.4985 -7.8704
v -17.5638 3.5489 -7.8703
v -16.9201 0.2833 -7.8703
v -37.5231 -2.4755 -7.8702
v -25.5594 -10.3824 -7.8702
v -21.8222 -8.9452 -7.8702
v -25.8913 10.2424 -7.8701
v -18.0077 -4.7447 -7.8701
v -35.3544 6.6337 -7.87
v -17.0559 -1.8464 -7.87
v -31.7493 -9.5723 -7.8699
v -24.5236 -10.1451 -7.8697
v -24.6625 10.006 -7.8696
v -17.2447 -2.7069 -7.8695
v -16.9233 -0.4903 -7.8695
v -36.9639 3.9973 -7.8694
v -17.053 -1.8178 -7.8694
v -35.786 -6.2548 -7.8693
v -33.5985 -8.4607 -7.8693
v -17.227 2.4569 -7.8693
v -30.0177 -10.1942 -7.8692
v -37.6489 -1.8851 -7.869
v -18.0856 -4.8894 -7.869
v -36.4702 -5.1866 -7.8689
v -34.1769 7.8189 -7.8689
v -22.8658 9.3393 -7.8689
v -34.6077 7.4216 -7.8687
v -33.5777 -8.4756 -7.8687
v -31.894 9.3166 -7.8687
v -26.8909 10.3385 -7.8687
v -24.8382 10.0438 -7.8687
v -17.9244 4.3968 -7.8687
v -20.5282 7.808 -7.8686
v -31.308 9.568 -7.8685
v -17.6955 3.8639 -7.8685
v -30.1944 -10.1434 -7.8684
v -17.9423 -4.6161 -7.8684
v -17.6309 -3.8924 -7.8684
v -37.2729 3.1645 -7.8683
v -26.3386 10.3002 -7.8683
v -19.2388 6.4769 -7.8683
v -28.7798 10.25 -7.8681
v -17.0335 1.4472 -7.8681
v -22.6005 9.2003 -7.868
v -32.1621 9.1757 -7.8679
v -23.4476 -9.7695 -7.8678
v -18.069 4.6729 -7.8678
v -35.461 -6.6763 -7.8677
v -16.9552 0.8604 -7.8677
v -35.7315 -6.3224 -7.8676
v -19.9367 7.2592 -7.8676
v -36.3038 5.2905 -7.8675
v -34.1901 -7.9877 -7.8675
v -26.8182 10.3337 -7.8674
v -25.9868 -10.4372 -7.8673
v -24.595 9.9818 -7.8673
v -36.7445 -4.6623 -7.8672
v -25.1278 -10.2894 -7.8672
v -32.4358 -9.2107 -7.8671
v -28.995 10.2202 -7.8671
v -24.1219 9.8332 -7.8671
v -37.1201 -3.7955 -7.867
v -24.7923 10.0313 -7.867
v -17.2926 2.6983 -7.867
v -32.656 -9.0865 -7.8669
v -35.9709 -5.9948 -7.8668
v -35.8759 -6.1312 -7.8668
v -18.9486 6.0923 -7.8668
v -37.0344 3.8178 -7.8667
v -28.7998 10.2455 -7.8667
v -17.4281 3.1302 -7.8667
v -17.1038 -2.0645 -7.8666
v -37.3285 -3.161 -7.8665
v -23.7936 9.7272 -7.8665
v -17.5051 3.3745 -7.8665
v -36.3522 -5.3894 -7.8664
v -28.9404 10.2265 -7.8664
v -24.5663 9.9715 -7.8664
v -17.4213 -3.2835 -7.8664
v -17.0404 -1.6934 -7.8664
v -36.841 -4.463 -7.8663
v -30.8505 9.7503 -7.8663
v -28.9696 10.2225 -7.8663
v -23.3638 9.551 -7.8663
v -21.9307 8.8262 -7.8663
v -16.9433 0.6959 -7.8663
v -36.6843 4.5894 -7.8662
v -29.6063 -10.2819 -7.8662
v -29.1522 -10.3821 -7.8662
v -28.4633 -10.473 -7.8662
v -37.5175 2.2825 -7.8661
v -37.3517 -3.083 -7.8661
v -25.537 -10.3731 -7.8661
v -17.7152 3.9037 -7.8661
v -36.842 4.281 -7.866
v -24.3774 -10.0936 -7.866
v -21.3095 8.4211 -7.866
v -34.0715 7.9104 -7.8659
v -27.3313 -10.5374 -7.8659
v -17.9184 4.3771 -7.8659
v -36.3446 5.2231 -7.8658
v -31.8425 9.3391 -7.8658
v -21.9319 -9.009 -7.8658
v -37.8018 -0.0665 -7.8657
v -26.4022 10.3054 -7.8657
v -25.3483 -10.3363 -7.8657
v -37.5483 -2.3349 -7.8656
v -36.8291 -4.4893 -7.8656
v -37.4388 -2.7929 -7.8655
v -36.8529 4.2527 -7.8655
v -31.0516 -9.8568 -7.8655
v -22.6794 -9.4206 -7.8655
v -17.4098 3.0662 -7.8654
v -16.9485 0.7887 -7.8654
v -33.4726 8.3678 -7.8653
v -32.8056 -8.9901 -7.8653
v -20.742 7.9871 -7.8652
v -17.5075 -3.5553 -7.8652
v -34.6612 -7.5519 -7.8651
v -36.0018 -5.9413 -7.865
v -33.1962 -8.7438 -7.865
v -24.9699 -10.2515 -7.865
v -36.424 5.0848 -7.8649
v -24.2042 9.856 -7.8649
v -23.0582 -9.606 -7.8649
v -19.9788 7.2997 -7.8649
v -18.4475 5.3458 -7.8649
v -34.1186 7.8652 -7.8648
v -36.8101 -4.5306 -7.8647
v -20.0172 7.3344 -7.8647
v -36.8706 4.2064 -7.8645
v -35.8718 5.9452 -7.8645
v -35.8244 -6.1938 -7.8644
v -31.1101 9.6427 -7.8644
v -23.5442 -9.8042 -7.8644
v -37.7001 1.2712 -7.8643
v -37.5992 1.9116 -7.8642
v -32.0665 -9.4015 -7.8642
v -30.829 9.7542 -7.8642
v -30.5423 9.8445 -7.8642
v -19.9243 -7.4254 -7.8642
v -26.473 10.3103 -7.8641
v -25.1593 10.109 -7.8641
v -18.1629 -5.0222 -7.8641
v -30.453 -10.0556 -7.864
v -17.3194 -2.945 -7.864
v -19.3565 -6.8055 -7.8639
v -36.8305 4.3012 -7.8638
v -22.0429 -9.0776 -7.8638
v -21.412 -8.6706 -7.8637
v -21.3465 8.4455 -7.8637
v -18.048 -4.8033 -7.8637
v -17.699 -4.0403 -7.8637
v -37.707 1.2119 -7.8636
v -37.6364 -1.9257 -7.8636
v -33.3753 -8.6209 -7.8636
v -26.5943 10.319 -7.8636
v -21.1809 8.3193 -7.8636
v -16.9481 -0.8796 -7.8636
v -33.2501 -8.7077 -7.8635
v -32.8221 8.7961 -7.8635
v -29.177 -10.3731 -7.8635
v -28.1321 10.3169 -7.8635
v -26.5625 10.3166 -7.8634
v -26.5174 10.313 -7.8634
v -22.0018 8.8675 -7.8634
v -35.8012 -6.2219 -7.8633
v -31.7926 -9.5445 -7.8632
v -19.3983 -6.8497 -7.8632
v -37.5259 -2.4207 -7.8631
v -37.6372 1.7372 -7.863
v -36.4065 -5.2904 -7.863
v -22.9639 -9.5648 -7.863
v -37.3307 2.9616 -7.8629
v -22.1171 8.9401 -7.8629
v -16.96 -1.053 -7.8629
v -36.6672 -4.7964 -7.8627
v -32.5772 -9.1295 -7.8627
v -31.9075 -9.4832 -7.8626
v -28.3201 10.3039 -7.8626
v -18.3997 5.265 -7.8626
v -37.7204 1.0954 -7.8625
v -28.2023 10.3124 -7.8624
v -16.9533 -0.9603 -7.8624
v -18.33 -5.3305 -7.8623
v -25.5036 -10.3623 -7.8622
v -23.8185 9.7313 -7.8622
v -18.322 5.1421 -7.8622
v -37.0593 3.7417 -7.8621
v -24.6774 -10.1829 -7.8621
v -33.3112 -8.6668 -7.862
v -36.8587 -4.4059 -7.8619
v -23.7859 -9.8994 -7.8619
v -16.9565 -1.0152 -7.8618
v -32.5641 8.9561 -7.8617
v -22.1898 8.9766 -7.8617
v -18.7921 -6.0621 -7.8617
v -20.0636 -7.5557 -7.8616
v -32.7417 -9.0244 -7.8615
v -31.6698 -9.5939 -7.8615
v -21.4707 8.5228 -7.8615
v -19.9698 -7.4699 -7.8615
v -30.1864 9.9532 -7.8614
v -28.2799 10.3076 -7.8614
v -18.838 -6.1218 -7.8614
v -17.5493 -3.6728 -7.8614
v -37.4299 2.6292 -7.8613
v -25.3957 -10.3409 -7.8613
v -24.4371 9.9242 -7.8613
v -18.4645 -5.5467 -7.8613
v -25.2788 10.1317 -7.8612
v -36.3877 -5.3206 -7.8611
v -34.7818 -7.4258 -7.8609
v -18.8792 -6.1747 -7.8609
v -22.7838 9.2848 -7.8608
v -22.2145 8.9882 -7.8608
v -35.9033 5.8889 -7.8607
v -17.1329 1.973 -7.8607
v -18.1177 -4.9268 -7.8606
v -24.3115 -10.0651 -7.8605
v -31.2102 -9.7837 -7.8604
v -21.2572 -8.5539 -7.8604
v -37.4127 2.6949 -7.8603
v -36.3601 -5.3621 -7.8603
v -34.8047 7.2166 -7.8602
v -30.3617 -10.0792 -7.8601
v -25.3245 10.1404 -7.8601
v -17.3401 -2.9945 -7.8601
v -35.8324 5.9939 -7.86
v -35.4263 -6.7048 -7.8599
v -33.3207 8.4741 -7.8599
v -29.3114 -10.3386 -7.8599
v -18.277 5.0496 -7.8597
v -36.2973 -5.46 -7.8596
v -17.985 4.488 -7.8596
v -17.6661 -3.9472 -7.8596
v -17.5353 3.4405 -7.8595
v -18.7677 5.835 -7.8594
v -21.295 -8.5807 -7.8593
v -35.8176 6.0112 -7.8592
v -34.7332 -7.4754 -7.8592
v -18.7718 -6.024 -7.8591
v -26.1155 -10.4437 -7.8589
v -22.5922 -9.3655 -7.8588
v -37.0487 -3.9391 -7.8587
v -33.9825 -8.1495 -7.8586
v -25.4286 -10.3439 -7.8586
v -23.6412 9.6536 -7.8585
v -37.7028 -1.3638 -7.8583
v -37.6193 1.7871 -7.8581
v -36.7741 4.3935 -7.8581
v -23.8493 9.7354 -7.8581
v -18.7481 5.8009 -7.8581
v -22.8711 -9.5093 -7.858
v -21.337 -8.6106 -7.8579
v -21.6898 8.6579 -7.8578
v -22.993 9.386 -7.8577
v -33.4131 8.4003 -7.8576
v -37.1306 3.5532 -7.8575
v -35.9214 -6.0503 -7.8573
v -32.6461 8.8976 -7.8571
v -31.9618 9.2642 -7.8571
v -34.758 7.2615 -7.857
v -17.1506 -2.2157 -7.857
v -18.3668 -5.3824 -7.8569
v -37.1566 -3.6733 -7.8568
v -37.145 3.5073 -7.8568
v -29.4831 10.1139 -7.8568
v -34.7728 7.2448 -7.8567
v -25.454 -10.346 -7.8567
v -28.6283 -10.4385 -7.8566
v -22.9605 9.3703 -7.8566
v -17.9957 -4.6842 -7.8565
v -17.6109 3.6162 -7.8563
v -30.9335 -9.8927 -7.8562
v -17.3232 2.7489 -7.8561
v -24.5161 9.9415 -7.8559
v -30.1446 -10.1418 -7.8557
v -30.0781 -10.1625 -7.8557
v -20.6898 7.9315 -7.8557
v -17.9123 -4.5237 -7.8557
v -34.7094 -7.491 -7.8555
v -34.7503 -7.4495 -7.8554
v -30.2498 9.9249 -7.8553
v -19.3642 6.6137 -7.8553
v -32.5299 8.9654 -7.855
v -17.8927 4.2963 -7.8549
v -37.6018 -2.027 -7.8545
v -37.2874 3.0606 -7.8545
v -24.6089 -10.1513 -7.8544
v -23.7609 -9.8788 -7.8544
v -17.6236 -3.8275 -7.8544
v -31.7789 9.354 -7.854
v -33.3851 8.4156 -7.8539
v -19.3376 6.5749 -7.8535
v -18.3863 5.2218 -7.8534
v -22.051 8.8834 -7.8532
v -36.373 5.1479 -7.8528
v -22.1167 -9.1081 -7.8528
v -37.1214 -3.7436 -7.8526
v -21.3785 -8.6318 -7.8525
v -17.9023 -4.4892 -7.8525
v -36.3889 5.1161 -7.8523
v -30.9962 -9.8611 -7.8522
v -36.9911 -4.0552 -7.8521
v -35.3451 -6.7941 -7.8521
v -36.7571 -4.5952 -7.8518
v -34.0625 -8.0764 -7.8515
v -31.8483 -9.4979 -7.8514
v -22.136 -9.1154 -7.8509
v -29.5936 10.0809 -7.8505
v -17.7522 -4.1153 -7.8481
v -36.9803 -4.0561 -7.8448
v -37.2726 3.0638 -7.8444
v -18.1418 -4.9267 -7.8442
v -37.6484 -0.067 -7.748
v -37.6357 -0.3678 -7.748
v -37.6195 0.5931 -7.748
v -37.6116 0.7728 -7.748
v -37.6075 -0.9875 -7.748
v -37.5548 1.2143 -7.748
v -37.5117 -1.724 -7.748
v -37.4895 1.7109 -7.748
v -37.4881 -1.8991 -7.748
v -37.3825 -2.3751 -7.748
v -37.3377 2.3818 -7.748
v -37.3199 -2.6576 -7.748
v -37.2715 2.6572 -7.748
v -37.1891 -3.091 -7.748
v -37.065 3.3023 -7.748
v -37.0243 -3.6222 -7.748
v -36.9962 3.5056 -7.748
v -36.7717 4.0483 -7.748
v -36.7383 -4.3102 -7.748
v -36.6934 4.2377 -7.748
v -36.6733 -4.464 -7.748
v -36.3964 4.81 -7.748
v -36.3677 -5.0455 -7.748
v -36.2612 -5.2473 -7.748
v -36.2548 5.0792 -7.748
v -36.104 -5.4955 -7.748
v -35.9091 5.6154 -7.748
v -35.8021 -5.9726 -7.748
v -35.714 5.9084 -7.748
v -35.6477 -6.176 -7.748
v -35.3413 6.3919 -7.748
v -35.2411 -6.7071 -7.748
v -35.2331 6.5317 -7.748
v -34.806 6.9986 -7.748
v -34.7952 -7.1938 -7.748
v -34.6572 7.1615 -7.748
v -34.63 -7.3739 -7.748
v -34.403 7.3971 -7.748
v -34.3391 -7.6402 -7.748
v -33.9732 -7.9755 -7.748
v -33.9726 7.7928 -7.748
v -33.4573 -8.3701 -7.748
v -33.4175 8.2177 -7.748
v -33.2374 8.3543 -7.748
v -33.2265 -8.5445 -7.748
v -32.9983 -8.6886 -7.748
v -32.684 8.7057 -7.748
v -32.5025 -9.0019 -7.748
v -32.478 8.8352 -7.748
v -32.1415 -9.1915 -7.748
v -32.1028 9.0305 -7.748
v -31.7287 -9.4085 -7.748
v -31.7287 9.2253 -7.748
v -31.6093 -9.4592 -7.748
v -31.2263 9.4324 -7.748
v -30.8868 -9.7596 -7.748
v -30.7991 9.6049 -7.748
v -30.7129 -9.815 -7.748
v -30.4046 9.7293 -7.748
v -30.0445 -10.0262 -7.748
v -30.0444 9.843 -7.748
v -29.8349 9.8906 -7.748
v -29.7575 -10.091 -7.748
v -29.1431 10.0444 -7.748
v -29.1257 -10.2304 -7.748
v -28.9803 -10.2494 -7.748
v -28.9256 10.0731 -7.748
v -28.2668 10.1603 -7.748
v -28.2667 -10.3436 -7.748
v -27.7684 -10.3658 -7.748
v -27.7249 10.1844 -7.748
v -27.3317 -10.3837 -7.748
v -27.3317 10.2004 -7.748
v -26.8977 10.1813 -7.748
v -26.6048 10.1686 -7.748
v -26.5749 -10.3475 -7.748
v -26.4886 10.1606 -7.748
v -26.4163 10.1539 -7.748
v -26.3968 -10.3367 -7.748
v -25.9306 -10.2737 -7.748
v -25.6898 10.056 -7.748
v -25.5939 -10.2284 -7.748
v -25.53 -10.2169 -7.748
v -25.4479 10.0181 -7.748
v -25.4239 -10.196 -7.748
v -24.9664 -10.0945 -7.748
v -24.956 9.9089 -7.748
v -24.7111 -10.038 -7.748
v -24.7033 9.8528 -7.748
v -24.537 -9.9835 -7.748
v -24.4293 9.7672 -7.748
v -23.8689 9.5911 -7.748
v -23.8364 -9.7612 -7.748
v -23.517 9.4474 -7.748
v -23.3874 -9.5767 -7.748
v -23.0269 -9.4287 -7.748
v -23.0269 9.2454 -7.748
v -22.5052 -9.158 -7.748
v -22.4631 8.9528 -7.748
v -22.1854 -8.99 -7.748
v -22.1854 8.8069 -7.748
v -21.6506 -8.6466 -7.748
v -21.584 8.421 -7.748
v -21.4411 -8.5113 -7.748
v -21.433 8.3229 -7.748
v -21.2297 -8.35 -7.748
v -21.0039 7.9948 -7.748
v -20.7811 7.8247 -7.748
v -20.781 -8.0079 -7.748
v -20.5129 -7.7661 -7.748
v -20.4941 7.5652 -7.748
v -20.0861 7.1922 -7.748
v -20.0744 -7.3654 -7.748
v -19.9258 7.0182 -7.748
v -19.9144 -7.1907 -7.748
v -19.472 -6.7081 -7.748
v -19.4715 6.5239 -7.748
v -19.0767 -6.1917 -7.748
v -19.0482 5.9686 -7.748
v -18.9123 -5.9755 -7.748
v -18.8873 5.7527 -7.748
v -18.7589 -5.7345 -7.748
v -18.6826 5.4313 -7.748
v -18.4858 -5.3055 -7.748
v -18.4486 5.0642 -7.748
v -18.3873 -5.1254 -7.748
v -18.1688 4.5272 -7.748
v -18.0394 -4.464 -7.748
v -18.0192 4.2377 -7.748
v -17.9818 -4.328 -7.748
v -17.7759 3.6476 -7.748
v -17.6882 -3.6221 -7.748
v -17.6736 3.3958 -7.748
v -17.5996 -3.3399 -7.748
v -17.519 2.9035 -7.748
v -17.4144 -2.746 -7.748
v -17.4098 2.5535 -7.748
v -17.3706 2.3744 -7.748
v -17.3592 -2.4991 -7.748
v -17.2293 1.7298 -7.748
v -17.2206 -1.8807 -7.748
v -17.2045 -1.759 -7.748
v -17.1743 1.3297 -7.748
v -17.1043 -1.002 -7.748
v -17.1011 0.7758 -7.748
v -17.0852 0.4124 -7.748
v -17.0821 -0.5037 -7.748
v -17.0642 -0.067 -7.748
v -32.7554 -10.4579 -7.7479
v -37.7161 -5.5039 -7.7475
v -33.7611 -9.8743 -7.7473
v -23.7502 -11.2088 -7.7473
v -36.6427 -7.1936 -7.7465
v -33.6147 -9.9617 -7.7461
v -32.1485 10.5728 -7.7461
v -38.1436 4.4046 -7.746
v -34.5449 -9.3176 -7.7459
v -36.5801 -7.2823 -7.7457
v -32.909 -10.3804 -7.7457
v -34.4536 9.1978 -7.7456
v -34.6234 -9.2497 -7.7455
v -25.9375 11.5044 -7.7454
v -35.9278 -8.0457 -7.7453
v -22.636 -10.7904 -7.7451
v -34.463 -9.3742 -7.745
v -30.2011 -11.4362 -7.745
v -37.6529 -5.6336 -7.7449
v -35.2497 -8.7191 -7.7449
v -28.8161 11.5002 -7.7448
v -22.6778 -10.8101 -7.7448
v -37.6403 -5.6581 -7.7447
v -22.8953 -10.8922 -7.7447
v -17.0507 -5.6156 -7.7447
v -37.2292 6.166 -7.7446
v -32.9784 -10.3435 -7.7446
v -35.97 -7.9983 -7.7445
v -32.0458 -10.8033 -7.7445
v -21.7474 10.1673 -7.7444
v -18.0964 7.0466 -7.7444
v -37.6624 5.4324 -7.7442
v -37.6072 -5.7153 -7.7442
v -21.8331 -10.398 -7.7442
v -21.086 -9.9563 -7.7442
v -18.1157 7.0722 -7.7441
v -22.7365 10.6487 -7.7439
v -19.4143 -8.6739 -7.7439
v -35.2927 -8.6781 -7.7438
v -31.9866 10.6424 -7.7438
v -17.5434 6.2669 -7.7438
v -15.9735 -2.74 -7.7438
v -37.2183 -6.3657 -7.7437
v -16.2616 -3.7746 -7.7437
v -37.1506 -6.4764 -7.7436
v -37.1035 -6.5479 -7.7436
v -21.8279 10.2101 -7.7436
v -17.5469 -6.4548 -7.7436
v -17.0023 5.3323 -7.7436
v -16.6168 4.5297 -7.7436
v -38.6803 2.8261 -7.7435
v -37.6417 5.4725 -7.7435
v -21.7906 -10.3761 -7.7435
v -32.6901 -10.4891 -7.7434
v -26.364 -11.7452 -7.7434
v -17.5583 6.29 -7.7434
v -38.4972 3.4342 -7.7433
v -38.4733 3.5148 -7.7433
v -38.4624 3.5516 -7.7433
v -38.0703 -4.7721 -7.7433
v -21.0049 9.7243 -7.7433
v -19.3018 8.3778 -7.7433
v -39.0133 -1.0245 -7.7432
v -37.754 -5.4254 -7.7432
v -35.8735 -8.0987 -7.7432
v -33.7127 9.7222 -7.7432
v -31.8535 10.6953 -7.7432
v -19.4502 -8.7061 -7.7432
v -17.4998 -6.3733 -7.7432
v -16.2848 -3.8537 -7.7432
v -38.6883 2.7938 -7.7431
v -35.2323 8.5493 -7.7431
v -23.8433 -11.2357 -7.7431
v -21.16 9.8165 -7.7431
v -20.9464 9.6865 -7.7431
v -20.2442 -9.3694 -7.7431
v -38.9184 1.617 -7.743
v -31.695 10.7572 -7.743
v -22.9404 -10.9098 -7.743
v -16.2984 -3.8984 -7.743
v -16.2874 3.6821 -7.743
v -16.2806 3.6587 -7.743
v -38.9159 1.6384 -7.7429
v -17.1218 5.5592 -7.7429
v -16.2647 3.6035 -7.7429
v -38.5715 -3.368 -7.7428
v -37.7536 5.243 -7.7428
v -37.6153 5.5181 -7.7428
v -37.3093 -6.2124 -7.7428
v -31.0391 11.0036 -7.7428
v -22.0222 -10.4891 -7.7428
v -21.7443 -10.3494 -7.7428
v -20.8294 9.6048 -7.7428
v -38.898 -1.9693 -7.7427
v -38.1656 -4.5305 -7.7427
v -32.7829 10.2607 -7.7427
v -19.5528 8.6099 -7.7427
v -15.969 2.5333 -7.7427
v -34.6079 9.0782 -7.7426
v -33.4519 -10.0595 -7.7426
v -31.7796 -10.9071 -7.7426
v -31.6248 10.7845 -7.7426
v -30.8874 -11.231 -7.7426
v -19.4858 -8.7371 -7.7426
v -19.4555 8.5234 -7.7426
v -18.6204 7.672 -7.7426
v -17.447 6.103 -7.7426
v -16.573 -4.5981 -7.7426
v -16.1635 -3.4408 -7.7426
v -38.4987 -3.6088 -7.7425
v -26.1003 11.5258 -7.7425
v -21.9498 10.2702 -7.7425
v -21.2606 -10.0573 -7.7425
v -17.4295 -6.2518 -7.7425
v -37.6612 -5.6125 -7.7424
v -25.203 11.3945 -7.7424
v -24.5521 -11.443 -7.7424
v -22.8511 10.6894 -7.7424
v -38.0801 4.5691 -7.7423
v -31.1286 10.9773 -7.7423
v -29.7785 -11.5214 -7.7423
v -25.4253 -11.6252 -7.7423
v -18.869 7.9435 -7.7423
v -16.9307 -5.3677 -7.7423
v -15.7397 1.1748 -7.7423
v -38.715 2.6707 -7.7422
v -25.3371 11.4244 -7.7422
v -38.9187 -1.7742 -7.7421
v -38.8975 1.7904 -7.7421
v -38.1737 4.3271 -7.7421
v -38.0362 -4.8504 -7.7421
v -36.6413 7.0103 -7.7421
v -33.8466 -9.8147 -7.7421
v -33.5397 -10.005 -7.7421
v -32.877 10.2141 -7.7421
v -32.1147 -10.7716 -7.7421
v -31.1602 10.9677 -7.7421
v -24.8225 11.3149 -7.7421
v -23.9222 11.0764 -7.7421
v -22.1196 10.3531 -7.7421
v -18.2319 7.2137 -7.7421
v -16.5811 4.4333 -7.7421
v -16.1884 3.343 -7.7421
v -38.0595 4.6182 -7.742
v -29.2377 -11.633 -7.742
v -18.7699 7.8398 -7.742
v -16.9111 5.144 -7.742
v -38.7865 -2.5115 -7.7419
v -38.3974 3.7544 -7.7419
v -38.043 4.6539 -7.7419
v -17.1203 -5.7382 -7.7419
v -37.1116 6.3481 -7.7418
v -23.4858 -11.123 -7.7418
v -17.9565 -7.0334 -7.7418
v -36.4755 -7.403 -7.7417
v -29.6646 -11.5453 -7.7417
v -21.6692 10.1212 -7.7417
v -18.735 -7.9887 -7.7417
v -17.969 6.8625 -7.7417
v -17.6573 6.4325 -7.7417
v -24.501 -11.4314 -7.7416
v -23.674 11.0028 -7.7416
v -23.0765 10.7797 -7.7416
v -16.9931 -5.4886 -7.7416
v -16.6159 -4.7034 -7.7416
v -16.5009 -4.4122 -7.7416
v -16.4842 4.1864 -7.7416
v -36.9913 6.5207 -7.7415
v -25.6284 -11.6479 -7.7415
v -24.004 11.1006 -7.7415
v -38.3821 -3.9805 -7.7414
v -33.5381 9.8245 -7.7414
v -23.5705 10.9721 -7.7414
v -21.1334 9.7991 -7.7414
v -20.281 9.2109 -7.7414
v -30.7103 11.1002 -7.7413
v -38.8086 2.2239 -7.7412
v -32.6075 10.346 -7.7411
v -16.6982 4.712 -7.7411
v -38.6889 -2.9793 -7.741
v -31.245 -11.1173 -7.741
v -15.7431 -1.3834 -7.741
v -16.168 3.2688 -7.7409
v -31.3662 10.8862 -7.7408
v -30.2661 -11.4156 -7.7408
v -22.5385 10.5596 -7.7408
v -17.6638 -6.6236 -7.7408
v -36.5567 7.1219 -7.7407
v -28.6503 11.5209 -7.7407
v -28.3331 -11.7461 -7.7407
v -26.5391 -11.7522 -7.7407
v -24.4342 -11.414 -7.7407
v -19.9687 -9.1448 -7.7407
v -17.0801 -5.6662 -7.7407
v -38.6981 -2.9374 -7.7406
v -35.887 7.8994 -7.7406
v -30.962 -11.2075 -7.7406
v -16.6963 -4.8883 -7.7406
v -37.2473 6.1299 -7.7405
v -17.5768 -6.4973 -7.7405
v -16.6306 4.5592 -7.7405
v -15.9461 -2.5969 -7.7405
v -33.7535 9.6944 -7.7404
v -25.0457 -11.5447 -7.7404
v -16.924 5.1673 -7.7403
v -39.0019 -1.1162 -7.7402
v -38.4085 3.7193 -7.7402
v -37.8287 -5.2706 -7.7402
v -20.4646 -9.5254 -7.7402
v -18.1016 -7.229 -7.7402
v -17.0526 5.4299 -7.7402
v -35.0686 -8.8681 -7.7401
v -29.8585 11.3192 -7.7401
v -21.979 10.2824 -7.7401
v -37.7146 5.3176 -7.7399
v -30.1015 11.268 -7.7399
v -38.7174 -2.8407 -7.7398
v -38.4612 -3.7301 -7.7398
v -32.7641 10.2675 -7.7398
v -21.9516 -10.4519 -7.7398
v -20.9124 -9.8425 -7.7398
v -16.8994 -5.2966 -7.7398
v -16.4016 3.9707 -7.7398
v -38.446 3.5971 -7.7397
v -38.3577 3.8538 -7.7396
v -35.9937 7.7824 -7.7396
v -33.897 9.5938 -7.7396
v -21.8022 10.1956 -7.7396
v -21.596 -10.2601 -7.7396
v -20.746 -9.7265 -7.7396
v -20.196 9.1461 -7.7396
v -16.9834 5.2866 -7.7396
v -29.1467 -11.642 -7.7395
v -22.7334 -10.8269 -7.7395
v -17.8735 6.7317 -7.7395
v -34.536 9.1347 -7.7394
v -30.5565 -11.3272 -7.7394
v -18.6688 -7.9094 -7.7394
v -17.0716 5.467 -7.7394
v -37.526 5.6663 -7.7393
v -24.0555 -11.2951 -7.7393
v -22.2161 -10.5822 -7.7393
v -16.0587 -3.0921 -7.7393
v -15.8722 2.0692 -7.7393
v -39.0093 0.8954 -7.7392
v -35.4761 -8.4937 -7.7392
v -32.2026 10.5443 -7.7392
v -23.1839 -11.0031 -7.7392
v -17.0924 -5.6855 -7.7392
v -16.7093 -4.9137 -7.7392
v -33.0326 10.1259 -7.7391
v -32.5042 -10.5785 -7.739
v -23.5475 10.9623 -7.739
v -37.2376 -6.3262 -7.7389
v -33.372 9.9228 -7.7389
v -30.6086 -11.3129 -7.7389
v -25.4124 11.4356 -7.7389
v -19.635 8.6772 -7.7389
v -16.4777 -4.3441 -7.7389
v -22.6946 10.6285 -7.7388
v -21.6181 -10.2722 -7.7388
v -18.252 -7.4184 -7.7388
v -38.2486 -4.3144 -7.7387
v -37.6963 5.3526 -7.7386
v -37.6739 -5.5797 -7.7386
v -31.8653 -10.8703 -7.7386
v -30.359 11.2057 -7.7386
v -36.7904 6.8001 -7.7385
v -33.2861 -10.154 -7.7385
v -23.0016 10.7477 -7.7385
v -20.3394 9.2502 -7.7385
v -37.8551 -5.2109 -7.7384
v -32.8382 -10.4116 -7.7384
v -15.8584 2.0037 -7.7384
v -38.811 -2.3843 -7.7383
v -37.5282 -5.8416 -7.7383
v -36.7873 -6.9833 -7.7383
v -34.7905 8.9212 -7.7383
v -21.915 -10.4326 -7.7383
v -15.8326 1.8762 -7.7383
v -23.5738 -11.1515 -7.7382
v -20.0221 9.0061 -7.7382
v -15.9471 2.4135 -7.7382
v -38.596 3.0989 -7.7381
v -36.3882 7.3224 -7.7381
v -32.1076 10.5882 -7.7381
v -31.5656 -10.9888 -7.7381
v -37.572 -5.7659 -7.738
v -17.3426 -6.1082 -7.738
v -33.5806 -9.9778 -7.7379
v -31.4929 -11.0151 -7.7377
v -21.0755 9.7611 -7.7377
v -18.2935 7.2809 -7.7377
v -18.0318 6.9501 -7.7377
v -15.9956 2.6463 -7.7377
v -15.8456 -2.1318 -7.7377
v -37.8621 5.0161 -7.7376
v -35.7222 -8.2466 -7.7376
v -34.2506 9.3392 -7.7376
v -29.3955 11.419 -7.7376
v -38.4072 -3.9046 -7.7375
v -38.2714 4.0725 -7.7375
v -34.659 9.0306 -7.7375
v -38.6212 -3.187 -7.7374
v -32.1412 -10.755 -7.7374
v -31.1824 -11.1378 -7.7374
v -30.0678 -11.4575 -7.7374
v -31.8917 -10.859 -7.7373
v -19.2951 -8.5493 -7.7373
v -19.2023 8.2742 -7.7373
v -17.5067 6.1951 -7.7373
v -16.7294 -4.9534 -7.7373
v -15.7797 1.4582 -7.7373
v -30.9758 11.0176 -7.7372
v -17.6105 -6.5426 -7.7372
v -16.0847 2.9865 -7.7372
v -33.0864 -10.2736 -7.7371
v -38.1282 -4.6152 -7.737
v -37.2631 6.0986 -7.737
v -22.6371 10.6028 -7.737
v -21.3646 9.9328 -7.737
v -16.2437 -3.6947 -7.737
v -35.4014 8.3806 -7.7369
v -33.8046 9.6561 -7.7369
v -23.2978 10.8648 -7.7369
v -15.6644 -0.1116 -7.7369
v -26.1821 -11.717 -7.7368
v -20.7975 9.5769 -7.7368
v -37.5385 -5.8214 -7.7367
v -25.7193 11.4722 -7.7367
v -38.1002 4.5041 -7.7366
v -25.633 11.462 -7.7366
v -24.1852 -11.335 -7.7366
v -21.167 -9.9983 -7.7366
v -16.3176 -3.9354 -7.7366
v -15.8191 1.7703 -7.7366
v -38.4316 3.6372 -7.7365
v -38.4136 -3.8844 -7.7365
v -36.4374 -7.4427 -7.7365
v -19.0394 8.1115 -7.7365
v -38.8758 -2.0711 -7.7364
v -27.3292 11.6007 -7.7364
v -25.4757 11.4434 -7.7364
v -23.6191 -11.1642 -7.7364
v -39.0196 0.6169 -7.7363
v -22.3321 10.4547 -7.7363
v -16.0602 2.9111 -7.7363
v -28.4885 -11.7229 -7.7362
v -23.3932 -11.0842 -7.7362
v -16.8089 4.9303 -7.7362
v -16.3812 3.9192 -7.7362
v -22.9847 -10.9213 -7.7361
v -34.3381 -9.4564 -7.736
v -32.2236 10.5316 -7.736
v -29.3108 -11.6168 -7.736
v -21.6908 -10.3122 -7.736
v -32.432 10.4296 -7.7359
v -16.8284 -5.1533 -7.7359
v -16.6511 4.6032 -7.7359
v -16.5465 4.3321 -7.7359
v -22.7728 -10.8388 -7.7358
v -22.6697 10.6165 -7.7358
v -32.2711 -10.692 -7.7357
v -30.0368 -11.4625 -7.7357
v -37.0071 -6.6736 -7.7356
v -29.4769 11.3994 -7.7356
v -16.9817 -5.4583 -7.7356
v -16.0941 -3.1976 -7.7356
v -37.9634 4.805 -7.7355
v -31.1474 -11.149 -7.7355
v -17.6869 6.4667 -7.7355
v -16.6718 -4.8288 -7.7355
v -37.5802 5.567 -7.7354
v -29.9589 -11.4781 -7.7354
v -18.963 -8.2168 -7.7354
v -38.9814 1.0779 -7.7353
v -22.0371 10.3066 -7.7353
v -16.9629 5.2373 -7.7353
v -24.6089 11.2657 -7.7352
v -24.3802 11.211 -7.7352
v -16.3816 -4.0941 -7.7352
v -38.7304 -2.7571 -7.7351
v -38.277 -4.2364 -7.7351
v -30.2286 11.239 -7.7351
v -27.5104 11.5936 -7.7351
v -22.4607 -10.6983 -7.7351
v -37.4196 -6.0196 -7.735
v -36.7289 -7.0616 -7.735
v -29.8721 -11.4956 -7.735
v -37.3649 5.9292 -7.7349
v -34.9839 8.7557 -7.7349
v -17.947 6.8263 -7.7349
v -32.7314 10.2792 -7.7348
v -31.776 10.7185 -7.7348
v -16.0148 -2.9072 -7.7348
v -38.107 4.4819 -7.7347
v -36.8851 -6.8474 -7.7347
v -31.3027 10.9069 -7.7347
v -37.7949 5.1447 -7.7346
v -17.3296 5.8936 -7.7346
v -37.9564 -5.0023 -7.7345
v -37.5525 -5.794 -7.7345
v -21.2868 9.8863 -7.7345
v -33.9724 9.5366 -7.7344
v -32.3177 -10.6669 -7.7344
v -15.8033 1.6257 -7.7344
v -24.8645 -11.5014 -7.7343
v -22.1241 -10.5318 -7.7343
v -38.5173 -3.5248 -7.7342
v -20.5912 9.4299 -7.7342
v -16.8001 4.9093 -7.7342
v -16.2362 -3.661 -7.7342
v -16.0373 2.8214 -7.7342
v -38.8729 1.8992 -7.7341
v -38.5428 -3.4392 -7.7341
v -32.956 10.1687 -7.7341
v -17.8003 -6.8061 -7.7341
v -16.5658 4.3773 -7.7341
v -37.4097 5.8546 -7.734
v -28.5212 11.5332 -7.734
v -24.3038 11.1872 -7.734
v -22.8908 10.7003 -7.734
v -16.2453 3.5112 -7.734
v -36.8632 6.6903 -7.7339
v -27.7375 -11.7662 -7.7339
v -23.7395 11.0153 -7.7339
v -19.1452 8.2148 -7.7339
v -24.8985 11.3241 -7.7338
v -32.6261 -10.5125 -7.7337
v -30.82 -11.2437 -7.7337
v -30.4579 11.1719 -7.7337
v -21.2878 -10.0697 -7.7337
v -15.8865 -2.3002 -7.7337
v -38.9333 1.4321 -7.7336
v -33.0424 -10.2959 -7.7336
v -24.2328 11.1648 -7.7336
v -23.8309 11.042 -7.7336
v -39.0349 -0.3488 -7.7335
v -33.3227 9.948 -7.7335
v -23.3823 10.8945 -7.7335
v -21.4109 -10.1443 -7.7334
v -17.796 6.6173 -7.7334
v -15.8041 -1.8236 -7.7334
v -16.043 -3.0187 -7.7333
v -38.7296 2.5631 -7.7332
v -29.3071 11.4317 -7.7332
v -29.0434 11.4659 -7.7332
v -20.4469 9.3228 -7.7332
v -24.4385 11.2256 -7.7331
v -16.5465 -4.5092 -7.7331
v -38.9412 1.3672 -7.733
v -33.4719 9.8566 -7.7329
v -24.688 -11.4627 -7.7329
v -38.8175 2.1527 -7.7328
v -37.9285 -5.0612 -7.7328
v -34.9199 8.8089 -7.7328
v -20.7032 -9.6902 -7.7328
v -16.321 3.7582 -7.7328
v -16.0221 2.7597 -7.7328
v -25.3328 -11.6001 -7.7327
v -21.5008 10.0159 -7.7327
v -18.4087 -7.6009 -7.7327
v -37.7792 -5.3559 -7.7326
v -29.1595 11.4509 -7.7326
v -38.7595 -2.6117 -7.7325
v -37.4994 5.7017 -7.7325
v -34.094 -9.6308 -7.7325
v -33.0938 10.0846 -7.7325
v -32.4498 -10.6002 -7.7325
v -31.5592 10.8023 -7.7325
v -18.2734 7.2549 -7.7325
v -33.3842 -10.0911 -7.7324
v -30.9201 11.03 -7.7324
v -25.1293 -11.5569 -7.7324
v -15.8121 -1.8818 -7.7324
v -15.7242 1.0231 -7.7324
v -35.6106 -8.3535 -7.7323
v -38.5214 3.3249 -7.7322
v -38.2167 4.1975 -7.7322
v -18.4533 -7.6514 -7.7322
v -17.387 5.991 -7.7322
v -26.7678 11.5734 -7.732
v -20.6922 9.4991 -7.732
v -17.8687 -6.8989 -7.732
v -15.6938 0.5618 -7.732
v -38.9567 1.2396 -7.7319
v -37.0298 -6.6389 -7.7319
v -32.3597 10.4615 -7.7319
v -26.2672 11.5412 -7.7319
v -33.8929 -9.7727 -7.7318
v -17.2527 5.7691 -7.7318
v -15.8343 -2.0548 -7.7318
v -38.7398 -2.6968 -7.7317
v -23.9483 -11.258 -7.7317
v -23.3654 -11.0699 -7.7317
v -19.1937 -8.4433 -7.7317
v -17.2488 -5.9426 -7.7317
v -17.4022 -6.1959 -7.7315
v -25.0297 11.3508 -7.7314
v -24.4876 11.2378 -7.7314
v -17.1818 5.646 -7.7314
v -35.6646 -8.2989 -7.7313
v -31.67 -10.9413 -7.7313
v -20.5297 -9.5639 -7.7313
v -15.7273 -1.228 -7.7313
v -34.1674 9.3936 -7.7312
v -33.1853 10.0299 -7.7312
v -30.7198 -11.2722 -7.7312
v -22.5449 -10.7374 -7.7312
v -22.238 10.403 -7.7312
v -20.6013 -9.6147 -7.7312
v -38.6387 -3.117 -7.7311
v -15.9121 2.2212 -7.7311
v -15.6973 -0.8086 -7.7311
v -37.4329 -5.9918 -7.731
v -37.3658 -6.1013 -7.731
v -16.1432 -3.3433 -7.731
v -38.0021 4.7197 -7.7309
v -20.7662 9.5494 -7.7309
v -16.8664 5.0352 -7.7309
v -16.3349 -3.9687 -7.7309
v -33.2039 -10.2007 -7.7308
v -16.3703 3.8807 -7.7307
v -38.9423 -1.517 -7.7306
v -36.8191 -6.9347 -7.7306
v -21.5726 10.0552 -7.7306
v -36.9223 6.6037 -7.7305
v -25.966 -11.6826 -7.7305
v -25.0799 11.361 -7.7305
v -38.1859 4.2797 -7.7304
v -38.2077 -4.3986 -7.7303
v -19.9247 8.9171 -7.7302
v -15.7115 0.9106 -7.7302
v -35.6909 8.0878 -7.73
v -29.5477 -11.5615 -7.7299
v -36.827 6.7383 -7.7298
v -26.4173 11.5561 -7.7298
v -21.5993 10.0698 -7.7298
v -37.9912 -4.9223 -7.7297
v -36.3868 -7.4956 -7.7297
v -28.3033 11.5568 -7.7297
v -23.0898 -10.9608 -7.7297
v -15.928 -2.4711 -7.7297
v -39.043 -0.063 -7.7296
v -29.3954 -11.5957 -7.7296
v -28.4367 11.5412 -7.7296
v -16.2258 3.4435 -7.7296
v -37.4721 -5.9276 -7.7295
v -23.1954 10.8172 -7.7295
v -17.7503 -6.7329 -7.7295
v -32.1862 -10.7267 -7.7294
v -31.2441 10.9257 -7.7294
v -29.7387 11.3362 -7.7294
v -28.7814 -11.6778 -7.7294
v -27.3278 -11.7785 -7.7294
v -38.6105 3.0283 -7.7293
v -28.3599 11.5509 -7.7293
v -22.3336 -10.6324 -7.7292
v -15.7097 -1.0644 -7.7292
v -38.6311 2.9561 -7.7291
v -37.8972 4.931 -7.7291
v -32.5118 10.3831 -7.7289
v -17.195 5.6651 -7.7289
v -16.8756 -5.2336 -7.7288
v -33.2786 9.9706 -7.7287
v -16.7524 4.8043 -7.7287
v -16.4456 4.0619 -7.7284
v -36.9437 -6.7584 -7.7282
v -17.7217 6.5068 -7.7282
v -17.2975 -6.0198 -7.7282
v -35.6567 8.1207 -7.7281
v -35.6327 -8.3278 -7.7279
v -24.0876 11.1178 -7.7279
v -18.4119 7.4144 -7.7279
v -16.1233 3.0912 -7.7279
v -24.1739 11.1413 -7.7278
v -16.364 3.8581 -7.7277
v -30.5979 11.1235 -7.7276
v -22.4701 10.5159 -7.7275
v -19.8909 8.8862 -7.7275
v -16.7862 -5.0549 -7.7273
v -25.2238 -11.5724 -7.7272
v -16.4585 -4.2765 -7.7272
v -38.3147 3.9401 -7.727
v -35.5726 -8.3889 -7.727
v -30.481 -11.3425 -7.727
v -38.8441 2.0138 -7.7269
v -23.429 10.9083 -7.7269
v -17.3124 5.858 -7.7268
v -34.107 9.433 -7.7267
v -18.3798 7.3736 -7.7265
v -33.1504 10.0464 -7.7264
v -38.8285 -2.2616 -7.7263
v -21.4156 9.9576 -7.7263
v -34.8189 -9.071 -7.7262
v -24.3409 -11.377 -7.7262
v -23.3276 -11.0501 -7.7261
v -20.661 -9.6544 -7.726
v -16.7648 4.8254 -7.726
v -21.4882 -10.1851 -7.7259
v -38.2965 3.9896 -7.7257
v -24.2772 -11.3549 -7.7257
v -30.4023 -11.3662 -7.7256
v -38.2904 -4.1831 -7.7255
v -37.8831 -5.1367 -7.7255
v -36.2934 -7.6034 -7.7254
v -34.868 -9.0286 -7.7252
v -32.3885 -10.6247 -7.7252
v -31.4347 -11.0307 -7.7252
v -37.469 5.7422 -7.7249
v -22.4339 10.4981 -7.7249
v -16.7712 -5.0185 -7.7248
v -38.3264 -4.0984 -7.7246
v -32.3 10.4856 -7.7245
v -21.5082 -10.1954 -7.7244
v -37.4466 5.7815 -7.7238
v -31.3636 -11.0607 -7.7238
v -37.4894 -0.0674 -7.5409
v -37.4806 -0.2933 -7.5409
v -37.4626 0.5433 -7.5409
v -37.4532 0.7588 -7.5409
v -37.4505 -0.9742 -7.5409
v -37.4013 1.1649 -7.5409
v -37.3715 -1.5762 -7.5409
v -37.333 1.683 -7.5409
v -37.3318 -1.8711 -7.5409
v -37.2478 -2.2494 -7.5409
v -37.1661 -2.6184 -7.5409
v -37.1615 2.445 -7.5409
v -37.1185 2.6145 -7.5409
v -37.0379 -3.0451 -7.5409
v -36.916 3.2499 -7.5409
v -36.875 -3.5676 -7.5409
v -36.8477 3.4498 -7.5409
v -36.6426 3.9449 -7.5409
v -36.6084 -4.2094 -7.5409
v -36.5491 4.1709 -7.5409
v -36.5294 -4.3963 -7.5409
v -36.2681 4.7128 -7.5409
v -36.234 -4.961 -7.5409
v -36.1249 -5.1684 -7.5409
v -36.1173 4.9992 -7.5409
v -35.8958 -5.5289 -7.5409
v -35.7082 5.6358 -7.5409
v -35.6717 -5.8819 -7.5409
v -35.5851 5.8154 -7.5409
v -35.5756 -6.0097 -7.5409
v -35.2184 6.292 -7.5409
v -35.1194 -6.6053 -7.5409
v -35.1119 6.4297 -7.5409
v -34.8311 6.7363 -7.5409
v -34.7299 -7.0302 -7.5409
v -34.5444 7.0496 -7.5409
v -34.5177 -7.2614 -7.5409
v -34.3469 7.2334 -7.5409
v -34.3063 -7.4549 -7.5409
v -33.8706 -7.8542 -7.5409
v -33.8703 7.6712 -7.5409
v -33.3977 -8.2162 -7.5409
v -33.3798 8.0468 -7.5409
v -33.1466 8.2238 -7.5409
v -33.136 -8.4139 -7.5409
v -32.9114 -8.5564 -7.5409
v -32.55 8.6029 -7.5409
v -32.4232 -8.8662 -7.5409
v -32.3989 8.6972 -7.5409
v -32.1856 -8.9902 -7.5409
v -31.9529 8.9293 -7.5409
v -31.6611 -9.2646 -7.5409
v -31.661 9.0814 -7.5409
v -31.5448 -9.3143 -7.5409
v -31.122 9.3041 -7.5409
v -30.8322 -9.6104 -7.5409
v -30.7463 9.4551 -7.5409
v -30.6929 -9.6549 -7.5409
v -30.4486 9.5489 -7.5409
v -30.0029 -9.8728 -7.5409
v -30.0028 9.6896 -7.5409
v -29.8156 9.7325 -7.5409
v -29.7047 -9.9403 -7.5409
v -29.1157 9.8881 -7.5409
v -29.0985 -10.0739 -7.5409
v -28.9536 -10.0929 -7.5409
v -28.5687 9.9603 -7.5409
v -28.2527 10.002 -7.5409
v -28.2526 -10.1853 -7.5409
v -27.7371 -10.2084 -7.5409
v -27.6699 10.028 -7.5409
v -27.3322 -10.2247 -7.5409
v -27.3321 10.0414 -7.5409
v -26.9046 10.0227 -7.5409
v -26.6376 -10.1921 -7.5409
v -26.616 10.0101 -7.5409
v -26.4913 10.0028 -7.5409
v -26.4309 9.997 -7.5409
v -26.4118 -10.1787 -7.5409
v -25.9524 -10.1175 -7.5409
v -25.7178 9.901 -7.5409
v -25.6208 -10.0734 -7.5409
v -25.5776 -10.0657 -7.5409
v -25.4778 9.862 -7.5409
v -25.4542 -10.04 -7.5409
v -24.975 9.7504 -7.5409
v -24.8392 -9.9037 -7.5409
v -24.7519 -9.8844 -7.5409
v -24.7442 9.6993 -7.5409
v -24.5804 -9.8312 -7.5409
v -24.3857 9.5871 -7.5409
v -23.9227 9.4415 -7.5409
v -23.8905 -9.6133 -7.5409
v -23.6108 9.3146 -7.5409
v -23.5333 -9.4658 -7.5409
v -23.0938 -9.2844 -7.5409
v -23.0937 9.1011 -7.5409
v -22.5801 -9.0181 -7.5409
v -22.5552 8.822 -7.5409
v -22.2654 -8.8525 -7.5409
v -22.2654 8.6695 -7.5409
v -21.7985 -8.5538 -7.5409
v -21.6453 8.2727 -7.5409
v -21.5318 -8.3823 -7.5409
v -21.5241 8.1936 -7.5409
v -21.3238 -8.2231 -7.5409
v -21.1241 7.8871 -7.5409
v -20.8826 7.7022 -7.5409
v -20.8825 -7.8855 -7.5409
v -20.6339 -7.662 -7.5409
v -20.6053 7.4525 -7.5409
v -20.1979 7.0801 -7.5409
v -20.1868 -7.2531 -7.5409
v -19.9931 6.8576 -7.5409
v -19.8811 -6.9193 -7.5409
v -19.5935 -6.6057 -7.5409
v -19.5932 6.422 -7.5409
v -19.2109 -6.1063 -7.5409
v -19.1379 5.8257 -7.5409
v -19.0427 -5.8847 -7.5409
v -19.0181 5.6628 -7.5409
v -18.8846 -5.6362 -7.5409
v -18.8166 5.3462 -7.5409
v -18.6225 -5.2248 -7.5409
v -18.5861 4.9846 -7.5409
v -18.5023 -5.0048 -7.5409
v -18.3259 4.4856 -7.5409
v -18.1833 -4.3963 -7.5409
v -18.1635 4.1708 -7.5409
v -18.1229 -4.2543 -7.5409
v -17.941 3.6319 -7.5409
v -17.8375 -3.5675 -7.5409
v -17.8232 3.342 -7.5409
v -17.7475 -3.2823 -7.5409
v -17.6515 2.7959 -7.5409
v -17.5668 -2.7054 -7.5409
v -17.5635 2.5127 -7.5409
v -17.5168 -2.4804 -7.5409
v -17.4863 2.1622 -7.5409
v -17.3847 1.7017 -7.5409
v -17.3769 -1.8531 -7.5409
v -17.3664 -1.7735 -7.5409
v -17.3388 1.3688 -7.5409
v -17.2626 -0.9879 -7.5409
v -17.2596 0.7625 -7.5409
v -17.2413 0.3446 -7.5409
v -17.2395 -0.4724 -7.5409
v -17.2232 -0.0675 -7.5409
v -32.8323 -10.6051 -7.5352
v -37.8632 -5.581 -7.5348
v -33.8384 -10.0212 -7.5345
v -23.6991 -11.367 -7.5344
v -34.6455 -9.4478 -7.5343
v -36.7291 -7.3575 -7.534
v -36.7103 -7.3831 -7.534
v -36.8046 -7.2522 -7.5339
v -30.2403 -11.5956 -7.5339
v -36.0486 -8.1579 -7.5336
v -32.2157 10.7241 -7.5334
v -35.361 -8.8411 -7.5332
v -22.6122 -10.9611 -7.5332
v -34.5542 9.3295 -7.5331
v -32.9921 -10.525 -7.5331
v -34.749 -9.3601 -7.5329
v -37.3686 6.2548 -7.5328
v -25.9167 11.6698 -7.5327
v -37.7986 -5.7118 -7.5326
v -22.5693 -10.9419 -7.5326
v -37.786 -5.7366 -7.5325
v -36.092 -8.1104 -7.5325
v -33.0574 -10.4886 -7.5325
v -16.9048 -5.6934 -7.5325
v -38.2949 4.4739 -7.5324
v -34.5635 -9.506 -7.5324
v -33.7036 -10.1031 -7.5324
v -28.837 11.6653 -7.5324
v -37.808 5.5101 -7.5323
v -26.3503 -11.9089 -7.5322
v -22.6716 10.8006 -7.5322
v -21.7553 -10.5436 -7.5322
v -20.9974 -10.0962 -7.5322
v -17.9649 7.1472 -7.5322
v -37.7523 -5.7943 -7.5321
v -35.4049 -8.7999 -7.5321
v -22.8318 -11.0458 -7.5321
v -21.7597 10.3623 -7.532
v -17.9843 7.1733 -7.5319
v -15.8121 -2.7771 -7.5319
v -38.84 2.8666 -7.5318
v -21.6658 10.3118 -7.5318
v -16.4649 4.5948 -7.5318
v -16.1044 -3.8262 -7.5318
v -37.2417 -6.6389 -7.5317
v -32.1121 -10.9553 -7.5317
v -17.4048 6.357 -7.5317
v -16.8557 5.4091 -7.5317
v -39.1776 -1.0374 -7.5316
v -37.2897 -6.5668 -7.5316
v -19.1881 8.498 -7.5316
v -38.6552 3.4843 -7.5315
v -37.7873 5.5508 -7.5315
v -37.3582 -6.4547 -7.5315
v -32.7662 -10.6364 -7.5315
v -21.7121 -10.5217 -7.5315
v -19.3024 -8.7957 -7.5315
v -17.4078 -6.5446 -7.5315
v -39.082 1.6404 -7.5314
v -37.9012 -5.5015 -7.5314
v -35.9939 -8.2119 -7.5314
v -17.4197 6.3805 -7.5314
v -16.1313 3.7352 -7.5314
v -16.1243 3.7114 -7.5314
v -39.0794 1.6622 -7.5313
v -38.8484 2.834 -7.5313
v -38.6309 3.5659 -7.5312
v -31.757 10.9107 -7.5312
v -21.0719 9.957 -7.5312
v -16.1283 -3.9065 -7.5312
v -16.1079 3.6554 -7.5312
v -38.6198 3.6031 -7.5311
v -33.8021 9.8614 -7.5311
v -22.8777 -11.0634 -7.5311
v -16.9768 5.6387 -7.5311
v -39.0608 -1.996 -7.531
v -38.7304 -3.4148 -7.531
v -31.9165 10.8485 -7.531
v -31.0913 11.1603 -7.531
v -23.7935 -11.3941 -7.531
v -20.7374 9.7424 -7.531
v -16.1423 -3.9519 -7.531
v -37.9009 5.3188 -7.5309
v -37.4505 -6.2995 -7.5309
v -32.0517 10.7953 -7.5309
v -31.8423 -11.0605 -7.5309
v -30.9374 -11.389 -7.5309
v -21.9463 -10.6364 -7.5309
v -38.319 -4.5936 -7.5308
v -31.6856 10.9386 -7.5308
v -19.3386 -8.8284 -7.5308
v -17.3065 6.1911 -7.5308
v -16.0046 -3.4889 -7.5308
v -15.8073 2.5701 -7.5308
v -33.5386 -10.201 -7.5307
v -32.8601 10.4073 -7.5307
v -29.8132 -11.6835 -7.5307
v -24.5126 -11.6032 -7.5307
v -21.6654 -10.4947 -7.5307
v -20.9151 9.8636 -7.5307
v -20.8557 9.8256 -7.5307
v -20.143 -9.5009 -7.5307
v -19.3309 8.6355 -7.5307
v -18.4971 7.7826 -7.5307
v -15.5752 1.1935 -7.5307
v -38.2225 -4.8383 -7.5306
v -37.7605 5.5971 -7.5306
v -35.344 8.6715 -7.5306
v -26.0818 11.6905 -7.5306
v -16.4201 -4.662 -7.5306
v -29.2648 -11.7957 -7.5305
v -23.8734 11.2348 -7.5305
v -16.783 -5.4431 -7.5305
v -39.0603 1.8169 -7.5304
v -38.3273 4.3893 -7.5304
v -34.7101 9.2084 -7.5304
v -31.1821 11.1334 -7.5304
v -25.309 11.5869 -7.5304
v -24.7871 11.4767 -7.5304
v -22.0448 10.5011 -7.5304
v -19.4419 8.7333 -7.5304
v -16.03 3.3918 -7.5304
v -18.1023 7.3167 -7.5303
v -16.763 5.2187 -7.5303
v -38.9487 -2.546 -7.5302
v -38.1873 -4.9173 -7.5302
v -33.9382 -9.9523 -7.5302
v -32.1816 -10.9227 -7.5302
v -31.2142 11.1234 -7.5302
v -21.8728 10.4171 -7.5302
v -19.3746 -8.8599 -7.5302
v -18.7482 8.0575 -7.5302
v -38.6574 -3.6581 -7.5301
v -38.2319 4.6348 -7.5301
v -29.6978 -11.7077 -7.5301
v -18.6492 7.955 -7.5301
v -17.8234 -7.1321 -7.5301
v -38.2055 4.696 -7.53
v -38.1939 4.7208 -7.53
v -23.0155 10.9339 -7.53
v -17.52 6.5246 -7.53
v -16.33 4.2473 -7.53
v -25.3979 -11.7884 -7.5299
v -24.461 -11.5916 -7.5299
v -23.956 11.2593 -7.5299
v -21.5892 10.2659 -7.5299
v -16.3469 -4.4739 -7.5299
v -38.5379 -4.0351 -7.5298
v -36.6046 -7.5066 -7.5298
v -30.7581 11.2589 -7.5298
v -38.876 2.7097 -7.5297
v -37.2656 6.4176 -7.5297
v -16.4278 4.4973 -7.5297
v -38.971 2.2571 -7.5296
v -36.7734 7.1109 -7.5296
v -32.9554 10.3603 -7.5296
v -16.5475 4.7796 -7.5296
v -37.128 6.6143 -7.5295
v -31.2998 -11.273 -7.5295
v -23.6221 11.1601 -7.5295
v -23.4311 -11.2795 -7.5295
v -38.554 3.8086 -7.5294
v -32.6823 10.494 -7.5294
v -25.1725 11.5582 -7.5294
v -15.5784 -1.4021 -7.5294
v -37.8079 -5.6908 -7.5293
v -31.4234 11.0413 -7.5293
v -28.3465 -11.9103 -7.5293
v -22.4706 10.7101 -7.5293
v -16.975 -5.8181 -7.5293
v -38.8488 -3.02 -7.5292
v -33.6261 9.9654 -7.5291
v -24.3935 -11.5738 -7.5291
v -23.5169 11.1288 -7.5291
v -28.669 11.6857 -7.5289
v -21.1731 -10.2001 -7.5289
v -19.8647 -9.2739 -7.5289
v -17.5264 -6.7161 -7.5289
v -33.6282 -10.1468 -7.5288
v -26.5278 -11.917 -7.5288
v -25.0127 -11.7072 -7.5288
v -18.6123 -8.101 -7.5288
v -17.3048 -6.3707 -7.5288
v -21.0446 9.94 -7.5287
v -38.8585 -2.9778 -7.5286
v -22.7867 10.8441 -7.5286
v -20.1802 9.3435 -7.5286
v -16.545 -4.9562 -7.5285
v -16.4627 -4.7691 -7.5285
v -37.9775 -5.3445 -7.5283
v -39.0888 -1.759 -7.5282
v -36.6879 7.2242 -7.5282
v -30.307 -11.5764 -7.5281
v -25.6037 -11.8133 -7.5281
v -31.0131 -11.3658 -7.528
v -16.0082 3.3169 -7.528
v -39.1674 -1.1307 -7.5279
v -21.5147 -10.4044 -7.5279
v -20.3662 -9.6596 -7.5279
v -17.9837 -7.3503 -7.5279
v -16.7754 5.2425 -7.5279
v -39.1736 0.9094 -7.5278
v -17.8342 6.9623 -7.5277
v -15.7832 -2.633 -7.5277
v -36.0085 8.0129 -7.5276
v -16.4779 4.6252 -7.5276
v -37.6704 5.7477 -7.5275
v -37.3883 6.219 -7.5275
v -35.1945 -8.9807 -7.5274
v -34.8644 9.0777 -7.5274
v -33.9899 9.7314 -7.5274
v -33.8442 9.8342 -7.5274
v -29.8947 11.4821 -7.5274
v -17.7387 6.8292 -7.5274
v -17.4373 -6.5884 -7.5274
v -16.8445 -5.5663 -7.5274
v -20.8207 -9.9816 -7.5273
v -20.652 -9.8638 -7.5273
v -15.8987 -3.1346 -7.5273
v -38.8785 -2.8805 -7.5272
v -35.5914 -8.6135 -7.5272
v -15.7091 2.1002 -7.5272
v -38.5141 3.9098 -7.5271
v -32.2708 10.6953 -7.5271
v -22.1425 -10.7315 -7.5271
v -20.0936 9.2784 -7.5271
v -16.9333 -5.7454 -7.5271
v -29.1725 -11.806 -7.527
v -21.9021 10.4303 -7.527
v -16.5579 -4.9821 -7.527
v -38.5662 3.7733 -7.5269
v -32.5781 -10.7276 -7.5269
v -30.655 -11.4725 -7.5269
v -30.4013 11.3655 -7.5269
v -33.4579 10.0653 -7.5268
v -32.8414 10.4152 -7.5268
v -23.1241 -11.1587 -7.5268
v -16.9054 5.508 -7.5268
v -36.2021 7.7946 -7.5267
v -37.8626 5.3946 -7.5266
v -34.6379 9.2661 -7.5266
v -33.1129 10.2712 -7.5266
v -30.1318 11.4327 -7.5266
v -38.62 -3.7811 -7.5265
v -38.4036 -4.3751 -7.5265
v -21.8745 -10.6 -7.5265
v -21.5369 -10.4171 -7.5265
v -16.2449 4.029 -7.5265
v -18.5449 -8.0208 -7.5264
v -16.835 5.3634 -7.5264
v -36.9247 6.8982 -7.5263
v -18.1222 -7.5223 -7.5263
v -15.695 2.0334 -7.5261
v -38.7558 3.1445 -7.526
v -38.6046 3.6495 -7.526
v -30.6026 -11.488 -7.526
v -16.7493 -5.3718 -7.526
v -15.6827 -2.1606 -7.526
v -22.6675 -10.9802 -7.5259
v -31.6261 -11.1441 -7.5258
v -29.4242 11.582 -7.5258
v -21.7235 10.3428 -7.5258
v -17.1999 -6.1938 -7.5258
v -16.9243 5.5457 -7.5257
v -38.9747 -2.4172 -7.5256
v -19.9178 9.1357 -7.5256
v -22.9392 10.9028 -7.5255
v -25.3852 11.6002 -7.5254
v -37.6734 -5.9237 -7.5253
v -35.8416 -8.3627 -7.5253
v -38.427 4.1319 -7.5251
v -37.3794 -6.4155 -7.5251
v -22.6283 10.7817 -7.5251
v -16.3214 -4.4055 -7.5251
v -15.6683 1.9036 -7.5251
v -38.0118 5.0894 -7.525
v -31.9298 -11.0247 -7.525
v -24.0076 -11.4565 -7.525
v -20.2388 9.3841 -7.525
v -16.9453 -5.7653 -7.525
v -15.7835 2.4491 -7.5249
v -34.3495 9.4736 -7.5248
v -16.578 -5.0225 -7.5248
v -38.0059 -5.2847 -7.5247
v -37.8446 5.4302 -7.5247
v -36.9226 -7.0826 -7.5246
v -23.4815 11.1146 -7.5246
v -23.2396 11.0208 -7.5246
v -19.0859 8.3939 -7.5246
v -18.1635 7.3864 -7.5246
v -32.1748 10.741 -7.5243
v -19.5569 8.829 -7.5243
v -33.3717 -10.299 -7.5242
v -21.8373 -10.5811 -7.5242
v -17.8982 7.0506 -7.5242
v -15.8998 2.9539 -7.5242
v -38.7802 -3.2422 -7.5241
v -37.8222 -5.6582 -7.5241
v -37.7184 -5.8469 -7.5241
v -15.8329 2.6853 -7.5241
v -15.4981 -0.112 -7.5241
v -34.7632 9.1615 -7.524
v -32.2093 -10.9074 -7.524
v -23.5199 -11.3103 -7.524
v -16.2249 3.9763 -7.5239
v -32.9167 -10.5602 -7.5238
v -31.2366 -11.2956 -7.5238
v -18.9205 8.2286 -7.5238
v -27.3289 11.7666 -7.5237
v -22.26 10.6052 -7.5237
v -19.1801 -8.6708 -7.5237
v -33.6702 -10.1201 -7.5236
v -30.1063 -11.6205 -7.5236
v -24.1392 -11.4958 -7.5236
v -16.6583 5.0023 -7.5236
v -15.9232 3.0307 -7.5236
v -38.5656 -3.9582 -7.5235
v -35.5167 8.5017 -7.5235
v -31.5527 -11.1725 -7.5235
v -31.028 11.1768 -7.5235
v -32.5043 10.5799 -7.5234
v -26.1654 -11.8833 -7.5234
v -33.1686 -10.4197 -7.5233
v -20.9851 9.9028 -7.5233
v -16.6781 -5.226 -7.5233
v -36.5673 -7.548 -7.5232
v -32.3413 -10.8432 -7.5232
v -31.9568 -11.0137 -7.5232
v -28.5045 -11.8888 -7.5232
v -15.657 1.8289 -7.5232
v -15.6133 1.4804 -7.5232
v -39.0406 -2.0996 -7.5231
v -20.7036 9.7158 -7.5231
v -17.4706 -6.6349 -7.5231
v -39.1875 0.569 -7.523
v -32.2927 10.6834 -7.523
v -29.3391 -11.7813 -7.523
v -23.3365 -11.2413 -7.523
v -22.5697 10.756 -7.523
v -17.3653 6.2856 -7.523
v -37.6845 -5.9035 -7.5229
v -37.4054 6.188 -7.5229
v -38.283 -4.6802 -7.5228
v -33.8967 9.7961 -7.5227
v -29.5072 11.5634 -7.5227
v -16.1595 -3.9902 -7.5227
v -16.0835 -3.7462 -7.5226
v -38.2546 4.5701 -7.5223
v -24.3377 11.3721 -7.5222
v -21.2778 10.0777 -7.5222
v -21.0777 -10.141 -7.5222
v -38.4336 -4.2958 -7.5221
v -18.8428 -8.3334 -7.522
v -15.9327 -3.2423 -7.522
v -38.5726 -3.9377 -7.5219
v -35.093 8.8822 -7.5219
v -21.6102 -10.4591 -7.5219
v -17.5483 6.5606 -7.5219
v -39.1479 1.0951 -7.5218
v -37.0214 -6.9444 -7.5218
v -25.6953 11.6394 -7.5218
v -25.6082 11.6288 -7.5217
v -34.4389 -9.5912 -7.5216
v -22.9214 -11.0776 -7.5216
v -16.3907 4.3959 -7.5216
v -38.5912 3.6905 -7.5215
v -37.5084 6.016 -7.5215
v -27.5629 11.758 -7.5215
v -25.4494 11.6094 -7.5215
v -37.5641 -6.105 -7.5214
v -23.5657 -11.3238 -7.5214
v -26.1557 11.6976 -7.5213
v -30.0751 -11.6263 -7.5212
v -16.4972 4.6704 -7.5212
v -20.494 9.5663 -7.5211
v -37.7274 5.6477 -7.521
v -34.0672 9.6746 -7.521
v -31.3595 11.0642 -7.521
v -22.6025 10.7705 -7.521
v -37.5537 5.9402 -7.5209
v -37.1466 -6.7683 -7.5209
v -33.0357 10.315 -7.5209
v -24.8285 -11.6656 -7.5209
v -16.6487 4.9813 -7.5209
v -16.5181 -4.8966 -7.5209
v -31.2013 -11.308 -7.5208
v -29.9962 -11.6424 -7.5208
v -27.783 -11.9317 -7.5208
v -24.2602 11.3486 -7.5208
v -22.7067 -10.9938 -7.5208
v -38.8939 -2.7962 -7.5207
v -32.3893 -10.819 -7.5207
v -21.9603 10.4567 -7.5207
v -15.852 -2.9476 -7.5207
v -22.3898 -10.8514 -7.5206
v -19.0273 8.3341 -7.5206
v -17.1866 5.9852 -7.5206
v -16.8319 -5.5362 -7.5206
v -16.8127 5.3141 -7.5206
v -39.038 1.9277 -7.5205
v -38.1227 4.8621 -7.5205
v -30.2699 11.402 -7.5205
v -21.1992 10.03 -7.5205
v -18.1392 7.3558 -7.5205
v -38.1089 -5.0728 -7.5204
v -36.864 -7.1625 -7.5204
v -29.9083 -11.6605 -7.5203
v -17.8111 6.9264 -7.5203
v -30.5024 11.3333 -7.5202
v -16.2227 -4.152 -7.5202
v -15.8749 2.8632 -7.5202
v -37.9455 5.2207 -7.5201
v -32.8089 10.429 -7.5201
v -28.5381 11.7001 -7.5201
v -24.1881 11.3265 -7.52
v -21.3253 -10.2889 -7.5199
v -17.6623 -6.903 -7.5199
v -38.0799 -5.1323 -7.5198
v -18.2805 -7.7082 -7.5198
v -37.6996 -5.8762 -7.5197
v -35.0283 8.9365 -7.5197
v -33.4086 10.0926 -7.5197
v -31.8399 10.8749 -7.5197
v -29.3293 11.5977 -7.5197
v -24.542 11.4229 -7.5197
v -21.2003 -10.2135 -7.5197
v -38.2623 4.5481 -7.5196
v -22.0481 -10.6827 -7.5196
v -21.417 10.1609 -7.5196
v -17.6585 6.7139 -7.5196
v -15.7214 -2.3322 -7.5196
v -35.6463 -8.556 -7.5194
v -16.1629 3.813 -7.5192
v -24.8631 11.4894 -7.5191
v -37.0009 6.7883 -7.519
v -23.3252 11.053 -7.519
v -16.4095 4.442 -7.519
v -38.6792 -3.5743 -7.5189
v -22.8262 10.8567 -7.5189
v -18.3253 -7.7598 -7.5189
v -16.0843 3.563 -7.5189
v -15.6358 1.6501 -7.5189
v -15.5579 1.0396 -7.5189
v -38.705 -3.4878 -7.5188
v -30.8702 -11.4054 -7.5188
v -23.6875 11.1761 -7.5188
v -29.0674 11.6328 -7.5187
v -24.3965 11.3883 -7.5187
v -16.0747 -3.7125 -7.5187
v -39.2043 -0.3018 -7.5186
v -37.6454 5.7851 -7.5186
v -32.7027 -10.6636 -7.5186
v -39.1012 1.4537 -7.5185
v -25.0971 -11.722 -7.5185
v -23.7797 11.2034 -7.5185
v -17.1074 5.8532 -7.5185
v -38.9238 -2.6484 -7.5184
v -25.3036 -11.7655 -7.5184
v -17.2434 6.0789 -7.5184
v -15.6371 -1.8482 -7.5184
v -15.5259 0.5558 -7.5184
v -33.1763 10.2311 -7.5183
v -32.5238 -10.7518 -7.5183
v -20.6072 -9.8289 -7.5183
v -20.3467 9.4592 -7.5183
v -38.983 2.1854 -7.5182
v -15.8798 -3.0611 -7.5182
v -35.7298 -8.4728 -7.5181
v -34.1911 -9.7684 -7.5181
v -33.1247 -10.4438 -7.5181
v -39.1093 1.3882 -7.5178
v -33.5608 10.0007 -7.5178
v -16.3896 -4.5736 -7.5178
v -15.5607 -1.2445 -7.5178
v -20.5959 9.6376 -7.5176
v -17.7314 -6.9976 -7.5176
v -15.6692 -2.0801 -7.5176
v -33.2695 10.1756 -7.5175
v -32.4318 10.614 -7.5175
v -24.6494 -11.6276 -7.5175
v -15.8585 2.8008 -7.5175
v -38.8948 2.6017 -7.5174
v -35.7845 -8.4172 -7.5174
v -26.7315 11.7398 -7.5173
v -38.3741 4.2598 -7.5172
v -38.3417 4.3423 -7.5172
v -37.9305 -5.4326 -7.5172
v -31.6206 10.9601 -7.5172
v -29.185 11.6181 -7.5172
v -17.1027 -6.0269 -7.5172
v -33.472 -10.2363 -7.5171
v -23.3078 -11.2284 -7.5171
v -19.0759 -8.5644 -7.5171
v -15.6449 -1.9072 -7.517
v -30.9722 11.1914 -7.5169
v -37.1701 -6.7332 -7.5168
v -36.9553 -7.0336 -7.5168
v -34.266 9.5307 -7.5167
v -33.9873 -9.9129 -7.5167
v -38.6837 3.3746 -7.5166
v -33.2884 -10.3466 -7.5166
v -17.0346 5.7288 -7.5166
v -39.1252 1.2596 -7.5165
v -16.2118 3.9377 -7.5164
v -24.996 11.5168 -7.5163
v -37.579 -6.0774 -7.5162
v -22.1634 10.5552 -7.5162
v -17.2576 -6.2847 -7.5162
v -20.4302 -9.7014 -7.5161
v -38.9051 -2.7354 -7.516
v -22.4752 -10.8914 -7.516
v -23.028 -11.1175 -7.5159
v -31.7332 -11.0989 -7.5158
v -30.7687 -11.4349 -7.5158
v -21.4891 10.2021 -7.5158
v -15.5441 0.9254 -7.5158
v -15.5331 -0.9046 -7.5158
v -38.156 4.7894 -7.5157
v -24.446 11.4019 -7.5157
v -23.8985 -11.4209 -7.5157
v -19.817 9.0472 -7.5157
v -20.5028 -9.7534 -7.5156
v -16.7141 5.1101 -7.5156
v -16.0658 3.4971 -7.5156
v -38.8021 -3.1613 -7.5154
v -20.6705 9.6896 -7.5154
v -15.7454 2.2549 -7.5154
v -37.6181 -6.0119 -7.5153
v -37.5114 -6.1892 -7.5153
v -35.8116 8.2061 -7.5153
v -16.175 -4.0246 -7.5153
v -25.0468 11.5273 -7.5152
v -37.0615 6.7008 -7.5151
v -15.9798 -3.3911 -7.515
v -36.9644 6.8373 -7.5148
v -17.6112 -6.829 -7.5148
v -28.3171 11.7253 -7.5147
v -29.4251 -11.7619 -7.5146
v -39.2117 -0.0625 -7.5145
v -38.3658 -4.4618 -7.5145
v -36.5177 -7.6032 -7.5145
v -28.4525 11.7096 -7.5144
v -28.3568 11.7215 -7.5144
v -26.3462 11.7194 -7.5144
v -21.5158 10.2174 -7.5144
v -29.58 -11.7284 -7.5142
v -27.3273 -11.9472 -7.5142
v -25.9458 -11.8521 -7.5142
v -39.112 -1.5382 -7.5141
v -38.7736 3.074 -7.5141
v -26.4033 11.725 -7.5141
v -15.5412 -1.0786 -7.5141
v -38.1458 -4.9924 -7.5139
v -22.2603 -10.7855 -7.5139
v -38.0502 5.0043 -7.5138
v -31.3006 11.0852 -7.5138
v -23.1344 10.976 -7.5138
v -24.04 11.2798 -7.5137
v -16.5988 4.8754 -7.5137
v -32.2563 -10.8813 -7.5135
v -37.0826 -6.8552 -7.5134
v -33.3646 10.117 -7.5134
v -17.0473 5.7486 -7.5134
v -38.7951 3.0004 -7.5132
v -35.7772 8.2399 -7.5132
v -32.5871 10.5358 -7.5132
v -15.7607 -2.5064 -7.5132
v -35.7529 -8.4473 -7.513
v -29.7742 11.5033 -7.513
v -28.8024 -11.8474 -7.513
v -18.2822 7.5236 -7.513
v -17.1511 -6.1058 -7.5129
v -16.7227 -5.3091 -7.5128
v -17.5815 6.6028 -7.5125
v -19.782 9.0164 -7.5124
v -16.2863 4.123 -7.5124
v -16.2042 3.915 -7.5122
v -22.3991 10.6701 -7.512
v -16.6327 -5.1273 -7.512
v -15.9592 3.1378 -7.5118
v -24.1272 11.3054 -7.5116
v -24.2987 -11.5406 -7.5115
v -30.6456 11.2874 -7.5113
v -34.9275 -9.2015 -7.5112
v -30.527 -11.5064 -7.5111
v -35.7062 -8.4932 -7.511
v -39.0113 2.0444 -7.5109
v -34.2055 9.5721 -7.5109
v -18.249 7.4827 -7.5109
v -38.4552 4.049 -7.5108
v -25.1926 -11.7401 -7.5108
v -23.3722 11.0687 -7.5108
v -17.1657 5.9452 -7.5108
v -16.2991 -4.338 -7.5108
v -38.4747 3.999 -7.5107
v -33.2349 10.194 -7.5107
v -21.4025 -10.3323 -7.5103
v -21.3286 10.1044 -7.5103
v -16.6105 4.8973 -7.5102
v -38.4853 -4.1561 -7.5101
v -22.3624 10.6516 -7.51
v -36.4237 -7.7131 -7.5098
v -38.9965 -2.2935 -7.5097
v -34.9778 -9.1589 -7.5096
v -30.4468 -11.5305 -7.5096
v -23.2686 -11.2106 -7.5095
v -20.5631 -9.7946 -7.5095
v -24.2317 -11.5197 -7.5092
v -38.4507 -4.2426 -7.5091
v -31.4216 -11.2199 -7.5091
v -38.0373 -5.2109 -7.509
v -31.4944 -11.191 -7.5088
v -37.5933 5.8673 -7.5087
v -32.4625 -10.7791 -7.5087
v -37.6168 5.8278 -7.5086
v -16.6163 -5.0908 -7.5083
v -32.3721 10.6404 -7.5082
v -21.4224 -10.3433 -7.5081
v -37.3894 -0.0677 -7.2997
v -37.2346 1.6655 -7.2997
v -37.2335 -1.8535 -7.2997
v -37.1503 -2.2283 -7.2997
v -37.0812 2.3513 -7.2997
v -37.0694 -2.5937 -7.2997
v -37.0224 2.5877 -7.2997
v -36.9503 -2.9928 -7.2997
v -36.7811 -3.5333 -7.2997
v -36.5374 -4.1206 -7.2997
v -36.439 -4.3538 -7.2997
v -36.1783 -4.8534 -7.2997
v -36.0392 -5.1187 -7.2997
v -36.031 4.9489 -7.2997
v -35.7914 -5.5079 -7.2997
v -35.6269 5.5799 -7.2997
v -35.5897 -5.8249 -7.2997
v -35.5041 5.7569 -7.2997
v -35.4396 -6.0235 -7.2997
v -35.0428 -6.5412 -7.2997
v -34.6156 -7.0072 -7.2997
v -34.4735 6.9793 -7.2997
v -34.4471 -7.1907 -7.2997
v -34.1407 -7.4712 -7.2997
v -33.8061 -7.778 -7.2997
v -33.3558 -8.1229 -7.2997
v -33.0896 8.1418 -7.2997
v -33.079 -8.3317 -7.2997
v -32.5503 8.4847 -7.2997
v -32.3492 8.6105 -7.2997
v -31.8634 8.8633 -7.2997
v -31.6186 -9.1742 -7.2997
v -31.6185 8.991 -7.2997
v -31.5179 -9.2177 -7.2997
v -30.7979 -9.5165 -7.2997
v -30.6498 -9.5639 -7.2997
v -29.9766 9.5931 -7.2997
v -29.7726 9.64 -7.2997
v -29.0985 9.7898 -7.2997
v -29.0813 -9.9755 -7.2997
v -28.87 -10.0032 -7.2997
v -28.5542 9.8615 -7.2997
v -28.2438 9.9025 -7.2997
v -28.2437 -10.0858 -7.2997
v -27.7722 -10.1072 -7.2997
v -27.7231 9.926 -7.2997
v -27.3325 -10.1247 -7.2997
v -27.3324 9.9414 -7.2997
v -25.714 9.8012 -7.2997
v -25.4966 9.7639 -7.2997
v -25.0165 9.6574 -7.2997
v -24.7776 -9.7877 -7.2997
v -24.7699 9.6027 -7.2997
v -24.434 9.4976 -7.2997
v -23.9565 9.3474 -7.2997
v -23.6522 9.2239 -7.2997
v -23.1358 -9.1937 -7.2997
v -23.1357 9.0104 -7.2997
v -22.6233 -8.9285 -7.2997
v -22.5831 8.7243 -7.2997
v -22.3157 -8.7662 -7.2997
v -22.3157 8.5831 -7.2997
v -20.9463 7.6253 -7.2997
v -20.9462 -7.8086 -7.2997
v -20.674 -7.5641 -7.2997
v -20.2575 -7.1826 -7.2997
v -19.9395 -6.8355 -7.2997
v -19.6699 -6.5414 -7.2997
v -19.6698 6.358 -7.2997
v -19.3202 -6.0852 -7.2997
v -19.1246 -5.8277 -7.2997
v -18.6725 4.9346 -7.2997
v -18.4141 4.4393 -7.2997
v -18.2737 -4.3538 -7.2997
v -18.2542 4.1288 -7.2997
v -18.1913 -4.1595 -7.2997
v -17.9961 3.5046 -7.2997
v -17.9314 -3.5332 -7.2997
v -17.9173 3.3082 -7.2997
v -17.7454 2.7622 -7.2997
v -17.6601 2.487 -7.2997
v -17.4752 -1.8357 -7.2997
v -17.4677 -1.7797 -7.2997
v -17.3621 -0.979 -7.2997
v -17.3592 0.7542 -7.2997
v -17.3458 0.4455 -7.2997
v -17.3407 -0.5075 -7.2997
v -17.3232 -0.0678 -7.2997
v -37.3786 -0.3517 -7.2996
v -37.3629 0.5367 -7.2996
v -37.3536 0.75 -7.2996
v -37.3519 -0.9659 -7.2996
v -37.3025 1.1522 -7.2996
v -37.2576 -1.6806 -7.2996
v -36.8337 3.1826 -7.2996
v -36.7543 3.4148 -7.2996
v -36.5165 3.9886 -7.2996
v -36.4584 4.1289 -7.2996
v -36.1758 4.6749 -7.2996
v -35.1188 6.2585 -7.2996
v -35.0357 6.3656 -7.2996
v -34.6849 6.7484 -7.2996
v -34.2201 7.2148 -7.2996
v -33.806 7.5948 -7.2996
v -33.2319 8.0348 -7.2996
v -32.803 -8.5073 -7.2996
v -32.3733 -8.7809 -7.2996
v -32.039 -8.955 -7.2996
v -31.0969 9.2072 -7.2996
v -30.713 9.3609 -7.2996
v -30.4081 9.457 -7.2996
v -29.9767 -9.7763 -7.2996
v -29.6751 -9.8449 -7.2996
v -26.9088 9.9228 -7.2996
v -26.7413 -10.0976 -7.2996
v -26.623 9.9104 -7.2996
v -26.5102 9.9047 -7.2996
v -26.4401 9.8983 -7.2996
v -26.4213 -10.0795 -7.2996
v -26.0788 -10.0342 -7.2996
v -25.6376 -9.9759 -7.2996
v -25.5758 -9.9641 -7.2996
v -25.4733 -9.9419 -7.2996
v -25.0444 -9.8468 -7.2996
v -24.5722 -9.7243 -7.2996
v -23.9245 -9.5202 -7.2996
v -23.4871 -9.339 -7.2996
v -21.7656 8.2319 -7.2996
v -21.7218 -8.3873 -7.2996
v -21.5888 -8.3013 -7.2996
v -21.5814 8.1124 -7.2996
v -21.2759 -8.0612 -7.2996
v -21.2353 7.8469 -7.2996
v -20.7513 7.4516 -7.2996
v -20.2682 7.0096 -7.2996
v -20.097 6.8238 -7.2996
v -19.2563 5.8174 -7.2996
v -19.1004 5.6062 -7.2996
v -18.9276 -5.5182 -7.2996
v -18.8927 5.2801 -7.2996
v -18.7084 -5.1741 -7.2996
v -18.5834 -4.9462 -7.2996
v -17.8426 -3.2534 -7.2996
v -17.6625 -2.6798 -7.2996
v -17.6075 -2.4314 -7.2996
v -17.5958 2.196 -7.2996
v -17.4824 1.684 -7.2996
v -17.4289 1.2948 -7.2996
v -30.2647 -11.6961 -7.2868
v -34.7087 -9.5301 -7.2865
v -36.7926 -7.4466 -7.286
v -36.1249 -8.2287 -7.2856
v -36.8116 -7.4209 -7.2855
v -22.571 -11.0564 -7.2853
v -32.8808 -10.6976 -7.2852
v -35.4311 -8.9181 -7.2851
v -37.9557 -5.6296 -7.2848
v -26.3419 -12.0121 -7.2848
v -33.8955 -10.1089 -7.2847
v -37.4564 6.3111 -7.2845
v -23.6668 -11.4665 -7.2844
v -36.1693 -8.1813 -7.284
v -22.6309 10.8964 -7.284
v -33.1069 -10.5804 -7.2839
v -37.9 5.559 -7.2838
v -37.8906 -5.7611 -7.2838
v -35.4757 -8.8769 -7.2838
v -21.7063 -10.6355 -7.2838
v -16.8128 -5.7424 -7.2838
v -38.9408 2.8919 -7.2837
v -37.8781 -5.7861 -7.2837
v -32.2575 10.8195 -7.2837
v -39.2813 -1.0454 -7.2836
v -36.8879 -7.3155 -7.2836
v -34.6176 9.4126 -7.2836
v -37.8441 -5.8439 -7.2835
v -34.8136 -9.4419 -7.2835
v -20.9415 -10.1844 -7.2835
v -39.1852 1.6549 -7.2834
v -17.8818 7.2104 -7.2834
v -16.3692 4.6358 -7.2834
v -16.0329 3.7686 -7.2834
v -15.7103 -2.8006 -7.2834
v -39.1825 1.677 -7.2833
v -19.1166 8.5741 -7.2833
v -16.0257 3.7446 -7.2833
v -16.0052 -3.8585 -7.2833
v -22.5274 -11.0374 -7.2832
v -17.9011 7.2368 -7.2832
v -16.7633 5.4577 -7.2832
v -37.3289 -6.6962 -7.2831
v -34.6267 -9.5891 -7.2831
v -36.07 -8.2834 -7.283
v -17.3174 6.4139 -7.283
v -38.7548 3.516 -7.2829
v -38.3938 4.5089 -7.2829
v -37.8794 5.6002 -7.2829
v -28.8501 11.7691 -7.2829
v -21.6628 -10.6138 -7.2829
v -16.8853 5.6885 -7.2829
v -16.0089 3.6881 -7.2829
v -39.1635 -2.0129 -7.2828
v -37.9939 -5.5499 -7.2828
v -37.3776 -6.6239 -7.2828
v -33.0413 -10.6175 -7.2828
v -32.8146 -10.7291 -7.2828
v -31.7966 11.0074 -7.2828
v -31.1244 11.2591 -7.2828
v -17.3322 6.4376 -7.2828
v -17.3199 -6.6011 -7.2828
v -31.7777 11.0148 -7.2827
v -25.9033 11.7739 -7.2827
v -24.4877 -11.7043 -7.2827
v -22.7495 -11.1266 -7.2827
v -16.0294 -3.9397 -7.2827
v -38.9556 2.8365 -7.2825
v -38.8307 -3.4444 -7.2825
v -38.7303 3.5982 -7.2825
v -37.4464 -6.5109 -7.2825
v -33.8583 9.9492 -7.2825
v -30.9692 -11.4886 -7.2825
v -29.2823 -11.8982 -7.2825
v -21.0161 10.0455 -7.2825
v -20.6797 9.8295 -7.2825
v -16.0437 -3.9855 -7.2825
v -39.163 1.8336 -7.2824
v -31.8821 -11.1573 -7.2824
v -31.7241 11.0358 -7.2824
v -19.2321 -8.8729 -7.2824
v -15.4714 1.2055 -7.2824
v -38.7191 3.6357 -7.2823
v -38.4157 -4.6336 -7.2823
v -37.9937 5.3669 -7.2823
v -37.5394 -6.3547 -7.2823
v -29.8352 -11.7857 -7.2823
v -25.2916 11.6896 -7.2823
v -22.838 -11.1603 -7.2823
v -21.8981 -10.7292 -7.2823
v -31.9559 10.9453 -7.2822
v -23.8425 11.3347 -7.2822
v -23.7619 -11.4939 -7.2822
v -18.4197 7.8528 -7.2822
v -17.2181 6.2469 -7.2822
v -15.9044 -3.5195 -7.2822
v -15.7053 2.5932 -7.2822
v -33.5935 -10.2901 -7.2821
v -31.2162 11.2318 -7.2821
v -24.7649 11.5789 -7.2821
v -19.2432 8.6979 -7.2821
v -15.9301 3.4228 -7.2821
v -32.909 10.4997 -7.282
v -32.1536 -11.0512 -7.282
v -26.07 11.7944 -7.282
v -21.9972 10.5943 -7.282
v -21.6165 10.4038 -7.282
v -21.616 -10.5865 -7.282
v -16.3237 -4.7024 -7.282
v -39.051 -2.5679 -7.2819
v -38.4242 4.4285 -7.2819
v -37.8523 5.6467 -7.2819
v -31.2485 11.2216 -7.2819
v -24.4358 -11.6928 -7.2819
v -17.4332 6.5823 -7.2819
v -16.69 -5.491 -7.2819
v -16.6697 5.2662 -7.2819
v -38.6362 -4.0692 -7.2818
v -29.7189 -11.8101 -7.2818
v -19.2683 -8.9059 -7.2818
v -18.0202 7.3812 -7.2818
v -38.2827 -4.9593 -7.2817
v -33.9959 -10.0392 -7.2817
v -32.2235 -11.0182 -7.2817
v -23.9254 11.3593 -7.2817
v -20.7907 9.9081 -7.2817
v -17.7397 -7.1947 -7.2817
v -38.2892 4.7628 -7.2816
v -28.3549 -12.0139 -7.2816
v -22.9769 11.0312 -7.2816
v -21.7107 10.4548 -7.2816
v -21.5391 10.3574 -7.2816
v -16.4523 4.8219 -7.2816
v -16.2498 -4.513 -7.2816
v -16.2327 4.2858 -7.2816
v -38.3011 4.7378 -7.2815
v -34.7744 9.2908 -7.2815
v -31.3343 -11.3713 -7.2815
v -30.7885 11.359 -7.2815
v -35.4147 8.7485 -7.2814
v -22.428 10.8052 -7.2814
v -20.079 -9.5838 -7.2814
v -18.5718 8.0267 -7.2814
v -39.0733 2.2782 -7.2813
v -38.3277 4.6761 -7.2813
v -36.6862 -7.5719 -7.2813
v -20.8584 9.9516 -7.2813
v -19.3717 8.8109 -7.2813
v -18.6719 8.1292 -7.2813
v -33.76 -10.1918 -7.2812
v -31.4595 11.1391 -7.2812
v -21.8239 10.5096 -7.2812
v -19.3046 -8.9375 -7.2812
v -15.4746 -1.4139 -7.2812
v -38.9496 -3.0455 -7.2811
v -24.3681 -11.6747 -7.2811
v -38.3187 -4.88 -7.281
v -32.7296 10.5873 -7.281
v -32.0925 10.8918 -7.281
v -37.3459 6.4863 -7.2809
v -37.2145 6.6731 -7.2809
v -33.0002 10.455 -7.2809
v -25.3805 -11.8913 -7.2809
v -38.7576 -3.6891 -7.2808
v -23.5895 11.2593 -7.2806
v -19.8951 -9.4363 -7.2806
v -38.9777 2.7343 -7.2805
v -28.6809 11.7897 -7.2805
v -16.331 4.5377 -7.2805
v -24.9918 -11.8098 -7.2804
v -23.3968 -11.3784 -7.2804
v -36.8568 7.1743 -7.2803
v -17.4396 -6.7744 -7.2803
v -39.2772 0.9182 -7.2802
v -38.6529 3.8425 -7.2802
v -23.4831 11.2277 -7.2802
v -38.9597 -3.0034 -7.2801
v -33.6819 10.0542 -7.2801
v -16.8833 -5.8683 -7.28
v -38.0713 -5.3912 -7.2796
v -16.4494 -4.9988 -7.2796
v -21.4637 -10.4956 -7.2795
v -37.9006 -5.7402 -7.2792
v -37.7616 5.7987 -7.2791
v -25.1534 11.6613 -7.2791
v -18.5348 -8.1718 -7.2791
v -36.7708 7.2885 -7.279
v -17.9 -7.415 -7.279
v -20.9883 10.0287 -7.2789
v -20.1165 9.427 -7.2788
v -30.4279 11.4664 -7.2787
v -30.3326 -11.6779 -7.2787
v -15.7977 -3.1614 -7.2787
v -39.2719 -1.1397 -7.2786
v -20.3039 -9.7442 -7.2786
v -34.0484 9.8183 -7.2785
v -31.0455 -11.4657 -7.2785
v -17.6538 6.8908 -7.2784
v -16.6817 5.2903 -7.2784
v -35.6638 -8.6893 -7.2783
v -32.3135 10.7909 -7.2783
v -26.6072 -12.0245 -7.2783
v -16.3661 -4.8106 -7.2783
v -15.6061 2.1197 -7.2782
v -30.6843 -11.5732 -7.2781
v -20.5929 -9.9506 -7.2781
v -33.6843 -10.2361 -7.278
v -22.0959 -10.8257 -7.278
v -20.7628 -10.0697 -7.278
v -15.9074 3.3472 -7.278
v -16.4623 -5.025 -7.2779
v -38.9801 -2.9061 -7.2778
v -33.5123 10.1552 -7.2778
v -32.6251 -10.8215 -7.2778
v -21.1179 -10.29 -7.2778
v -15.6804 -2.656 -7.2778
v -38.6128 3.945 -7.2777
v -15.5799 -2.1787 -7.2777
v -36.0854 8.0843 -7.2776
v -29.9178 11.5849 -7.2776
v -29.1892 -11.9095 -7.2776
v -20.0287 9.3621 -7.2776
v -16.3815 4.6667 -7.2776
v -39.1894 -1.805 -7.2774
v -36.2837 7.8615 -7.2774
v -33.9014 9.9226 -7.2774
v -33.1634 10.3631 -7.2774
v -29.4422 11.6849 -7.2774
v -21.486 -10.5087 -7.2774
v -17.3489 -6.6457 -7.2774
v -16.7543 -5.6233 -7.2774
v -38.5014 -4.4136 -7.2773
v -37.4771 6.2756 -7.2773
v -34.9304 9.1592 -7.2773
v -23.0863 -11.2569 -7.2773
v -37.0093 6.9602 -7.2772
v -25.5881 -11.9175 -7.2772
v -38.8566 3.1734 -7.2771
v -35.264 -9.0597 -7.277
v -17.2154 -6.4266 -7.277
v -22.7462 10.9415 -7.2769
v -18.04 -7.5876 -7.2769
v -34.7022 9.3494 -7.2768
v -21.8532 10.5236 -7.2768
v -15.5918 2.052 -7.2768
v -38.6659 3.8072 -7.2767
v -32.8903 10.5085 -7.2767
v -18.4666 -8.0911 -7.2765
v -17.1097 -6.2479 -7.2765
v -31.6644 -11.2421 -7.2764
v -16.8404 -5.7955 -7.2763
v -37.956 5.4432 -7.2762
v -16.8122 5.5571 -7.2762
v -35.9171 -8.4359 -7.276
v -21.8257 -10.6934 -7.276
v -19.8522 9.2177 -7.276
v -17.7494 7.0254 -7.276
v -38.7205 -3.8131 -7.2759
v -39.078 -2.438 -7.2758
v -38.5253 4.1693 -7.2758
v -19.4547 8.8809 -7.2758
v -16.7414 5.4121 -7.2758
v -16.1462 4.0657 -7.2757
v -38.1063 5.1359 -7.2754
v -23.2029 11.1192 -7.2753
v -16.8345 5.602 -7.2753
v -16.4824 -5.0659 -7.2753
v -37.7652 -5.9753 -7.2752
v -30.6314 -11.5894 -7.2752
v -15.7985 2.9808 -7.2752
v -38.7048 3.6827 -7.2751
v -22.8996 11.0007 -7.2751
v -22.626 -11.0771 -7.2751
v -39.2892 0.6513 -7.2749
v -34.4122 9.5583 -7.2749
v -25.3685 11.7044 -7.2749
v -19.0127 8.4696 -7.2748
v -15.5645 1.9205 -7.2748
v -30.1675 11.5328 -7.2747
v -21.6742 10.436 -7.2746
v -16.1261 4.0121 -7.2745
v -16.6548 -5.4193 -7.2744
v -15.3931 -0.1123 -7.2744
v -30.4744 11.4524 -7.2743
v -27.3288 11.8714 -7.2743
v -23.4472 11.2143 -7.2743
v -22.5865 10.8785 -7.2742
v -18.6799 -8.3196 -7.2742
v -15.6802 2.4714 -7.2741
v -31.9707 -11.1223 -7.274
v -22.2144 10.7002 -7.274
v -20.1751 9.4685 -7.274
v -18.0813 7.4528 -7.274
v -15.808 3.013 -7.274
v -18.8455 8.3026 -7.2739
v -16.5633 5.0478 -7.2739
v -32.5498 10.675 -7.2738
v -37.469 -6.472 -7.2737
v -32.3854 -10.9387 -7.2736
v -16.2229 -4.4442 -7.2736
v -16.5833 -5.272 -7.2735
v -37.9384 5.4791 -7.2734
v -37.0074 -7.1461 -7.2734
v -32.252 -11.0038 -7.2734
v -24.1101 -11.5972 -7.2734
v -17.8138 7.1141 -7.2734
v -16.8523 -5.8156 -7.2734
v -38.1009 -5.3311 -7.2733
v -32.2169 10.8377 -7.2733
v -34.8286 9.2444 -7.2732
v -15.7302 2.7098 -7.2732
v -28.5145 -11.9936 -7.2731
v -39.1484 1.9168 -7.2728
v -37.8111 -5.898 -7.2728
v -35.5898 8.5782 -7.2728
v -32.3359 10.7796 -7.2728
v -26.1551 -11.9881 -7.2728
v -19.1077 -8.7478 -7.2728
v -29.5264 11.667 -7.2727
v -29.3572 -11.8852 -7.2727
v -23.9773 -11.5581 -7.2727
v -21.7883 -10.6749 -7.2727
v -23.3007 -11.3405 -7.2726
v -36.6495 -7.6144 -7.2725
v -31.2662 -11.3973 -7.2725
v -30.1304 -11.7234 -7.2724
v -23.4859 -11.4109 -7.2724
v -38.6659 -3.9916 -7.2722
v -31.0612 11.2773 -7.2722
v -24.3108 11.4739 -7.2722
v -33.2203 -10.5121 -7.2721
v -37.916 -5.7077 -7.272
v -33.4257 -10.3904 -7.2719
v -20.6446 9.8038 -7.2718
v -37.7769 -5.9552 -7.2717
v -35.1619 8.9621 -7.2717
v -22.5272 10.8529 -7.2717
v -38.5325 -4.3332 -7.2716
v -37.1073 -7.0057 -7.2716
v -33.727 -10.2099 -7.2716
v -17.3821 -6.693 -7.2715
v -15.5081 1.4945 -7.2715
v -31.998 -11.1115 -7.2714
v -16.0596 -4.0245 -7.2714
v -32.9662 -10.6543 -7.2713
v -31.59 -11.2718 -7.2711
v -26.1444 11.8027 -7.2711
v -20.9278 9.9922 -7.2711
v -17.276 6.343 -7.2711
v -38.3808 -4.7215 -7.271
v -37.4951 6.2449 -7.271
v -17.4605 6.6196 -7.271
v -15.8307 -3.2707 -7.271
v -39.2531 1.1061 -7.2709
v -39.1408 -2.1358 -7.2709
v -33.9547 9.8847 -7.2709
v -33.0862 10.4078 -7.2709
v -15.8348 3.1041 -7.2709
v -38.8852 -3.2602 -7.2708
v -15.5482 1.8128 -7.2707
v -37.5989 6.071 -7.2706
v -20.4325 9.6524 -7.2705
v -37.6446 5.9943 -7.2704
v -27.6387 11.8603 -7.2704
v -15.9822 -3.7787 -7.2704
v -38.3521 4.6119 -7.2703
v -34.127 9.7619 -7.2703
v -24.2327 11.4506 -7.2703
v -16.5532 5.0268 -7.2703
v -16.0586 3.8373 -7.2703
v -37.6554 -6.159 -7.2702
v -21.5596 -10.5522 -7.2702
v -24.8056 -11.7695 -7.2701
v -21.0211 -10.2311 -7.2701
v -31.3954 11.1636 -7.27
v -18.953 8.4096 -7.2699
v -38.6733 -3.9709 -7.2697
v -18.1994 -7.7758 -7.2696
v -38.1756 -5.1771 -7.2695
v -34.5029 -9.6763 -7.2695
v -16.2922 4.4364 -7.2695
v -22.8811 -11.1763 -7.2693
v -35.0968 9.0171 -7.2692
v -32.4342 -10.9149 -7.2692
v -29.3521 11.7011 -7.2692
v -18.0601 7.4262 -7.2692
v -30.0992 -11.7298 -7.2691
v -21.3642 10.2526 -7.2691
v -21.223 10.1691 -7.2691
v -15.7485 -2.9719 -7.2691
v -38.2024 -5.1227 -7.269
v -35.7202 -8.6319 -7.269
v -37.8207 5.6983 -7.2689
v -16.3999 4.7128 -7.2689
v -28.5489 11.8056 -7.2688
v -25.6798 11.745 -7.2688
v -25.5925 11.7342 -7.2688
v -25.4332 11.7145 -7.2688
v -24.16 11.4287 -7.2688
v -21.2712 -10.3802 -7.2688
v -21.1437 10.1208 -7.2688
v -38.6921 3.7241 -7.2687
v -16.9775 -6.0253 -7.2687
v -15.7722 2.8896 -7.2687
v -16.4209 -4.9394 -7.2686
v -38.9972 -2.8213 -7.2685
v -31.2351 -11.4087 -7.2685
v -23.532 -11.4248 -7.2685
v -22.5601 10.8679 -7.2685
v -30.0198 -11.7463 -7.2684
v -33.463 10.1839 -7.2682
v -30.296 11.505 -7.2682
v -27.6879 -12.0412 -7.2682
v -38.2106 4.9243 -7.2681
v -37.2348 -6.8278 -7.2681
v -21.9114 10.5515 -7.2681
v -21.1448 -10.3044 -7.2681
v -15.4528 1.0503 -7.2681
v -15.4173 0.4911 -7.2681
v -18.2443 -7.8283 -7.268
v -17.5716 6.775 -7.268
v -36.9492 -7.2267 -7.2679
v -22.6649 -11.0919 -7.2679
v -22.3452 -10.9478 -7.2679
v -16.7178 5.3629 -7.2679
v -15.6171 -2.3525 -7.2678
v -38.0406 5.2691 -7.2677
v -17.7253 6.9899 -7.2677
v -17.0156 5.9061 -7.2677
v -29.9313 -11.7648 -7.2676
v -39.3091 -0.3393 -7.2675
v -17.5752 -6.9642 -7.2675
v -16.7372 -5.5857 -7.2675
v -32.858 10.5238 -7.2674
v -24.5168 11.5262 -7.2674
v -37.0986 6.8354 -7.2673
v -17.0951 6.0401 -7.2673
v -37.7377 5.8376 -7.2671
v -15.5646 -2.0979 -7.267
v -37.7928 -5.9281 -7.2669
v -21.9998 -10.7779 -7.2669
v -15.4554 -1.2549 -7.2669
v -25.0767 -11.8266 -7.2668
v -17.1527 6.1347 -7.2668
v -16.1227 -4.1882 -7.2668
v -39.0278 -2.672 -7.2667
v -23.2894 11.153 -7.2666
v -38.4405 4.3821 -7.2665
v -38.3604 4.5901 -7.2665
v -37.039 -7.1001 -7.2665
v -33.2283 10.3238 -7.2665
v -31.8804 10.9738 -7.2665
v -24.37 11.4911 -7.2665
v -29.0825 11.7384 -7.2664
v -25.2852 -11.8703 -7.2664
v -24.8408 11.5939 -7.2664
v -32.5706 -10.8476 -7.2662
v -35.805 -8.548 -7.2661
v -20.5467 -9.9168 -7.2661
v -33.3226 10.2676 -7.266
v -39.0877 2.2061 -7.2658
v -30.9021 -11.5076 -7.2657
v -16.3106 4.4831 -7.2657
v -15.9825 3.5957 -7.2657
v -35.8604 -8.4919 -7.2656
v -34.2525 -9.8554 -7.2656
v -23.6547 11.2779 -7.2656
v -22.7852 10.9555 -7.2656
v -15.5315 -1.8638 -7.2656
v -26.7535 11.8471 -7.2654
v -39.2075 1.4673 -7.2653
v -38.8076 -3.5185 -7.2653
v -38.7817 -3.6057 -7.2653
v -23.747 11.3053 -7.2653
v -20.2831 9.5453 -7.2653
v -32.7514 -10.759 -7.2652
v -15.5298 1.6654 -7.2652
v -32.477 10.7104 -7.2651
v -20.5352 9.7253 -7.2651
v -15.7765 -3.0878 -7.2651
v -17.6447 -7.0601 -7.265
v -15.9725 -3.745 -7.2649
v -33.3418 -10.439 -7.2646
v -23.2714 -11.3287 -7.2646
v -22.9887 -11.217 -7.2646
v -19.0017 -8.6412 -7.2646
v -33.6173 10.0916 -7.2645
v -39.2157 1.4016 -7.2644
v -33.1767 -10.5375 -7.2643
v -15.755 2.8268 -7.2643
v -34.3285 9.6173 -7.2642
v -16.2905 -4.6147 -7.2642
v -16.1114 3.9733 -7.2642
v -38.4737 4.2994 -7.264
v -24.6248 -11.7319 -7.264
v -15.9637 3.5292 -7.2639
v -15.4253 -0.877 -7.2639
v -15.4383 0.935 -7.2638
v -16.9414 5.781 -7.2637
v -37.2591 -6.7925 -7.2636
v -31.6596 11.0599 -7.2636
v -29.201 11.7239 -7.2636
v -15.539 -1.9232 -7.2635
v -38.0262 -5.4814 -7.2634
v -37.7106 -6.0652 -7.2634
v -34.0467 -10.0018 -7.2634
v -33.5277 -10.3282 -7.2634
v -38.9993 2.6264 -7.2633
v -19.7489 9.1294 -7.2632
v -37.6714 -6.1316 -7.2631
v -31.0056 11.2934 -7.263
v -21.4364 10.2951 -7.263
v -24.9748 11.6219 -7.2629
v -22.1161 10.6514 -7.2628
v -39.2318 1.2725 -7.2627
v -38.7864 3.4061 -7.2627
v -35.888 8.2808 -7.2627
v -22.4312 -10.9888 -7.2626
v -20.3672 -9.7883 -7.2626
v -38.2535 4.8335 -7.2624
v -17.1662 -6.3411 -7.2624
v -16.6178 5.1577 -7.262
v -31.7735 -11.1986 -7.2619
v -30.7997 -11.5379 -7.2619
v -17.523 -6.8897 -7.2619
v -39.0096 -2.7603 -7.2618
v -28.3259 11.8317 -7.2618
v -24.4197 11.5056 -7.2618
v -24.0096 11.3825 -7.2618
v -37.0513 6.9 -7.2617
v -29.4439 -11.867 -7.2616
v -25.026 11.6326 -7.2616
v -38.9055 -3.1894 -7.2615
v -28.3659 11.828 -7.2615
v -20.6102 9.7785 -7.2614
v -16.0738 -4.0596 -7.2614
v -39.3185 -0.0622 -7.2613
v -37.1497 6.7621 -7.2613
v -26.3351 11.8259 -7.2613
v -15.64 2.2761 -7.2612
v -37.6035 -6.2449 -7.2611
v -28.4625 11.816 -7.2611
v -23.8669 -11.524 -7.2611
v -15.4347 -1.0875 -7.2611
v -36.6006 -7.6712 -7.261
v -27.327 -12.0539 -7.261
v -38.8767 3.1031 -7.2607
v -21.4632 10.3109 -7.2607
v -16.5016 4.9203 -7.2606
v -15.8763 -3.4216 -7.2605
v -37.1705 -6.9164 -7.2604
v -22.2138 -10.8824 -7.2603
v -38.1471 5.0508 -7.2602
v -35.8535 8.3151 -7.2601
v -29.6003 -11.834 -7.2601
v -26.3944 11.8319 -7.2601
v -20.4653 -9.8587 -7.2601
v -38.4658 -4.5021 -7.26
v -31.3363 11.1861 -7.26
v -35.829 -8.5229 -7.2599
v -38.2437 -5.0366 -7.2598
v -18.2004 7.5927 -7.2598
v -33.419 10.2097 -7.2597
v -23.0956 11.0764 -7.2596
v -16.9537 5.8013 -7.2595
v -17.0583 -6.1599 -7.2593
v -32.3005 -10.9793 -7.2592
v -25.9331 -11.9594 -7.2592
v -24.2713 -11.6441 -7.259
v -38.8989 3.0282 -7.2589
v -35.7816 -8.5694 -7.2589
v -19.713 9.0987 -7.2589
v -32.6349 10.6324 -7.2588
v -39.2194 -1.5517 -7.2586
v -17.4926 6.6634 -7.2583
v -16.1029 3.9506 -7.2583
v -16.5355 -5.1729 -7.2582
v -22.3544 10.7678 -7.2581
v -34.9963 -9.2842 -7.258
v -16.6259 -5.3571 -7.258
v -38.5867 -4.1913 -7.2579
v -38.556 4.0864 -7.2578
v -29.797 11.6092 -7.2578
v -28.8156 -11.9548 -7.2578
v -15.6548 -2.529 -7.2578
v -16.1855 4.1618 -7.2576
v -22.3129 10.7468 -7.257
v -15.8553 3.1672 -7.2569
v -24.0978 11.4094 -7.2567
v -18.1663 7.5518 -7.2567
v -39.1172 2.0637 -7.2565
v -33.2883 10.2876 -7.2565
v -30.5561 -11.6103 -7.2565
v -34.2679 9.6602 -7.2564
v -31.4581 -11.321 -7.2564
v -30.6759 11.3912 -7.2563
v -23.3365 11.1703 -7.2562
v -17.0728 6.0005 -7.256
v -21.3483 -10.4255 -7.2559
v -16.5128 4.9427 -7.2559
v -36.5061 -7.7826 -7.2557
v -38.5762 4.036 -7.2556
v -16.1982 -4.377 -7.2556
v -35.0473 -9.2414 -7.2555
v -25.173 -11.8464 -7.2555
v -21.2734 10.1974 -7.2555
v -37.6863 5.9218 -7.2551
v -30.4748 -11.6345 -7.2549
v -20.5012 -9.8836 -7.2542
v -39.1029 -2.3136 -7.2541
v -23.2313 -11.3124 -7.2539
v -38.5524 -4.2799 -7.2538
v -24.203 -11.624 -7.2538
v -38.135 -5.2579 -7.2536
v -37.7104 5.882 -7.2535
v -31.5319 -11.2926 -7.2534
v -32.5092 -10.8769 -7.2532
v -32.4175 10.7385 -7.2531
v -16.5181 -5.1364 -7.2529
v -21.3682 -10.4371 -7.2528
v -37.3563 -0.0916 -7.0409
v -37.3553 -0.0678 -7.0409
v -37.3529 -0.1694 -7.0409
v -37.342 -0.4184 -7.0409
v -37.247 1.3204 -7.0409
v -37.2129 -1.7629 -7.0409
v -37.2129 1.5796 -7.0409
v -37.2043 -1.828 -7.0409
v -37.2043 1.6447 -7.0409
v -37.1874 -1.9041 -7.0409
v -37.1335 -2.1474 -7.0409
v -37.0907 2.157 -7.0409
v -37.0863 2.177 -7.0409
v -37.0368 -2.5836 -7.0409
v -37.0324 2.4203 -7.0409
v -37.0155 -2.6797 -7.0409
v -37.0155 2.4964 -7.0409
v -36.9921 -2.754 -7.0409
v -36.9896 2.5785 -7.0409
v -36.9171 -2.9917 -7.0409
v -36.8676 2.9655 -7.0409
v -36.7927 -3.3866 -7.0409
v -36.7532 -3.5118 -7.0409
v -36.7234 -3.5837 -7.0409
v -36.628 -3.814 -7.0409
v -36.4821 -4.1661 -7.0409
v -36.4193 -4.3177 -7.0409
v -36.4081 -4.3393 -7.0409
v -36.3833 -4.3868 -7.0409
v -36.2682 -4.6079 -7.0409
v -36.1675 4.6181 -7.0409
v -36.1074 -4.917 -7.0409
v -36.0524 4.8392 -7.0409
v -36.0165 -5.0916 -7.0409
v -36.0165 4.9083 -7.0409
v -36.0015 4.9318 -7.0409
v -35.9746 -5.1573 -7.0409
v -35.8407 -5.3675 -7.0409
v -35.8051 5.2402 -7.0409
v -35.7236 5.3681 -7.0409
v -35.6712 -5.6337 -7.0409
v -35.5897 5.5783 -7.0409
v -35.5617 -5.8054 -7.0409
v -35.5478 -5.8273 -7.0409
v -35.5478 5.644 -7.0409
v -35.5004 -5.8891 -7.0409
v -35.4765 5.737 -7.0409
v -35.3486 -6.0868 -7.0409
v -35.3282 5.9302 -7.0409
v -35.1764 -6.3113 -7.0409
v -35.0167 -6.5194 -7.0409
v -34.9641 -6.5768 -7.0409
v -34.7957 -6.7606 -7.0409
v -34.6483 6.7381 -7.0409
v -34.6267 -6.945 -7.0409
v -34.4799 6.9219 -7.0409
v -34.4493 6.9553 -7.0409
v -34.4273 -7.1626 -7.0409
v -34.4273 6.9793 -7.0409
v -34.3699 -7.2152 -7.0409
v -34.2097 7.1787 -7.0409
v -34.1861 -7.3836 -7.0409
v -34.0259 -7.5304 -7.0409
v -33.7841 -7.752 -7.0409
v -33.7223 -7.7994 -7.0409
v -33.5246 -7.9512 -7.0409
v -33.3782 -8.0635 -7.0409
v -33.3515 7.9006 -7.0409
v -33.1538 8.0524 -7.0409
v -33.092 -8.2831 -7.0409
v -33.092 8.0998 -7.0409
v -33.0701 8.1138 -7.0409
v -33.0596 -8.3037 -7.0409
v -33.0263 -8.325 -7.0409
v -32.8984 8.2232 -7.0409
v -32.8161 -8.4589 -7.0409
v -32.6321 8.3927 -7.0409
v -32.4219 8.5266 -7.0409
v -32.3562 8.5685 -7.0409
v -32.3323 8.5809 -7.0409
v -32.1816 8.6594 -7.0409
v -31.9605 -8.9578 -7.0409
v -31.8726 8.8202 -7.0409
v -31.6515 8.9353 -7.0409
v -31.6041 -9.1433 -7.0409
v -31.604 8.9601 -7.0409
v -31.5824 -9.1546 -7.0409
v -31.5824 8.9713 -7.0409
v -31.5105 -9.1844 -7.0409
v -31.4308 9.0341 -7.0409
v -31.2802 -9.2798 -7.0409
v -31.2006 -9.3128 -7.0409
v -30.7765 -9.4885 -7.0409
v -30.7022 -9.5119 -7.0409
v -30.4645 -9.5869 -7.0409
v -30.4135 -9.6029 -7.0409
v -30.2564 9.4691 -7.0409
v -30.0187 9.5441 -7.0409
v -29.9677 9.5602 -7.0409
v -29.9444 9.5675 -7.0409
v -29.8483 9.5888 -7.0409
v -29.4121 9.6855 -7.0409
v -29.1688 9.7394 -7.0409
v -29.0927 -9.9396 -7.0409
v -29.0927 9.7563 -7.0409
v -29.0276 9.7649 -7.0409
v -29.0155 -9.9497 -7.0409
v -28.7684 -9.9823 -7.0409
v -28.5521 9.8275 -7.0409
v -28.305 9.8601 -7.0409
v -28.2278 -10.0535 -7.0409
v -28.2278 9.8702 -7.0409
v -28.195 -10.0549 -7.0409
v -28.195 9.8716 -7.0409
v -28.15 -10.0569 -7.0409
v -27.901 -10.0678 -7.0409
v -27.6831 9.894 -7.0409
v -27.4341 9.9049 -7.0409
v -27.3563 -10.0916 -7.0409
v -27.3563 9.9083 -7.0409
v -27.3326 -10.0906 -7.0409
v -27.3325 9.9073 -7.0409
v -27.2785 -10.0882 -7.0409
v -27.0295 -10.0773 -7.0409
v -25.9442 9.799 -7.0409
v -25.685 9.7649 -7.0409
v -25.6199 9.7563 -7.0409
v -25.503 9.7304 -7.0409
v -25.1076 9.6427 -7.0409
v -25.0876 9.6383 -7.0409
v -24.8643 -9.7721 -7.0409
v -24.8443 9.5844 -7.0409
v -24.7682 -9.7508 -7.0409
v -24.7682 9.5675 -7.0409
v -24.6939 -9.7274 -7.0409
v -24.4562 -9.6524 -7.0409
v -24.2991 9.4196 -7.0409
v -24.2481 9.4036 -7.0409
v -24.0104 9.3286 -7.0409
v -23.968 9.3153 -7.0409
v -23.9361 9.3052 -7.0409
v -23.512 9.1295 -7.0409
v -23.4324 9.0965 -7.0409
v -23.2818 -9.2174 -7.0409
v -23.2021 9.0011 -7.0409
v -23.1501 -9.1628 -7.0409
v -23.15 8.9795 -7.0409
v -23.1302 -9.1546 -7.0409
v -23.1302 8.9713 -7.0409
v -23.0611 -9.1186 -7.0409
v -22.84 -9.0035 -7.0409
v -22.7521 8.7745 -7.0409
v -22.6465 8.7195 -7.0409
v -22.531 -8.8427 -7.0409
v -22.4254 8.6044 -7.0409
v -22.3564 -8.7518 -7.0409
v -22.3563 8.5685 -7.0409
v -22.3328 -8.7367 -7.0409
v -22.3328 8.5536 -7.0409
v -22.2907 -8.7099 -7.0409
v -22.0805 -8.576 -7.0409
v -22.0244 8.3571 -7.0409
v -21.188 7.7679 -7.0409
v -21.1366 -7.9117 -7.0409
v -20.9903 7.6161 -7.0409
v -20.9681 7.599 -7.0409
v -20.968 -7.7823 -7.0409
v -20.9285 -7.752 -7.0409
v -20.9285 7.5687 -7.0409
v -20.8711 -7.6994 -7.0409
v -20.6873 -7.531 -7.0409
v -20.6867 7.3471 -7.0409
v -20.5029 -7.362 -7.0409
v -20.2853 -7.1626 -7.0409
v -20.2327 -7.1052 -7.0409
v -20.0643 -6.9214 -7.0409
v -19.9175 -6.7612 -7.0409
v -19.9169 6.5773 -7.0409
v -19.7485 6.3935 -7.0409
v -19.6959 -6.5194 -7.0409
v -19.6959 6.3361 -7.0409
v -19.6485 -6.4576 -7.0409
v -19.5362 6.128 -7.0409
v -19.4967 -6.2599 -7.0409
v -19.3844 -6.1135 -7.0409
v -19.1648 -5.8273 -7.0409
v -19.1526 -5.8082 -7.0409
v -19.1229 -5.7616 -7.0409
v -18.989 -5.5514 -7.0409
v -18.8719 5.1841 -7.0409
v -18.738 4.9739 -7.0409
v -18.6961 4.9082 -7.0409
v -18.6052 4.7336 -7.0409
v -18.4902 -4.6958 -7.0409
v -18.4444 4.4246 -7.0409
v -18.3293 4.2035 -7.0409
v -18.3046 -4.3393 -7.0409
v -18.2933 -4.3177 -7.0409
v -18.2933 4.1344 -7.0409
v -18.2851 4.1145 -7.0409
v -18.2635 -4.2458 -7.0409
v -18.2305 3.9828 -7.0409
v -18.1681 -4.0155 -7.0409
v -18.1351 -3.9359 -7.0409
v -18.0846 3.6307 -7.0409
v -17.9892 3.4004 -7.0409
v -17.9594 -3.5118 -7.0409
v -17.9594 3.3285 -7.0409
v -17.9494 3.2967 -7.0409
v -17.936 -3.4375 -7.0409
v -17.9199 3.2033 -7.0409
v -17.861 -3.1998 -7.0409
v -17.845 -3.1488 -7.0409
v -17.7955 2.8084 -7.0409
v -17.7205 2.5707 -7.0409
v -17.6971 2.4964 -7.0409
v -17.6758 2.4003 -7.0409
v -17.5083 -1.828 -7.0409
v -17.4997 -1.7629 -7.0409
v -17.4656 -1.5037 -7.0409
v -17.4371 1.1041 -7.0409
v -17.4045 0.857 -7.0409
v -17.3944 -0.9631 -7.0409
v -17.3944 0.7798 -7.0409
v -17.3931 0.7491 -7.0409
v -17.393 -0.9303 -7.0409
v -17.391 -0.8853 -7.0409
v -17.3801 -0.6363 -7.0409
v -17.3706 0.2351 -7.0409
v -17.3597 -0.0138 -7.0409
v -17.3573 -0.0679 -7.0409
v -17.3563 -0.0916 -7.0409
v -37.3325 0.453 -7.0408
v -37.3216 0.702 -7.0408
v -37.3196 -0.9303 -7.0408
v -37.3196 0.747 -7.0408
v -37.3182 -0.9631 -7.0408
v -37.3182 0.7798 -7.0408
v -37.3081 -1.0403 -7.0408
v -37.2755 -1.2874 -7.0408
v -36.8516 3.0165 -7.0408
v -36.7766 3.2542 -7.0408
v -36.7532 3.3285 -7.0408
v -36.7224 3.4028 -7.0408
v -36.5775 3.7526 -7.0408
v -36.5445 3.8322 -7.0408
v -36.4491 4.0625 -7.0408
v -36.4275 4.1146 -7.0408
v -36.4193 4.1344 -7.0408
v -36.2225 4.5125 -7.0408
v -35.2159 6.0766 -7.0408
v -35.0641 6.2743 -7.0408
v -35.0167 6.3361 -7.0408
v -34.7951 6.5779 -7.0408
v -34.0253 7.3476 -7.0408
v -33.8415 7.5161 -7.0408
v -33.7841 7.5687 -7.0408
v -33.576 7.7284 -7.0408
v -32.6881 -8.5404 -7.0408
v -32.3563 -8.7518 -7.0408
v -32.2872 -8.7877 -7.0408
v -32.0661 -8.9028 -7.0408
v -31.0787 9.18 -7.0408
v -30.8484 9.2754 -7.0408
v -30.7765 9.3052 -7.0408
v -30.7017 9.3288 -7.0408
v -30.6513 9.3447 -7.0408
v -29.9678 -9.7434 -7.0408
v -29.9444 -9.7508 -7.0408
v -29.8683 -9.7677 -7.0408
v -29.625 -9.8216 -7.0408
v -29.605 -9.826 -7.0408
v -26.8116 9.8845 -7.0408
v -26.6254 9.8764 -7.0408
v -26.5626 9.8736 -7.0408
v -26.5176 -10.0549 -7.0408
v -26.5176 9.8716 -7.0408
v -26.4848 -10.0535 -7.0408
v -26.4848 9.8702 -7.0408
v -26.4432 9.8647 -7.0408
v -26.4076 -10.0434 -7.0408
v -26.1604 -10.0108 -7.0408
v -25.685 -9.9482 -7.0408
v -25.6434 -9.9427 -7.0408
v -25.6199 -9.9396 -7.0408
v -25.5438 -9.9227 -7.0408
v -25.4798 -9.9085 -7.0408
v -25.3005 -9.8688 -7.0408
v -24.0613 -9.528 -7.0408
v -23.9361 -9.4885 -7.0408
v -23.8642 -9.4587 -7.0408
v -23.6339 -9.3633 -7.0408
v -21.8965 8.2756 -7.0408
v -21.8142 -8.4065 -7.0408
v -21.6863 8.1417 -7.0408
v -21.6206 -8.2831 -7.0408
v -21.6206 8.0998 -7.0408
v -21.6009 8.0847 -7.0408
v -21.5588 -8.2357 -7.0408
v -21.3611 -8.0839 -7.0408
v -21.3344 7.8802 -7.0408
v -20.5265 7.2004 -7.0408
v -20.3427 7.0319 -7.0408
v -20.2853 6.9793 -7.0408
v -20.0859 6.7617 -7.0408
v -19.364 5.9035 -7.0408
v -19.2122 5.7058 -7.0408
v -19.1648 5.644 -7.0408
v -19.1284 5.5869 -7.0408
v -19.0414 5.4504 -7.0408
v -18.9075 -5.4234 -7.0408
v -18.7377 -5.1568 -7.0408
v -18.6961 -5.0915 -7.0408
v -18.6602 -5.0224 -7.0408
v -18.5451 -4.8013 -7.0408
v -17.6971 -2.6797 -7.0408
v -17.6802 -2.6036 -7.0408
v -17.6263 -2.3603 -7.0408
v -17.6219 -2.3403 -7.0408
v -17.5791 1.9641 -7.0408
v -17.5252 1.7208 -7.0408
v -17.5157 1.678 -7.0408
v -17.5083 1.6447 -7.0408
v -17.4997 1.5796 -7.0408
v -30.2725 -11.7306 -7.0209
v -34.7268 -9.5612 -7.0197
v -36.8259 -7.4621 -7.0189
v -34.7073 -9.5751 -7.0188
v -36.151 -8.2528 -7.0187
v -26.3393 -12.0474 -7.0186
v -22.5572 -11.0891 -7.0185
v -34.7655 -9.5284 -7.0182
v -35.4549 -8.9445 -7.018
v -26.3654 -12.0506 -7.0178
v -33.9433 -10.1206 -7.0174
v -36.8554 -7.4208 -7.0172
v -36.1849 -8.2189 -7.0172
v -37.4861 6.3308 -7.0171
v -35.4836 -8.9202 -7.0171
v -22.6171 10.9292 -7.0169
v -39.3167 -1.0479 -7.0167
v -38.9754 2.9 -7.0167
v -30.3021 -11.7244 -7.0167
v -22.536 -11.0808 -7.0167
v -33.961 -10.108 -7.0166
v -15.9992 3.78 -7.0165
v -39.2205 1.6595 -7.0164
v -37.9315 5.5755 -7.0164
v -36.2021 -8.1986 -7.0164
v -39.2178 1.6817 -7.0163
v -33.9196 -10.1375 -7.0163
v -33.1233 -10.612 -7.0163
v -32.9095 -10.7225 -7.0163
v -21.6897 -10.667 -7.0163
v -15.992 3.7559 -7.0163
v -26.4162 -12.0527 -7.0162
v -21.6907 -10.6675 -7.0161
v -16.7812 -5.7589 -7.0161
v -16.3364 4.6498 -7.0161
v -21.5821 10.4244 -7.016
v -19.0926 8.6005 -7.016
v -37.9221 -5.7779 -7.0159
v -37.9099 -5.8029 -7.0159
v -35.5196 -8.8842 -7.0159
v -32.8849 -10.7345 -7.0159
v -39.1986 -2.0188 -7.0158
v -37.9869 -5.6454 -7.0158
v -37.8757 -5.8603 -7.0158
v -20.9223 -10.2145 -7.0158
v -15.6755 -2.8086 -7.0158
v -29.2888 -11.9332 -7.0157
v -24.4792 -11.7388 -7.0157
v -16.7318 5.4745 -7.0157
v -15.9751 3.6991 -7.0157
v -15.9712 -3.8693 -7.0157
v -37.359 -6.7154 -7.0156
v -17.8571 7.2374 -7.0156
v -17.8531 7.2317 -7.0156
v -16.8537 5.7051 -7.0156
v -31.136 11.2928 -7.0155
v -39.1981 1.8394 -7.0154
v -33.0034 10.4933 -7.0154
v -32.0548 10.945 -7.0154
v -38.9891 2.8541 -7.0153
v -38.7887 3.5272 -7.0153
v -37.9099 5.6196 -7.0153
v -31.8108 11.0402 -7.0153
v -21.645 -10.6452 -7.0153
v -17.2877 6.4335 -7.0153
v -38.0252 -5.5671 -7.0152
v -37.4022 -6.6549 -7.0152
v -17.8867 7.2788 -7.0152
v -17.3104 6.4716 -7.0152
v -33.6646 -10.2894 -7.0151
v -32.8318 -10.7605 -7.0151
v -31.2038 11.2726 -7.0151
v -30.9803 -11.5225 -7.0151
v -25.2861 11.7247 -7.0151
v -23.6565 -11.4999 -7.0151
v -15.436 1.2099 -7.0151
v -20.6606 9.8596 -7.015
v -17.2897 -6.6201 -7.015
v -16.0066 -3.9882 -7.015
v -38.8649 -3.4546 -7.0149
v -37.4282 -6.6112 -7.0149
v -34.6388 9.4407 -7.0149
v -31.7374 11.0689 -7.0149
v -29.8431 -11.8206 -7.0149
v -38.67 -4.0804 -7.0148
v -33.8759 9.9803 -7.0148
v -32.2709 10.8514 -7.0148
v -31.896 -11.1903 -7.0148
v -31.2526 11.2581 -7.0148
v -28.3472 -12.0506 -7.0148
v -24.7575 11.6138 -7.0148
v -24.4105 -11.7244 -7.0148
v -23.8317 11.3688 -7.0148
v -20.9966 10.0755 -7.0148
v -19.193 8.7009 -7.0148
v -17.4033 6.6017 -7.0148
v -38.4486 -4.6476 -7.0147
v -38.0252 5.3838 -7.0147
v -36.2178 -8.1801 -7.0147
v -21.8811 -10.7606 -7.0147
v -15.896 3.4336 -7.0147
v -38.7642 3.6095 -7.0146
v -22.4138 10.8378 -7.0146
v -18.3938 7.8775 -7.0146
v -17.1881 6.2664 -7.0146
v -16.4196 4.836 -7.0146
v -39.0859 -2.5756 -7.0145
v -38.9952 2.8252 -7.0145
v -37.5696 -6.3739 -7.0145
v -31.3458 -11.405 -7.0145
v -22.8242 -11.1933 -7.0145
v -21.9804 10.6259 -7.0145
v -15.6704 2.601 -7.0145
v -39.3153 -1.0825 -7.0144
v -38.4574 4.4418 -7.0144
v -38.4269 4.5199 -7.0144
v -37.4765 -6.5302 -7.0144
v -33.6126 -10.3204 -7.0144
v -29.7264 -11.8451 -7.0144
v -22.743 -11.1616 -7.0144
v -19.229 8.7369 -7.0144
v -16.6381 5.2829 -7.0144
v -15.8703 -3.5304 -7.0144
v -38.753 3.647 -7.0143
v -33.0676 -10.6452 -7.0143
v -26.0657 11.8299 -7.0143
v -23.9145 11.3934 -7.0143
v -16.6586 -5.5081 -7.0143
v -16.3194 -4.7897 -7.0143
v -38.3225 4.7756 -7.0142
v -38.3155 -4.9733 -7.0142
v -37.8838 5.6633 -7.0142
v -34.0154 -10.0691 -7.0142
v -32.9261 10.5311 -7.0142
v -32.2375 -11.051 -7.0142
v -31.969 10.9785 -7.0142
v -31.472 11.1725 -7.0142
v -30.7992 11.3931 -7.0142
v -28.8545 11.804 -7.0142
v -24.3599 -11.7093 -7.0142
v -23.7509 -11.528 -7.0142
v -22.9634 11.0643 -7.0142
v -21.705 10.4912 -7.0142
v -21.5995 -10.6181 -7.0142
v -21.5226 10.389 -7.0142
v -19.2085 -8.8997 -7.0142
v -17.9917 7.4027 -7.0142
v -17.7114 -7.2166 -7.0142
v -16.2908 -4.7165 -7.0142
v -16.1995 4.2992 -7.0142
v -34.5983 -9.6529 -7.0141
v -16.2168 -4.5268 -7.0141
v -39.1083 2.2855 -7.014
v -18.4948 7.9967 -7.014
v -36.9159 -7.336 -7.0139
v -34.8591 -9.4492 -7.0139
v -20.7516 9.9246 -7.0139
v -19.229 -8.9202 -7.0139
v -18.5145 8.02 -7.0139
v -15.4391 -1.4179 -7.0139
v -38.3455 4.7286 -7.0138
v -36.7142 -7.594 -7.0138
v -19.281 8.781 -7.0138
v -18.5277 8.0356 -7.0138
v -39.3126 0.9212 -7.0137
v -38.3605 4.6901 -7.0135
v -34.7959 9.3193 -7.0135
v -32.7462 10.619 -7.0135
v -25.8979 11.809 -7.0135
v -38.9891 -3.0374 -7.0134
v -33.0363 -10.6605 -7.0133
v -20.793 9.9542 -7.0133
v -19.2679 -8.9531 -7.0133
v -18.6455 8.1534 -7.0133
v -37.2443 6.6928 -7.0132
v -32.1766 -11.0808 -7.0132
v -39.3153 0.8992 -7.0131
v -38.3455 -4.9119 -7.0131
v -35.439 8.7747 -7.0131
v -21.8068 10.541 -7.0131
v -20.0568 -9.6119 -7.0131
v -20.0273 -9.5908 -7.0131
v -19.9858 -9.5612 -7.0131
v -19.8302 -9.4294 -7.0131
v -19.3474 8.8372 -7.0131
v -39.3128 -1.103 -7.013
v -37.3726 6.5131 -7.013
v -21.6012 10.4358 -7.013
v -17.7682 -7.2962 -7.013
v -37.4171 6.4467 -7.0129
v -37.4022 6.4716 -7.0129
v -33.0218 10.4843 -7.0129
v -28.685 11.8252 -7.0129
v -24.9846 -11.8448 -7.0129
v -25.3812 -11.9279 -7.0128
v -22.4916 -11.0591 -7.0128
v -20.8392 9.9817 -7.0128
v -36.9388 7.1207 -7.0127
v -36.0407 -8.3631 -7.0127
v -32.1454 -11.093 -7.0127
v -23.5784 11.2933 -7.0127
v -17.4098 -6.7941 -7.0126
v -38.3602 -4.8742 -7.0124
v -38.792 -3.6994 -7.0123
v -28.3978 -12.0443 -7.0122
v -25.1622 11.6987 -7.0122
v -23.3854 -11.4123 -7.0122
v -39.0124 2.7428 -7.0121
v -21.4468 -10.5271 -7.0121
v -20.8368 -10.1636 -7.0121
v -16.2979 4.5514 -7.0121
v -25.4318 -11.9342 -7.012
v -18.672 8.1799 -7.012
v -38.6869 3.8537 -7.0119
v -22.5835 -11.0993 -7.0119
v -15.6816 -2.8376 -7.0119
v -38.1032 -5.4075 -7.0118
v -33.7013 10.0843 -7.0118
v -39.309 0.9498 -7.0117
v -38.6875 3.8522 -7.0117
v -38.9996 -2.9874 -7.0116
v -16.8517 -5.8851 -7.0116
v -16.4166 -5.0131 -7.0116
v -38.3641 -4.8643 -7.0115
v -37.7931 5.8157 -7.0115
v -30.4367 11.501 -7.0114
v -34.9252 9.2098 -7.0113
v -34.6852 9.4076 -7.0111
v -36.8259 7.2788 -7.011
v -15.7631 -3.1703 -7.011
v -16.0065 3.8046 -7.0109
v -36.7961 7.314 -7.0107
v -35.4836 8.7369 -7.0106
v -17.8867 -7.4621 -7.0105
v -34.0682 9.8481 -7.0104
v -15.5447 -2.1846 -7.0104
v -39.326 -0.8251 -7.0103
v -33.779 -10.2213 -7.0103
v -32.3274 10.8238 -7.0103
v -35.6882 -8.7156 -7.0102
v -20.793 -10.1375 -7.0102
v -17.6249 6.9121 -7.0102
v -32.129 10.9161 -7.0101
v -30.6943 -11.6076 -7.0101
v -20.2823 -9.7729 -7.0101
v -19.385 8.8691 -7.0101
v -18.5083 -8.196 -7.0101
v -15.5709 2.1263 -7.01
v -39.1926 -2.0667 -7.0099
v -38.4199 4.5381 -7.0099
v -29.4481 11.7201 -7.0099
v -23.46 11.2581 -7.0099
v -20.9687 10.0589 -7.0099
v -17.9197 -7.5011 -7.0099
v -37.9324 -5.757 -7.0098
v -31.0566 -11.4998 -7.0098
v -35.3275 -9.0524 -7.0097
v -20.0945 9.4555 -7.0097
v -17.3104 -6.6549 -7.0097
v -33.5311 10.1857 -7.0096
v -30.3511 -11.7098 -7.0096
v -22.0797 -10.8577 -7.0096
v -20.5731 -9.9805 -7.0096
v -32.6417 -10.8534 -7.0095
v -28.1428 -12.0591 -7.0094
v -18.5277 -8.2189 -7.0093
v -30.1151 11.5803 -7.0092
v -25.3311 11.7341 -7.0092
v -39.1926 1.8834 -7.0091
v -39.0146 -2.9156 -7.0091
v -38.6467 3.9567 -7.0091
v -36.3172 7.8794 -7.0091
v -21.4692 -10.5404 -7.0091
v -37.9998 5.4357 -7.009
v -20.0259 9.4065 -7.009
v -15.562 2.0837 -7.009
v -38.8911 3.1832 -7.0089
v -38.5347 -4.4271 -7.0089
v -37.0381 6.9816 -7.0089
v -33.1803 10.3947 -7.0089
v -39.3281 -0.7716 -7.0087
v -29.3314 -11.9279 -7.0087
v -21.8289 10.5518 -7.0087
v -36.1849 8.0356 -7.0086
v -25.6377 -11.9599 -7.0086
v -22.7246 10.9711 -7.0086
v -19.9858 9.3779 -7.0086
v -16.7269 -5.6479 -7.0086
v -36.1487 8.0718 -7.0085
v -30.3587 -11.7075 -7.0085
v -23.0732 -11.2904 -7.0085
v -20.6263 -10.0185 -7.0085
v -15.6453 -2.6643 -7.0085
v -36.112 8.1085 -7.0084
v -29.9262 11.6199 -7.0084
v -16.3485 4.6809 -7.0084
v -33.9196 9.9542 -7.0083
v -19.9467 9.3448 -7.0082
v -18.0115 -7.6094 -7.0082
v -34.0864 9.8352 -7.008
v -17.0789 -6.2664 -7.008
v -16.8027 -5.8029 -7.008
v -18.5639 -8.2551 -7.0079
v -39.3238 0.6945 -7.0078
v -37.5071 6.2955 -7.0077
v -34.7268 9.3779 -7.0077
v -31.6778 -11.2755 -7.0077
v -31.4435 11.1836 -7.0077
v -17.2055 -6.4788 -7.0075
v -36.6934 -7.6185 -7.0074
v -35.9432 -8.4606 -7.0074
v -38.5589 4.1819 -7.0072
v -19.83 9.2459 -7.0071
v -15.7639 2.9899 -7.0071
v -21.0993 -10.32 -7.007
v -32.1766 10.8975 -7.0068
v -39.1133 -2.4451 -7.0067
v -23.1904 11.1529 -7.0067
v -20.7152 -10.082 -7.0067
v -33.0676 10.4619 -7.0066
v -39.3258 0.6453 -7.0065
v -38.906 -3.3164 -7.0065
v -34.8834 9.2453 -7.0065
v -16.4495 -5.0804 -7.0065
v -38.1384 5.1522 -7.0064
v -31.3004 -11.4228 -7.0063
v -16.7802 5.5735 -7.0063
v -21.645 10.4619 -7.006
v -16.0922 4.0241 -7.0059
v -37.7968 -5.9927 -7.0058
v -39.3324 -0.6688 -7.0057
v -39.1856 -2.1003 -7.0057
v -27.3289 11.9072 -7.0057
v -34.4341 9.5869 -7.0056
v -15.8616 3.3181 -7.0055
v -34.5596 -9.6805 -7.0054
v -39.3277 0.599 -7.0053
v -27.3563 11.9083 -7.0053
v -15.5289 1.9257 -7.0053
v -38.7061 3.8046 -7.0052
v -27.305 11.9062 -7.0052
v -18.3949 -8.0621 -7.0052
v -16.8027 5.6196 -7.0052
v -16.1184 4.0913 -7.0052
v -15.3563 -0.0918 -7.0051
v -24.0008 -11.6024 -7.005
v -27.3802 11.9073 -7.0049
v -22.1988 10.7327 -7.0049
v -16.5308 5.0634 -7.0049
v -15.3584 -0.143 -7.0049
v -32.565 10.7076 -7.0048
v -32.4003 -10.9714 -7.0048
v -17.7207 7.0463 -7.0047
v -16.5509 -5.2879 -7.0044
v -29.1273 -11.9534 -7.0042
v -22.4898 10.8749 -7.0041
v -18.0535 7.4757 -7.0041
v -22.5724 10.9117 -7.004
v -17.1668 -6.4139 -7.004
v -39.2336 -1.7379 -7.0039
v -38.6949 -4.0167 -7.0039
v -30.4993 11.4824 -7.0038
v -24.1 -11.6319 -7.0037
v -18.0197 7.4358 -7.0037
v -20.1533 9.4974 -7.0036
v -31.9849 -11.1556 -7.0035
v -26.1612 -12.0251 -7.0035
v -24.6119 11.5833 -7.0035
v -15.3616 -0.2206 -7.0035
v -15.3616 0.0373 -7.0035
v -29.5328 11.7024 -7.0033
v -16.6234 -5.4361 -7.0033
v -15.4228 1.1034 -7.0033
v -17.7851 7.1365 -7.0032
v -23.46 -11.4414 -7.003
v -15.52 1.8834 -7.003
v -39.3317 0.5027 -7.0028
v -34.8505 9.2732 -7.0028
v -32.2306 10.8711 -7.0028
v -24.3017 11.5087 -7.0028
v -23.2886 -11.3745 -7.0028
v -15.7823 3.0514 -7.0028
v -37.4996 -6.4915 -7.0027
v -37.0367 -7.1669 -7.0027
v -30.6178 -11.6304 -7.0026
v -15.3648 0.114 -7.0026
v -37.9705 5.4957 -7.0025
v -25.3812 11.7446 -7.0025
v -16.1896 -4.4571 -7.0024
v -19.0833 -8.7745 -7.0023
v -16.8203 -5.8325 -7.0023
v -37.1366 -7.0269 -7.002
v -35.6293 8.5912 -7.0019
v -27.5622 11.8998 -7.0019
v -38.1348 -5.3428 -7.0018
v -39.182 1.9338 -7.0017
v -38.5664 -4.3458 -7.0017
v -21.7717 -10.7071 -7.0016
v -35.2027 -9.1581 -7.0015
v -33.1035 10.4405 -7.0015
v -33.2378 -10.5438 -7.0014
v -16.3671 -4.9119 -7.0012
v -39.2898 -1.2872 -7.0008
v -32.5083 10.7353 -7.0007
v -17.4303 6.6395 -7.0006
v -20.4114 9.6818 -7.0005
v -16.0253 -4.036 -7.0005
v -37.6756 6.0129 -7.0004
v -37.9482 -5.7245 -7.0003
v -17.3516 -6.7126 -7.0003
v -29.3819 -11.9173 -7.0002
v -15.5136 1.8322 -7.0002
v -38.7208 -3.9384 -7.0001
v -32.0123 -11.1449 -7
v -33.7467 -10.2405 -6.9999
v -33.4444 -10.4206 -6.9999
v -30.2516 11.5517 -6.9999
v -24.7989 -11.8058 -6.9998
v -38.2085 -5.1922 -6.9997
v -23.4119 11.2393 -6.9997
v -33.9741 9.9153 -6.9996
v -18.9277 8.4356 -6.9996
v -38.4142 -4.7359 -6.9995
v -37.6866 -6.1776 -6.9995
v -37.5254 6.2649 -6.9995
v -32.3622 10.8068 -6.9995
v -25.4046 11.7475 -6.9995
v -17.2457 6.363 -6.9995
v -39.3374 0.3651 -6.9993
v -35.1203 9.0446 -6.9993
v -32.983 -10.6866 -6.9992
v -21.3465 10.2841 -6.9992
v -20.9079 10.0227 -6.9992
v -38.7061 -3.9879 -6.999
v -31.6022 -11.305 -6.999
v -21.543 -10.5844 -6.999
v -29.3872 11.7329 -6.9988
v -37.2483 -6.8705 -6.9986
v -15.8007 3.1135 -6.9985
v -15.9475 -3.7897 -6.9984
v -23.264 11.1816 -6.9982
v -21.0014 -10.2617 -6.9982
v -21.2528 -10.4115 -6.9981
v -18.0346 7.4535 -6.9981
v -24.1508 11.4638 -6.998
v -15.3798 0.4763 -6.998
v -15.3749 -0.5403 -6.9979
v -28.5525 11.8417 -6.9978
v -31.2532 -11.4412 -6.9977
v -22.536 10.8975 -6.9977
v -15.7038 -2.9432 -6.9977
v -34.5252 -9.7051 -6.9976
v -29.3631 11.7379 -6.9976
v -25.0469 -11.8578 -6.9976
v -18.2166 -7.8516 -6.9976
v -38.2468 -5.1137 -6.9974
v -21.1242 10.1516 -6.9974
v -16.984 5.9239 -6.9974
v -37.853 5.715 -6.9972
v -30.1075 -11.7652 -6.9972
v -22.8669 -11.2099 -6.9972
v -16.3671 4.7286 -6.9971
v -22.3122 -10.9714 -6.9969
v -21.1257 -10.3357 -6.9968
v -17.5224 -6.9519 -6.9968
v -38.2463 4.9314 -6.9967
v -16.0818 3.9976 -6.9967
v -16.3875 -4.9537 -6.9966
v -15.3847 0.5938 -6.9966
v -38.4749 4.3969 -6.9965
v -32.4629 -10.9408 -6.9964
v -30.3021 11.5411 -6.9964
v -29.0125 11.7843 -6.9964
v -25.4282 11.7505 -6.9964
v -38.7267 3.7354 -6.9961
v -29.3314 11.7446 -6.9961
v -25.5869 11.7703 -6.9961
v -21.2046 10.1995 -6.996
v -15.5295 -2.1118 -6.996
v -15.3866 0.6404 -6.996
v -25.6739 11.7811 -6.9959
v -23.5208 -11.4595 -6.9958
v -21.8944 10.5838 -6.9957
v -37.1388 6.8405 -6.9956
v -36.978 -7.2491 -6.9956
v -17.1214 6.1544 -6.9956
v -15.3805 -0.6778 -6.9955
v -38.0729 5.2861 -6.9954
v -17.0671 6.0632 -6.9954
v -16.6854 5.3797 -6.9954
v -17.6962 7.0119 -6.9953
v -29.9393 -11.8005 -6.9951
v -22.6504 -11.1254 -6.9951
v -39.3477 -0.2989 -6.995
v -39.0664 -2.6687 -6.995
v -33.2458 10.3557 -6.995
v -23.2667 -11.366 -6.995
v -33.3408 10.2991 -6.9949
v -32.875 10.5561 -6.9948
v -24.3608 11.5263 -6.9947
v -16.7051 -5.6032 -6.9946
v -37.569 -6.3749 -6.9945
v -35.8314 -8.5724 -6.9945
v -15.52 -2.0667 -6.9945
v -21.9828 -10.8103 -6.9944
v -15.7235 -3.0374 -6.9944
v -15.7129 2.8033 -6.9944
v -37.8248 -5.9456 -6.9943
v -26.1831 11.8446 -6.9942
v -22.3495 -10.9896 -6.9942
v -16.0874 -4.1952 -6.9941
v -24.8332 11.6297 -6.9938
v -15.3846 -0.7762 -6.9938
v -22.9743 -11.2518 -6.9937
v -38.9298 -3.2365 -6.9936
v -29.2799 11.751 -6.9936
v -39.1235 2.2132 -6.9935
v -38.3939 4.6047 -6.9935
v -27.1487 -12.083 -6.9934
v -15.3952 0.8473 -6.9934
v -31.8945 11.0076 -6.9933
v -37.0596 -7.1348 -6.9932
v -33.6159 -10.3183 -6.9931
v -15.7235 2.8541 -6.9931
v -16.4584 4.9153 -6.993
v -38.0236 -5.5702 -6.9929
v -15.3867 -0.8253 -6.9929
v -33.3646 -10.4682 -6.9928
v -15.3973 0.8992 -6.9928
v -30.9132 -11.5425 -6.9926
v -17.6151 -7.0816 -6.9926
v -39.3514 -0.2092 -6.9925
v -15.9476 3.6068 -6.9925
v -15.4105 1.0052 -6.9925
v -37.7538 -6.0649 -6.9924
v -23.6435 11.3127 -6.9924
v -22.7709 10.9892 -6.9924
v -20.2611 9.5745 -6.9924
v -16.2769 4.4974 -6.9924
v -15.9264 3.5356 -6.9924
v -15.4964 -1.8772 -6.9924
v -38.8653 -3.4531 -6.9923
v -29.8411 -11.821 -6.9923
v -15.4022 0.9385 -6.9923
v -18.9767 -8.6679 -6.9922
v -15.7412 -3.097 -6.9922
v -15.3887 -0.8746 -6.9921
v -39.2439 1.4717 -6.992
v -31.8079 11.0413 -6.992
v -23.7354 11.3401 -6.992
v -38.8427 -3.5291 -6.9919
v -32.7684 -10.7915 -6.9919
v -38.8167 -3.6165 -6.9918
v -23.6583 -11.5003 -6.9918
v -15.4935 1.6705 -6.9915
v -33.6371 10.1225 -6.9913
v -23.8345 11.3695 -6.9912
v -15.9375 -3.7561 -6.9911
v -31.7411 11.0674 -6.991
v -16.9093 5.7985 -6.991
v -39.3509 0.0389 -6.9908
v -38.6304 -4.182 -6.9908
v -38.5077 4.3131 -6.9908
v -23.9114 11.3924 -6.9907
v -33.1942 -10.5697 -6.9906
v -16.4172 -5.0143 -6.9906
v -16.2568 -4.6292 -6.9906
v -37.2899 -6.8122 -6.9905
v -25.2644 -11.9034 -6.9905
v -16.0402 3.8909 -6.9905
v -39.0861 -2.5743 -6.9904
v -24.6161 -11.7675 -6.9904
v -34.0667 -10.0325 -6.9902
v -37.7031 -6.15 -6.9901
v -31.6732 11.094 -6.9901
v -29.2062 11.7602 -6.9901
v -27.4084 -12.0894 -6.9901
v -23.9977 11.4182 -6.9901
v -26.5737 11.8759 -6.99
v -15.5028 -1.9284 -6.99
v -39.3551 -0.1197 -6.9899
v -28.2951 11.8695 -6.9899
v -24.9845 -11.8447 -6.9898
v -16.6581 -5.507 -6.9897
v -38.0587 -5.4985 -6.9896
v -33.547 -10.3595 -6.9896
v -22.0997 10.6842 -6.9895
v -24.2824 -11.6863 -6.9894
v -22.4162 -11.0222 -6.9894
v -23.7477 -11.527 -6.9893
v -15.8957 3.4322 -6.9893
v -38.2869 4.8484 -6.9892
v -29.7293 -11.8444 -6.9892
v -26.3136 11.8609 -6.9892
v -17.4927 -6.9102 -6.9892
v -39.3563 -0.0916 -6.9891
v -31.0176 11.3281 -6.9891
v -28.3472 11.8673 -6.9891
v -39.035 2.6352 -6.989
v -20.3453 -9.8178 -6.989
v -39.3541 -0.0394 -6.9888
v -39.2682 1.2773 -6.9888
v -29.4503 -11.903 -6.9887
v -27.3563 -12.0916 -6.9887
v -38.8215 3.417 -6.9886
v -37.081 6.9215 -6.9886
v -17.1351 -6.3607 -6.9886
v -15.3973 -1.0825 -6.9884
v -20.4382 -9.8842 -6.9883
v -16.585 5.1743 -6.9883
v -39.3551 -0.0621 -6.9882
v -34.9748 -9.3511 -6.9881
v -15.4037 -1.1343 -6.9881
v -25.019 11.6687 -6.988
v -31.7878 -11.2325 -6.9879
v -30.8104 -11.5731 -6.9879
v -28.4658 11.8525 -6.9879
v -27.3268 -12.0904 -6.9879
v -24.4105 11.5411 -6.9879
v -15.4117 -1.1981 -6.9878
v -39.0452 -2.7698 -6.9876
v -38.9409 -3.1991 -6.9876
v -36.6291 -7.6944 -6.9876
v -37.2006 -6.9373 -6.9875
v -16.039 -4.0712 -6.9875
v -38.912 3.1131 -6.9874
v -37.1801 6.7827 -6.9874
v -20.5899 9.8092 -6.9873
v -26.3654 11.8673 -6.9872
v -35.8076 -8.5962 -6.9871
v -35.8797 8.3408 -6.987
v -21.4456 10.3431 -6.987
v -15.6038 2.2832 -6.9869
v -37.6349 -6.2643 -6.9868
v -35.8551 -8.5487 -6.9868
v -22.1979 -10.9155 -6.9866
v -38.1802 5.0667 -6.9865
v -31.3485 11.2207 -6.9862
v -26.391 11.8684 -6.9862
v -23.8559 -11.5593 -6.9862
v -16.2162 -4.5251 -6.986
v -33.4375 10.2415 -6.9859
v -29.6073 -11.8701 -6.9859
v -15.841 -3.4322 -6.9857
v -17.0263 -6.1781 -6.9856
v -16.9215 5.819 -6.9856
v -38.2773 -5.0514 -6.9855
v -38.4999 -4.5163 -6.9854
v -19.6892 9.1267 -6.9854
v -23.0822 11.1107 -6.9853
v -32.3153 -11.013 -6.9848
v -38.104 -5.4057 -6.9847
v -16.4474 -5.076 -6.9845
v -38.9345 3.0375 -6.9844
v -16.068 3.9622 -6.9844
v -39.1496 -2.2718 -6.9843
v -39.1125 -2.4481 -6.9843
v -32.6514 10.6654 -6.9843
v -22.2926 10.7785 -6.9843
v -38.5922 4.0964 -6.9842
v -22.3394 10.8014 -6.9841
v -31.4691 -11.3569 -6.984
v -17.462 6.6839 -6.984
v -25.9289 -11.9962 -6.9838
v -38.6184 -4.2127 -6.9836
v -23.1919 11.1534 -6.9834
v -16.593 -5.3739 -6.983
v -39.2562 -1.5565 -6.9828
v -24.0023 -11.6028 -6.9826
v -16.1511 4.1752 -6.9826
v -38.5355 -4.4248 -6.9823
v -18.138 7.5755 -6.9823
v -37.715 5.9466 -6.9822
v -33.3063 10.3197 -6.9822
v -29.8052 11.6453 -6.9822
v -28.8202 -11.9916 -6.9822
v -15.6186 -2.5371 -6.9821
v -39.1535 2.07 -6.9819
v -30.5661 -11.6458 -6.9818
v -34.2891 9.6904 -6.9817
v -32.4017 -10.9707 -6.9817
v -15.8196 3.177 -6.9817
v -32.5628 10.7086 -6.9816
v -24.0879 11.445 -6.9815
v -16.4793 4.9581 -6.9814
v -36.5343 -7.8064 -6.9813
v -23.3248 11.2053 -6.9813
v -35.0711 -9.2696 -6.9811
v -30.6863 11.4267 -6.981
v -17.0411 6.0196 -6.9809
v -24.097 -11.631 -6.9804
v -21.2544 10.2291 -6.9804
v -38.611 4.0484 -6.9803
v -30.4842 -11.6702 -6.9801
v -16.1636 -4.3904 -6.9801
v -25.1666 -11.8829 -6.98
v -38.5647 -4.35 -6.9799
v -20.4803 -9.9142 -6.9785
v -39.1394 -2.3203 -6.9782
v -38.5874 -4.2921 -6.9781
v -37.7425 5.9005 -6.9781
v -24.1931 -11.6597 -6.9781
v -23.2188 -11.3473 -6.9779
v -38.1684 -5.2741 -6.9778
v -32.4326 10.7723 -6.9777
v -31.5444 -11.3275 -6.9777
v -32.5252 -10.9104 -6.9774
v -21.3498 -10.4693 -6.9772
v -16.4844 -5.1519 -6.9772
v -39.3563 -0.0916 -6.5409
v -37.3563 -0.0916 -6.5409
v -17.3563 -0.0916 -6.5409
v -15.3563 -0.0916 -6.5409
v -37.3552 -0.0662 -6.5358
v -17.3577 -0.1235 -6.5345
v -39.3546 -0.1319 -6.5329
v -37.3536 -0.1535 -6.5286
v -17.359 -0.0297 -6.5286
v -39.3532 -0.0165 -6.5259
v -15.3594 -0.1667 -6.5259
v -37.3493 -0.251 -6.5092
v -17.3633 0.0677 -6.5092
v -39.3484 -0.2829 -6.5028
v -39.3484 0.0996 -6.5028
v -37.348 0.0996 -6.5028
v -37.3479 -0.2829 -6.5028
v -17.3647 -0.2829 -6.5028
v -17.3647 0.0996 -6.5028
v -15.3642 -0.2829 -6.5028
v -15.3642 0.0996 -6.5028
v -37.3468 0.1267 -6.4847
v -17.3658 -0.31 -6.4847
v -37.3453 -0.3428 -6.4628
v -17.3673 0.1595 -6.4628
v -37.342 -0.418 -6.4125
v -17.3706 0.2347 -6.4125
v -39.3417 -0.4451 -6.3944
v -39.3417 0.2618 -6.3944
v -37.3409 0.2618 -6.3944
v -37.3408 -0.4451 -6.3944
v -17.3718 0.2618 -6.3944
v -17.3717 -0.4451 -6.3944
v -15.3709 -0.4451 -6.3944
v -15.3709 0.2618 -6.3944
v -37.3401 0.2799 -6.3673
v -17.3725 -0.4632 -6.3673
v -37.3392 0.2998 -6.3376
v -17.3734 -0.4831 -6.3376
v -37.3369 -0.5354 -6.2593
v -17.3757 0.3521 -6.2593
v -39.3372 -0.5535 -6.2322
v -39.3372 0.3702 -6.2322
v -37.3361 -0.5535 -6.2322
v -37.3361 0.3702 -6.2322
v -17.3765 -0.5535 -6.2322
v -17.3765 0.3702 -6.2322
v -15.3754 -0.5535 -6.2322
v -15.3754 0.3702 -6.2322
v -37.3358 0.3766 -6.2002
v -17.3768 -0.5599 -6.2002
v -37.3347 -0.5852 -6.0729
v -17.3779 0.4019 -6.0729
v -39.3356 -0.5916 -6.0409
v -39.3356 0.4083 -6.0409
v -37.3344 -0.5916 -6.0409
v -37.3344 0.4083 -6.0409
v -17.3782 -0.5916 -6.0409
v -17.3782 0.4083 -6.0409
v -15.377 -0.5916 -6.0409
v -15.377 0.4083 -6.0409
v -37.3347 0.4019 -6.0089
v -17.3779 -0.5852 -6.0089
v -37.3358 -0.5599 -5.8816
v -17.3768 0.3766 -5.8816
v -39.3372 -0.5535 -5.8496
v -39.3372 0.3702 -5.8496
v -37.3361 -0.5535 -5.8496
v -37.3361 0.3702 -5.8496
v -17.3765 -0.5535 -5.8496
v -17.3765 0.3702 -5.8496
v -15.3754 -0.5535 -5.8496
v -15.3754 0.3702 -5.8496
v -37.3369 0.3521 -5.8225
v -17.3757 -0.5354 -5.8225
v -39.3381 -0.5322 -5.8177
v -15.3745 0.3489 -5.8177
v -37.34 -0.4632 -5.7145
v -17.3726 0.2799 -5.7145
v -39.3417 -0.4451 -5.6874
v -39.3417 0.2618 -5.6874
v -37.3409 0.2618 -5.6874
v -37.3408 -0.4451 -5.6874
v -17.3718 0.2618 -5.6874
v -17.3717 -0.4451 -5.6874
v -15.3709 -0.4451 -5.6874
v -15.3709 0.2618 -5.6874
v -37.342 0.2347 -5.6693
v -17.3706 -0.418 -5.6693
v -37.3462 0.1404 -5.6063
v -17.3664 -0.3237 -5.6063
v -37.3467 -0.31 -5.5971
v -17.3659 0.1267 -5.5971
v -39.3484 -0.2829 -5.579
v -39.3484 0.0996 -5.579
v -37.3479 -0.2829 -5.579
v -37.3479 0.0996 -5.579
v -17.3647 -0.2829 -5.579
v -17.3647 0.0996 -5.579
v -15.3642 -0.2829 -5.579
v -15.3642 0.0996 -5.579
v -37.3493 0.0677 -5.5726
v -17.3633 -0.251 -5.5726
v -37.3504 -0.2258 -5.5676
v -17.3622 0.0425 -5.5676
v -39.3512 0.031 -5.5653
v -15.3614 -0.2143 -5.5653
v -39.3536 -0.1581 -5.5541
v -37.3549 -0.1232 -5.5472
v -17.3577 -0.06 -5.5472
v -39.3563 -0.0916 -5.5409
v -37.3563 -0.0916 -5.5409
v -17.3563 -0.0916 -5.5409
v -15.3563 -0.0916 -5.5409
v -37.3563 -0.0916 -4.5409
v -37.3182 -0.9631 -4.5409
v -37.3182 0.7798 -4.5409
v -37.2043 -1.828 -4.5409
v -37.2043 1.6447 -4.5409
v -37.0155 -2.6797 -4.5409
v -37.0155 2.4964 -4.5409
v -36.7532 -3.5118 -4.5409
v -36.7532 3.3285 -4.5409
v -36.4193 -4.3177 -4.5409
v -36.4193 4.1344 -4.5409
v -36.0165 -5.0916 -4.5409
v -36.0165 4.9083 -4.5409
v -35.5478 -5.8273 -4.5409
v -35.5478 5.644 -4.5409
v -35.0167 -6.5194 -4.5409
v -35.0167 6.3361 -4.5409
v -34.4273 -7.1626 -4.5409
v -34.4273 6.9793 -4.5409
v -33.7841 -7.752 -4.5409
v -33.7841 7.5687 -4.5409
v -33.092 -8.2831 -4.5409
v -33.092 8.0998 -4.5409
v -32.3563 -8.7518 -4.5409
v -32.3562 8.5685 -4.5409
v -31.5824 -9.1546 -4.5409
v -31.5824 8.9713 -4.5409
v -30.7765 -9.4885 -4.5409
v -30.7765 9.3052 -4.5409
v -29.9444 -9.7508 -4.5409
v -29.9444 9.5675 -4.5409
v -29.0927 -9.9396 -4.5409
v -29.0927 9.7563 -4.5409
v -28.2278 -10.0535 -4.5409
v -28.2278 9.8702 -4.5409
v -27.3563 -10.0916 -4.5409
v -27.3563 -0.0916 -4.5409
v -27.3563 9.9083 -4.5409
v -26.4848 -10.0535 -4.5409
v -26.4848 9.8702 -4.5409
v -25.6199 -9.9396 -4.5409
v -25.6199 9.7563 -4.5409
v -24.7682 -9.7508 -4.5409
v -24.7682 9.5675 -4.5409
v -23.9361 -9.4885 -4.5409
v -23.9361 9.3052 -4.5409
v -23.1302 -9.1546 -4.5409
v -23.1302 8.9713 -4.5409
v -22.3564 -8.7518 -4.5409
v -22.3563 8.5685 -4.5409
v -21.6206 -8.2831 -4.5409
v -21.6206 8.0998 -4.5409
v -20.9285 -7.752 -4.5409
v -20.9285 7.5687 -4.5409
v -20.2853 -7.1626 -4.5409
v -20.2853 6.9793 -4.5409
v -19.6959 -6.5194 -4.5409
v -19.6959 6.3361 -4.5409
v -19.1648 -5.8273 -4.5409
v -19.1648 5.644 -4.5409
v -18.6961 -5.0915 -4.5409
v -18.6961 4.9082 -4.5409
v -18.2933 -4.3177 -4.5409
v -18.2933 4.1344 -4.5409
v -17.9594 -3.5118 -4.5409
v -17.9594 3.3285 -4.5409
v -17.6971 -2.6797 -4.5409
v -17.6971 2.4964 -4.5409
v -17.5083 -1.828 -4.5409
v -17.5083 1.6447 -4.5409
v -17.3944 -0.9631 -4.5409
v -17.3944 0.7798 -4.5409
v -17.3563 -0.0916 -4.5409
v -39.3563 -0.0916 -4.041
v -39.3519 -0.1986 -4.041
v -39.3481 0.1065 -4.041
v -39.3235 -0.8843 -4.041
v -39.3153 -1.0825 -4.041
v -39.3054 -1.1622 -4.041
v -39.2171 -1.8698 -4.041
v -39.1926 -2.0667 -4.041
v -39.1654 -2.1966 -4.041
v -39.0298 -2.8432 -4.041
v -39.0127 2.7415 -4.041
v -38.9891 -3.0374 -4.041
v -38.9891 2.8541 -4.041
v -38.9665 -3.1132 -4.041
v -38.9325 3.0442 -4.041
v -38.7627 -3.7978 -4.041
v -38.7208 3.7554 -4.041
v -38.7061 -3.9879 -4.041
v -38.7061 3.8046 -4.041
v -38.6628 -4.0988 -4.041
v -38.634 3.9894 -4.041
v -38.4176 -4.7271 -4.041
v -38.3455 -4.9119 -4.041
v -37.5037 -6.4845 -4.041
v -37.4022 -6.6549 -4.041
v -37.4022 6.4716 -4.041
v -37.3785 6.5048 -4.041
v -37.2869 6.6331 -4.041
v -36.9412 -7.3006 -4.041
v -36.8259 -7.4621 -4.041
v -36.3131 -8.0675 -4.041
v -36.1849 -8.2189 -4.041
v -36.1641 -8.2397 -4.041
v -35.6239 -8.7799 -4.041
v -35.4836 -8.9202 -4.041
v -35.4836 8.7369 -4.041
v -35.4629 8.7544 -4.041
v -35.4399 -8.9572 -4.041
v -35.3322 8.8651 -4.041
v -34.8782 -9.433 -4.041
v -34.7268 -9.5612 -4.041
v -34.6505 -9.6157 -4.041
v -34.0811 -10.0222 -4.041
v -33.9196 -10.1375 -4.041
v -33.9196 9.9542 -4.041
v -33.898 -10.1504 -4.041
v -33.7492 10.0558 -4.041
v -33.238 -10.5436 -4.041
v -33.0676 -10.6452 -4.041
v -33.0676 10.4619 -4.041
v -33.0449 10.473 -4.041
v -33.0062 -10.6752 -4.041
v -32.8894 10.549 -4.041
v -32.2374 10.8678 -4.041
v -32.1766 10.8975 -4.041
v -31.9918 10.9696 -4.041
v -28.5441 -12.0261 -4.041
v -28.4077 11.8598 -4.041
v -28.3472 -12.0506 -4.041
v -28.3472 11.8673 -4.041
v -28.149 11.8755 -4.041
v -27.4487 11.9045 -4.041
v -27.3563 11.9083 -4.041
v -27.1581 11.9001 -4.041
v -26.5636 -12.0588 -4.041
v -26.4278 11.8699 -4.041
v -26.3654 -12.0506 -4.041
v -26.3654 11.8673 -4.041
v -26.345 -12.0481 -4.041
v -26.1685 11.8428 -4.041
v -25.5781 -11.9524 -4.041
v -25.4709 11.7558 -4.041
v -25.3812 -11.9279 -4.041
v -25.3812 11.7446 -4.041
v -25.187 11.7039 -4.041
v -21.72 10.4986 -4.041
v -21.645 10.4619 -4.041
v -21.4746 10.3604 -4.041
v -20.9634 -10.239 -4.041
v -20.793 -10.1375 -4.041
v -20.1473 -9.6765 -4.041
v -19.9858 -9.5612 -4.041
v -19.9858 9.3779 -4.041
v -19.9649 9.3602 -4.041
v -19.9369 -9.5198 -4.041
v -19.8344 9.2497 -4.041
v -19.3804 -9.0484 -4.041
v -19.229 -8.9202 -4.041
v -19.1685 -8.8597 -4.041
v -18.668 -8.3592 -4.041
v -18.5277 -8.2189 -4.041
v -18.4917 -8.1764 -4.041
v -18.0149 -7.6135 -4.041
v -17.8867 -7.4621 -4.041
v -17.8867 7.2788 -4.041
v -17.8434 -7.4015 -4.041
v -17.7714 7.1173 -4.041
v -17.4257 -6.8164 -4.041
v -17.3104 -6.6549 -4.041
v -17.2629 -6.5751 -4.041
v -16.4542 -5.0901 -4.041
v -16.3671 -4.9119 -4.041
v -16.3671 4.7286 -4.041
v -16.295 4.5438 -4.041
v -15.5607 -2.2609 -4.041
v -15.52 -2.0667 -4.041
v -15.52 1.8834 -4.041
v -15.4955 1.6865 -4.041
v -15.3645 -0.2898 -4.041
v -15.3563 -0.0916 -4.041
v -39.3153 0.8992 -4.0409
v -39.3128 0.9196 -4.0409
v -39.2908 1.096 -4.0409
v -39.1926 1.8834 -4.0409
v -39.1519 2.0775 -4.0409
v -38.3455 4.7286 -4.0409
v -38.2584 4.9068 -4.0409
v -37.997 -5.6247 -4.0409
v -37.9099 -5.8029 -4.0409
v -37.9099 5.6196 -4.0409
v -37.8084 5.79 -4.0409
v -36.8488 7.2467 -4.0409
v -36.8259 7.2788 -4.0409
v -36.6977 7.4302 -4.0409
v -36.1849 8.0356 -4.0409
v -36.0446 8.1759 -4.0409
v -34.7465 9.3612 -4.0409
v -34.7268 9.3779 -4.0409
v -34.5654 9.4932 -4.0409
v -32.3548 -10.9937 -4.0409
v -32.1951 -11.0718 -4.0409
v -32.1766 -11.0808 -4.0409
v -31.4374 -11.3693 -4.0409
v -31.2526 -11.4414 -4.0409
v -31.2526 11.2581 -4.0409
v -31.0625 11.3147 -4.0409
v -30.4922 -11.6678 -4.0409
v -30.3021 -11.7244 -4.0409
v -30.3021 11.5411 -4.0409
v -30.2725 -11.7306 -4.0409
v -30.2725 11.5473 -4.0409
v -30.108 11.5818 -4.0409
v -29.5255 -11.8872 -4.0409
v -29.4528 11.7191 -4.0409
v -29.3314 -11.9279 -4.0409
v -29.3314 11.7446 -4.0409
v -29.2904 -11.933 -4.0409
v -29.1346 11.7691 -4.0409
v -27.5545 -12.0834 -4.0409
v -27.3563 -12.0916 -4.0409
v -27.3268 -12.0904 -4.0409
v -24.6046 -11.7651 -4.0409
v -24.4513 11.5497 -4.0409
v -24.4105 -11.7244 -4.0409
v -24.4105 11.5411 -4.0409
v -24.3811 -11.7156 -4.0409
v -24.2204 11.4845 -4.0409
v -23.6501 -11.498 -4.0409
v -23.4928 -11.4512 -4.0409
v -23.46 -11.4414 -4.0409
v -23.46 11.2581 -4.0409
v -23.2752 11.186 -4.0409
v -22.7208 -11.1529 -4.0409
v -22.6764 10.9523 -4.0409
v -22.536 -11.0808 -4.0409
v -22.536 10.8975 -4.0409
v -22.3578 10.8104 -4.0409
v -21.8232 -10.7323 -4.0409
v -21.645 -10.6452 -4.0409
v -20.793 9.9542 -4.0409
v -20.6316 9.8389 -4.0409
v -19.2538 8.7579 -4.0409
v -19.229 8.7369 -4.0409
v -19.0887 8.5966 -4.0409
v -18.5277 8.0356 -4.0409
v -18.5044 8.0081 -4.0409
v -18.3995 7.8842 -4.0409
v -17.3104 6.4716 -4.0409
v -17.2089 6.3012 -4.0409
v -16.9042 -5.9733 -4.0409
v -16.8027 -5.8029 -4.0409
v -16.8027 5.6196 -4.0409
v -16.7156 5.4414 -4.0409
v -16.0786 -4.1727 -4.0409
v -16.0154 3.8273 -4.0409
v -16.0065 -3.9879 -4.0409
v -16.0065 3.8046 -4.0409
v -15.9499 3.6145 -4.0409
v -15.7801 -3.2275 -4.0409
v -15.7235 -3.0374 -4.0409
v -15.7235 2.8541 -4.0409
v -15.7173 -3.0078 -4.0409
v -15.7162 2.8191 -4.0409
v -15.6828 2.66 -4.0409
v -15.4299 -1.3438 -4.0409
v -15.4218 -1.2793 -4.0409
v -15.3998 0.9196 -4.0409
v -15.3973 -1.0825 -4.0409
v -15.3973 0.8992 -4.0409
v -15.3964 -1.0604 -4.0409
v -15.3891 0.701 -4.0409
v -39.3219 -0.0915 -3.7822
v -39.2973 0.5012 -3.7822
v -39.2919 -0.8098 -3.7822
v -39.2714 -1.1591 -3.7822
v -39.163 -2.0124 -3.7822
v -39.1318 -2.1906 -3.7822
v -38.9795 2.7335 -3.7822
v -38.9751 -2.9321 -3.7822
v -38.9335 -3.1046 -3.7822
v -38.9262 2.9398 -3.7822
v -38.6885 3.7445 -3.7822
v -38.6861 -3.9295 -3.7822
v -38.6307 -4.0874 -3.7822
v -38.5654 4.0696 -3.7822
v -38.3861 -4.7138 -3.7822
v -38.3171 -4.8905 -3.7822
v -38.119 -5.297 -3.7822
v -37.6009 6.0703 -3.7822
v -37.4238 -6.551 -3.7822
v -37.3633 -6.6504 -3.7822
v -37.3498 6.4859 -3.7822
v -37.2585 6.6139 -3.7822
v -36.8562 -7.3604 -3.7822
v -36.7882 -7.4539 -3.7822
v -36.2233 -8.12 -3.7822
v -36.1391 -8.2165 -3.7822
v -35.7398 8.4317 -3.7822
v -35.4944 -8.8595 -3.7822
v -35.4397 8.729 -3.7822
v -35.4168 -8.9318 -3.7822
v -35.3094 8.8394 -3.7822
v -34.7803 -9.4694 -3.7822
v -34.6298 -9.5886 -3.7822
v -33.9811 -10.0511 -3.7822
v -33.91 9.9191 -3.7822
v -33.8794 -10.1217 -3.7822
v -33.4334 10.2036 -3.7822
v -33.1356 -10.5636 -3.7822
v -33.0286 10.4427 -3.7822
v -32.9901 -10.645 -3.7822
v -32.8736 10.5186 -3.7822
v -32.2235 10.8367 -3.7822
v -32.0704 10.9013 -3.7822
v -28.4424 -12.004 -3.7822
v -28.4047 11.8258 -3.7822
v -28.3314 -12.0169 -3.7822
v -28.2457 11.8364 -3.7822
v -27.4484 11.8704 -3.7822
v -27.2577 11.8688 -3.7822
v -26.4671 -12.0203 -3.7822
v -26.4304 11.8359 -3.7822
v -26.3479 -12.0141 -3.7822
v -26.2703 11.8202 -3.7822
v -25.4851 -11.9062 -3.7822
v -25.4762 11.7221 -3.7822
v -25.3689 -11.8905 -3.7822
v -25.2905 11.6894 -3.7822
v -21.736 10.4685 -3.7822
v -21.4071 10.2792 -3.7822
v -21.2792 -10.387 -3.7822
v -20.8037 -10.1029 -3.7822
v -20.329 9.5804 -3.7822
v -20.0878 -9.5908 -3.7822
v -19.9861 9.3331 -3.7822
v -19.958 -9.493 -3.7822
v -19.8559 9.2229 -3.7822
v -19.3283 -8.9579 -3.7822
v -19.1918 -8.8348 -3.7822
v -18.6234 -8.265 -3.7822
v -18.517 -8.1534 -3.7822
v -17.9784 -7.5157 -3.7822
v -17.9173 7.2618 -3.7822
v -17.8705 -7.3807 -3.7822
v -17.8564 7.1772 -3.7822
v -17.3975 -6.7158 -3.7822
v -17.2917 -6.5567 -3.7822
v -16.4854 -5.0758 -3.7822
v -16.403 4.7245 -3.7822
v -16.3994 -4.8998 -3.7822
v -16.3626 4.6227 -3.7822
v -16.2547 -4.5296 -3.7822
v -15.6352 2.2648 -3.7822
v -15.5944 -2.2547 -3.7822
v -15.5557 -2.0696 -3.7822
v -15.5535 1.8735 -3.7822
v -15.5295 1.6814 -3.7822
v -15.4697 -1.3859 -3.7822
v -15.4194 0.5999 -3.7822
v -15.3988 -0.2893 -3.7822
v -15.3908 -0.0935 -3.7822
v -39.2788 0.9167 -3.7821
v -39.2077 1.4851 -3.7821
v -39.1552 1.8957 -3.7821
v -39.1184 2.0713 -3.7821
v -38.3097 4.7242 -3.7821
v -38.2274 4.8926 -3.7821
v -37.8844 5.5943 -3.7821
v -37.8798 -5.7867 -3.7821
v -36.8218 7.2259 -3.7821
v -36.6067 7.4838 -3.7821
v -36.1476 8.0246 -3.7821
v -34.7255 9.3343 -3.7821
v -34.6252 9.408 -3.7821
v -32.3405 -10.9626 -3.7821
v -32.1813 -11.0405 -3.7821
v -31.7942 -11.1931 -3.7821
v -31.2439 -11.4082 -3.7821
v -31.2416 11.2258 -3.7821
v -30.7194 11.3809 -3.7821
v -30.5778 -11.6063 -3.7821
v -30.2642 -11.6975 -3.7821
v -30.2642 11.5142 -3.7821
v -30.1002 11.5486 -3.7821
v -29.4468 11.6855 -3.7821
v -29.4223 -11.8733 -3.7821
v -29.2849 -11.8993 -3.7821
v -29.277 11.7151 -3.7821
v -27.455 -12.0529 -3.7821
v -27.3269 -12.0563 -3.7821
v -24.5157 -11.7112 -3.7821
v -24.4596 11.5165 -3.7821
v -24.3896 -11.6826 -3.7821
v -24.1349 11.4227 -3.7821
v -23.6607 -11.4656 -3.7821
v -23.5038 -11.4189 -3.7821
v -23.4644 11.223 -3.7821
v -23.2869 11.1538 -3.7821
v -23.0568 -11.2469 -3.7821
v -22.6897 10.9209 -3.7821
v -22.5404 -11.045 -3.7821
v -22.4621 10.8211 -3.7821
v -21.8389 -10.7021 -3.7821
v -21.6703 -10.6196 -3.7821
v -20.7997 9.9171 -3.7821
v -19.2768 8.7327 -3.7821
v -18.8679 8.3266 -3.7821
v -18.5296 7.9851 -3.7821
v -18.425 7.8615 -3.7821
v -17.3433 6.4589 -3.7821
v -17.0607 5.9855 -3.7821
v -16.8837 -5.872 -3.7821
v -16.8327 -5.7866 -3.7821
v -16.8284 5.5946 -3.7821
v -16.7458 5.4257 -3.7821
v -16.0478 3.8161 -3.7821
v -16.0397 -3.9792 -3.7821
v -15.8843 3.2719 -3.7821
v -15.8417 -3.3131 -3.7821
v -15.7504 -2.9995 -3.7821
v -15.7495 2.8108 -3.7821
v -15.4338 0.9167 -3.7821
v -15.4304 -1.0577 -3.7821
v -39.2211 -0.0914 -3.541
v -39.2193 -0.1966 -3.541
v -39.197 0.4963 -3.541
v -39.1838 -0.9733 -3.5409
v -39.1792 0.9083 -3.5409
v -39.1716 -1.1501 -3.5409
v -39.1085 1.4719 -3.5409
v -39.0691 -1.9469 -3.5409
v -39.0566 1.8791 -3.5409
v -39.0333 -2.1729 -3.5409
v -39.0201 2.0533 -3.5409
v -38.8822 2.71 -3.5409
v -38.8771 -2.908 -3.5409
v -38.8366 -3.0793 -3.5409
v -38.8283 2.9143 -3.5409
v -38.6044 -3.8495 -3.5409
v -38.5938 3.7125 -3.5409
v -38.5365 -4.0538 -3.5409
v -38.4712 4.0347 -3.5409
v -38.2934 -4.675 -3.5409
v -38.2249 -4.8502 -3.5409
v -38.2182 4.6839 -3.5409
v -38.1366 4.8509 -3.5409
v -38.0285 -5.2535 -3.5409
v -37.7964 5.5468 -3.5409
v -37.7915 -5.7393 -3.5409
v -37.4642 6.1027 -3.5409
v -37.3389 -6.4965 -3.5409
v -37.279 -6.5951 -3.5409
v -37.2657 6.4305 -3.5409
v -37.1753 6.5575 -3.5409
v -36.7766 -7.2995 -3.5409
v -36.7427 7.1647 -3.5409
v -36.7094 -7.3923 -3.5409
v -36.5291 7.4202 -3.5409
v -36.1489 -8.0527 -3.5409
v -36.0741 7.9568 -3.5409
v -36.0657 -8.1486 -3.5409
v -35.6692 8.36 -3.5409
v -35.4604 -8.7505 -3.5409
v -35.3715 8.6546 -3.5409
v -35.3489 -8.8573 -3.5409
v -35.2424 8.7642 -3.5409
v -34.7175 -9.39 -3.5409
v -34.6639 9.2555 -3.5409
v -34.569 -9.5091 -3.5409
v -34.5642 9.3284 -3.5409
v -33.9255 -9.9673 -3.5409
v -33.855 9.8351 -3.5409
v -33.8247 -10.0376 -3.5409
v -33.3821 10.1168 -3.5409
v -33.0445 -10.5004 -3.5409
v -32.9808 10.3539 -3.5409
v -32.943 -10.5566 -3.5409
v -32.8271 10.4293 -3.5409
v -32.2988 -10.8717 -3.5409
v -32.1828 10.7454 -3.5409
v -32.1409 -10.9489 -3.5409
v -32.0765 10.7908 -3.5409
v -31.7571 -11.1001 -3.5409
v -31.2114 -11.3136 -3.5409
v -31.2093 11.1311 -3.5409
v -30.6914 11.2847 -3.5409
v -30.5509 -11.5097 -3.5409
v -30.24 -11.6005 -3.5409
v -30.24 11.4172 -3.5409
v -30.0773 11.4513 -3.5409
v -29.4292 11.587 -3.5409
v -29.3569 -11.7845 -3.5409
v -29.2689 -11.8007 -3.5409
v -29.2117 11.6213 -3.5409
v -28.4333 -11.9036 -3.5409
v -28.3958 11.726 -3.5409
v -28.3232 -11.9165 -3.5409
v -28.2872 11.7338 -3.5409
v -27.4542 -11.9525 -3.5409
v -27.4475 11.7703 -3.5409
v -27.3272 -11.9563 -3.5409
v -27.2585 11.7677 -3.5409
v -26.4745 -11.9205 -3.5409
v -26.4381 11.7361 -3.5409
v -26.3563 -11.9145 -3.5409
v -26.2794 11.7198 -3.5409
v -25.4918 11.6233 -3.5409
v -25.4521 -11.8012 -3.5409
v -25.3855 -11.7919 -3.5409
v -25.3078 11.5899 -3.5409
v -24.5396 -11.6137 -3.5409
v -24.4838 11.4193 -3.5409
v -24.4144 -11.5857 -3.5409
v -24.162 11.3256 -3.5409
v -23.6915 -11.3704 -3.5409
v -23.536 -11.3241 -3.5409
v -23.4972 11.1275 -3.5409
v -23.3211 11.059 -3.5409
v -23.0928 -11.1534 -3.5409
v -22.7285 10.8287 -3.5409
v -22.5807 -10.9535 -3.5409
v -22.5034 10.7284 -3.5409
v -21.885 -10.6134 -3.5409
v -21.7829 10.3801 -3.5409
v -21.7178 -10.5316 -3.5409
v -21.4571 10.1918 -3.5409
v -21.3302 -10.3006 -3.5409
v -20.8589 -10.0186 -3.5409
v -20.8545 9.8334 -3.5409
v -20.3882 9.4989 -3.5409
v -20.1492 -9.5107 -3.5409
v -20.0483 9.2536 -3.5409
v -20.02 -9.4143 -3.5409
v -19.9191 9.1445 -3.5409
v -19.3961 -8.8831 -3.5409
v -19.3443 8.6589 -3.5409
v -19.2602 -8.7617 -3.5409
v -18.9392 8.256 -3.5409
v -18.6969 -8.1962 -3.5409
v -18.6034 7.9176 -3.5409
v -18.591 -8.0859 -3.5409
v -18.4998 7.795 -3.5409
v -18.0575 -7.4532 -3.5409
v -17.9967 7.1999 -3.5409
v -17.9499 -7.3198 -3.5409
v -17.9363 7.116 -3.5409
v -17.4817 -6.6598 -3.5409
v -17.427 6.4041 -3.5409
v -17.376 -6.5026 -3.5409
v -17.1469 5.9347 -3.5409
v -16.9713 -5.8235 -3.5409
v -16.9208 -5.7388 -3.5409
v -16.9165 5.5471 -3.5409
v -16.8346 5.3796 -3.5409
v -16.5768 -5.0339 -3.5409
v -16.4946 4.6842 -3.5409
v -16.4916 -4.8593 -3.5409
v -16.4547 4.5832 -3.5409
v -16.3479 -4.4923 -3.5409
v -16.143 3.7832 -3.5409
v -16.1343 -3.9467 -3.5409
v -15.9812 3.2435 -3.5409
v -15.9382 -3.2862 -3.5409
v -15.8474 -2.9753 -3.5409
v -15.8471 2.7864 -3.5409
v -15.7339 2.245 -3.5409
v -15.6934 -2.2365 -3.5409
v -15.6551 -2.0529 -3.5409
v -15.653 1.857 -3.5409
v -15.629 1.6665 -3.5409
v -15.5689 -1.371 -3.5409
v -15.5334 0.9083 -3.5409
v -15.5302 -1.0496 -3.5409
v -15.5196 0.5942 -3.5409
v -15.4993 -0.2876 -3.5409
v -15.4915 -0.0935 -3.5409
v -39.0607 -0.0914 -3.3338
v -39.0599 -0.1952 -3.3338
v -39.0376 0.4883 -3.3338
v -39.0242 -0.9612 -3.3338
v -39.0207 0.8948 -3.3338
v -39.0129 -1.1357 -3.3338
v -38.9268 1.643 -3.3338
v -38.9046 -1.9699 -3.3338
v -38.8997 1.8527 -3.3338
v -38.8766 -2.1447 -3.3338
v -38.8636 2.0246 -3.3338
v -38.7275 2.6726 -3.3338
v -38.7117 -2.9174 -3.3338
v -38.6825 -3.039 -3.3338
v -38.6734 2.8739 -3.3338
v -38.4526 -3.7986 -3.3338
v -38.4431 3.6616 -3.3338
v -38.3866 -4.0005 -3.3338
v -38.3218 3.9793 -3.3338
v -38.1462 -4.6133 -3.3338
v -38.0784 -4.7861 -3.3338
v -38.0726 4.6199 -3.3338
v -37.9921 4.7847 -3.3338
v -37.8847 -5.1843 -3.3338
v -37.6564 5.4712 -3.3338
v -37.6511 -5.664 -3.3338
v -37.3777 5.936 -3.3338
v -37.204 -6.4101 -3.3338
v -37.145 -6.5073 -3.3338
v -37.1319 6.3424 -3.3338
v -37.0428 6.4678 -3.3338
v -36.65 -7.2026 -3.3338
v -36.6168 7.0675 -3.3338
v -36.5839 -7.2944 -3.3338
v -36.4058 7.3193 -3.3338
v -36.0309 -7.9457 -3.3338
v -35.9572 7.8487 -3.3338
v -35.949 -8.0405 -3.3338
v -35.5571 8.2458 -3.3338
v -35.3508 -8.6332 -3.3338
v -35.2631 8.5362 -3.3338
v -35.241 -8.7388 -3.3338
v -35.1359 8.6446 -3.3338
v -34.6182 -9.2643 -3.3338
v -34.5658 9.1302 -3.3338
v -34.4724 -9.3826 -3.3338
v -34.4673 9.2019 -3.3338
v -33.8371 -9.8343 -3.3338
v -33.7676 9.7016 -3.3338
v -33.7377 -9.9038 -3.3338
v -33.3008 9.9789 -3.3338
v -33.0097 -10.3352 -3.3338
v -32.9048 10.2126 -3.3338
v -32.8681 -10.416 -3.3338
v -32.7533 10.2872 -3.3338
v -32.2324 -10.727 -3.3338
v -32.118 10.6002 -3.3338
v -32.0766 -10.8032 -3.3338
v -31.9678 10.6621 -3.3338
v -31.6979 -10.9523 -3.3338
v -31.1597 -11.1631 -3.3338
v -31.158 10.9805 -3.3338
v -30.6468 11.132 -3.3338
v -30.508 -11.3564 -3.3338
v -30.2014 -11.4462 -3.3338
v -30.2014 11.2629 -3.3338
v -30.0408 11.2965 -3.3338
v -29.4011 11.4302 -3.3338
v -29.3301 -11.6274 -3.3338
v -29.2433 -11.6437 -3.3338
v -29.1864 11.463 -3.3338
v -28.4188 -11.7441 -3.3338
v -28.3817 11.5673 -3.3338
v -28.3102 -11.7568 -3.3338
v -28.226 11.5766 -3.3338
v -27.4529 -11.7931 -3.3338
v -27.4461 11.6111 -3.3338
v -27.3276 -11.7973 -3.3338
v -27.2596 11.6078 -3.3338
v -26.4864 -11.7617 -3.3338
v -26.4503 11.5773 -3.3338
v -26.3698 -11.756 -3.3338
v -26.342 11.5666 -3.3338
v -25.5256 -11.65 -3.3338
v -25.5167 11.4661 -3.3338
v -25.4119 -11.635 -3.3338
v -25.3353 11.4323 -3.3338
v -24.5775 -11.459 -3.3338
v -24.5223 11.2647 -3.3338
v -24.4539 -11.4317 -3.3338
v -24.2051 11.1717 -3.3338
v -23.7407 -11.2191 -3.3338
v -23.5872 -11.1734 -3.3338
v -23.5495 10.9757 -3.3338
v -23.3756 10.9084 -3.3338
v -23.15 -11.0048 -3.3338
v -22.7904 10.6821 -3.3338
v -22.6447 -10.8079 -3.3338
v -22.5688 10.5821 -3.3338
v -21.9584 -10.4724 -3.3338
v -21.8575 10.2396 -3.3338
v -21.7934 -10.3917 -3.3338
v -21.5364 10.0533 -3.3338
v -21.4113 -10.1632 -3.3338
v -20.9467 -9.8845 -3.3338
v -20.9417 9.7004 -3.3338
v -20.4823 9.3696 -3.3338
v -20.2465 -9.3838 -3.3338
v -20.1473 9.1271 -3.3338
v -20.1186 -9.2893 -3.3338
v -20.0197 9.0197 -3.3338
v -19.5036 -8.7647 -3.3338
v -19.4517 8.5416 -3.3338
v -19.369 -8.6455 -3.3338
v -19.0523 8.1439 -3.3338
v -18.8138 -8.0871 -3.3338
v -18.7208 7.8103 -3.3338
v -18.7089 -7.9786 -3.3338
v -18.6187 7.6892 -3.3338
v -18.183 -7.3541 -3.3338
v -18.1231 7.1015 -3.3338
v -18.0763 -7.2229 -3.3338
v -18.0635 7.0187 -3.3338
v -17.6152 -6.5713 -3.3338
v -17.5601 6.317 -3.3338
v -17.5102 -6.4166 -3.3338
v -17.2839 5.8538 -3.3338
v -17.1108 -5.7464 -3.3338
v -17.0609 -5.6628 -3.3338
v -17.0565 5.4714 -3.3338
v -16.9757 5.3061 -3.3338
v -16.7222 -4.9672 -3.3338
v -16.6403 4.6201 -3.3338
v -16.6383 -4.7949 -3.3338
v -16.6011 4.5204 -3.3338
v -16.4961 -4.433 -3.3338
v -16.2943 3.7308 -3.3338
v -16.2847 -3.895 -3.3338
v -16.135 3.1985 -3.3338
v -16.0915 -3.2433 -3.3338
v -16.0023 2.7477 -3.3338
v -16.0017 -2.9367 -3.3338
v -15.891 2.2135 -3.3338
v -15.8508 -2.2076 -3.3338
v -15.8133 -2.0264 -3.3338
v -15.8114 1.8306 -3.3338
v -15.7874 1.6427 -3.3338
v -15.7274 -1.3539 -3.3338
v -15.6919 0.8948 -3.3338
v -15.6888 -1.0368 -3.3338
v -15.6798 0.6091 -3.3338
v -15.6593 -0.2849 -3.3338
v -15.6518 -0.0934 -3.3338
v -38.852 -0.1933 -3.1749
v -38.8517 -0.0914 -3.1749
v -38.83 0.4781 -3.1749
v -38.8165 -0.9456 -3.1749
v -38.8142 0.8773 -3.1749
v -38.8061 -1.117 -3.1749
v -38.7455 1.4235 -3.1749
v -38.7049 -1.8887 -3.1749
v -38.6954 1.8182 -3.1749
v -38.6724 -2.108 -3.1749
v -38.6599 1.9871 -3.1749
v -38.5258 2.6238 -3.1749
v -38.5196 -2.8202 -3.1749
v -38.4816 -2.9866 -3.1749
v -38.4718 2.8213 -3.1749
v -38.2553 -3.7324 -3.1749
v -38.2468 3.5952 -3.1749
v -38.1914 -3.931 -3.1749
v -38.1273 3.9071 -3.1749
v -37.9543 -4.5328 -3.1749
v -37.8874 -4.7025 -3.1749
v -37.8829 4.5365 -3.1749
v -37.8038 4.6984 -3.1749
v -37.6973 -5.094 -3.1749
v -37.4741 5.3728 -3.1749
v -37.4681 -5.5657 -3.1749
v -37.2117 5.8083 -3.1749
v -37.0283 -6.2974 -3.1749
v -36.9704 -6.3928 -3.1749
v -36.9576 6.2275 -3.1749
v -36.8703 6.3509 -3.1749
v -36.4851 -7.0765 -3.1749
v -36.4528 6.9409 -3.1749
v -36.4205 -7.1668 -3.1749
v -36.2453 7.1879 -3.1749
v -35.8772 -7.8064 -3.1749
v -35.8049 7.708 -3.1749
v -35.7969 -7.8997 -3.1749
v -35.411 8.0972 -3.1749
v -35.2081 -8.4804 -3.1749
v -35.1218 8.382 -3.1749
v -35.1004 -8.5844 -3.1749
v -34.9971 8.4887 -3.1749
v -34.489 -9.1007 -3.1749
v -34.4381 8.9669 -3.1749
v -34.3464 -9.2177 -3.1749
v -34.3411 9.037 -3.1749
v -33.7219 -9.661 -3.1749
v -33.6536 9.5276 -3.1749
v -33.6244 -9.7294 -3.1749
v -33.1947 9.7992 -3.1749
v -32.9093 -10.1528 -3.1749
v -32.8057 10.0285 -3.1749
v -32.7705 -10.2327 -3.1749
v -32.657 10.1021 -3.1749
v -32.146 -10.5383 -3.1749
v -32.0335 10.4109 -3.1749
v -31.9929 -10.6132 -3.1749
v -31.8859 10.4711 -3.1749
v -31.6209 -10.7596 -3.1749
v -31.0923 -10.967 -3.1749
v -31.0911 10.7842 -3.1749
v -30.5888 10.933 -3.1749
v -30.4522 -11.1568 -3.1749
v -30.1511 -11.2452 -3.1749
v -30.1511 11.0619 -3.1749
v -29.9933 11.0948 -3.1749
v -29.3646 11.226 -3.1749
v -29.2952 -11.4228 -3.1749
v -29.21 -11.4392 -3.1749
v -29.1535 11.2572 -3.1749
v -28.3999 -11.5364 -3.1749
v -28.3634 11.3605 -3.1749
v -28.2932 -11.5488 -3.1749
v -28.2104 11.3691 -3.1749
v -27.4513 -11.5854 -3.1749
v -27.4443 11.4036 -3.1749
v -27.3282 -11.59 -3.1749
v -27.2611 11.3995 -3.1749
v -26.5019 -11.5549 -3.1749
v -26.4662 11.3704 -3.1749
v -26.3873 -11.5495 -3.1749
v -26.3125 11.3536 -3.1749
v -25.5582 -11.4452 -3.1749
v -25.549 11.2612 -3.1749
v -25.4464 -11.4307 -3.1749
v -25.371 11.2272 -3.1749
v -24.6267 -11.2575 -3.1749
v -24.5724 11.0632 -3.1749
v -24.5053 -11.2309 -3.1749
v -24.2611 10.971 -3.1749
v -23.8047 -11.022 -3.1749
v -23.6539 -10.977 -3.1749
v -23.6175 10.7779 -3.1749
v -23.4464 10.7122 -3.1749
v -23.3132 -10.8457 -3.1749
v -22.871 10.4911 -3.1749
v -22.7281 -10.6182 -3.1749
v -22.6539 10.3917 -3.1749
v -22.0539 -10.2886 -3.1749
v -21.9548 10.0565 -3.1749
v -21.8918 -10.2093 -3.1749
v -21.6398 9.873 -3.1749
v -21.5171 -9.9842 -3.1749
v -21.0611 -9.7097 -3.1749
v -21.0553 9.5271 -3.1749
v -20.6048 9.2011 -3.1749
v -20.3731 -9.2185 -3.1749
v -20.2762 8.9624 -3.1749
v -20.247 -9.1263 -3.1749
v -20.1506 8.8571 -3.1749
v -19.6071 -8.5795 -3.1749
v -19.5917 8.3886 -3.1749
v -19.5107 -8.494 -3.1749
v -19.1997 7.9977 -3.1749
v -18.9657 -7.945 -3.1749
v -18.8738 7.6704 -3.1749
v -18.8624 -7.8387 -3.1749
v -18.7737 7.5513 -3.1749
v -18.3462 -7.225 -3.1749
v -18.2877 6.9732 -3.1749
v -18.2409 -7.0966 -3.1749
v -18.2291 6.8919 -3.1749
v -17.7888 -6.4561 -3.1749
v -17.7336 6.2034 -3.1749
v -17.685 -6.3046 -3.1749
v -17.4624 5.7484 -3.1749
v -17.2925 -5.6459 -3.1749
v -17.2435 -5.5637 -3.1749
v -17.239 5.3729 -3.1749
v -17.1596 5.2106 -3.1749
v -16.9117 -4.8802 -3.1749
v -16.8301 4.5366 -3.1749
v -16.8295 -4.711 -3.1749
v -16.7918 4.4385 -3.1749
v -16.6893 -4.3557 -3.1749
v -16.4915 3.6626 -3.1749
v -16.4808 -3.8276 -3.1749
v -16.3352 3.1398 -3.1749
v -16.2911 -3.1875 -3.1749
v -16.2046 2.6972 -3.1749
v -16.2027 -2.8864 -3.1749
v -16.0957 2.1724 -3.1749
v -16.0559 -2.1699 -3.1749
v -16.0194 -1.9919 -3.1749
v -16.0178 1.7963 -3.1749
v -15.9938 1.6118 -3.1749
v -15.9642 -1.5671 -3.1749
v -15.8984 0.8773 -3.1749
v -15.8956 -1.0201 -3.1749
v -15.8862 0.5729 -3.1749
v -15.8678 -0.2815 -3.1749
v -15.8607 -0.0934 -3.1749
v -38.6098 -0.1912 -3.075
v -38.6084 -0.0915 -3.075
v -38.5881 0.466 -3.075
v -38.5746 -0.9274 -3.075
v -38.5736 0.8569 -3.075
v -38.5653 -1.0952 -3.075
v -38.5062 1.3917 -3.075
v -38.4651 -1.8504 -3.075
v -38.4573 1.7781 -3.075
v -38.4345 -2.0653 -3.075
v -38.4224 1.9435 -3.075
v -38.2909 2.567 -3.075
v -38.2841 -2.7625 -3.075
v -38.2477 -2.9255 -3.075
v -38.237 2.7601 -3.075
v -38.0253 -3.6553 -3.075
v -38.0181 3.5179 -3.075
v -37.9639 -3.8501 -3.075
v -37.9007 3.8231 -3.075
v -37.7307 -4.439 -3.075
v -37.665 -4.6051 -3.075
v -37.6619 4.4393 -3.075
v -37.5844 4.5978 -3.075
v -37.479 -4.9889 -3.075
v -37.2616 5.2581 -3.075
v -37.2549 -5.4513 -3.075
v -36.9917 5.7036 -3.075
v -36.8236 -6.1661 -3.075
v -36.767 -6.2594 -3.075
v -36.7546 6.0937 -3.075
v -36.6694 6.2147 -3.075
v -36.2932 -6.9296 -3.075
v -36.2618 6.7933 -3.075
v -36.2302 -7.0182 -3.075
v -36.0584 7.0349 -3.075
v -35.698 -7.6441 -3.075
v -35.6275 7.5441 -3.075
v -35.6197 -7.7357 -3.075
v -35.2409 7.924 -3.075
v -35.0418 -8.3026 -3.075
v -34.9572 8.2023 -3.075
v -34.9366 -8.4046 -3.075
v -34.8353 8.3071 -3.075
v -34.3385 -8.9102 -3.075
v -34.2893 8.7767 -3.075
v -34.1997 -9.0257 -3.075
v -34.1942 8.845 -3.075
v -33.5878 -9.4592 -3.075
v -33.5209 9.325 -3.075
v -33.4924 -9.5263 -3.075
v -33.0712 9.59 -3.075
v -32.7922 -9.9404 -3.075
v -32.6903 9.814 -3.075
v -32.6567 -10.0193 -3.075
v -32.5449 9.8865 -3.075
v -32.0452 -10.3186 -3.075
v -31.9351 10.1905 -3.075
v -31.8953 -10.392 -3.075
v -31.7904 10.2488 -3.075
v -31.5311 -10.5353 -3.075
v -31.0138 -10.7385 -3.075
v -31.0132 10.5556 -3.075
v -30.5211 10.7012 -3.075
v -30.3872 -10.9241 -3.075
v -30.0925 -11.011 -3.075
v -30.0925 10.8277 -3.075
v -29.9379 10.8599 -3.075
v -29.3221 10.9881 -3.075
v -29.3002 -11.1749 -3.075
v -29.1712 -11.2009 -3.075
v -29.1152 11.0174 -3.075
v -28.3779 -11.2943 -3.075
v -28.342 11.1196 -3.075
v -28.2734 -11.3064 -3.075
v -28.1921 11.1274 -3.075
v -27.4494 -11.3436 -3.075
v -27.4422 11.1619 -3.075
v -27.3289 -11.3486 -3.075
v -27.2629 11.1571 -3.075
v -26.5199 -11.314 -3.075
v -26.4847 11.1295 -3.075
v -26.4077 -11.3089 -3.075
v -26.3806 11.118 -3.075
v -25.5959 -11.2066 -3.075
v -25.5867 11.0226 -3.075
v -25.4865 -11.1926 -3.075
v -25.4126 10.9885 -3.075
v -24.6842 -11.0228 -3.075
v -24.6309 10.8285 -3.075
v -24.5653 -10.9971 -3.075
v -24.3265 10.7373 -3.075
v -23.8792 -10.7924 -3.075
v -23.7316 -10.7483 -3.075
v -23.6968 10.5475 -3.075
v -23.5291 10.4836 -3.075
v -23.3114 -10.5858 -3.075
v -22.9649 10.2686 -3.075
v -22.8253 -10.3972 -3.075
v -22.7529 10.1701 -3.075
v -22.1652 -10.0745 -3.075
v -22.0681 9.8432 -3.075
v -22.0065 -9.9969 -3.075
v -21.76 9.6631 -3.075
v -21.6402 -9.7756 -3.075
v -21.1944 -9.5061 -3.075
v -21.1876 9.3252 -3.075
v -20.7476 9.0048 -3.075
v -20.5206 -9.0259 -3.075
v -20.4264 8.7704 -3.075
v -20.3967 -8.9364 -3.075
v -20.3031 8.6677 -3.075
v -19.8063 -8.431 -3.075
v -19.7547 8.2105 -3.075
v -19.6758 -8.3176 -3.075
v -19.3713 7.8275 -3.075
v -19.1428 -7.7794 -3.075
v -19.052 7.5074 -3.075
v -19.0413 -7.6757 -3.075
v -18.9542 7.3906 -3.075
v -18.5364 -7.0747 -3.075
v -18.4795 6.8237 -3.075
v -18.4327 -6.9495 -3.075
v -18.422 6.7442 -3.075
v -17.9641 -6.2836 -3.075
v -17.9357 6.0712 -3.075
v -17.8887 -6.174 -3.075
v -17.6703 5.6257 -3.075
v -17.5042 -5.5288 -3.075
v -17.4562 -5.4483 -3.075
v -17.4515 5.2581 -3.075
v -17.3738 5.0992 -3.075
v -17.1324 -4.779 -3.075
v -17.0522 -4.6133 -3.075
v -17.0512 4.4394 -3.075
v -17.014 4.3433 -3.075
v -16.9143 -4.2657 -3.075
v -16.7212 3.5832 -3.075
v -16.7092 -3.7491 -3.075
v -16.5686 3.0714 -3.075
v -16.5237 -3.1225 -3.075
v -16.4402 2.6384 -3.075
v -16.4369 -2.8278 -3.075
v -16.3342 2.1245 -3.075
v -16.2947 -2.126 -3.075
v -16.2594 -1.9516 -3.075
v -16.2582 1.7562 -3.075
v -16.2343 1.5756 -3.075
v -16.2082 -1.5664 -3.075
v -16.139 0.8569 -3.075
v -16.1364 -1.0007 -3.075
v -16.1279 0.5589 -3.075
v -16.1106 -0.2776 -3.075
v -16.104 -0.0934 -3.075
v -38.3501 -0.1885 -3.0409
v -38.3472 -0.0916 -3.0409
v -38.3155 0.835 -3.0409
v -38.3104 -0.9992 -3.0409
v -38.3068 -1.0718 -3.0409
v -38.2019 1.735 -3.0409
v -38.1953 -1.9003 -3.0409
v -38.1793 -2.0194 -3.0409
v -38.0389 2.5061 -3.0409
v -38.0119 -2.7899 -3.0409
v -38.0102 2.6062 -3.0409
v -37.9967 -2.8599 -3.0409
v -37.7727 3.435 -3.0409
v -37.7559 3.4784 -3.0409
v -37.7515 -3.6602 -3.0409
v -37.7199 -3.7632 -3.0409
v -37.4263 -4.5006 -3.0409
v -37.4248 4.335 -3.0409
v -37.0337 5.135 -3.0409
v -37.0262 -5.3285 -3.0409
v -36.5559 5.9187 -3.0409
v -36.5487 -6.1163 -3.0409
v -36.5367 5.9502 -3.0409
v -36.0568 6.635 -3.0409
v -36.0338 6.6623 -3.0409
v -36.0259 -6.8587 -3.0409
v -35.4468 -7.5395 -3.0409
v -35.4371 7.3682 -3.0409
v -35.4296 -7.5597 -3.0409
v -34.7982 7.9923 -3.0409
v -34.798 -8.1754 -3.0409
v -34.7806 8.0095 -3.0409
v -34.7609 -8.2116 -3.0409
v -34.1296 8.5726 -3.0409
v -34.1106 8.5862 -3.0409
v -34.107 -8.7649 -3.0409
v -34.0423 -8.8197 -3.0409
v -33.748 -0.0337 -3.0409
v -33.7477 -0.0792 -3.0409
v -33.7434 -0.1207 -3.0409
v -33.7295 -0.1953 -3.0409
v -33.7291 -0.2319 -3.0409
v -33.7287 0.167 -3.0409
v -33.7276 0.2072 -3.0409
v -33.7268 -0.2548 -3.0409
v -33.7262 0.2279 -3.0409
v -33.717 -0.2792 -3.0409
v -33.7133 0.3188 -3.0409
v -33.68 -0.2963 -3.0409
v -33.679 0.4165 -3.0409
v -33.6667 0.4494 -3.0409
v -33.6596 -0.2904 -3.0409
v -33.6445 0.4703 -3.0409
v -33.6366 -0.2744 -3.0409
v -33.5903 -0.2732 -3.0409
v -33.5899 -0.2857 -3.0409
v -33.5897 -0.2884 -3.0409
v -33.5895 -0.2925 -3.0409
v -33.5894 -0.2936 -3.0409
v -33.5883 -0.3277 -3.0409
v -33.5787 0.4453 -3.0409
v -33.5548 0.4111 -3.0409
v -33.5262 -0.1757 -3.0409
v -33.5226 0.3774 -3.0409
v -33.5131 -0.1972 -3.0409
v -33.508 -0.2053 -3.0409
v -33.4954 -0.2285 -3.0409
v -33.4945 -0.167 -3.0409
v -33.4745 -0.1635 -3.0409
v -33.4598 0.3491 -3.0409
v -33.4535 -0.1599 -3.0409
v -33.4329 0.3424 -3.0409
v -33.4108 -0.1531 -3.0409
v -33.3911 0.333 -3.0409
v -33.3785 9.1075 -3.0409
v -33.3694 -9.2953 -3.0409
v -33.3608 0.3242 -3.0409
v -33.3589 -0.1449 -3.0409
v -33.3508 -9.3084 -3.0409
v -33.3295 0.3149 -3.0409
v -33.3269 -6.2221 -3.0409
v -33.324 -0.1391 -3.0409
v -33.2891 -0.1317 -3.0409
v -33.2871 -0.1609 -3.0409
v -33.2866 -0.2655 -3.0409
v -33.2862 -0.2798 -3.0409
v -33.286 -0.2847 -3.0409
v -33.2777 -0.565 -3.0409
v -33.2761 -0.5829 -3.0409
v -33.2731 -0.6187 -3.0409
v -33.2426 -0.123 -3.0409
v -33.2359 -1.0317 -3.0409
v -33.2322 -1.0523 -3.0409
v -33.2282 -1.0756 -3.0409
v -33.2184 -1.1344 -3.0409
v -33.2152 -1.1523 -3.0409
v -33.2137 -0.1161 -3.0409
v -33.1964 0.3794 -3.0409
v -33.1962 0.3809 -3.0409
v -33.1937 0.4105 -3.0409
v -33.1921 0.4278 -3.0409
v -33.1679 0.251 -3.0409
v -33.1621 -6.3716 -3.0409
v -33.1541 0.8326 -3.0409
v -33.154 -6.3791 -3.0409
v -33.1486 0.8633 -3.0409
v -33.148 -6.3847 -3.0409
v -33.1476 -1.539 -3.0409
v -33.1452 0.8829 -3.0409
v -33.1429 -1.5569 -3.0409
v -33.1422 0.9002 -3.0409
v -33.1375 -1.5778 -3.0409
v -33.1293 -0.0921 -3.0409
v -33.1288 -6.4021 -3.0409
v -33.1288 -1.6124 -3.0409
v -33.123 -1.6346 -3.0409
v -33.119 -6.4111 -3.0409
v -33.1092 -0.0854 -3.0409
v -33.0821 -0.074 -3.0409
v -33.0794 1.2805 -3.0409
v -33.0748 1.2989 -3.0409
v -33.0627 1.3484 -3.0409
v -33.0591 -0.0633 -3.0409
v -33.0574 0.1843 -3.0409
v -33.0566 1.3723 -3.0409
v -33.0498 1.3994 -3.0409
v -33.0385 0.1707 -3.0409
v -33.021 -2.0401 -3.0409
v -33.0191 -0.0388 -3.0409
v -33.0043 0.139 -3.0409
v -33.0035 -2.0911 -3.0409
v -32.9989 -2.1038 -3.0409
v -32.9913 -2.1253 -3.0409
v -32.967 0.0151 -3.0409
v -32.9558 0.0442 -3.0409
v -32.9556 0.0746 -3.0409
v -32.9497 1.8104 -3.0409
v -32.9424 1.832 -3.0409
v -32.9364 1.8495 -3.0409
v -32.8611 -2.501 -3.0409
v -32.8549 -2.515 -3.0409
v -32.7914 2.2783 -3.0409
v -32.7776 2.3092 -3.0409
v -32.7603 -6.6383 -3.0409
v -32.6707 -2.939 -3.0409
v -32.6577 -2.9626 -3.0409
v -32.6014 2.7132 -3.0409
v -32.5911 2.7319 -3.0409
v -32.5879 -9.7588 -3.0409
v -32.5862 9.5723 -3.0409
v -32.5823 -6.7747 -3.0409
v -32.5744 -6.7809 -3.0409
v -32.5665 9.5839 -3.0409
v -32.5664 -6.7872 -3.0409
v -32.5347 -9.7902 -3.0409
v -32.5337 -6.8119 -3.0409
v -32.5159 -6.8256 -3.0409
v -32.5083 -6.8316 -3.0409
v -32.436 -3.3718 -3.0409
v -32.424 -3.3897 -3.0409
v -32.4132 -3.4059 -3.0409
v -32.4028 -3.4216 -3.0409
v -32.3912 -3.4393 -3.0409
v -32.374 3.1331 -3.0409
v -32.3599 3.1541 -3.0409
v -32.3487 3.1709 -3.0409
v -32.3386 3.1862 -3.0409
v -32.3278 3.2025 -3.0409
v -32.3164 3.2199 -3.0409
v -32.2783 3.2786 -3.0409
v -32.2627 3.3033 -3.0409
v -32.214 3.3819 -3.0409
v -32.1875 3.4263 -3.0409
v -32.1662 3.4628 -3.0409
v -32.1589 -7.0173 -3.0409
v -32.1418 -3.8265 -3.0409
v -32.1299 -3.8416 -3.0409
v -32.1144 -3.8614 -3.0409
v -32.0684 3.6222 -3.0409
v -32.0125 -7.3886 -3.0409
v -32.0103 -7.4199 -3.0409
v -32.0069 -7.3505 -3.0409
v -31.9938 -7.3316 -3.0409
v -31.9721 -7.1384 -3.0409
v -31.9635 -7.1441 -3.0409
v -31.9579 -7.3203 -3.0409
v -31.9545 -7.15 -3.0409
v -31.9494 -7.1534 -3.0409
v -31.9483 3.772 -3.0409
v -31.9406 -7.1593 -3.0409
v -31.9366 -7.5593 -3.0409
v -31.9345 3.7853 -3.0409
v -31.9314 -7.1655 -3.0409
v -31.9215 3.7979 -3.0409
v -31.9193 -7.3152 -3.0409
v -31.9131 -7.5825 -3.0409
v -31.901 -7.185 -3.0409
v -31.8993 -7.1862 -3.0409
v -31.8988 -7.1866 -3.0409
v -31.898 -7.2538 -3.0409
v -31.8979 -7.254 -3.0409
v -31.8974 -7.2547 -3.0409
v -31.897 -7.2554 -3.0409
v -31.8966 -7.256 -3.0409
v -31.8958 -7.2572 -3.0409
v -31.8943 3.8246 -3.0409
v -31.8931 -7.2612 -3.0409
v -31.891 -7.2645 -3.0409
v -31.8887 -7.2685 -3.0409
v -31.8866 -7.2725 -3.0409
v -31.8854 -7.2746 -3.0409
v -31.8842 -7.2768 -3.0409
v -31.8817 -7.2819 -3.0409
v -31.8796 -7.2871 -3.0409
v -31.8772 -7.2914 -3.0409
v -31.8749 -7.2973 -3.0409
v -31.8697 3.8491 -3.0409
v -31.8685 -7.3211 -3.0409
v -31.8657 -7.2276 -3.0409
v -31.8656 -7.2279 -3.0409
v -31.8649 -7.2288 -3.0409
v -31.8643 -7.2297 -3.0409
v -31.8638 -7.2305 -3.0409
v -31.8627 -7.232 -3.0409
v -31.859 -7.2374 -3.0409
v -31.8562 -7.2418 -3.0409
v -31.8531 -7.2471 -3.0409
v -31.8522 3.8667 -3.0409
v -31.8504 3.8685 -3.0409
v -31.8499 -7.2523 -3.0409
v -31.8481 -7.2555 -3.0409
v -31.8443 -7.2631 -3.0409
v -31.8402 -7.2704 -3.0409
v -31.8376 -4.2225 -3.0409
v -31.8352 3.0386 -3.0409
v -31.8331 -7.2915 -3.0409
v -31.8307 3.0619 -3.0409
v -31.8296 9.954 -3.0409
v -31.8284 -4.2324 -3.0409
v -31.8181 3.1467 -3.0409
v -31.814 -7.6366 -3.0409
v -31.8105 2.9851 -3.0409
v -31.8055 3.2046 -3.0409
v -31.7906 -10.1546 -3.0409
v -31.7901 -7.2594 -3.0409
v -31.7877 3.2474 -3.0409
v -31.7862 -7.6486 -3.0409
v -31.7806 -7.2771 -3.0409
v -31.7726 9.9766 -3.0409
v -31.767 2.9837 -3.0409
v -31.7558 3.9654 -3.0409
v -31.7521 -7.2478 -3.0409
v -31.7439 3.9782 -3.0409
v -31.7405 2.992 -3.0409
v -31.7366 -7.6711 -3.0409
v -31.7226 3.0019 -3.0409
v -31.7164 3.3523 -3.0409
v -31.7081 -7.6824 -3.0409
v -31.6935 -7.1873 -3.0409
v -31.6868 -7.6919 -3.0409
v -31.6437 -7.135 -3.0409
v -31.6319 -7.7058 -3.0409
v -31.6315 3.4455 -3.0409
v -31.6152 3.4586 -3.0409
v -31.611 -7.1019 -3.0409
v -31.6103 -7.7084 -3.0409
v -31.6053 3.0694 -3.0409
v -31.5986 3.47 -3.0409
v -31.5757 3.0744 -3.0409
v -31.5742 -7.7068 -3.0409
v -31.5699 3.0294 -3.0409
v -31.559 -7.048 -3.0409
v -31.5542 3.4844 -3.0409
v -31.5513 -7.7035 -3.0409
v -31.5223 -4.5636 -3.0409
v -31.5176 -7.6932 -3.0409
v -31.506 3.0443 -3.0409
v -31.5059 -4.5784 -3.0409
v -31.5 -6.9867 -3.0409
v -31.4993 3.4838 -3.0409
v -31.4938 -4.5894 -3.0409
v -31.4908 -7.6723 -3.0409
v -31.4742 -4.6074 -3.0409
v -31.4668 -7.6489 -3.0409
v -31.442 3.466 -3.0409
v -31.4415 4.3075 -3.0409
v -31.4301 -7.6213 -3.0409
v -31.4294 4.3184 -3.0409
v -31.4218 4.3253 -3.0409
v -31.4184 3.0648 -3.0409
v -31.4164 3.445 -3.0409
v -31.4127 4.3336 -3.0409
v -31.4107 -7.6061 -3.0409
v -31.3862 3.4154 -3.0409
v -31.3851 -6.869 -3.0409
v -31.3617 3.3887 -3.0409
v -31.348 3.0761 -3.0409
v -31.3271 -6.8133 -3.0409
v -31.3217 3.3406 -3.0409
v -31.3126 3.0903 -3.0409
v -31.3047 3.3127 -3.0409
v -31.2911 3.1046 -3.0409
v -31.2907 -6.7782 -3.0409
v -31.2814 3.273 -3.0409
v -31.2803 -7.4923 -3.0409
v -31.2694 3.1317 -3.0409
v -31.2631 3.2276 -3.0409
v -31.2594 3.1586 -3.0409
v -31.2572 3.1908 -3.0409
v -31.2448 -6.7339 -3.0409
v -31.2316 -7.4472 -3.0409
v -31.2038 -7.4173 -3.0409
v -31.1679 -6.6637 -3.0409
v -31.1491 -4.9038 -3.0409
v -31.1472 -7.3575 -3.0409
v -31.1435 -6.6414 -3.0409
v -31.1336 -4.9156 -3.0409
v -31.1179 -4.9276 -3.0409
v -31.0937 4.6258 -3.0409
v -31.0859 -6.5922 -3.0409
v -31.0835 -4.9543 -3.0409
v -31.0773 4.6383 -3.0409
v -31.0686 -4.9656 -3.0409
v -31.068 4.6454 -3.0409
v -31.0582 -7.2539 -3.0409
v -31.0526 4.6572 -3.0409
v -31.0463 -6.5583 -3.0409
v -31.0361 4.67 -3.0409
v -31.0062 -6.5268 -3.0409
v -30.9992 -7.1818 -3.0409
v -30.9874 -7.1648 -3.0409
v -30.9579 -6.4903 -3.0409
v -30.9503 -7.1087 -3.0409
v -30.9326 -6.4713 -3.0409
v -30.9296 -10.4934 -3.0409
v -30.9296 10.3103 -3.0409
v -30.9131 -7.0481 -3.0409
v -30.8801 -6.4347 -3.0409
v -30.8682 -6.9522 -3.0409
v -30.8559 -6.9259 -3.0409
v -30.8165 -6.9395 -3.0409
v -30.8165 -6.8458 -3.0409
v -30.8141 -6.9402 -3.0409
v -30.8103 -6.3931 -3.0409
v -30.7953 -6.8025 -3.0409
v -30.7908 -6.8546 -3.0409
v -30.7883 -6.8553 -3.0409
v -30.7707 -6.7456 -3.0409
v -30.762 -6.3775 -3.0409
v -30.7397 -6.6857 -3.0409
v -30.7324 -5.2249 -3.0409
v -30.726 -6.65 -3.0409
v -30.7253 -6.3759 -3.0409
v -30.7239 -6.7614 -3.0409
v -30.716 -5.2354 -3.0409
v -30.707 -7.6783 -3.0409
v -30.7062 -5.2417 -3.0409
v -30.7058 -6.5939 -3.0409
v -30.6997 -6.5733 -3.0409
v -30.6993 -6.3894 -3.0409
v -30.698 -7.6823 -3.0409
v -30.6895 -5.2525 -3.0409
v -30.6875 -6.5165 -3.0409
v -30.6853 -6.4199 -3.0409
v -30.6821 -6.4645 -3.0409
v -30.6794 4.9499 -3.0409
v -30.6719 -5.264 -3.0409
v -30.6633 4.9603 -3.0409
v -30.6498 -5.2786 -3.0409
v -30.6494 -5.2788 -3.0409
v -30.6468 4.971 -3.0409
v -30.6283 4.9831 -3.0409
v -30.4305 -5.4221 -3.0409
v -30.4134 -5.432 -3.0409
v -30.4014 -5.4389 -3.0409
v -30.3881 -5.4465 -3.0409
v -30.372 -5.4556 -3.0409
v -30.3623 -5.461 -3.0409
v -30.3423 -5.4722 -3.0409
v -30.3127 -5.4886 -3.0409
v -30.2871 -5.5026 -3.0409
v -30.2638 -5.5152 -3.0409
v -30.2566 -5.519 -3.0409
v -30.2411 5.2412 -3.0409
v -30.235 -5.5307 -3.0409
v -30.2309 5.2466 -3.0409
v -30.2152 -5.5413 -3.0409
v -30.2131 5.2561 -3.0409
v -30.1976 -5.5506 -3.0409
v -30.1833 -5.5581 -3.0409
v -30.1719 -5.564 -3.0409
v -30.1688 -5.5655 -3.0409
v -30.163 -5.5684 -3.0409
v -30.0586 -7.8968 -3.0409
v -30.0558 -10.7519 -3.0409
v -30.0558 10.5686 -3.0409
v -30.0551 -7.898 -3.0409
v -30.0474 -7.9007 -3.0409
v -30.0399 -7.9034 -3.0409
v -30.0296 -10.7597 -3.0409
v -30.0296 10.5764 -3.0409
v -29.8541 -5.7291 -3.0409
v -29.8476 -5.7319 -3.0409
v -29.845 5.4562 -3.0409
v -29.8343 -5.7376 -3.0409
v -29.8241 5.4654 -3.0409
v -29.7956 5.4781 -3.0409
v -29.3975 -8.0606 -3.0409
v -29.3956 -5.9324 -3.0409
v -29.3931 -5.9332 -3.0409
v -29.3876 -5.935 -3.0409
v -29.3861 -8.0635 -3.0409
v -29.3795 -5.9377 -3.0409
v -29.3753 -8.0663 -3.0409
v -29.3741 -5.9395 -3.0409
v -29.3723 5.6641 -3.0409
v -29.3661 -5.9421 -3.0409
v -29.3562 -8.0712 -3.0409
v -29.3512 5.6711 -3.0409
v -29.3452 -8.0741 -3.0409
v -29.3375 5.6757 -3.0409
v -29.3242 5.6802 -3.0409
v -29.2764 10.7329 -3.0409
v -29.1662 -10.9378 -3.0409
v -29.1651 10.7478 -3.0409
v -29.1296 -10.9453 -3.0409
v -28.917 -6.0963 -3.0409
v -28.9087 -6.0983 -3.0409
v -28.8973 -6.101 -3.0409
v -28.8895 -6.1029 -3.0409
v -28.8835 5.8329 -3.0409
v -28.8785 -6.1056 -3.0409
v -28.8647 -6.109 -3.0409
v -28.8578 5.8392 -3.0409
v -28.8567 -6.1109 -3.0409
v -28.8456 -6.1136 -3.0409
v -28.8442 5.8426 -3.0409
v -28.7163 -8.1766 -3.0409
v -28.7057 -8.1784 -3.0409
v -28.695 -8.1803 -3.0409
v -28.6685 -8.1848 -3.0409
v -28.6565 -8.1869 -3.0409
v -28.4609 5.9385 -3.0409
v -28.4432 5.9415 -3.0409
v -28.4257 5.9445 -3.0409
v -28.3987 -6.2274 -3.0409
v -28.391 -6.2286 -3.0409
v -28.3806 -6.2302 -3.0409
v -28.3728 -6.2314 -3.0409
v -28.3689 5.9545 -3.0409
v -28.3623 -6.2331 -3.0409
v -28.352 -0.1402 -3.0409
v -28.351 -0.0962 -3.0409
v -28.3499 -0.0479 -3.0409
v -28.3494 -0.0262 -3.0409
v -28.3467 5.9581 -3.0409
v -28.3451 -0.1753 -3.0409
v -28.343 -6.2363 -3.0409
v -28.3376 0.0335 -3.0409
v -28.3353 -0.2156 -3.0409
v -28.3343 -6.2377 -3.0409
v -28.33 0.0715 -3.0409
v -28.326 5.9616 -3.0409
v -28.3242 -0.2614 -3.0409
v -28.3234 0.1052 -3.0409
v -28.3225 -6.2396 -3.0409
v -28.3191 10.8611 -3.0409
v -28.3161 0.1417 -3.0409
v -28.3156 -0.2965 -3.0409
v -28.307 -0.3323 -3.0409
v -28.3067 0.1892 -3.0409
v -28.2968 -0.3741 -3.0409
v -28.2961 0.2429 -3.0409
v -28.286 -0.4186 -3.0409
v -28.2802 0.2758 -3.0409
v -28.2796 -0.4451 -3.0409
v -28.2688 -0.4895 -3.0409
v -28.264 10.8637 -3.0409
v -28.2585 -0.5185 -3.0409
v -28.2522 -11.0464 -3.0409
v -28.2512 0.3362 -3.0409
v -28.2328 0.3745 -3.0409
v -28.2279 -0.5636 -3.0409
v -28.2047 0.4163 -3.0409
v -28.2034 -0.5998 -3.0409
v -28.1821 0.4497 -3.0409
v -28.1814 -0.6324 -3.0409
v -28.1604 0.482 -3.0409
v -28.16 -0.6639 -3.0409
v -28.1374 0.5163 -3.0409
v -28.136 -0.6994 -3.0409
v -28.1155 0.5487 -3.0409
v -28.1141 -0.7318 -3.0409
v -28.094 0.5807 -3.0409
v -28.0854 -0.7741 -3.0409
v -28.0676 0.6038 -3.0409
v -28.0485 -0.8009 -3.0409
v -28.0412 0.6232 -3.0409
v -28.0335 6.5773 -3.0409
v -28.0287 6.4936 -3.0409
v -28.0244 0.6355 -3.0409
v -28.0227 -8.2388 -3.0409
v -28.0212 -0.8207 -3.0409
v -28.0145 6.6609 -3.0409
v -28.0141 -8.2396 -3.0409
v -28.0047 6.4205 -3.0409
v -27.991 0.6601 -3.0409
v -27.9888 -0.8443 -3.0409
v -27.9739 6.7317 -3.0409
v -27.9621 6.3556 -3.0409
v -27.9595 0.6832 -3.0409
v -27.956 6.7478 -3.0409
v -27.9558 -0.8682 -3.0409
v -27.9257 0.7081 -3.0409
v -27.9247 -0.8908 -3.0409
v -27.913 6.7855 -3.0409
v -27.9062 6.3028 -3.0409
v -27.8944 0.7311 -3.0409
v -27.8921 -0.9145 -3.0409
v -27.8691 6.2826 -3.0409
v -27.8657 -6.3179 -3.0409
v -27.8623 0.7547 -3.0409
v -27.8594 -6.3184 -3.0409
v -27.8589 -0.9386 -3.0409
v -27.8544 6.8194 -3.0409
v -27.8512 -6.319 -3.0409
v -27.8366 6.265 -3.0409
v -27.8263 0.7811 -3.0409
v -27.8238 -0.9641 -3.0409
v -27.793 0.8056 -3.0409
v -27.7849 6.8402 -3.0409
v -27.7822 -0.9943 -3.0409
v -27.7613 6.2475 -3.0409
v -27.7491 0.8212 -3.0409
v -27.7333 -1.0066 -3.0409
v -27.7133 6.8507 -3.0409
v -27.7063 0.8365 -3.0409
v -27.7042 -1.0138 -3.0409
v -27.6827 6.2508 -3.0409
v -27.6785 0.8464 -3.0409
v -27.6756 -1.0209 -3.0409
v -27.6516 0.856 -3.0409
v -27.6373 6.8429 -3.0409
v -27.6346 -1.0312 -3.0409
v -27.6093 6.2754 -3.0409
v -27.5983 0.8667 -3.0409
v -27.5954 -1.041 -3.0409
v -27.5667 6.8147 -3.0409
v -27.562 0.874 -3.0409
v -27.5555 -1.0509 -3.0409
v -27.5434 6.3182 -3.0409
v -27.5262 0.8812 -3.0409
v -27.518 -1.0603 -3.0409
v -27.504 6.7598 -3.0409
v -27.4906 6.3778 -3.0409
v -27.4808 0.8903 -3.0409
v -27.4802 -1.0698 -3.0409
v -27.4624 6.688 -3.0409
v -27.4541 6.4484 -3.0409
v -27.4481 6.6503 -3.0409
v -27.4399 10.9026 -3.0409
v -27.4384 0.8988 -3.0409
v -27.4377 -1.0804 -3.0409
v -27.4364 6.5275 -3.0409
v -27.4228 6.6857 -3.0409
v -27.4117 0.9042 -3.0409
v -27.4101 6.7327 -3.0409
v -27.4094 6.4911 -3.0409
v -27.4076 -1.0879 -3.0409
v -27.3805 -6.3589 -3.0409
v -27.3712 6.8061 -3.0409
v -27.3709 -8.2364 -3.0409
v -27.3696 -6.3588 -3.0409
v -27.3602 0.9032 -3.0409
v -27.3563 -11.0883 -3.0409
v -27.3563 10.8998 -3.0409
v -27.3561 -8.2365 -3.0409
v -27.3559 -6.3587 -3.0409
v -27.3557 -1.0803 -3.0409
v -27.3419 -6.3587 -3.0409
v -27.34 6.8353 -3.0409
v -27.3382 6.3862 -3.0409
v -27.337 -8.2365 -3.0409
v -27.3296 -11.0896 -3.0409
v -27.3155 6.3619 -3.0409
v -27.3135 -1.0742 -3.0409
v -27.3134 0.9022 -3.0409
v -27.3106 6.8628 -3.0409
v -27.2932 0.9018 -3.0409
v -27.2741 -1.0685 -3.0409
v -27.2482 6.3204 -3.0409
v -27.2412 6.8929 -3.0409
v -27.2359 0.8888 -3.0409
v -27.2325 -1.0624 -3.0409
v -27.1995 0.8806 -3.0409
v -27.1945 -1.0569 -3.0409
v -27.174 6.2973 -3.0409
v -27.166 6.9029 -3.0409
v -27.1565 0.8709 -3.0409
v -27.1562 -1.0513 -3.0409
v -27.1167 0.8619 -3.0409
v -27.1148 -1.0453 -3.0409
v -27.0954 6.2957 -3.0409
v -27.0945 6.8942 -3.0409
v -27.0766 0.8528 -3.0409
v -27.0761 -1.0396 -3.0409
v -27.0346 0.8433 -3.0409
v -27.0243 6.8747 -3.0409
v -27.023 -1.0319 -3.0409
v -27.0208 6.315 -3.0409
v -27.006 0.8369 -3.0409
v -26.9761 0.8301 -3.0409
v -26.9648 -1.0075 -3.0409
v -26.9601 6.8395 -3.0409
v -26.9527 6.3548 -3.0409
v -26.9364 0.8143 -3.0409
v -26.9238 -0.9903 -3.0409
v -26.9015 6.7889 -3.0409
v -26.8988 6.4092 -3.0409
v -26.8852 0.7788 -3.0409
v -26.8846 -0.9641 -3.0409
v -26.8655 -6.3574 -3.0409
v -26.8588 6.4757 -3.0409
v -26.8584 6.7185 -3.0409
v -26.8563 -6.3565 -3.0409
v -26.8493 0.754 -3.0409
v -26.848 -0.9397 -3.0409
v -26.8464 6.6731 -3.0409
v -26.8455 -6.3554 -3.0409
v -26.8377 6.5502 -3.0409
v -26.837 -6.3546 -3.0409
v -26.8362 6.6347 -3.0409
v -26.8274 6.6633 -3.0409
v -26.8269 -6.3536 -3.0409
v -26.8175 0.7319 -3.0409
v -26.8155 -0.9179 -3.0409
v -26.8133 6.6621 -3.0409
v -26.8048 6.6614 -3.0409
v -26.7967 6.6608 -3.0409
v -26.7848 0.7092 -3.0409
v -26.7836 -0.8966 -3.0409
v -26.7497 0.6849 -3.0409
v -26.7481 -0.8729 -3.0409
v -26.718 0.6629 -3.0409
v -26.7072 -0.8456 -3.0409
v -26.6965 -8.1771 -3.0409
v -26.6847 0.6399 -3.0409
v -26.6842 -8.1761 -3.0409
v -26.6832 -0.8228 -3.0409
v -26.6728 -8.1752 -3.0409
v -26.6534 -0.7944 -3.0409
v -26.6519 0.6171 -3.0409
v -26.638 -0.7796 -3.0409
v -26.6373 0.5969 -3.0409
v -26.6249 0.5795 -3.0409
v -26.6135 -0.7563 -3.0409
v -26.6008 0.5461 -3.0409
v -26.5973 -0.7318 -3.0409
v -26.5781 0.5146 -3.0409
v -26.5739 -0.6965 -3.0409
v -26.5531 0.4799 -3.0409
v -26.552 -0.6633 -3.0409
v -26.5303 0.4483 -3.0409
v -26.5295 -0.6293 -3.0409
v -26.5077 0.4168 -3.0409
v -26.5071 -0.5954 -3.0409
v -26.5046 10.8709 -3.0409
v -26.4855 -0.5628 -3.0409
v -26.4751 0.3716 -3.0409
v -26.4617 -0.5268 -3.0409
v -26.4591 0.3375 -3.0409
v -26.4485 10.8642 -3.0409
v -26.4436 -0.4813 -3.0409
v -26.4412 0.2994 -3.0409
v -26.4296 -11.0508 -3.0409
v -26.4279 -0.4416 -3.0409
v -26.4236 0.2621 -3.0409
v -26.4187 0.2317 -3.0409
v -26.417 -0.4142 -3.0409
v -26.4118 0.1886 -3.0409
v -26.4077 -0.3909 -3.0409
v -26.4053 0.1483 -3.0409
v -26.3987 0.1071 -3.0409
v -26.3972 -0.3337 -3.0409
v -26.3926 0.0688 -3.0409
v -26.3896 -0.2924 -3.0409
v -26.3864 0.0306 -3.0409
v -26.3827 -0.2548 -3.0409
v -26.3799 -0.0098 -3.0409
v -26.3754 -0.2154 -3.0409
v -26.3737 -0.0488 -3.0409
v -26.3696 -0.1839 -3.0409
v -26.3668 -0.0917 -3.0409
v -26.3602 -0.1326 -3.0409
v -26.3469 -6.3129 -3.0409
v -26.3379 -6.3113 -3.0409
v -26.3275 -6.3094 -3.0409
v -26.3255 6.5822 -3.0409
v -26.3193 -6.3079 -3.0409
v -26.3098 -6.3062 -3.0409
v -26.309 6.5796 -3.0409
v -26.3015 -6.3048 -3.0409
v -26.2934 6.5772 -3.0409
v -26.292 -6.3031 -3.0409
v -26.2829 -6.3016 -3.0409
v -26.2726 -6.2998 -3.0409
v -26.247 6.5695 -3.0409
v -26.2286 6.5665 -3.0409
v -26.0376 -8.063 -3.0409
v -26.0255 -8.061 -3.0409
v -26.0145 -8.0592 -3.0409
v -26.0034 -8.0574 -3.0409
v -25.9913 -8.0555 -3.0409
v -25.7424 6.4432 -3.0409
v -25.7256 6.439 -3.0409
v -25.7046 6.4337 -3.0409
v -25.6876 6.4295 -3.0409
v -25.6698 6.4252 -3.0409
v -25.6272 10.7666 -3.0409
v -25.5471 10.7503 -3.0409
v -25.5296 -10.9372 -3.0409
v -25.3788 -7.9004 -3.0409
v -25.3676 -7.8977 -3.0409
v -25.3487 -7.893 -3.0409
v -25.3334 -7.8893 -3.0409
v -25.1734 6.2545 -3.0409
v -25.1616 6.2505 -3.0409
v -25.1492 6.2464 -3.0409
v -24.7653 -7.6969 -3.0409
v -24.7465 6.0753 -3.0409
v -24.7447 -7.6899 -3.0409
v -24.7392 -7.6881 -3.0409
v -24.6936 10.5767 -3.0409
v -24.6753 6.0439 -3.0409
v -24.6585 6.0366 -3.0409
v -24.6575 10.5658 -3.0409
v -24.6567 -10.752 -3.0409
v -24.6296 -10.7462 -3.0409
v -24.2409 5.8114 -3.0409
v -24.2032 5.7907 -3.0409
v -24.1797 5.778 -3.0409
v -24.1495 -7.4251 -3.0409
v -24.1376 -7.4199 -3.0409
v -24.1254 -7.4146 -3.0409
v -23.815 -10.5028 -3.0409
v -23.7861 -10.4916 -3.0409
v -23.7819 10.3003 -3.0409
v -23.7444 5.4877 -3.0409
v -23.735 -6.8291 -3.0409
v -23.7286 5.4773 -3.0409
v -23.7231 -6.8226 -3.0409
v -23.7212 -6.8216 -3.0409
v -23.7191 -6.4951 -3.0409
v -23.7161 -6.4502 -3.0409
v -23.7145 5.4681 -3.0409
v -23.7135 -6.5459 -3.0409
v -23.7018 -6.601 -3.0409
v -23.7013 -6.419 -3.0409
v -23.7 5.4587 -3.0409
v -23.6945 -6.6258 -3.0409
v -23.675 -6.4058 -3.0409
v -23.6378 -6.4078 -3.0409
v -23.6321 -6.7724 -3.0409
v -23.6029 -6.8341 -3.0409
v -23.5924 -6.4225 -3.0409
v -23.5854 -6.8714 -3.0409
v -23.5784 -7.1159 -3.0409
v -23.5659 -7.1092 -3.0409
v -23.536 -6.4558 -3.0409
v -23.5174 -6.4682 -3.0409
v -23.4682 -6.5014 -3.0409
v -23.4571 -7.123 -3.0409
v -23.4376 -6.523 -3.0409
v -23.3958 -7.2089 -3.0409
v -23.3946 -6.5568 -3.0409
v -23.3492 -6.5927 -3.0409
v -23.3431 -7.273 -3.0409
v -23.3149 -6.6221 -3.0409
v -23.3052 -7.319 -3.0409
v -23.3019 5.1463 -3.0409
v -23.2873 5.1349 -3.0409
v -23.2763 5.1263 -3.0409
v -23.2702 -7.3565 -3.0409
v -23.263 5.116 -3.0409
v -23.2514 -6.6766 -3.0409
v -23.249 5.1053 -3.0409
v -23.2326 -6.6938 -3.0409
v -23.2068 -7.4246 -3.0409
v -23.1959 3.1787 -3.0409
v -23.1926 3.1377 -3.0409
v -23.1899 3.2154 -3.0409
v -23.1889 -7.4436 -3.0409
v -23.1768 3.1072 -3.0409
v -23.1553 3.0859 -3.0409
v -23.1493 -6.7701 -3.0409
v -23.1442 3.3087 -3.0409
v -23.1345 3.0737 -3.0409
v -23.1285 3.3341 -3.0409
v -23.1157 -7.5111 -3.0409
v -23.1029 3.0621 -3.0409
v -23.1018 3.3666 -3.0409
v -23.0978 -7.5277 -3.0409
v -23.085 3.3868 -3.0409
v -23.0805 -6.8363 -3.0409
v -23.0691 3.0552 -3.0409
v -23.0656 10.0298 -3.0409
v -23.0561 3.4177 -3.0409
v -23.0434 -6.8721 -3.0409
v -23.0263 3.0513 -3.0409
v -23.0259 -7.5872 -3.0409
v -23.0231 3.4491 -3.0409
v -23.0088 -7.602 -3.0409
v -22.9914 3.4757 -3.0409
v -22.9854 -6.9316 -3.0409
v -22.9818 3.0513 -3.0409
v -22.9748 -7.6286 -3.0409
v -22.9529 -7.645 -3.0409
v -22.9423 9.9713 -3.0409
v -22.9335 3.4948 -3.0409
v -22.9296 -10.1601 -3.0409
v -22.9284 -6.9902 -3.0409
v -22.9274 -7.6669 -3.0409
v -22.9152 3.055 -3.0409
v -22.9142 3.0276 -3.0409
v -22.9138 3.03 -3.0409
v -22.9119 3.4948 -3.0409
v -22.9018 -7.6891 -3.0409
v -22.8942 4.7806 -3.0409
v -22.8821 4.7694 -3.0409
v -22.8809 -7.6955 -3.0409
v -22.8789 3.4974 -3.0409
v -22.8753 4.7631 -3.0409
v -22.8693 4.7576 -3.0409
v -22.8476 -7.0748 -3.0409
v -22.8438 -7.7008 -3.0409
v -22.8222 -7.7017 -3.0409
v -22.8177 -7.1062 -3.0409
v -22.8147 3.4721 -3.0409
v -22.7884 -7.137 -3.0409
v -22.7808 3.4447 -3.0409
v -22.7757 -7.6957 -3.0409
v -22.7686 3.042 -3.0409
v -22.7618 3.4263 -3.0409
v -22.7536 3.028 -3.0409
v -22.7358 -7.1923 -3.0409
v -22.7304 -7.6822 -3.0409
v -22.7275 3.3872 -3.0409
v -22.7086 3.361 -3.0409
v -22.687 -7.2432 -3.0409
v -22.684 2.9867 -3.0409
v -22.6827 -7.6628 -3.0409
v -22.6798 3.3203 -3.0409
v -22.6633 2.9825 -3.0409
v -22.6561 3.2808 -3.0409
v -22.645 3.2634 -3.0409
v -22.6416 -7.6443 -3.0409
v -22.6371 3.2438 -3.0409
v -22.6172 2.9591 -3.0409
v -22.6142 3.1664 -3.0409
v -22.6132 -7.3241 -3.0409
v -22.6125 3.0067 -3.0409
v -22.6108 3.1447 -3.0409
v -22.6105 3.1002 -3.0409
v -22.6049 -7.6279 -3.0409
v -22.5988 3.0367 -3.0409
v -22.5933 -7.3279 -3.0409
v -22.5724 -7.6136 -3.0409
v -22.5371 -7.5962 -3.0409
v -22.5261 4.3814 -3.0409
v -22.5187 4.3733 -3.0409
v -22.5124 4.3664 -3.0409
v -22.5001 4.3529 -3.0409
v -22.4853 -7.5545 -3.0409
v -22.4569 -7.3283 -3.0409
v -22.4446 -7.4825 -3.0409
v -22.4211 -7.3435 -3.0409
v -22.4199 -7.4415 -3.0409
v -22.4095 -7.4127 -3.0409
v -22.3169 4.1746 -3.0409
v -22.3144 4.1722 -3.0409
v -22.2976 4.156 -3.0409
v -22.2749 4.1345 -3.0409
v -22.1896 9.6143 -3.0409
v -22.153 3.9834 -3.0409
v -22.131 3.9553 -3.0409
v -22.1296 -9.769 -3.0409
v -22.1244 9.576 -3.0409
v -22.1173 3.938 -3.0409
v -22.0897 3.904 -3.0409
v -22.0725 3.883 -3.0409
v -22.0457 3.8509 -3.0409
v -21.9742 3.7268 -3.0409
v -21.9455 3.6784 -3.0409
v -21.9364 3.6633 -3.0409
v -21.9217 3.639 -3.0409
v -21.9021 3.6073 -3.0409
v -21.8931 3.5929 -3.0409
v -21.8487 3.5246 -3.0409
v -21.8195 3.4805 -3.0409
v -21.5735 3.0261 -3.0409
v -21.5655 3.0115 -3.0409
v -21.4252 0.0797 -3.0409
v -21.4152 0.0196 -3.0409
v -21.4069 0.1111 -3.0409
v -21.3946 -0.0084 -3.0409
v -21.3812 0.1426 -3.0409
v -21.3674 2.5569 -3.0409
v -21.3644 -0.0349 -3.0409
v -21.3599 2.5397 -3.0409
v -21.3525 2.523 -3.0409
v -21.3462 -0.0462 -3.0409
v -21.3374 -9.2877 -3.0409
v -21.3296 9.1085 -3.0409
v -21.3237 -0.0592 -3.0409
v -21.3059 0.2053 -3.0409
v -21.2708 -0.0818 -3.0409
v -21.2575 0.2601 -3.0409
v -21.2558 0.2352 -3.0409
v -21.2311 0.2474 -3.0409
v -21.2103 -0.1016 -3.0409
v -21.1969 0.2643 -3.0409
v -21.1915 2.0524 -3.0409
v -21.1871 2.0396 -3.0409
v -21.1832 2.0281 -3.0409
v -21.1727 0.3026 -3.0409
v -21.1676 -0.1122 -3.0409
v -21.1355 0.4339 -3.0409
v -21.1337 0.4106 -3.0409
v -21.1336 0.409 -3.0409
v -21.1335 0.4073 -3.0409
v -21.1039 0.3004 -3.0409
v -21.0904 -0.1293 -3.0409
v -21.064 1.5403 -3.0409
v -21.0593 1.5213 -3.0409
v -21.0563 -0.1366 -3.0409
v -21.0549 1.5036 -3.0409
v -21.0506 1.4863 -3.0409
v -21.0237 -0.1417 -3.0409
v -21.0091 0.3306 -3.0409
v -20.9749 1.0076 -3.0409
v -20.9719 0.9891 -3.0409
v -20.9691 0.9718 -3.0409
v -20.9662 0.9546 -3.0409
v -20.9631 0.9364 -3.0409
v -20.9628 0.3418 -3.0409
v -20.9222 0.452 -3.0409
v -20.9204 0.4277 -3.0409
v -20.9099 -0.2206 -3.0409
v -20.9074 -0.2151 -3.0409
v -20.9058 -0.2118 -3.0409
v -20.904 -0.208 -3.0409
v -20.9021 -0.2043 -3.0409
v -20.8933 0.3734 -3.0409
v -20.8862 -0.1735 -3.0409
v -20.868 0.3976 -3.0409
v -20.8544 -0.2005 -3.0409
v -20.8494 0.4229 -3.0409
v -20.8154 -0.2406 -3.0409
v -20.8006 -0.2566 -3.0409
v -20.7807 0.4788 -3.0409
v -20.7786 0.4527 -3.0409
v -20.7726 -0.2785 -3.0409
v -20.756 0.4186 -3.0409
v -20.7456 0.3935 -3.0409
v -20.7381 -0.2893 -3.0409
v -20.7178 0.3158 -3.0409
v -20.7106 0.2668 -3.0409
v -20.7043 0.1618 -3.0409
v -20.7031 -0.27 -3.0409
v -20.6967 0.1165 -3.0409
v -20.6928 -0.1903 -3.0409
v -20.69 0.0502 -3.0409
v -20.6887 0.0292 -3.0409
v -20.6861 0.0049 -3.0409
v -20.681 -0.0415 -3.0409
v -20.6075 8.5791 -3.0409
v -20.6045 -8.7663 -3.0409
v -20.5876 8.5645 -3.0409
v -20.5572 -8.7327 -3.0409
v -19.9296 8.0193 -3.0409
v -19.9117 -8.1786 -3.0409
v -19.9088 7.9985 -3.0409
v -19.853 -8.1283 -3.0409
v -19.2687 -7.5368 -3.0409
v -19.2663 7.3557 -3.0409
v -19.2432 7.3326 -3.0409
v -19.2332 -7.5009 -3.0409
v -18.6853 6.6634 -3.0409
v -18.6818 -6.8432 -3.0409
v -18.6385 -6.7916 -3.0409
v -18.1555 -6.1028 -3.0409
v -18.1526 5.9293 -3.0409
v -18.1072 -6.034 -3.0409
v -17.6844 -5.3245 -3.0409
v -17.6796 5.135 -3.0409
v -17.2912 -4.5084 -3.0409
v -17.2884 4.335 -3.0409
v -16.9676 3.4979 -3.0409
v -16.9613 3.4768 -3.0409
v -16.9543 -3.6649 -3.0409
v -16.7022 2.6063 -3.0409
v -16.696 -2.7911 -3.0409
v -16.693 2.5753 -3.0409
v -16.6882 -2.7649 -3.0409
v -16.517 -1.9084 -3.0409
v -16.5162 1.7133 -3.0409
v -16.4245 -1.2372 -3.0409
v -16.3971 -0.9997 -3.0409
v -16.3971 0.835 -3.0409
v -16.3948 -0.9798 -3.0409
v -16.365 -0.0933 -3.0409
v -33.7222 0.2732 -3.0408
v -33.7018 0.3663 -3.0408
v -33.604 -0.2469 -3.0408
v -31.7696 3.2759 -3.0408
v -22.796 3.4596 -3.0408
v -22.142 3.9693 -3.0408
v -21.1302 0.3697 -3.0408
v -20.996 -0.1469 -3.0408
v -20.9497 -0.1558 -3.0408
v -20.9092 -0.219 -3.0408
v -20.9066 0.3895 -3.0408
v -20.9001 -0.2007 -3.0408
v -20.8984 -0.1974 -3.0408
v -33.2971 0.3037 -3.0407
v -33.2872 -0.1561 -3.0407
v -33.0814 0.2003 -3.0407
v -32.9887 -0.0122 -3.0407
v -23.1746 3.2578 -3.0407
v -21.1381 -0.1195 -3.0407
v -20.7053 0.1879 -3.0407
v -33.1265 0.2306 -3.0406
v -32.9764 0.1069 -3.0406
v -32.1303 3.5257 -3.0406
v -32.0975 3.5851 -3.0406
v -32.0957 3.5874 -3.0406
v -31.7455 3.314 -3.0406
v -22.7765 3.0165 -3.0406
v -31.4686 3.0642 -3.0405
v -23.5365 -6.9769 -3.0405
v -33.2481 0.2868 -3.0404
v -33.168 -0.1049 -3.0404
v -31.6909 3.0239 -3.0404
v -23.545 -6.9584 -3.0404
v -20.7059 0.2257 -3.0404
v -20.6863 -0.1391 -3.0404
v -33.7337 0.1462 -3.0403
v -33.5554 -0.1963 -3.0403
v -32.0451 3.6525 -3.0403
v -31.6914 3.3857 -3.0403
v -22.879 3.0592 -3.0403
v -21.0583 0.3201 -3.0403
v -31.5745 3.0495 -3.0402
v -23.4908 -7.0712 -3.0402
v -23.3635 -7.2831 -3.0402
v -20.6924 0.0836 -3.0402
v -33.7402 -0.1476 -3.0401
v -33.2043 0.2692 -3.0401
v -22.7215 3.0047 -3.0401
v -22.6544 -7.2771 -3.04
v -20.6806 -0.0942 -3.04
v -23.6605 -6.7187 -3.0399
v -23.5012 -7.0528 -3.0399
v -21.834 3.5022 -3.0399
v -21.1708 0.2759 -3.0399
v -20.9187 0.3609 -3.0399
v -33.7467 0.016 -3.0397
v -31.1186 -7.3278 -3.0397
v -22.8398 3.0637 -3.0397
v -33.7374 0.1183 -3.0396
v -23.4183 -7.1825 -3.0396
v -22.6378 -7.2946 -3.0396
v -31.5084 3.0644 -3.0395
v -22.5066 -7.5758 -3.0395
v -31.3827 3.0656 -3.0393
v -21.4311 0.0497 -3.0393
v -23.6803 -6.6813 -3.0392
v -22.7915 3.0531 -3.0392
v -31.8063 -7.3001 -3.0391
v -22.253 4.114 -3.0391
v -22.1671 4.0016 -3.0391
v -33.7408 0.0936 -3.039
v -22.6191 3.1897 -3.039
v -21.1472 0.2865 -3.039
v -31.6536 3.0511 -3.0389
v -31.3633 -7.5675 -3.0389
v -22.5855 -7.3047 -3.0389
v -31.8213 3.0994 -3.0388
v -22.8373 3.4893 -3.0388
v -22.5533 -7.3253 -3.0388
v -22.5062 -7.3195 -3.0388
v -31.3068 -7.5184 -3.0387
v -21.3626 0.1654 -3.0387
v -20.8042 0.4474 -3.0387
v -22.6307 2.9795 -3.0386
v -22.5824 3.0111 -3.0386
v -32.0194 3.6864 -3.0385
v -31.9739 3.7476 -3.0385
v -31.9602 -7.5272 -3.0385
v -31.6567 -7.7031 -3.0385
v -31.6619 3.4214 -3.0383
v -33.7452 0.0636 -3.038
v -31.9819 -7.4742 -3.0379
v -31.8243 -7.3162 -3.0378
v -27.3703 6.4195 -3.0374
v -31.3249 -7.5362 -3.0373
v -31.8723 -7.611 -3.0372
v -31.841 -7.6265 -3.0366
v -22.6259 3.2218 -3.0365
v -30.682 -6.3664 -3.0361
v -20.8387 0.4402 -3.0357
v -21.445 0.0775 -3.0356
v -30.7057 -6.3502 -3.0355
v -22.4623 -7.5249 -3.0355
v -20.7256 0.3613 -3.0346
v -21.4398 0.0171 -3.0341
v -32.9935 -0.0413 -3.0338
v -30.6585 -6.3828 -3.0333
v -30.7292 -6.3348 -3.0319
v -31.2554 3.2588 -3.0317
v -22.8916 -7.6982 -3.0317
v -32.9723 0.1359 -3.0316
v -33.4635 -0.166 -3.0311
v -31.5978 3.0625 -3.0299
v -23.7413 -6.3664 -3.0299
v -23.7351 -6.5692 -3.0299
v -21.4354 -0.0124 -3.0296
v -23.7175 -6.3502 -3.0293
v -21.4487 0.1069 -3.0292
v -23.1068 3.3841 -3.0289
v -23.2115 3.0881 -3.0286
v -21.2579 -0.1054 -3.0284
v -21.2978 0.2321 -3.0283
v -23.2266 3.1128 -3.028
v -30.6355 -6.3996 -3.0278
v -21.191 0.2804 -3.0277
v -30.6894 -6.6156 -3.0273
v -23.7647 -6.3828 -3.0272
v -23.1953 3.0643 -3.0271
v -30.7518 -6.3208 -3.0262
v -31.5997 3.4943 -3.0261
v -31.3907 3.0412 -3.0261
v -23.6941 -6.3348 -3.0257
v -22.7707 -7.709 -3.0256
v -33.7412 0.1735 -3.0254
v -22.7244 -7.1829 -3.0253
v -20.7557 0.4583 -3.0253
v -33.0003 -0.0693 -3.0248
v -31.4973 3.5047 -3.0247
v -23.1876 3.2883 -3.0246
v -23.2412 3.1378 -3.0245
v -31.942 -7.3052 -3.0241
v -31.7173 3.3877 -3.0239
v -23.4169 -6.5086 -3.0239
v -22.7426 -7.7021 -3.0239
v -22.7409 3.4407 -3.0239
v -23.5056 -6.4387 -3.0238
v -23.0173 -7.6112 -3.0234
v -23.3489 -7.283 -3.0232
v -33.1745 -0.1286 -3.0231
v -31.6223 -7.0934 -3.023
v -21.4296 -0.0413 -3.023
v -22.5979 -7.3108 -3.0229
v -33.129 0.2569 -3.0227
v -23.1047 -7.5367 -3.0226
v -30.9072 -7.0701 -3.0225
v -22.7645 3.0309 -3.0225
v -23.179 3.0409 -3.0224
v -33.6725 -0.3071 -3.0223
v -22.801 -7.717 -3.0222
v -33.7568 -0.054 -3.0221
v -33.725 0.3162 -3.0221
v -33.74 0.2288 -3.0218
v -23.7878 -6.3996 -3.0217
v -23.0245 3.0223 -3.0216
v -23.6925 -6.6955 -3.0214
v -22.6784 3.3528 -3.0213
v -32.9718 0.1643 -3.0212
v -31.5237 3.0444 -3.0212
v -31.0666 -6.5458 -3.0212
v -23.3287 -6.5803 -3.0212
v -22.5505 -7.6155 -3.0212
v -21.1299 -0.1409 -3.0212
v -31.7274 -7.6904 -3.0211
v -31.7855 -7.2551 -3.0209
v -21.4508 0.1359 -3.0209
v -31.325 3.3841 -3.0208
v -31.2202 3.0881 -3.0207
v -32.0085 -7.353 -3.0206
v -22.7217 3.4169 -3.0206
v -30.782 -6.8181 -3.0204
v -33.6932 0.43 -3.0203
v -23.1227 -6.7732 -3.0203
v -31.2051 3.1128 -3.0202
v -23.2309 -6.6683 -3.0201
v -30.613 -6.4169 -3.0199
v -23.6715 -6.3208 -3.0199
v -20.6727 0.0616 -3.0199
v -22.8574 -7.7165 -3.0198
v -31.9335 -7.5709 -3.0197
v -30.9624 -6.4543 -3.0197
v -31.7784 -7.6675 -3.0195
v -22.7888 3.4958 -3.0195
v -22.7522 3.4616 -3.0195
v -30.9911 -7.1951 -3.0194
v -22.579 -7.6308 -3.0194
v -33.5679 -0.2227 -3.0193
v -31.2364 3.0643 -3.0191
v -31.9834 -7.3166 -3.0187
v -22.8822 3.5307 -3.0187
v -22.6112 -7.6479 -3.0187
v -31.507 -7.7046 -3.0186
v -31.8103 3.2232 -3.0185
v -23.1973 -7.4545 -3.0185
v -23.2548 3.1634 -3.0184
v -20.6933 -0.249 -3.0184
v -33.7548 0.1108 -3.0183
v -33.4406 0.3588 -3.0183
v -30.7253 -6.7031 -3.0183
v -32.0034 -7.4169 -3.0181
v -23.5622 -6.9785 -3.018
v -33.5981 0.4878 -3.0176
v -31.7853 3.2884 -3.0175
v -33.252 0.31 -3.0174
v -31.2441 3.2883 -3.0167
v -31.1905 3.1378 -3.0167
v -33.7634 0.0443 -3.0166
v -21.058 0.3358 -3.0161
v -33.4162 -0.1704 -3.016
v -23.5161 -7.0701 -3.0158
v -23.7539 -6.5876 -3.0157
v -23.1621 3.0188 -3.0156
v -31.66 -7.7228 -3.0154
v -22.4812 -7.3052 -3.0152
v -20.8748 0.4199 -3.0151
v -31.6908 3.4407 -3.015
v -22.801 -7.0934 -3.0148
v -30.7757 -6.3056 -3.0146
v -20.9043 -0.1837 -3.0145
v -31.2528 3.0409 -3.0144
v -21.4228 -0.0693 -3.014
v -23.8103 -6.4169 -3.0139
v -22.6927 3.3874 -3.0139
v -33.0082 -0.0959 -3.0137
v -31.8265 3.1407 -3.0137
v -31.4011 -6.86 -3.0136
v -33.6445 0.5101 -3.0134
v -31.9015 -7.6033 -3.0134
v -31.4073 3.0223 -3.0133
v -31.1677 -6.6295 -3.0133
v -31.82 3.1833 -3.0131
v -30.8342 -6.9503 -3.0131
v -20.6819 0.1735 -3.0131
v -22.6959 -7.6904 -3.0127
v -23.4322 -7.1951 -3.0126
v -22.6378 -7.2551 -3.0124
v -31.7533 3.3528 -3.0122
v -20.9107 0.383 -3.0122
v -23.1942 3.3108 -3.012
v -21.2486 -0.1286 -3.0119
v -31.71 3.4169 -3.0117
v -31.6341 -7.7311 -3.0117
v -22.6655 2.9804 -3.0117
v -33.3032 -0.16 -3.0116
v -31.1053 -7.3373 -3.0116
v -22.4148 -7.353 -3.0116
v -33.6786 0.4953 -3.0115
v -30.7754 -6.8242 -3.0115
v -23.6985 -6.7027 -3.0113
v -22.6448 -7.6675 -3.011
v -22.8922 3.0277 -3.0108
v -22.4898 -7.5709 -3.0108
v -31.643 3.4958 -3.0107
v -22.9163 -7.7046 -3.0107
v -22.6531 3.3301 -3.0107
v -33.7099 -0.3018 -3.0106
v -31.6794 3.4616 -3.0106
v -31.1769 3.1634 -3.0106
v -33.4048 0.3555 -3.0105
v -21.4513 0.1643 -3.0104
v -31.5495 3.5307 -3.0101
v -21.2862 0.2611 -3.0101
v -20.7506 -0.3071 -3.0101
v -31.5174 -6.975 -3.0099
v -31.7136 -7.171 -3.0098
v -30.6773 -6.6295 -3.0098
v -20.6981 0.3162 -3.0098
v -20.6663 -0.054 -3.0098
v -33.7631 -0.0143 -3.0097
v -22.4399 -7.3166 -3.0097
v -30.5912 -6.4345 -3.0096
v -20.6832 0.2288 -3.0095
v -22.8259 3.536 -3.0094
v -23.2675 3.1899 -3.0093
v -31.6546 3.0336 -3.0092
v -31.6959 -7.713 -3.0091
v -22.4199 -7.4169 -3.0091
v -32.8249 0.0276 -3.0087
v -31.8104 -7.6611 -3.0086
v -32.9726 0.1918 -3.0085
v -32.8223 0.0571 -3.0085
v -22.6225 3.2567 -3.0083
v -22.6034 3.0524 -3.0083
v -23.6475 -6.3056 -3.0082
v -22.7266 3.447 -3.0081
v -20.7299 0.43 -3.0081
v -22.8193 3.0404 -3.0079
v -31.2696 3.0188 -3.0076
v -31.4518 -7.6654 -3.0074
v -31.3974 -7.621 -3.0074
v -20.8552 -0.2227 -3.0073
v -33.7555 -0.0947 -3.0072
v -33.7326 -0.188 -3.0072
v -23.4836 -6.4261 -3.0072
v -22.7633 -7.7228 -3.0072
v -32.8287 -0.002 -3.0069
v -33.6311 -0.2864 -3.0068
v -20.9825 0.3588 -3.0066
v -23.0079 3.0046 -3.0064
v -23.1451 2.998 -3.0063
v -31.3096 -7.5466 -3.0061
v -21.1711 0.31 -3.006
v -20.6684 0.1108 -3.006
v -23.0222 -6.86 -3.0059
v -20.825 0.4878 -3.0056
v -31.739 3.3874 -3.0049
v -23.3179 -7.3373 -3.0046
v -22.5217 -7.6033 -3.0046
v -33.1842 -0.15 -3.0044
v -21.0069 -0.1704 -3.0044
v -23.3955 -6.4972 -3.0043
v -20.6597 0.0443 -3.0043
v -31.2375 3.3108 -3.004
v -33.1337 0.2801 -3.0039
v -23.0562 3.4639 -3.0039
v -23.832 -6.4345 -3.0037
v -33.492 -0.1836 -3.0036
v -33.373 0.3527 -3.0036
v -22.7892 -7.7311 -3.0035
v -22.7521 3.492 -3.0035
v -31.3161 -6.7662 -3.0029
v -28.1617 -0.1004 -3.0028
v -28.1603 -0.1358 -3.0028
v -28.1472 0.0132 -3.0028
v -28.1152 0.1781 -3.0028
v -28.1083 -0.3576 -3.0028
v -28.1032 0.2082 -3.0028
v -28.0845 -0.4366 -3.0028
v -28.0337 0.3282 -3.0028
v -28.0022 -0.5583 -3.0028
v -27.9521 0.4509 -3.0028
v -27.9455 -0.6424 -3.0028
v -27.893 0.4999 -3.0028
v -27.8582 -0.7075 -3.0028
v -27.7091 0.6323 -3.0028
v -27.7005 -0.8203 -3.0028
v -27.6489 0.6565 -3.0028
v -27.6022 -0.8477 -3.0028
v -27.5417 0.6841 -3.0028
v -27.4014 0.7122 -3.0028
v -27.3981 -0.896 -3.0028
v -27.3443 0.7127 -3.0028
v -27.305 0.7105 -3.0028
v -27.2614 -0.8783 -3.0028
v -27.1563 0.6777 -3.0028
v -27.0881 -0.851 -3.0028
v -27.0545 -0.8384 -3.0028
v -27.0484 0.6541 -3.0028
v -27.0069 -0.817 -3.0028
v -26.9637 0.6013 -3.0028
v -26.8484 -0.7109 -3.0028
v -26.7867 0.4815 -3.0028
v -26.7839 -0.6568 -3.0028
v -26.7576 0.4407 -3.0028
v -26.7564 -0.628 -3.0028
v -26.6729 -0.5019 -3.0028
v -26.6456 0.2826 -3.0028
v -26.6339 -0.4434 -3.0028
v -26.6232 0.2388 -3.0028
v -26.6118 0.2169 -3.0028
v -26.6097 -0.3867 -3.0028
v -26.5975 0.162 -3.0028
v -26.5906 -0.3326 -3.0028
v -26.5648 -0.1946 -3.0028
v -26.5536 -0.0914 -3.0028
v -26.5517 -0.125 -3.0028
v -21.4149 -0.0959 -3.0028
v -31.7662 2.9804 -3.0026
v -33.7156 0.369 -3.0025
v -32.8334 -0.0314 -3.0024
v -31.5395 3.0277 -3.0022
v -22.9059 -6.975 -3.0019
v -32.8191 0.0872 -3.0016
v -31.7786 3.3301 -3.0016
v -23.6563 -6.8091 -3.0016
v -31.1642 3.1899 -3.0015
v -22.7097 -7.171 -3.0014
v -20.7786 0.5101 -3.0013
v -22.6349 3.313 -3.001
v -31.8966 -7.2964 -3.0008
v -31.6058 3.536 -3.0007
v -22.7274 -7.713 -3.0007
v -33.522 0.4062 -3.0006
v -30.7989 -6.2918 -3.0006
v -31.8357 -7.6499 -3.0004
v -31.0859 -6.5361 -3.0003
v -23.3094 -6.5707 -3.0003
v -33.0168 -0.1212 -3.0002
v -30.9836 -6.4426 -3.0001
v -21.1199 -0.16 -3.0001
v -31.6066 -7.7398 -3
v -22.6129 -7.6611 -3
v -31.87 -7.6302 -2.9999
v -31.2191 -7.4647 -2.9998
v -23.0259 -7.621 -2.9997
v -23.0256 3.4915 -2.9996
v -22.9715 -7.6654 -2.9995
v -20.7445 0.4953 -2.9993
v -31.8092 3.2567 -2.9991
v -31.705 3.447 -2.9991
v -31.6124 3.0404 -2.9991
v -31.8283 3.0524 -2.999
v -21.0183 0.3555 -2.9989
v -30.8979 -7.0859 -2.9988
v -23.1137 -7.5466 -2.9986
v -22.7798 3.5297 -2.9986
v -32.0029 -7.3818 -2.9985
v -20.7133 -0.3018 -2.9984
v -31.2866 2.998 -2.9983
v -21.5982 0.0276 -2.9983
v -31.4238 3.0046 -2.998
v -21.6008 0.0571 -2.998
v -23.1146 3.4194 -2.9979
v -23.7662 -6.6019 -2.9977
v -21.4505 0.1918 -2.9977
v -31.7998 -7.2432 -2.9975
v -33.7496 -0.1403 -2.9974
v -33.5809 -0.2457 -2.9974
v -20.66 -0.0143 -2.9974
v -23.2153 -6.6582 -2.9972
v -22.9409 3.5431 -2.9969
v -23.2792 3.2174 -2.9967
v -22.7151 2.9909 -2.9967
v -31.6362 -7.0829 -2.9966
v -21.5944 -0.002 -2.9965
v -33.7452 0.2613 -2.9963
v -32.8393 -0.0604 -2.996
v -31.3755 3.4639 -2.9957
v -22.9949 3.5168 -2.9957
v -23.2004 3.3343 -2.9955
v -30.5713 -6.4509 -2.9954
v -23.1072 -6.7662 -2.9953
v -22.9072 3.5619 -2.9952
v -33.5341 -0.2046 -2.9951
v -33.5648 0.4618 -2.995
v -33.2588 0.3291 -2.9949
v -20.6906 -0.188 -2.9949
v -20.6677 -0.0947 -2.9949
v -23.576 -6.9962 -2.9948
v -20.7921 -0.2864 -2.9948
v -33.6119 0.5075 -2.9947
v -31.6796 3.492 -2.9946
v -23.1282 2.9783 -2.9945
v -33.7296 -0.257 -2.9942
v -23.6244 -6.2918 -2.9942
v -32.9747 0.218 -2.9935
v -22.7581 3.0134 -2.9935
v -30.9832 -7.208 -2.9933
v -21.239 -0.15 -2.9933
v -33.7655 0.1447 -2.9931
v -23.4683 -6.4172 -2.9928
v -21.2895 0.2801 -2.9928
v -30.8222 -6.9653 -2.9926
v -23.2042 -7.4647 -2.9925
v -23.5254 -7.0859 -2.9922
v -33.7711 0.0287 -2.9921
v -31.7673 -7.6912 -2.9921
v -21.0502 0.3527 -2.9921
v -32.8169 0.1169 -2.992
v -22.5268 -7.2964 -2.992
v -21.5898 -0.0314 -2.992
v -31.7968 3.313 -2.9918
v -22.8167 -7.7398 -2.9918
v -22.5876 -7.6499 -2.9918
v -20.9312 -0.1836 -2.9918
v -33.4275 -0.1839 -2.9916
v -31.4061 3.4915 -2.9913
v -22.5533 -7.6302 -2.9912
v -21.6041 0.0872 -2.9911
v -31.9768 -7.5023 -2.9908
v -22.6166 2.9958 -2.9907
v -33.7573 0.2094 -2.9904
v -20.7076 0.369 -2.9903
v -31.549 -7.7391 -2.9901
v -22.8769 3.0132 -2.9901
v -31.9505 -7.5496 -2.99
v -31.6519 3.5297 -2.9897
v -31.317 3.4194 -2.9897
v -23.8521 -6.4509 -2.9895
v -22.4205 -7.3818 -2.9895
v -33.7714 0.0699 -2.9894
v -21.4063 -0.1212 -2.9893
v -31.9502 -7.2959 -2.989
v -31.1525 3.2174 -2.989
v -22.6235 -7.2432 -2.989
v -31.7278 -7.7132 -2.9889
v -33.4871 0.3884 -2.9888
v -33.3136 -0.1768 -2.9888
v -20.9011 0.4062 -2.9888
v -22.9918 2.9881 -2.9885
v -31.4908 3.5431 -2.9884
v -22.7871 -7.0829 -2.9884
v -31.4726 -7.694 -2.9882
v -31.7166 2.9909 -2.9878
v -30.6638 -6.6456 -2.9877
v -31.2313 3.3343 -2.9876
v -31.4368 3.5168 -2.9874
v -23.4625 -6.4141 -2.9874
v -32.8461 -0.0885 -2.9873
v -31.4138 -6.8536 -2.9869
v -22.6045 3.1054 -2.9868
v -31.5244 3.5619 -2.9866
v -23.4402 -7.208 -2.9865
v -31.682 -7.7343 -2.9864
v -31.3035 2.9783 -2.9864
v -22.7463 3.5195 -2.9862
v -31.8549 -7.2858 -2.986
v -31.8088 -7.6721 -2.986
v -21.5839 -0.0604 -2.9856
v -20.8423 -0.2457 -2.9854
v -20.6735 -0.1403 -2.9851
v -31.7263 -7.1611 -2.985
v -22.6563 3.3742 -2.985
v -33.6898 0.4757 -2.9849
v -33.0262 -0.1448 -2.9846
v -31.6735 3.0134 -2.9846
v -31.0986 -7.3478 -2.9845
v -22.8113 3.5716 -2.9844
v -31.2421 -6.6741 -2.9841
v -30.8212 -6.2792 -2.984
v -30.7516 -6.848 -2.984
v -20.678 0.2613 -2.984
v -33.1942 -0.1693 -2.9838
v -33.7346 0.3162 -2.9837
v -22.656 -7.6912 -2.9836
v -21.1644 0.3291 -2.9836
v -23.3757 -6.4882 -2.9835
v -22.8732 3.5834 -2.9835
v -33.6406 -0.2977 -2.9833
v -32.7007 0.01 -2.9832
v -20.889 -0.2046 -2.9832
v -33.1393 0.3012 -2.9831
v -20.8584 0.4618 -2.983
v -21.4485 0.218 -2.9828
v -20.8113 0.5075 -2.9827
v -32.6976 0.0393 -2.9826
v -22.5961 3.1395 -2.9824
v -31.5296 -6.9669 -2.9823
v -22.719 3.486 -2.9823
v -22.6212 3.294 -2.9822
v -22.8744 -7.7391 -2.9821
v -32.7049 -0.0195 -2.9819
v -20.6935 -0.257 -2.9819
v -31.3918 -7.6288 -2.9818
v -22.4466 -7.5023 -2.9818
v -31.8151 2.9958 -2.9815
v -31.5548 3.0132 -2.9815
v -21.6063 0.1169 -2.9815
v -23.3469 3.0248 -2.9813
v -22.4728 -7.5496 -2.9811
v -22.6088 3.2208 -2.981
v -23.3312 3.0001 -2.9807
v -20.6577 0.1447 -2.9807
v -22.6955 -7.7132 -2.9805
v -22.9508 -7.694 -2.9804
v -23.2898 3.2448 -2.9803
v -32.8161 0.1457 -2.9802
v -31.4398 2.9881 -2.9802
v -22.4731 -7.2959 -2.9801
v -20.9957 -0.1839 -2.9799
v -20.6521 0.0287 -2.9798
v -31.3043 -7.5546 -2.9797
v -23.1117 2.9597 -2.9795
v -23.0096 -6.8536 -2.9791
v -31.0025 -6.4323 -2.979
v -33.3816 0.3669 -2.9788
v -23.3621 3.0496 -2.9786
v -23.3147 2.9767 -2.9783
v -22.7413 -7.7343 -2.9781
v -20.6659 0.2094 -2.9781
v -23.2925 -6.5627 -2.978
v -32.7098 -0.0488 -2.9776
v -31.8272 3.1054 -2.9775
v -23.6022 -6.2792 -2.9775
v -23.3248 -7.3478 -2.9775
v -33.5319 0.4305 -2.9774
v -22.6146 -7.6721 -2.9774
v -21.1095 -0.1768 -2.9774
v -31.6854 3.5195 -2.9773
v -22.5684 -7.2858 -2.9773
v -31.9941 -7.4103 -2.9771
v -20.6517 0.0699 -2.9771
v -22.7674 3.5569 -2.977
v -20.936 0.3884 -2.977
v -22.601 3.1775 -2.9769
v -21.5771 -0.0885 -2.9769
v -22.6107 3.0296 -2.9767
v -22.697 -7.1611 -2.9766
v -32.978 0.2427 -2.9765
v -31.3299 -6.7611 -2.9764
v -32.6946 0.0694 -2.9762
v -23.68 -6.8341 -2.9761
v -32.8537 -0.1154 -2.976
v -31.7754 3.3742 -2.9758
v -31.6204 3.5716 -2.9756
v -22.6498 2.9736 -2.9756
v -23.7797 -6.6177 -2.9752
v -31.8943 -7.6209 -2.9751
v -22.6917 2.9771 -2.975
v -31.5585 3.5834 -2.9749
v -33.7656 -0.045 -2.9744
v -23.5846 -7.009 -2.9744
v -23.2059 3.3583 -2.9744
v -22.8938 -6.9669 -2.9743
v -22.6826 3.4326 -2.9742
v -23.0316 -7.6288 -2.9741
v -22.7979 3.0221 -2.974
v -31.6396 -7.7527 -2.9739
v -31.7901 -7.6912 -2.9738
v -21.397 -0.1448 -2.9738
v -31.0847 3.0248 -2.9737
v -30.5548 -6.4629 -2.9735
v -31.7126 3.486 -2.9734
v -31.2127 -7.4728 -2.9734
v -30.8141 -6.9772 -2.9734
v -31.8355 3.1395 -2.9732
v -31.1005 3.0001 -2.9731
v -21.7225 0.01 -2.9731
v -31.8105 3.294 -2.973
v -23.3763 3.0747 -2.973
v -30.89 -7.099 -2.9729
v -20.7334 0.4757 -2.9727
v -31.1419 3.2448 -2.9726
v -21.229 -0.1693 -2.9726
v -21.7256 0.0393 -2.9724
v -31.1953 -6.6159 -2.9722
v -23.119 -7.5546 -2.9722
v -33.7745 0.1122 -2.972
v -31.9855 -7.4556 -2.972
v -21.2839 0.3012 -2.972
v -31.9073 -7.2868 -2.9719
v -23.1998 -6.6508 -2.9719
v -31.8228 3.2208 -2.9718
v -21.7183 -0.0195 -2.9717
v -23.2981 2.9536 -2.9716
v -32.7158 -0.0777 -2.9715
v -33.5949 -0.2644 -2.9714
v -31.494 -7.7205 -2.9714
v -20.6886 0.3162 -2.9714
v -31.3199 2.9597 -2.9713
v -20.7826 -0.2977 -2.9712
v -23.119 3.4423 -2.9711
v -33.2664 0.3458 -2.971
v -31.0696 3.0496 -2.971
v -31.9238 -7.5904 -2.9706
v -31.1169 2.9767 -2.9706
v -31.6476 -7.0747 -2.97
v -21.6072 0.1457 -2.9697
v -33.5466 -0.2187 -2.9696
v -33.6258 0.5264 -2.9693
v -22.6283 3.3322 -2.9691
v -23.0935 -6.7611 -2.9689
v -22.9764 2.973 -2.9682
v -31.6643 3.5569 -2.9681
v -22.4293 -7.4103 -2.9681
v -31.8306 3.1775 -2.9677
v -22.8624 3.0007 -2.9677
v -23.8686 -6.4629 -2.9676
v -31.821 3.0296 -2.9675
v -21.7134 -0.0488 -2.9674
v -21.0416 0.3669 -2.9672
v -31.442 -7.6772 -2.9671
v -33.459 0.3836 -2.9666
v -32.8166 0.1734 -2.9666
v -31.2257 3.3583 -2.9665
v -31.7818 2.9736 -2.9664
v -33.0356 -0.1666 -2.9663
v -23.5333 -7.099 -2.9663
v -23.4436 -6.4038 -2.9663
v -22.5291 -7.6209 -2.9663
v -32.6924 0.0993 -2.9662
v -23.2107 -7.4728 -2.9661
v -21.7286 0.0694 -2.966
v -33.438 -0.1958 -2.9659
v -31.7399 2.9771 -2.9659
v -23.2964 3.2673 -2.9659
v -21.4452 0.2427 -2.9658
v -33.7003 0.4086 -2.9657
v -30.9766 -7.2185 -2.9657
v -22.7838 -7.7527 -2.9657
v -20.8913 0.4305 -2.9656
v -21.5696 -0.1154 -2.9655
v -31.0553 3.0747 -2.9654
v -22.6333 -7.6912 -2.9653
v -31.749 3.4326 -2.9652
v -31.6337 3.0221 -2.9652
v -30.6484 -6.6636 -2.9652
v -33.5084 -0.1992 -2.9645
v -33.3241 -0.1912 -2.9645
v -30.843 -6.2677 -2.9642
v -23.3897 3.0997 -2.9642
v -31.1335 2.9536 -2.9639
v -23.2811 2.9321 -2.9636
v -22.608 3.0642 -2.9636
v -22.9294 -7.7205 -2.9635
v -30.6923 -6.7744 -2.9631
v -22.8377 3.6133 -2.9631
v -22.5161 -7.2868 -2.9631
v -22.4379 -7.4556 -2.9631
v -31.3126 3.4423 -2.963
v -31.9927 -7.3346 -2.9628
v -32.862 -0.141 -2.9627
v -32.7225 -0.1058 -2.9625
v -23.0954 2.9427 -2.9621
v -20.6576 -0.045 -2.9621
v -22.7758 -7.0747 -2.9617
v -22.4996 -7.5904 -2.9617
v -31.7677 -7.7086 -2.9616
v -23.3583 -6.4811 -2.9616
v -22.727 3.5301 -2.9616
v -31.0154 -6.4256 -2.9614
v -23.0587 3.4968 -2.9614
v -21.7074 -0.0777 -2.9613
v -33.2043 -0.1864 -2.9612
v -31.8174 -7.2291 -2.9605
v -31.5876 -7.7659 -2.9605
v -33.7621 -0.0885 -2.9604
v -33.1458 0.3202 -2.9604
v -31.7366 -7.1538 -2.9603
v -31.8033 3.3322 -2.9599
v -31.4553 2.973 -2.9598
v -22.795 3.6026 -2.9598
v -21.1568 0.3458 -2.9597
v -20.6487 0.1122 -2.9597
v -31.7215 -7.7341 -2.9596
v -20.8284 -0.2644 -2.9594
v -31.4245 -6.8494 -2.9593
v -22.9814 -7.6772 -2.9593
v -33.7737 -0.001 -2.9592
v -31.5692 3.0007 -2.9591
v -23.4468 -7.2185 -2.9589
v -33.6643 0.5231 -2.9582
v -31.1352 3.2673 -2.9582
v -22.9374 3.582 -2.9582
v -22.6082 3.2587 -2.958
v -23.5804 -6.2677 -2.9577
v -20.8766 -0.2187 -2.9577
v -32.9822 0.2657 -2.9574
v -31.256 -6.6689 -2.9574
v -33.7252 -0.2265 -2.9572
v -31.3852 -7.6352 -2.9572
v -20.7974 0.5264 -2.9572
v -33.587 0.4994 -2.9568
v -31.0419 3.0997 -2.9567
v -31.9632 -7.5249 -2.9566
v -33.7574 -0.129 -2.9565
v -22.6951 3.4849 -2.9565
v -21.6067 0.1734 -2.9562
v -31.0944 -7.3567 -2.9561
v -21.7308 0.0993 -2.956
v -31.1505 2.9321 -2.9558
v -33.5007 0.4058 -2.9557
v -31.539 -6.9625 -2.9557
v -22.9073 3.6105 -2.9557
v -21.3876 -0.1666 -2.9554
v -33.6827 -0.3025 -2.9553
v -23.7898 -6.6302 -2.9552
v -22.7578 3.5774 -2.9552
v -20.9642 0.3836 -2.9549
v -33.7486 0.2728 -2.9545
v -31.8236 3.0642 -2.9544
v -31.5939 3.6133 -2.9544
v -20.9852 -0.1958 -2.9542
v -31.8113 -7.6866 -2.954
v -31.3362 2.9427 -2.954
v -31.6789 -7.7557 -2.9539
v -32.6914 0.1284 -2.9538
v -22.4307 -7.3346 -2.9538
v -33.7717 0.1663 -2.9535
v -20.7229 0.4086 -2.9535
v -33.7397 -0.164 -2.9533
v -31.5354 -7.7555 -2.9533
v -31.3729 3.4968 -2.9531
v -23.4018 3.1251 -2.9531
v -22.6557 -7.7086 -2.9531
v -21.0991 -0.1912 -2.953
v -31.1189 -6.5209 -2.9528
v -23.2092 3.3794 -2.9528
v -33.5422 0.4521 -2.9527
v -31.7046 3.5301 -2.9527
v -22.6489 3.4027 -2.9527
v -20.9148 -0.1992 -2.9527
v -23.2765 -6.5555 -2.9526
v -31.3009 -7.5608 -2.9525
v -22.8358 -7.7659 -2.9524
v -31.9527 -7.2921 -2.9523
v -21.7007 -0.1058 -2.9523
v -31.8619 -7.6507 -2.9522
v -23.2642 2.9116 -2.9522
v -21.5612 -0.141 -2.9522
v -23.6947 -6.8514 -2.9521
v -33.3908 0.3788 -2.952
v -22.606 -7.2291 -2.9519
v -22.6868 -7.1538 -2.9518
v -33.7264 0.3593 -2.9516
v -22.999 -6.8494 -2.9515
v -32.73 -0.1328 -2.9513
v -22.7019 -7.7341 -2.9512
v -32.8183 0.1997 -2.9511
v -31.6366 3.6026 -2.951
v -21.2189 -0.1864 -2.95
v -31.4942 3.582 -2.9498
v -23.0382 -7.6352 -2.9496
v -23.3013 3.2902 -2.9494
v -21.2775 0.3202 -2.9494
v -30.5398 -6.4746 -2.9493
v -22.6014 3.1086 -2.9493
v -31.3415 -6.7578 -2.9491
v -23.329 -7.3567 -2.9491
v -31.8233 3.2587 -2.9487
v -23.5923 -7.0224 -2.9486
v -20.6611 -0.0885 -2.9481
v -22.8844 -6.9625 -2.9477
v -22.4602 -7.5249 -2.9477
v -30.8063 -6.9904 -2.9476
v -31.7364 3.4849 -2.9475
v -33.6896 0.4782 -2.9474
v -32.871 -0.165 -2.9472
v -31.5243 3.6105 -2.9471
v -20.6495 -0.001 -2.9468
v -33.0459 -0.1863 -2.9467
v -21.441 0.2657 -2.9466
v -33.7613 0.2274 -2.9463
v -31.6738 3.5774 -2.9463
v -23.1196 3.4612 -2.9463
v -33.7787 0.084 -2.9462
v -23.8038 -6.6445 -2.9461
v -22.9615 2.9603 -2.9461
v -20.7589 0.5231 -2.946
v -33.2748 0.3599 -2.9459
v -22.8805 3.6363 -2.9459
v -31.0297 3.1251 -2.9456
v -22.7445 -7.7557 -2.9456
v -31.9435 -7.5578 -2.9455
v -23.1852 -6.6464 -2.9455
v -30.8841 -7.1101 -2.9454
v -22.6121 -7.6866 -2.9454
v -22.888 -7.7555 -2.9453
v -23.1225 -7.5608 -2.945
v -31.2224 3.3794 -2.9449
v -20.698 -0.2265 -2.9449
v -31.2107 -7.4793 -2.9448
v -23.0221 3.5291 -2.9448
v -20.8362 0.4994 -2.9448
v -23.4274 -6.3957 -2.9446
v -31.656 -7.07 -2.9444
v -31.1674 2.9116 -2.9444
v -22.9901 3.5519 -2.9442
v -22.7326 2.993 -2.9442
v -20.6658 -0.129 -2.9441
v -20.9225 0.4058 -2.9439
v -31.7827 3.4027 -2.9436
v -21.7318 0.1284 -2.9436
v -22.5616 -7.6507 -2.9435
v -23.8836 -6.4746 -2.9434
v -22.4708 -7.2921 -2.9434
v -30.8627 -6.2583 -2.9433
v -20.7406 -0.3025 -2.9431
v -22.8486 2.9897 -2.9427
v -23.0797 2.9275 -2.9423
v -20.6747 0.2728 -2.9422
v -22.631 3.3687 -2.9418
v -31.1302 3.2902 -2.9417
v -23.0819 -6.7578 -2.9415
v -20.6516 0.1663 -2.9412
v -21.6932 -0.1328 -2.9411
v -20.6835 -0.164 -2.941
v -20.881 0.4521 -2.9408
v -33.7404 0.3121 -2.9406
v -21.605 0.1997 -2.9406
v -31.9767 -7.4786 -2.9405
v -21.0324 0.3788 -2.9405
v -31.6359 -7.7771 -2.9403
v -31.8301 3.1086 -2.9401
v -32.6917 0.1561 -2.94
v -31.9044 -7.6179 -2.9395
v -23.4126 3.1505 -2.9395
v -20.6969 0.3593 -2.9394
v -33.4491 -0.2045 -2.9391
v -30.6242 -6.6899 -2.9391
v -33.3348 -0.2029 -2.9388
v -23.5393 -7.1101 -2.9388
v -31.5593 -7.7774 -2.9385
v -31.3119 3.4612 -2.9382
v -33.561 -0.2314 -2.9377
v -31.4701 2.9603 -2.9377
v -23.2474 2.8925 -2.9377
v -23.2127 -7.4793 -2.9375
v -33.6451 -0.2858 -2.9374
v -32.738 -0.1584 -2.9373
v -31.5511 3.6363 -2.9372
v -30.9726 -7.2279 -2.937
v -33.2144 -0.2011 -2.9369
v -30.6774 -6.7933 -2.9368
v -23.5607 -6.2583 -2.9367
v -22.48 -7.5578 -2.9367
v -21.5523 -0.165 -2.9367
v -32.9874 0.2866 -2.9363
v -23.3415 -6.4746 -2.9362
v -33.153 0.3368 -2.9361
v -22.7674 -7.07 -2.9361
v -31.8771 -7.2679 -2.936
v -22.6818 2.9774 -2.936
v -31.4415 3.5519 -2.9358
v -21.3774 -0.1863 -2.9358
v -31.6989 2.993 -2.9352
v -20.7337 0.4782 -2.9352
v -31.7124 -7.7532 -2.9351
v -30.4804 -5.9843 -2.9345
v -21.1485 0.3599 -2.9345
v -30.435 -6.0126 -2.9344
v -31.3519 2.9275 -2.9341
v -31.583 2.9897 -2.934
v -20.662 0.2274 -2.9339
v -31.9154 -7.2796 -2.9338
v -20.6446 0.084 -2.9338
v -30.4593 -5.9967 -2.9337
v -32.8211 0.2243 -2.9335
v -31.7957 -7.7062 -2.9329
v -22.6694 3.462 -2.9328
v -31.8006 3.3687 -2.9326
v -31.019 3.1505 -2.9321
v -22.7875 -7.7771 -2.9321
v -31.7462 -7.1464 -2.932
v -22.7353 3.5706 -2.932
v -33.5962 0.5079 -2.9318
v -31.9791 -7.3582 -2.9318
v -31.0356 -6.4173 -2.9317
v -22.4468 -7.4786 -2.9315
v -30.4115 -6.0285 -2.9314
v -31.4333 -6.8474 -2.931
v -30.5021 -5.9719 -2.931
v -33.7755 0.1279 -2.9309
v -22.5191 -7.6179 -2.9307
v -22.7775 3.6213 -2.9306
v -22.8642 -7.7773 -2.9304
v -22.6038 3.1399 -2.9304
v -31.2676 -6.6656 -2.9302
v -23.4508 -7.2279 -2.9302
v -23.4683 2.925 -2.93
v -31.1841 2.8925 -2.9299
v -33.598 -0.2618 -2.9298
v -21.7315 0.1561 -2.9298
v -23.484 2.9496 -2.9295
v -31.3845 -7.639 -2.9292
v -32.8802 -0.1871 -2.9291
v -23.3054 3.3125 -2.9291
v -22.6058 3.1854 -2.929
v -23.9884 -6.0126 -2.9288
v -23.943 -5.9843 -2.9288
v -33.5114 0.4181 -2.9285
v -31.5465 -6.9602 -2.9284
v -20.6829 0.3121 -2.9283
v -23.9642 -5.9967 -2.928
v -23.4519 2.9012 -2.9278
v -31.757 -7.733 -2.9276
v -20.9742 -0.2045 -2.9274
v -22.5464 -7.2679 -2.9273
v -21.0885 -0.2029 -2.9273
v -31.0916 -7.3634 -2.927
v -22.8316 3.6578 -2.927
v -21.6853 -0.1584 -2.927
v -31.7497 2.9774 -2.9269
v -23.2119 3.3995 -2.9268
v -22.7111 -7.7532 -2.9267
v -23.8199 -6.6628 -2.9264
v -23.4989 2.9747 -2.9263
v -31.1335 -6.516 -2.9259
v -23.2622 -6.5504 -2.9259
v -30.3884 -6.0451 -2.9258
v -24.0119 -6.0285 -2.9258
v -33.4742 0.3955 -2.9257
v -23.4156 -6.3899 -2.9257
v -20.8623 -0.2314 -2.9257
v -21.2089 -0.2011 -2.9256
v -21.4359 0.2866 -2.9255
v -20.7782 -0.2858 -2.9253
v -23.9214 -5.9719 -2.9252
v -33.4007 0.3876 -2.9251
v -22.5081 -7.2796 -2.925
v -21.2703 0.3368 -2.925
v -22.6181 3.3367 -2.9247
v -31.2995 -7.5649 -2.9246
v -22.8737 3.6663 -2.9246
v -33.5544 0.4686 -2.9245
v -33.0559 -0.2038 -2.9245
v -22.6951 3.5126 -2.9245
v -22.6278 -7.7062 -2.9243
v -32.6931 0.1822 -2.924
v -33.774 0.049 -2.9238
v -31.7622 3.462 -2.9238
v -31.68 -7.7757 -2.9238
v -30.5263 -6.4863 -2.9237
v -22.6772 -7.1464 -2.9235
v -22.6279 3.0044 -2.9235
v -22.9902 -6.8474 -2.9233
v -33.526 -0.207 -2.9232
v -31.6963 3.5706 -2.9231
v -23.4219 3.1753 -2.9231
v -21.6022 0.2243 -2.923
v -22.4443 -7.3582 -2.9228
v -30.9633 2.925 -2.9227
v -23.4352 2.8783 -2.9224
v -22.7717 3.0036 -2.9223
v -30.9475 2.9496 -2.9222
v -30.8795 -6.2514 -2.9222
v -32.7469 -0.1826 -2.922
v -31.831 -7.219 -2.9219
v -31.654 3.6213 -2.9218
v -22.9473 2.9495 -2.9218
v -23.0389 -7.639 -2.9215
v -31.1261 3.3125 -2.9214
v -33.6975 -0.2725 -2.9213
v -31.8277 3.1399 -2.9212
v -23.5977 -7.0343 -2.9212
v -31.351 -6.7563 -2.9207
v -33.7117 -0.2364 -2.9204
v -31.4888 -7.7302 -2.9204
v -30.9796 2.9012 -2.9204
v -22.8769 -6.9602 -2.9204
v -24.0351 -6.0451 -2.9203
v -30.8009 -7.0021 -2.9202
v -23.2308 2.875 -2.9202
v -23.0645 2.9143 -2.9201
v -31.9737 -7.4123 -2.92
v -23.3319 -7.3634 -2.92
v -31.8257 3.1854 -2.9198
v -20.8271 0.5079 -2.9198
v -33.7241 -0.1972 -2.9196
v -23.5129 2.9999 -2.9196
v -33.2838 0.3714 -2.9194
v -22.6665 -7.733 -2.9192
v -30.9326 2.9747 -2.919
v -31.2196 3.3995 -2.9189
v -23.4112 -6.3882 -2.9188
v -30.3653 -6.0626 -2.9187
v -21.5431 -0.1871 -2.9186
v -20.6478 0.1279 -2.9186
v -30.5276 -5.9567 -2.9185
v -31.9504 -7.2943 -2.9183
v -31.6 3.6578 -2.9183
v -23.173 -6.644 -2.9183
v -23.1177 3.479 -2.9182
v -23.8972 -6.4863 -2.9179
v -33.7424 -0.1489 -2.9178
v -31.6628 -7.067 -2.9178
v -20.8253 -0.2618 -2.9178
v -22.9332 3.627 -2.9177
v -23.5984 -7.0357 -2.9174
v -33.7559 0.2479 -2.9173
v -23.124 -7.5649 -2.9171
v -30.8806 -7.1199 -2.9169
v -20.9119 0.4181 -2.9167
v -31.4387 -7.6843 -2.9165
v -31.209 -7.4836 -2.9165
v -31.5578 3.6663 -2.916
v -31.4206 3.5453 -2.916
v -31.585 -7.7969 -2.9158
v -31.0097 3.1753 -2.9157
v -23.544 -6.2514 -2.9157
v -33.7568 -0.0649 -2.9156
v -31.8135 3.3367 -2.9155
v -31.7364 3.5126 -2.9155
v -22.7435 -7.7757 -2.9155
v -31.929 -7.5809 -2.9154
v -22.6081 3.227 -2.9153
v -31.8373 -7.6835 -2.9152
v -23.4179 2.8562 -2.9151
v -30.9963 2.8783 -2.915
v -22.9063 3.6619 -2.9149
v -30.7999 -7.0041 -2.9148
v -30.6098 -6.7077 -2.9147
v -33.6893 0.4422 -2.9145
v -31.8036 3.0044 -2.9143
v -22.9573 3.5936 -2.9142
v -32.8248 0.247 -2.914
v -21.7302 0.1822 -2.9139
v -20.9491 0.3955 -2.9139
v -23.7082 -6.8721 -2.9138
v -21.3675 -0.2038 -2.9136
v -21.0226 0.3876 -2.9135
v -32.9934 0.3052 -2.9134
v -31.6598 3.0036 -2.9134
v -31.4842 2.9495 -2.9134
v -22.5925 -7.219 -2.9133
v -24.0582 -6.0626 -2.9132
v -23.0725 -6.7563 -2.9131
v -23.8959 -5.9567 -2.9127
v -20.8689 0.4686 -2.9126
v -22.9347 -7.7302 -2.9125
v -31.2008 2.875 -2.9124
v -30.9186 2.9999 -2.9123
v -33.3454 -0.212 -2.912
v -31.53 -7.7728 -2.9119
v -31.367 2.9143 -2.9119
v -22.6128 3.2974 -2.9118
v -21.6764 -0.1826 -2.9117
v -33.4606 -0.2099 -2.9115
v -22.7214 2.9898 -2.9115
v -30.5082 -6.5094 -2.9114
v -20.6493 0.049 -2.9114
v -20.8974 -0.207 -2.9113
v -33.7718 0.0983 -2.9112
v -33.2247 -0.2131 -2.9112
v -22.4498 -7.4123 -2.9111
v -33.7634 -0.02 -2.9109
v -31.4689 -7.711 -2.9107
v -33.161 0.3508 -2.9106
v -23.0512 3.5266 -2.9104
v -32.8903 -0.2074 -2.9103
v -23.5429 -7.1199 -2.9103
v -31.3138 3.479 -2.9101
v -31.8722 -7.6554 -2.9098
v -23.5259 3.0248 -2.9097
v -22.6416 3.4151 -2.9097
v -23.3262 -6.4705 -2.9096
v -22.7607 -7.067 -2.9096
v -22.4731 -7.2943 -2.9094
v -31.4983 3.627 -2.9092
v -23.2145 -7.4836 -2.9092
v -30.3431 -6.0804 -2.9091
v -20.7258 -0.2725 -2.9091
v -22.9848 -7.6843 -2.9087
v -33.7684 0.012 -2.9081
v -20.7116 -0.2364 -2.9081
v -21.1395 0.3714 -2.908
v -22.8385 -7.7969 -2.9077
v -31.7232 -7.7639 -2.9076
v -31.0136 2.8562 -2.9076
v -30.9713 -7.2358 -2.9075
v -20.6992 -0.1972 -2.9073
v -33.7475 -0.1109 -2.9071
v -33.712 0.3759 -2.9068
v -22.5862 -7.6835 -2.9066
v -22.4945 -7.5809 -2.9066
v -31.7522 -7.1435 -2.9064
v -31.6411 -7.8008 -2.9063
v -31.5252 3.6619 -2.9063
v -32.6955 0.2067 -2.9061
v -31.8234 3.227 -2.9061
v -31.9437 -7.5482 -2.906
v -31.4742 3.5936 -2.9058
v -30.6678 -6.8108 -2.9057
v -23.9153 -6.5094 -2.9056
v -23.4289 3.1985 -2.9056
v -23.3082 3.3331 -2.9056
v -22.6091 3.2574 -2.9055
v -20.6809 -0.1489 -2.9055
v -20.6674 0.2479 -2.905
v -31.0501 -6.4119 -2.9046
v -31.9508 -7.5104 -2.9044
v -31.86 -7.2393 -2.9041
v -22.8935 -7.7728 -2.9039
v -32.7559 -0.2048 -2.9037
v -23.4004 2.8353 -2.9037
v -31.8014 -7.7146 -2.9036
v -30.5524 -5.943 -2.9036
v -24.0804 -6.0804 -2.9036
v -21.5985 0.247 -2.9035
v -33.6184 -0.2706 -2.9034
v -22.8295 2.9788 -2.9034
v -20.6665 -0.0649 -2.9032
v -33.6382 0.5132 -2.9031
v -31.9179 -7.2775 -2.9029
v -22.9544 -7.7111 -2.9029
v -31.8187 3.2974 -2.9026
v -31.7101 2.9898 -2.9026
v -21.4299 0.3052 -2.9026
v -30.9056 3.0248 -2.9025
v -23.0138 3.5493 -2.9023
v -20.7341 0.4422 -2.9023
v -31.4818 -7.7258 -2.9021
v -31.3803 3.5266 -2.9021
v -31.2769 -6.6643 -2.9021
v -22.9814 3.5742 -2.902
v -23.8347 -6.681 -2.9018
v -31.4397 -6.8467 -2.9015
v -33.7627 0.1869 -2.9013
v -22.5513 -7.6554 -2.9011
v -33.6595 -0.2813 -2.9009
v -23.2143 2.8594 -2.9009
v -23.4522 -7.2358 -2.9007
v -31.7898 3.4151 -2.9006
v -21.0779 -0.212 -2.9005
v -31.3862 -7.6406 -2.9003
v -33.0657 -0.2188 -2.9002
v -22.8695 3.6961 -2.9002
v -21.1986 -0.2131 -2.8999
v -21.533 -0.2074 -2.8998
v -20.9628 -0.2099 -2.8998
v -23.2121 3.4176 -2.8994
v -21.2623 0.3508 -2.8994
v -22.7004 -7.7639 -2.8992
v -31.5522 -6.9583 -2.899
v -31.1454 -6.5131 -2.8989
v -20.6515 0.0983 -2.8988
v -23.2504 -6.5475 -2.8987
v -31.9599 -7.4551 -2.8986
v -20.66 -0.02 -2.8986
v -22.6274 3.374 -2.8983
v -31.0026 3.1985 -2.8982
v -22.7824 -7.8008 -2.8981
v -22.6713 -7.1435 -2.898
v -31.1233 3.3331 -2.8979
v -23.5374 3.0493 -2.8978
v -33.7287 0.3338 -2.8977
v -23.8711 -5.943 -2.8977
v -22.629 3.0397 -2.8974
v -22.4799 -7.5482 -2.8971
v -31.0925 -7.3686 -2.897
v -33.4109 0.3937 -2.8969
v -31.2786 -6.6645 -2.8967
v -22.7188 3.5624 -2.8967
v -22.6172 3.0901 -2.8967
v -30.897 -6.2448 -2.8965
v -23.0497 2.9034 -2.8964
v -31.8224 3.2574 -2.8963
v -31.031 2.8353 -2.8962
v -31.3004 -7.5669 -2.8961
v -22.6754 2.9848 -2.896
v -22.7578 3.6168 -2.8959
v -21.7279 0.2067 -2.8959
v -20.655 0.012 -2.8958
v -22.9341 2.941 -2.8956
v -22.4727 -7.5104 -2.8955
v -31.9599 -7.3492 -2.8954
v -22.5636 -7.2393 -2.8954
v -33.5246 0.4281 -2.8952
v -30.323 -6.0972 -2.8952
v -31.5502 -7.8025 -2.895
v -22.6221 -7.7146 -2.895
v -20.6758 -0.1109 -2.8948
v -31.602 2.9788 -2.8946
v -27.9907 -0.0239 -2.8946
v -27.9541 -0.3183 -2.8946
v -27.9536 0.1477 -2.8946
v -27.9022 0.2352 -2.8946
v -27.6086 0.5001 -2.8946
v -27.5248 0.5224 -2.8946
v -26.9648 -0.594 -2.8946
v -28 -0.0991 -2.8945
v -27.9976 -0.1272 -2.8945
v -27.9619 0.1232 -2.8945
v -27.937 -0.3671 -2.8945
v -27.9026 -0.4181 -2.8945
v -27.8319 0.3408 -2.8945
v -27.827 -0.5307 -2.8945
v -27.7888 -0.5617 -2.8945
v -27.7844 0.382 -2.8945
v -27.638 0.4854 -2.8945
v -27.6312 -0.6727 -2.8945
v -27.5497 -0.6969 -2.8945
v -27.3927 0.5495 -2.8945
v -27.39 -0.7333 -2.8945
v -27.3467 0.5509 -2.8945
v -27.315 0.5483 -2.8945
v -27.2961 -0.7231 -2.8945
v -27.1938 0.5226 -2.8945
v -27.1432 -0.6976 -2.8945
v -27.1157 -0.6881 -2.8945
v -27.1097 0.5049 -2.8945
v -27.0773 -0.6701 -2.8945
v -27.0518 0.4683 -2.8945
v -26.901 0.3665 -2.8945
v -26.8953 -0.5404 -2.8945
v -26.8775 -0.5193 -2.8945
v -26.8656 0.3158 -2.8945
v -26.811 -0.4192 -2.8945
v -26.7902 0.2071 -2.8945
v -26.78 -0.3727 -2.8945
v -26.7704 0.1725 -2.8945
v -26.7602 -0.3286 -2.8945
v -26.7476 0.0994 -2.8945
v -26.7456 -0.2831 -2.8945
v -26.73 -0.2014 -2.8945
v -26.714 -0.1185 -2.8945
v -26.7135 -0.0916 -2.8945
v -20.7114 0.3759 -2.8945
v -26.7603 0.1552 -2.8944
v -22.5057 -7.2775 -2.894
v -31.4176 3.5493 -2.8939
v -22.9838 -6.8467 -2.8937
v -31.4501 3.5742 -2.8936
v -21.6674 -0.2048 -2.8935
v -30.4939 -6.5284 -2.8933
v -31.6855 -7.7933 -2.8931
v -23.601 -7.0447 -2.8931
v -31.2171 2.8594 -2.893
v -23.0373 -7.6406 -2.8927
v -32.8295 0.2676 -2.8926
v -33.7395 0.2725 -2.8925
v -23.1657 -6.6415 -2.8923
v -33.2934 0.3801 -2.8921
v -30.7975 -7.0124 -2.8921
v -23.1128 3.4936 -2.8921
v -23.3968 -6.3826 -2.8918
v -31.5619 3.6961 -2.8916
v -31.2194 3.4176 -2.8915
v -31.3585 -6.7567 -2.8914
v -20.805 -0.2706 -2.8914
v -22.8713 -6.9583 -2.891
v -22.6159 3.1243 -2.891
v -20.7852 0.5132 -2.891
v -30.8941 3.0493 -2.8907
v -23.5755 2.8616 -2.8902
v -23.165 -6.6413 -2.89
v -31.8995 -7.621 -2.8899
v -24.1005 -6.0972 -2.8899
v -23.5266 -6.2448 -2.8899
v -23.331 -7.3686 -2.8899
v -23.5912 2.886 -2.8898
v -22.4636 -7.4551 -2.8897
v -23.3833 2.8162 -2.8896
v -21.3576 -0.2188 -2.8893
v -23.6014 -7.0459 -2.8892
v -31.8041 3.374 -2.8891
v -20.6607 0.1869 -2.889
v -33.7621 0.1413 -2.8889
v -33.0001 0.3215 -2.8889
v -20.7639 -0.2813 -2.8888
v -23.1232 -7.5669 -2.8887
v -33.7538 0.2228 -2.8886
v -32.9002 -0.2253 -2.8886
v -23.5589 2.8375 -2.8883
v -31.8025 3.0397 -2.8882
v -31.3817 2.9034 -2.8882
v -31.6682 -7.0638 -2.8881
v -30.8799 -7.1289 -2.8881
v -23.4338 3.2219 -2.8879
v -22.6165 3.152 -2.8878
v -31.7127 3.5624 -2.8877
v -30.665 -6.8196 -2.8877
v -33.603 0.4902 -2.8876
v -31.8143 3.0901 -2.8875
v -23.9297 -6.5284 -2.8875
v -31.2108 -7.486 -2.8872
v -31.4974 2.941 -2.8871
v -31.6737 3.6168 -2.887
v -31.7561 2.9848 -2.8869
v -22.8734 -7.8025 -2.8869
v -22.8041 3.6775 -2.8869
v -22.6226 3.3405 -2.8867
v -30.7969 -7.0141 -2.8866
v -30.576 -5.9309 -2.8866
v -22.8431 3.7038 -2.8865
v -23.7137 -6.8838 -2.8864
v -22.4636 -7.3492 -2.8864
v -22.6631 3.4698 -2.8863
v -32.6988 0.2292 -2.8862
v -23.6063 2.9112 -2.8862
v -31.7717 -7.7395 -2.8861
v -30.6004 -6.7234 -2.8854
v -20.6946 0.3338 -2.8854
v -31.5074 -7.7552 -2.8853
v -21.0125 0.3937 -2.8853
v -32.7657 -0.2254 -2.885
v -22.7381 -7.7933 -2.8848
v -33.3564 -0.218 -2.8846
v -31.9563 -7.3829 -2.8846
v -33.2351 -0.2225 -2.8845
v -23.5475 3.0737 -2.8843
v -33.1698 0.3621 -2.8842
v -31.8895 -7.2582 -2.8841
v -31.3186 3.4936 -2.884
v -23.065 -6.7567 -2.8838
v -33.471 -0.2133 -2.8835
v -33.5587 0.4605 -2.8834
v -20.8988 0.4281 -2.8833
v -33.4902 0.4005 -2.8832
v -23.5421 2.8147 -2.8832
v -23.1631 -6.6411 -2.8832
v -33.582 -0.2364 -2.8831
v -30.8559 2.8616 -2.8831
v -31.6095 -7.8213 -2.8827
v -30.8402 2.886 -2.8827
v -23.3136 -6.4686 -2.8827
v -21.5939 0.2676 -2.8822
v -31.0482 2.8162 -2.882
v -31.8155 3.1243 -2.8818
v -22.6874 3.5138 -2.8817
v -23.5437 -7.1289 -2.8815
v -31.8377 -7.2119 -2.8813
v -30.8725 2.8375 -2.8812
v -22.524 -7.621 -2.8811
v -31.8055 -7.7192 -2.8809
v -23.8476 -5.9309 -2.8807
v -21.13 0.3801 -2.8807
v -30.9977 3.2219 -2.8805
v -33.6912 0.4093 -2.8804
v -20.6839 0.2725 -2.8802
v -23.2128 -7.486 -2.8799
v -22.7553 -7.0638 -2.8799
v -23.6202 2.9363 -2.8795
v -23.3095 3.3517 -2.8793
v -23.1985 2.8461 -2.8792
v -30.8252 2.9112 -2.8791
v -31.815 3.152 -2.8786
v -30.6631 -6.8233 -2.8786
v -31.7571 -7.141 -2.8784
v -31.6274 3.6775 -2.8781
v -21.5232 -0.2253 -2.8781
v -21.4232 0.3215 -2.8781
v -31.5883 3.7038 -2.8778
v -22.9293 3.6706 -2.8777
v -22.7866 2.9865 -2.8777
v -31.8654 -7.6615 -2.8776
v -22.6519 -7.7395 -2.8776
v -31.9313 -7.3018 -2.8775
v -31.8088 3.3405 -2.8775
v -31.0618 -6.4087 -2.8775
v -30.9724 -7.242 -2.8775
v -22.9161 -7.7552 -2.8773
v -31.7683 3.4697 -2.8772
v -30.8839 3.0737 -2.8771
v -33.6753 0.4455 -2.8766
v -20.6613 0.1413 -2.8766
v -20.6696 0.2228 -2.8763
v -30.8894 2.8147 -2.876
v -21.7246 0.2292 -2.876
v -23.5242 2.7922 -2.8758
v -22.4673 -7.3829 -2.8757
v -20.8204 0.4902 -2.8756
v -22.5341 -7.2582 -2.8754
v -23.2427 -6.5468 -2.8753
v -23.7153 -6.8886 -2.8752
v -21.6577 -0.2254 -2.8747
v -31.9341 -7.5394 -2.8746
v -22.8141 -7.8213 -2.8745
v -31.9487 -7.4134 -2.8744
v -33.7581 0.0708 -2.8741
v -33.0754 -0.231 -2.8739
v -23.844 -6.6962 -2.8732
v -21.1882 -0.2225 -2.8732
v -33.6571 0.48 -2.8731
v -21.067 -0.218 -2.8731
v -21.2536 0.3621 -2.873
v -31.5687 -7.8253 -2.8729
v -30.4819 -6.5459 -2.8729
v -23.3663 2.7988 -2.8729
v -31.3881 -7.6406 -2.8728
v -31.5063 -7.7601 -2.8727
v -31.744 3.5138 -2.8726
v -31.6486 -7.8195 -2.8726
v -31.2847 -6.6646 -2.8726
v -30.3079 -6.1094 -2.8726
v -22.5859 -7.2119 -2.8726
v -30.8112 2.9363 -2.8725
v -22.6181 -7.7192 -2.8723
v -23.7155 -6.8899 -2.8719
v -23.2095 3.4335 -2.8718
v -20.9524 -0.2133 -2.8717
v -31.4439 -6.848 -2.8716
v -31.1219 3.3517 -2.8716
v -22.975 3.5895 -2.8715
v -20.8647 0.4605 -2.8715
v -20.9332 0.4005 -2.8714
v -31.2329 2.8461 -2.8713
v -31.8337 -7.6923 -2.8712
v -31.7279 -7.7754 -2.8712
v -20.8414 -0.2364 -2.8712
v -23.2414 -6.5465 -2.8711
v -23.0358 2.895 -2.8711
v -31.1531 -6.5105 -2.871
v -23.4512 -7.242 -2.8707
v -22.921 2.9359 -2.8701
v -23.1595 -6.6416 -2.87
v -22.6665 -7.141 -2.8699
v -23.6331 2.9615 -2.8697
v -33.7359 -0.0834 -2.8695
v -32.8349 0.2859 -2.8695
v -30.9126 -6.2402 -2.8694
v -22.7105 2.9928 -2.8693
v -31.5021 3.6706 -2.8692
v -22.6226 3.1905 -2.8692
v -31.6448 2.9865 -2.8689
v -31.1536 -6.5104 -2.8688
v -22.5582 -7.6615 -2.8688
v -33.4215 0.3968 -2.8686
v -30.9072 2.7922 -2.8686
v -22.4923 -7.3018 -2.8686
v -31.5555 -6.9575 -2.8685
v -23.5561 3.0969 -2.8685
v -20.7322 0.4093 -2.8682
v -31.4425 -7.6842 -2.8681
v -31.4994 -7.7462 -2.8678
v -31.3031 -7.567 -2.8678
v -23.4371 3.2438 -2.8676
v -31.1539 -6.5103 -2.8675
v -30.6615 -6.828 -2.8675
v -33.6284 -0.2578 -2.8673
v -33.5473 -0.2096 -2.8673
v -31.094 -7.3712 -2.8673
v -24.1157 -6.1094 -2.8673
v -31.286 -6.6651 -2.8672
v -23.9417 -6.5459 -2.8672
v -22.9502 3.6343 -2.8666
v -33.7302 -0.1114 -2.8663
v -30.5994 -5.9198 -2.8662
v -30.6614 -6.8287 -2.8661
v -31.5235 -7.7956 -2.866
v -31.6867 -7.8053 -2.8659
v -22.4895 -7.5394 -2.8658
v -22.4749 -7.4134 -2.8655
v -31.0651 2.7988 -2.8654
v -23.0355 -7.6406 -2.8651
v -22.7491 2.9954 -2.865
v -22.8549 -7.8253 -2.8649
v -23.5064 2.7712 -2.8647
v -32.703 0.2495 -2.8646
v -23.3853 -6.3793 -2.8646
v -31.9171 -7.5703 -2.8645
v -20.7481 0.4455 -2.8645
v -30.6612 -6.8295 -2.8644
v -23.6022 -7.0535 -2.8644
v -22.7749 -7.8195 -2.8644
v -33.7205 -0.147 -2.8642
v -33.3034 0.386 -2.8641
v -32.9098 -0.2403 -2.864
v -31.4165 -7.6622 -2.864
v -31.2219 3.4335 -2.8639
v -22.9797 -6.848 -2.8638
v -23.1065 3.5061 -2.8637
v -33.7549 0.1038 -2.8636
v -30.7962 -7.0211 -2.8635
v -32.7754 -0.2433 -2.8632
v -33.0077 0.3352 -2.8631
v -31.4564 3.5895 -2.8631
v -33.6885 -0.2376 -2.863
v -21.348 -0.231 -2.863
v -31.3956 2.895 -2.8628
v -23.511 -6.2402 -2.8628
v -23.158 -6.6412 -2.8628
v -22.6957 -7.7754 -2.8628
v -30.7983 2.9615 -2.8627
v -22.5899 -7.6923 -2.8626
v -20.6653 0.0708 -2.8618
v -31.364 -6.7592 -2.8617
v -31.5104 2.9359 -2.8616
v -30.8753 3.0969 -2.8614
v -23.0371 3.5456 -2.8614
v -23.3062 -6.4686 -2.8612
v -20.7663 0.48 -2.861
v -23.6023 -7.0544 -2.8605
v -22.8681 -6.9575 -2.8605
v -33.7375 -0.0397 -2.8604
v -23.1575 -6.6412 -2.8604
v -31.7208 2.9928 -2.8603
v -23.1205 -7.567 -2.8603
v -22.9811 -7.6842 -2.8603
v -30.9943 3.2438 -2.8602
v -23.8242 -5.9198 -2.8602
v -23.3296 -7.3712 -2.8602
v -31.8088 3.1905 -2.8601
v -22.9241 -7.7462 -2.8599
v -22.6716 2.9986 -2.8598
v -31.9353 -7.4582 -2.8594
v -21.5885 0.2859 -2.8591
v -33.7451 0.0224 -2.8589
v -31.6712 -7.0629 -2.8589
v -31.9053 -7.28 -2.8588
v -30.6607 -6.8318 -2.8587
v -23.7173 -6.8943 -2.8587
v -23.238 -6.5462 -2.8587
v -31.8646 -7.2352 -2.8586
v -30.8813 -7.1358 -2.8586
v -31.4812 3.6343 -2.8582
v -30.5952 -6.7352 -2.8581
v -23.6445 2.9859 -2.8581
v -31.2143 -7.4862 -2.858
v -22.9001 -7.7956 -2.858
v -30.796 -7.0224 -2.8579
v -23.3051 -6.4683 -2.8576
v -22.7369 -7.8053 -2.8576
v -30.925 2.7712 -2.8575
v -22.704 3.5482 -2.8575
v -20.6875 -0.0834 -2.8572
v -31.9292 -7.5011 -2.8571
v -22.6257 3.3026 -2.8571
v -33.2456 -0.2289 -2.857
v -21.0019 0.3968 -2.8569
v -33.1791 0.3706 -2.8568
v -23.6686 2.805 -2.8567
v -33.3669 -0.2213 -2.8566
v -22.6282 3.1551 -2.8566
v -31.1568 -6.5099 -2.8564
v -23.6846 2.8296 -2.8562
v -23.0069 -7.6622 -2.8562
v -31.6823 2.9954 -2.8561
v -33.5785 0.4677 -2.856
v -23.1834 2.8351 -2.8557
v -22.5065 -7.5703 -2.8557
v -31.3249 3.5061 -2.8556
v -23.3044 -6.4682 -2.8554
v -20.8761 -0.2096 -2.8554
v -20.795 -0.2578 -2.8552
v -31.8854 -7.626 -2.8551
v -22.643 3.0499 -2.8551
v -22.6346 3.0821 -2.8548
v -31.9313 -7.3595 -2.8546
v -23.6519 2.781 -2.8545
v -21.7204 0.2495 -2.8544
v -23.349 2.783 -2.8541
v -23.8475 -6.7048 -2.854
v -23.0596 -6.7592 -2.854
v -20.6933 -0.1114 -2.854
v -31.8084 -7.714 -2.8538
v -22.6474 3.4206 -2.8538
v -22.627 3.2503 -2.8536
v -23.1561 -6.6415 -2.8535
v -22.6693 3.4822 -2.8534
v -21.5137 -0.2403 -2.8534
v -22.6372 3.3738 -2.8533
v -31.3943 3.5456 -2.8531
v -33.716 0.3044 -2.8528
v -23.6997 2.8546 -2.8528
v -22.7333 3.5953 -2.8528
v -21.6481 -0.2433 -2.8528
v -21.12 0.386 -2.8527
v -33.7332 0.2279 -2.8526
v -21.4157 0.3352 -2.8523
v -23.5423 -7.1358 -2.852
v -20.703 -0.147 -2.852
v -33.6184 0.4822 -2.8519
v -22.6324 3.1178 -2.8516
v -33.5927 -0.2292 -2.8514
v -33.7406 0.1817 -2.8513
v -33.6963 -0.1942 -2.8512
v -30.7869 2.9859 -2.8512
v -20.6685 0.1038 -2.8512
v -30.6598 -6.8344 -2.8511
v -23.4886 2.752 -2.851
v -31.7597 2.9986 -2.8508
v -20.7349 -0.2376 -2.8508
v -23.2093 -7.4862 -2.8507
v -22.7524 -7.0629 -2.8506
v -31.7596 -7.1406 -2.8505
v -23.309 3.3681 -2.8505
v -22.4883 -7.4582 -2.8505
v -31.0705 -6.4079 -2.8503
v -22.5183 -7.28 -2.85
v -22.559 -7.2352 -2.8499
v -30.7627 2.805 -2.8498
v -23.5631 3.1207 -2.8498
v -22.8363 3.7341 -2.8498
v -23.6348 2.7581 -2.8495
v -30.7468 2.8296 -2.8493
v -23.718 -6.8976 -2.8493
v -31.4908 -7.7365 -2.849
v -30.6173 -5.9128 -2.8489
v -31.7273 3.5482 -2.8485
v -31.071 -6.4078 -2.8482
v -23.0677 3.5304 -2.8482
v -22.4944 -7.5011 -2.8482
v -20.686 -0.0397 -2.8481
v -31.8057 3.3026 -2.848
v -31.248 2.8351 -2.8477
v -33.0856 -0.2407 -2.8476
v -31.7723 -7.7428 -2.8476
v -30.7794 2.781 -2.8475
v -31.8032 3.1551 -2.8474
v -31.5403 -7.8302 -2.8474
v -30.9756 -7.2459 -2.8474
v -30.2946 -6.121 -2.8474
v -30.4738 -6.5592 -2.8473
v -23.7181 -6.8983 -2.8472
v -31.1594 -6.5102 -2.8468
v -22.8073 2.9726 -2.8467
v -20.6784 0.0224 -2.8466
v -31.0824 2.783 -2.8465
v -23.7138 2.88 -2.8465
v -22.5382 -7.626 -2.8463
v -30.7317 2.8546 -2.846
v -31.7883 3.0499 -2.8459
v -23.8493 -6.7081 -2.8458
v -22.4923 -7.3595 -2.8458
v -23.2344 -6.5467 -2.8457
v -21.1779 -0.2289 -2.8457
v -31.7968 3.0821 -2.8456
v -31.5682 -7.8438 -2.8456
v -21.2443 0.3706 -2.8456
v -31.392 -7.6387 -2.8455
v -23.3795 -6.3786 -2.8451
v -23.3015 -6.468 -2.845
v -22.7794 3.6434 -2.845
v -21.0566 -0.2213 -2.845
v -32.8412 0.3018 -2.8448
v -31.8583 -7.6596 -2.8448
v -31.784 3.4206 -2.8447
v -23.0227 2.8891 -2.8447
v -23.6545 3.0102 -2.8446
v -31.8044 3.2503 -2.8444
v -31.7621 3.4822 -2.8443
v -22.6208 -7.7185 -2.8442
v -31.7942 3.3738 -2.8441
v -23.2041 3.4474 -2.8441
v -20.8449 0.4677 -2.844
v -31.6981 3.5953 -2.8438
v -23.7181 -6.8994 -2.8438
v -30.9427 2.752 -2.8437
v -23.439 3.2636 -2.8437
v -23.8064 -5.9128 -2.8429
v -31.1224 3.3681 -2.8428
v -31.2903 -6.6668 -2.8427
v -30.8682 3.1207 -2.8427
v -30.9249 -6.2379 -2.8426
v -30.7966 2.7581 -2.8426
v -31.7989 3.1178 -2.8425
v -24.1291 -6.121 -2.8421
v -31.446 -6.8516 -2.842
v -22.6641 -7.1406 -2.842
v -23.6165 2.7352 -2.8418
v -33.7231 -0.0693 -2.8417
v -31.7041 -7.7964 -2.8416
v -30.5928 -6.7422 -2.8416
v -23.9499 -6.5592 -2.8416
v -32.708 0.2674 -2.8413
v -23.2334 -6.5467 -2.8413
v -33.4327 0.3968 -2.8411
v -31.5951 3.7341 -2.8411
v -31.1607 -6.51 -2.8411
v -22.9328 -7.7365 -2.8411
v -22.9158 3.7076 -2.8411
v -33.487 -0.2117 -2.841
v -22.91 2.9322 -2.8409
v -31.3065 -7.5653 -2.8408
v -33.695 0.3524 -2.8406
v -23.4481 -7.2459 -2.8406
v -22.9675 3.607 -2.8406
v -20.7075 0.3044 -2.8406
v -33.546 0.4276 -2.8404
v -20.6903 0.2279 -2.8403
v -31.5567 -6.961 -2.8402
v -31.3635 3.5304 -2.8399
v -20.8051 0.4822 -2.8399
v -30.6591 -6.8384 -2.8398
v -30.7176 2.88 -2.8397
v -31.8803 -7.2563 -2.8396
v -30.5926 -6.7431 -2.8395
v -22.8833 -7.8302 -2.8394
v -20.8307 -0.2292 -2.8394
v -32.785 -0.2587 -2.8392
v -22.6514 -7.7428 -2.8391
v -20.7272 -0.1942 -2.839
v -20.6829 0.1817 -2.839
v -31.922 -7.4123 -2.8389
v -31.1611 -6.51 -2.8389
v -31.606 -7.845 -2.8386
v -23.2993 -6.4684 -2.8386
v -30.6591 -6.839 -2.8384
v -31.6588 -7.8266 -2.8383
v -22.8746 3.7395 -2.8383
v -31.7408 -7.7674 -2.8382
v -22.6336 3.3306 -2.8382
v -31.624 2.9726 -2.8379
v -23.0317 -7.6387 -2.8378
v -32.9194 -0.2527 -2.8377
v -30.7768 3.0102 -2.8377
v -31.1613 -6.51 -2.8375
v -23.3768 -6.3784 -2.8375
v -22.8555 -7.8438 -2.8375
v -31.9042 -7.3035 -2.8374
v -31.2911 -6.6677 -2.8373
v -23.7267 2.9055 -2.8372
v -31.099 -7.3722 -2.837
v -21.3378 -0.2407 -2.8367
v -30.659 -6.8397 -2.8366
v -33.016 0.3463 -2.8363
v -31.4086 2.8891 -2.8363
v -30.9924 3.2636 -2.8363
v -31.6519 3.6434 -2.8362
v -31.2272 3.4474 -2.8362
v -22.5653 -7.6596 -2.8361
v -23.4988 -6.2379 -2.8359
v -23.0969 3.5161 -2.8357
v -33.3137 0.389 -2.8356
v -22.8129 3.7104 -2.8356
v -22.7037 3.0007 -2.8356
v -23.601 -7.0605 -2.8352
v -30.8148 2.7352 -2.8348
v -23.4714 2.735 -2.8348
v -31.8928 -7.5834 -2.8346
v -30.7972 -7.028 -2.8344
v -21.5823 0.3018 -2.8343
v -22.9776 -6.8516 -2.8342
v -23.1172 -7.5653 -2.8333
v -33.6371 -0.2369 -2.8332
v -22.7196 -7.7964 -2.8332
v -23.3322 2.7693 -2.8329
v -31.5156 3.7076 -2.8326
v -31.9084 -7.5264 -2.8324
v -31.5213 2.9322 -2.8324
v -22.6621 3.4507 -2.8323
v -33.7385 0.1295 -2.8322
v -31.4638 3.607 -2.8322
v -31.3672 -6.7636 -2.8321
v -22.8669 -6.961 -2.8321
v -23.2973 -6.4686 -2.8316
v -31.6715 -7.0658 -2.8315
v -31.9169 -7.4421 -2.8314
v -23.6009 -7.0612 -2.8313
v -21.7155 0.2674 -2.8311
v -32.0429 -0.0825 -2.831
v -32.0392 -0.054 -2.8309
v -23.5983 2.7141 -2.8309
v -30.659 -6.8417 -2.8308
v -30.5915 -6.7461 -2.8308
v -22.5433 -7.2563 -2.8308
v -23.1689 2.8265 -2.8307
v -30.7046 2.9055 -2.8304
v -23.7189 -6.9031 -2.8304
v -22.8177 -7.845 -2.8304
v -23.1522 -6.6431 -2.8303
v -22.9929 3.5773 -2.8302
v -22.5016 -7.4123 -2.8301
v -23.3247 -7.3722 -2.83
v -22.7648 -7.8266 -2.83
v -23.5683 3.144 -2.8299
v -22.6829 -7.7674 -2.8298
v -32.0474 -0.1118 -2.8297
v -31.5567 3.7395 -2.8297
v -31.0759 -6.4072 -2.8297
v -31.2193 -7.4845 -2.8296
v -31.8364 -7.2087 -2.8294
v -20.9908 0.3968 -2.8294
v -20.7004 -0.0693 -2.8294
v -30.6337 -5.9072 -2.8293
v -23.663 3.0333 -2.8293
v -30.8852 -7.1411 -2.8292
v -20.9365 -0.2117 -2.8292
v -33.7102 -0.1029 -2.829
v -33.2558 -0.2325 -2.829
v -31.7978 3.3306 -2.829
v -21.6385 -0.2587 -2.8289
v -33.189 0.3763 -2.8288
v -30.7974 -7.029 -2.8288
v -22.5195 -7.3035 -2.8286
v -20.8775 0.4276 -2.8285
v -20.7285 0.3524 -2.8284
v -33.3772 -0.2217 -2.8282
v -33.5128 0.397 -2.828
v -31.8699 -7.6248 -2.828
v -23.2965 -6.4686 -2.8279
v -31.3345 3.5161 -2.8276
v -33.712 0.2573 -2.8275
v -30.9599 2.735 -2.8275
v -21.5041 -0.2527 -2.8271
v -31.9066 -7.3385 -2.8269
v -31.6184 3.7104 -2.8268
v -31.7276 3.0007 -2.8266
v -31.5024 -7.7785 -2.8263
v -31.1635 -6.5103 -2.8262
v -23.7382 2.9302 -2.826
v -23.8523 -6.7164 -2.8259
v -22.5308 -7.5834 -2.8259
v -22.639 3.2043 -2.8256
v -23.2959 -6.4687 -2.8255
v -21.4075 0.3463 -2.8255
v -33.7365 0.0794 -2.8254
v -31.0991 2.7693 -2.8253
v -32.0527 -0.1406 -2.825
v -23.0565 -6.7636 -2.8245
v -30.2806 -6.1351 -2.8243
v -32.0364 -0.0236 -2.8242
v -21.1098 0.389 -2.8242
v -31.9104 -7.4697 -2.8239
v -30.8331 2.7141 -2.8239
v -33.7211 -0.0117 -2.8238
v -33.6999 -0.138 -2.8237
v -31.7596 -7.1432 -2.8237
v -22.5153 -7.5264 -2.8236
v -22.6535 3.0733 -2.8235
v -22.7522 -7.0658 -2.8233
v -31.7692 3.4507 -2.8232
v -23.79 -5.9072 -2.8232
v -31.4723 -7.7067 -2.8231
v -30.6586 -6.8439 -2.823
v -31.2625 2.8265 -2.8228
v -30.863 3.144 -2.8228
v -23.5384 -7.1411 -2.8226
v -22.5068 -7.4421 -2.8226
v -30.7683 3.0333 -2.8224
v -23.2044 -7.4845 -2.8223
v -22.9375 3.6679 -2.8223
v -22.6877 3.4971 -2.8223
v -22.3806 -0.0825 -2.8222
v -22.3843 -0.054 -2.8221
v -31.4383 3.5772 -2.8218
v -23.3058 3.3826 -2.8218
v -22.7679 2.9867 -2.8217
v -33.5905 0.451 -2.8216
v -23.7189 -6.9057 -2.8214
v -22.645 3.1606 -2.8211
v -20.7864 -0.2369 -2.8211
v -23.7189 -6.9058 -2.8209
v -22.3761 -0.1118 -2.8208
v -22.5873 -7.2087 -2.8207
v -33.0956 -0.2476 -2.8202
v -31.0785 -6.4075 -2.8202
v -23.2291 -6.548 -2.8199
v -20.685 0.1295 -2.8199
v -30.4683 -6.5706 -2.8198
v -23.7707 2.7433 -2.8198
v -33.6526 0.4369 -2.8196
v -31.5137 -7.8187 -2.8195
v -23.7868 2.7678 -2.8194
v -22.5538 -7.6248 -2.8193
v -32.0587 -0.1697 -2.8192
v -30.6931 2.9302 -2.8192
v -33.5295 -0.2046 -2.8191
v -24.1431 -6.135 -2.819
v -31.3978 -7.635 -2.8188
v -23.7189 -6.9064 -2.8188
v -22.6788 3.0261 -2.8187
v -32.8484 0.3154 -2.8186
v -23.8532 -6.7188 -2.8186
v -22.9213 -7.7785 -2.8183
v -22.5171 -7.3385 -2.8181
v -31.0789 -6.4075 -2.818
v -21.2345 0.3763 -2.8177
v -21.1678 -0.2325 -2.8177
v -23.5804 2.6952 -2.8175
v -23.7537 2.7189 -2.8174
v -31.4914 -7.7412 -2.8173
v -30.9812 -7.2479 -2.8171
v -23.0108 2.8859 -2.817
v -23.4391 3.281 -2.8168
v -20.7133 -0.1029 -2.8168
v -21.0463 -0.2217 -2.8167
v -31.7923 3.2043 -2.8165
v -31.1654 -6.5112 -2.8165
v -23.1964 3.4591 -2.8163
v -23.8021 2.7931 -2.8162
v -23.4534 2.7187 -2.8162
v -22.3708 -0.1406 -2.8162
v -20.9107 0.397 -2.8162
v -30.9336 -6.2379 -2.8161
v -32.714 0.2835 -2.816
v -33.6841 -0.1672 -2.8157
v -23.7187 -6.9073 -2.8154
v -31.5645 -7.8604 -2.8153
v -22.9513 -7.7067 -2.8153
v -22.3871 -0.0236 -2.8153
v -23.3707 -6.3779 -2.8152
v -22.6641 -7.1432 -2.8152
v -20.7115 0.2573 -2.8152
v -23.2938 -6.4691 -2.815
v -22.5133 -7.4697 -2.815
v -31.8011 -7.7071 -2.8148
v -31.859 -7.2382 -2.8147
v -31.7778 3.0733 -2.8144
v -31.1255 3.3826 -2.8141
v -23.9554 -6.5706 -2.8141
v -22.9022 3.7227 -2.8141
v -22.8987 2.9324 -2.814
v -33.6649 0.3932 -2.8139
v -30.5905 -6.7521 -2.8139
v -31.4938 3.6679 -2.8138
v -31.313 -7.5616 -2.8136
v -32.0346 0.0069 -2.8135
v -31.4539 -7.677 -2.8135
v -33.6048 -0.2124 -2.8134
v -31.7436 3.4971 -2.8133
v -31.8396 -7.6585 -2.8132
v -33.4438 0.394 -2.8131
v -30.6606 2.7433 -2.8131
v -20.687 0.0794 -2.8131
v -31.6634 2.9867 -2.8129
v -31.4463 -6.8576 -2.8129
v -31.2934 -6.671 -2.8129
v -32.7945 -0.2711 -2.8128
v -30.6445 2.7678 -2.8128
v -23.7484 2.9547 -2.8126
v -23.7364 2.696 -2.8124
v -31.7863 3.1606 -2.812
v -32.9294 -0.2628 -2.8118
v -31.5557 -6.9662 -2.8118
v -30.5904 -6.7529 -2.8118
v -31.8986 -7.3673 -2.8115
v -30.2614 -6.1569 -2.8115
v -22.91 -7.8187 -2.8115
v -20.7236 -0.138 -2.8115
v -20.7024 -0.0117 -2.8115
v -22.9577 3.6247 -2.8112
v -33.5677 -0.2003 -2.8111
v -23.0259 -7.635 -2.8111
v -33.7054 -0.0509 -2.8108
v -31.1662 -6.5114 -2.8107
v -30.6776 2.7189 -2.8107
v -23.67 3.0568 -2.8105
v -30.8509 2.6952 -2.8104
v -23.4426 -7.2479 -2.8103
v -22.3648 -0.1697 -2.8103
v -33.7115 0.2083 -2.8102
v -32.0655 -0.1977 -2.8102
v -23.8162 2.8186 -2.8102
v -23.3166 2.7583 -2.81
v -22.715 3.557 -2.8099
v -31.7525 3.0261 -2.8097
v -31.9222 -0.1012 -2.8096
v -30.6292 2.7931 -2.8096
v -20.833 0.451 -2.8096
v -33.6914 0.3016 -2.8095
v -33.5578 0.4174 -2.8095
v -30.9922 3.281 -2.8094
v -23.4901 -6.2379 -2.8094
v -22.9323 -7.7412 -2.8094
v -21.3279 -0.2476 -2.8092
v -31.9268 -0.1308 -2.8088
v -30.9779 2.7187 -2.8088
v -33.025 0.3547 -2.8087
v -31.4204 2.8859 -2.8087
v -23.5716 3.1663 -2.8087
v -30.6588 -6.8483 -2.8086
v -31.1664 -6.5116 -2.8085
v -31.9185 -0.0722 -2.8084
v -23.292 -6.4699 -2.8084
v -31.2349 3.4591 -2.8083
v -23.0856 3.5235 -2.8082
v -21.5751 0.3154 -2.8081
v -30.2388 -5.6035 -2.808
v -30.217 -5.6163 -2.8079
v -30.1931 -5.6314 -2.8078
v -31.1049 -7.3708 -2.8077
v -33.3245 0.3889 -2.8075
v -20.7709 0.4369 -2.8075
v -33.7168 0.0165 -2.8074
v -23.3686 -6.3782 -2.8073
v -20.894 -0.2046 -2.8073
v -31.1665 -6.5117 -2.8072
v -30.2588 -5.5927 -2.8072
v -22.8593 -7.8604 -2.8072
v -31.8989 -7.4247 -2.8071
v -22.7327 3.0008 -2.807
v -31.7196 -7.7763 -2.8065
v -22.6416 3.2944 -2.8064
v -33.7218 0.045 -2.8063
v -24.1623 -6.1569 -2.8062
v -22.6226 -7.7071 -2.8062
v -23.1107 -7.5616 -2.8061
v -31.765 -7.7347 -2.806
v -23.5976 -7.0656 -2.806
v -22.5647 -7.2382 -2.806
v -30.6829 2.9548 -2.8058
v -21.7096 0.2835 -2.8058
v -22.9698 -7.677 -2.8057
v -31.5291 3.7227 -2.8056
v -30.6949 2.696 -2.8056
v -23.0132 3.5575 -2.8055
v -31.5326 2.9324 -2.8054
v -30.8004 -7.0331 -2.8054
v -22.6609 3.3989 -2.8054
v -31.8688 -7.2668 -2.8053
v -33.6444 -0.2113 -2.8052
v -30.1693 -5.6473 -2.8051
v -22.9775 -6.8576 -2.8051
v -31.8843 -7.3154 -2.8049
v -31.6746 -7.8121 -2.8049
v -31.9321 -0.1598 -2.8047
v -23.155 2.8203 -2.8047
v -22.3889 0.0069 -2.8047
v -31.6697 -7.0708 -2.8046
v -22.5841 -7.6585 -2.8046
v -23.7179 2.673 -2.8044
v -22.868 -6.9662 -2.8038
v -30.7612 3.0568 -2.8036
v -30.615 2.8186 -2.8036
v -20.7394 -0.1672 -2.8036
v -22.7449 3.5973 -2.8034
v -31.2251 -7.4811 -2.803
v -30.5899 -6.7554 -2.8029
v -31.4735 3.6247 -2.8028
v -24.1849 -5.6035 -2.8028
v -30.6593 -6.8499 -2.8027
v -24.2306 -5.6314 -2.8027
v -24.2067 -5.6163 -2.8027
v -22.6463 3.226 -2.8027
v -22.5251 -7.3673 -2.8027
v -31.3679 -6.7697 -2.8026
v -31.9156 -0.0423 -2.8025
v -21.629 -0.2711 -2.8024
v -31.1147 2.7583 -2.8023
v -30.6534 -5.9006 -2.8022
v -24.165 -5.5927 -2.8019
v -23.7184 -6.9101 -2.8017
v -23.5627 2.6781 -2.8017
v -20.7586 0.3932 -2.8017
v -30.8596 3.1663 -2.8016
v -23.8293 2.8443 -2.8014
v -20.9797 0.394 -2.8014
v -20.8188 -0.2124 -2.8014
v -22.358 -0.1977 -2.8013
v -21.4942 -0.2628 -2.8011
v -31.8005 -7.18 -2.801
v -22.5013 -0.1012 -2.801
v -31.7163 3.557 -2.8009
v -23.1485 -6.648 -2.8008
v -33.2657 -0.2332 -2.8007
v -31.8711 -7.5803 -2.8007
v -23.3188 -7.3708 -2.8007
v -33.1991 0.379 -2.8005
v -22.6501 3.3441 -2.8002
v -22.4968 -0.1308 -2.8002
v -33.3875 -0.2189 -2.8001
v -31.3457 3.5235 -2.8001
v -30.1456 -5.664 -2.8001
v -24.2544 -5.6473 -2.8
v -22.5051 -0.0722 -2.7998
v -32.034 0.0373 -2.7993
v -30.8912 -7.1436 -2.7993
v -23.8545 -6.7256 -2.7993
v -31.0826 -6.408 -2.7992
v -22.8061 3.7023 -2.7992
v -20.8558 -0.2003 -2.7992
v -31.9382 -0.1889 -2.7989
v -23.2901 -6.4709 -2.7989
v -20.7182 -0.0509 -2.7986
v -33.6979 0.2334 -2.7983
v -22.5249 -7.4247 -2.7983
v -32.0729 -0.2244 -2.7982
v -23.8546 -6.726 -2.7982
v -31.6985 3.0008 -2.7981
v -22.7042 -7.7763 -2.7981
v -21.3985 0.3547 -2.7979
v -20.712 0.2083 -2.7979
v -31.7574 -7.1482 -2.7977
v -30.7134 2.673 -2.7976
v -22.6587 -7.7347 -2.7975
v -20.8658 0.4174 -2.7975
v -31.8932 -7.4534 -2.7974
v -23.757 2.9781 -2.7973
v -20.7322 0.3016 -2.7973
v -31.7897 3.2944 -2.7972
v -31.4181 3.5575 -2.7972
v -33.6764 0.3305 -2.7969
v -31.2762 2.8203 -2.7966
v -22.7491 -7.8121 -2.7966
v -22.6641 3.1114 -2.7966
v -22.5549 -7.2668 -2.7965
v -31.7704 3.3989 -2.7963
v -22.754 -7.0708 -2.7963
v -22.5394 -7.3154 -2.7962
v -23.7704 -5.9006 -2.7961
v -22.4914 -0.1598 -2.7961
v -21.0991 0.3889 -2.7961
v -23.1987 -7.4811 -2.7957
v -23.4362 2.7051 -2.7955
v -22.6468 3.254 -2.7954
v -24.2782 -5.664 -2.7952
v -23.2896 -6.471 -2.7952
v -22.6782 3.4428 -2.7952
v -20.7067 0.0165 -2.7951
v -23.0558 -6.7697 -2.795
v -33.7128 0.1596 -2.7949
v -30.6595 -6.8516 -2.7948
v -30.602 2.8443 -2.7948
v -22.9758 3.5864 -2.7948
v -31.8806 -7.5375 -2.7947
v -30.8686 2.6781 -2.7946
v -31.6863 3.5973 -2.7945
v -30.2852 -5.5779 -2.7943
v -20.7018 0.045 -2.794
v -22.508 -0.0423 -2.7939
v -30.1218 -5.6819 -2.7938
v -23.6995 2.6521 -2.7937
v -31.7849 3.226 -2.7936
v -33.6781 -0.1328 -2.7934
v -31.5829 -7.8657 -2.7934
v -23.3 3.3953 -2.7934
v -30.4645 -6.5819 -2.7931
v -20.7792 -0.2113 -2.7931
v -31.9137 -0.0122 -2.7927
v -23.5326 -7.1436 -2.7927
v -30.2469 -6.1749 -2.7925
v -22.6232 -7.18 -2.7925
v -33.1053 -0.2516 -2.792
v -22.5527 -7.5803 -2.7919
v -31.8517 -7.6052 -2.7917
v -32.8561 0.3262 -2.7915
v -31.407 -7.6287 -2.7914
v -31.6224 -7.8498 -2.7911
v -31.7811 3.3441 -2.791
v -23.855 -6.728 -2.7908
v -30.6743 2.9781 -2.7906
v -22.3896 0.0373 -2.7905
v -31.6252 3.7023 -2.7904
v -23.8409 2.8693 -2.7904
v -33.6017 0.4269 -2.7903
v -22.4853 -0.1889 -2.7903
v -23.6753 3.0801 -2.7899
v -31.945 -0.2168 -2.7897
v -31.838 -7.2215 -2.7896
v -31.0845 -6.409 -2.7896
v -32.7208 0.2971 -2.7894
v -31.8865 -7.4834 -2.7894
v -21.1578 -0.2332 -2.7894
v -22.6664 -7.1482 -2.7893
v -22.3507 -0.2244 -2.7893
v -21.2244 0.379 -2.7893
v -22.9996 2.8853 -2.7891
v -24.1385 -5.5779 -2.789
v -22.7026 3.0251 -2.789
v -24.302 -5.6819 -2.7889
v -33.7157 0.1124 -2.7888
v -22.5306 -7.4534 -2.7886
v -21.0361 -0.2189 -2.7885
v -23.1868 3.4682 -2.7882
v -30.9951 2.7051 -2.7881
v -23.4373 3.2962 -2.7881
v -22.7912 2.9778 -2.7879
v -31.7671 3.1114 -2.7875
v -31.0847 -6.4092 -2.7875
v -23.9593 -6.5819 -2.7874
v -22.843 3.7396 -2.7874
v -24.1768 -6.1749 -2.7873
v -30.9884 -7.2472 -2.7872
v -32.8043 -0.2814 -2.7868
v -30.7317 2.6521 -2.7868
v -22.8856 3.7358 -2.7868
v -31.3222 -7.5559 -2.7867
v -31.4554 3.5864 -2.7864
v -31.7845 3.254 -2.7862
v -31.7531 3.4428 -2.7862
v -22.6587 3.193 -2.786
v -22.5431 -7.5375 -2.786
v -20.7257 0.2334 -2.786
v -30.9432 -6.2387 -2.7859
v -33.6964 -0.0079 -2.7858
v -31.1312 3.3953 -2.7857
v -31.4813 -7.7031 -2.7855
v -31.8171 -7.6627 -2.7854
v -23.3018 2.7498 -2.7854
v -33.5061 -0.2009 -2.7853
v -22.8408 -7.8657 -2.7853
v -30.0987 -5.7001 -2.7852
v -33.6821 0.2588 -2.785
v -33.6131 -0.1943 -2.785
v -32.0342 0.0653 -2.7849
v -23.5731 3.1858 -2.7847
v -20.7471 0.3305 -2.7847
v -23.364 -6.3791 -2.7846
v -32.9391 -0.27 -2.7844
v -32.0809 -0.25 -2.7844
v -31.4917 -7.7467 -2.7844
v -31.5526 -6.9735 -2.7842
v -22.5098 -0.0122 -2.7841
v -22.8897 2.9346 -2.784
v -30.5903 2.8693 -2.7839
v -30.5901 -6.7611 -2.7839
v -31.4437 -6.8645 -2.7837
v -31.2939 -6.677 -2.7836
v -23.0167 -7.6287 -2.7836
v -23.5441 2.6617 -2.7833
v -30.7559 3.0801 -2.783
v -22.5721 -7.6052 -2.783
v -33.6568 0.3587 -2.7829
v -22.8014 -7.8498 -2.7829
v -20.7108 0.1596 -2.7826
v -22.7894 3.6589 -2.7825
v -22.9459 3.6394 -2.7822
v -33.6976 0.1866 -2.7819
v -23.2241 -6.5532 -2.7814
v -20.7455 -0.1328 -2.7813
v -22.4786 -0.2168 -2.7811
v -22.5858 -7.2215 -2.781
v -21.5675 0.3262 -2.781
v -21.3182 -0.2516 -2.781
v -31.4316 2.8853 -2.7808
v -31.1694 -6.5154 -2.7807
v -30.9939 3.2962 -2.7807
v -22.5373 -7.4834 -2.7807
v -33.0343 0.36 -2.7805
v -23.4354 -7.2472 -2.7804
v -24.325 -5.7001 -2.7803
v -23.6811 2.6327 -2.7803
v -23.0723 3.5283 -2.7803
v -22.6899 3.0614 -2.7803
v -31.2445 3.4682 -2.7802
v -33.7095 0.0731 -2.7801
v -31.8492 -7.2512 -2.78
v -23.7162 -6.9145 -2.78
v -31.7286 3.0251 -2.7799
v -33.3356 0.3859 -2.7798
v -31.9129 0.0172 -2.7797
v -31.1124 -7.3673 -2.7796
v -31.7784 -0.1227 -2.7794
v -23.4806 -6.2387 -2.7792
v -23.1016 -7.5559 -2.7792
v -31.64 2.9778 -2.7791
v -21.7028 0.2971 -2.7791
v -31.783 -0.1524 -2.7789
v -31.6658 -7.0783 -2.7788
v -23.764 3.0016 -2.7788
v -33.6746 -0.0867 -2.7787
v -31.5882 3.7396 -2.7787
v -30.3115 -5.5642 -2.7786
v -20.8219 0.4269 -2.7783
v -31.9525 -0.2437 -2.7782
v -31.5456 3.7358 -2.7782
v -31.1294 2.7498 -2.7777
v -22.9425 -7.7031 -2.7777
v -30.8581 3.1858 -2.7776
v -31.7746 -0.0933 -2.7775
v -23.1425 2.8169 -2.7775
v -23.8512 2.894 -2.777
v -31.7725 3.193 -2.7769
v -33.6429 -0.1702 -2.7768
v -22.6067 -7.6627 -2.7768
v -23.3625 -6.3799 -2.7767
v -22.9145 3.6966 -2.7767
v -31.8739 -7.3827 -2.7766
v -20.7079 0.1124 -2.7766
v -22.9321 -7.7467 -2.7765
v -21.6193 -0.2814 -2.7764
v -23.5913 -7.0687 -2.7762
v -31.2344 -7.4757 -2.7761
v -30.8871 2.6617 -2.7761
v -22.8712 -6.9735 -2.7761
v -22.3894 0.0653 -2.7761
v -31.856 -7.2822 -2.7759
v -22.9801 -6.8645 -2.7759
v -31.6908 -7.7886 -2.7758
v -31.501 -7.7926 -2.7756
v -31.8659 -7.3314 -2.7755
v -22.3427 -0.25 -2.7755
v -31.5415 2.9346 -2.7754
v -30.8068 -7.0359 -2.7754
v -31.7884 -0.1817 -2.7753
v -30.5904 -6.763 -2.7749
v -22.713 3.5144 -2.7748
v -33.572 0.3972 -2.7742
v -31.7403 -7.7444 -2.7741
v -23.8917 2.6691 -2.7741
v -23.908 2.694 -2.7738
v -31.6418 3.6589 -2.7737
v -31.4853 3.6394 -2.7737
v -21.4845 -0.27 -2.7737
v -31.3661 -6.7773 -2.7736
v -20.7272 -0.0079 -2.7736
v -30.6617 -6.8564 -2.7735
v -20.9175 -0.2009 -2.7735
v -30.7501 2.6327 -2.7734
v -30.6717 -5.8957 -2.7732
v -24.1123 -5.5642 -2.7732
v -33.5353 0.3819 -2.773
v -23.4197 2.6938 -2.773
v -20.8105 -0.1943 -2.773
v -31.5124 -7.8388 -2.7729
v -31.4683 -7.6665 -2.7729
v -31.7936 -7.6775 -2.7728
v -20.7416 0.2588 -2.7728
v -31.8749 -7.4319 -2.7727
v -33.2753 -0.2311 -2.7725
v -30.2342 -6.1924 -2.7725
v -23.3114 -7.3673 -2.7725
v -31.3589 3.5283 -2.7721
v -30.6672 3.0016 -2.7721
v -33.4605 0.384 -2.7719
v -33.2094 0.3788 -2.7719
v -31.7718 -0.0635 -2.7718
v -33.3964 -0.2138 -2.7716
v -30.0786 -5.7169 -2.7716
v -23.8746 2.6449 -2.7716
v -23.855 -6.7336 -2.7714
v -22.5746 -7.2512 -2.7714
v -31.7413 3.0614 -2.7713
v -23.1492 -6.6526 -2.7712
v -22.5107 0.0172 -2.7712
v -33.6821 0.2133 -2.7711
v -22.6452 -0.1227 -2.7711
v -23.9233 2.7193 -2.7708
v -20.7668 0.3587 -2.7708
v -22.6406 -0.1524 -2.7706
v -30.58 2.894 -2.7705
v -22.758 -7.0783 -2.7705
v -23.8549 -6.7339 -2.7703
v -22.7568 2.9986 -2.7703
v -22.6735 3.1503 -2.77
v -30.8994 -7.144 -2.7697
v -21.3893 0.36 -2.7697
v -20.726 0.1866 -2.7697
v -22.4712 -0.2437 -2.7696
v -31.7945 -0.2107 -2.7695
v -31.2887 2.8169 -2.7694
v -22.649 -0.0933 -2.7692
v -33.6949 0.0336 -2.769
v -23.1894 -7.4757 -2.7688
v -32.0894 -0.2743 -2.7687
v -32.0354 0.0915 -2.7686
v -21.088 0.3859 -2.7684
v -31.5166 3.6966 -2.7682
v -22.5499 -7.3827 -2.7679
v -20.7141 0.0731 -2.7678
v -30.5395 2.6691 -2.7677
v -23.6787 3.1022 -2.7677
v -33.5472 -0.1879 -2.7676
v -22.9228 -7.7926 -2.7676
v -22.733 -7.7886 -2.7675
v -30.5232 2.694 -2.7674
v -24.1896 -6.1924 -2.7673
v -22.9609 3.592 -2.7672
v -22.5678 -7.2822 -2.7672
v -23.7521 -5.8957 -2.7671
v -22.6352 -0.1817 -2.7669
v -22.5579 -7.3314 -2.7668
v -24.3452 -5.7169 -2.7667
v -20.749 -0.0867 -2.7665
v -23.857 2.6217 -2.7664
v -31.8512 -7.556 -2.7663
v -23.0577 -6.7773 -2.766
v -33.6119 0.3988 -2.7659
v -22.9904 3.5597 -2.7659
v -31.913 0.0447 -2.7658
v -31.7182 3.5144 -2.7658
v -30.4629 -6.5917 -2.7657
v -23.2919 3.4062 -2.7657
v -23.2852 -6.4764 -2.7656
v -22.6835 -7.7444 -2.7656
v -31.0115 2.6938 -2.7655
v -30.5565 2.6449 -2.7651
v -22.9555 -7.6665 -2.7651
v -23.9376 2.745 -2.765
v -22.9114 -7.8388 -2.7649
v -31.4183 -7.6206 -2.7647
v -23.6632 2.6157 -2.7647
v -20.7807 -0.1702 -2.7647
v -30.5079 2.7193 -2.7644
v -22.6302 -7.6775 -2.7642
v -22.7703 3.6181 -2.7639
v -22.549 -7.4319 -2.7639
v -31.9604 -0.2689 -2.7637
v -32.8645 0.3342 -2.7636
v -22.6519 -0.0635 -2.7636
v -33.6719 -0.0408 -2.7634
v -33.1147 -0.2525 -2.7632
v -23.5244 -7.144 -2.7631
v -31.7698 -0.0341 -2.763
v -23.8548 -6.7355 -2.7628
v -23.5264 2.6478 -2.7628
v -22.7016 3.4611 -2.7627
v -33.654 0.3049 -2.7624
v -20.8516 0.3972 -2.7623
v -32.728 0.3074 -2.7622
v -22.6604 3.2717 -2.7621
v -31.7944 -7.1884 -2.7619
v -23.8598 2.9177 -2.7617
v -31.8626 -7.5037 -2.7615
v -31.6743 2.9986 -2.7615
v -22.663 3.3126 -2.7612
v -21.1483 -0.2311 -2.7612
v -33.6938 0.1334 -2.7611
v -30.3362 -5.5523 -2.7611
v -22.6291 -0.2107 -2.7611
v -20.8883 0.3819 -2.7611
v -31.7577 3.1503 -2.761
v -30.7524 3.1022 -2.7608
v -21.2142 0.3788 -2.7607
v -31.8013 -0.2387 -2.7606
v -31.8166 -7.6112 -2.7605
v -23.1751 3.475 -2.7605
v -22.99 2.8874 -2.7604
v -31.3339 -7.548 -2.7602
v -20.9632 0.384 -2.7602
v -23.961 -6.5917 -2.76
v -21.0272 -0.2138 -2.76
v -30.5741 2.6217 -2.7599
v -22.6657 3.2283 -2.7599
v -22.3342 -0.2743 -2.7598
v -33.5846 -0.178 -2.7597
v -23.287 2.7432 -2.7597
v -22.3882 0.0915 -2.7597
v -31.0876 -6.4127 -2.7596
v -31.6467 -7.8098 -2.7595
v -31.7501 -7.1587 -2.7592
v -32.8138 -0.2885 -2.759
v -20.7415 0.2133 -2.7589
v -31.4703 3.592 -2.7587
v -30.4935 2.745 -2.7587
v -23.5727 3.2027 -2.7584
v -30.9974 -7.2444 -2.7583
v -23.8385 2.5988 -2.7583
v -23.7693 3.0243 -2.7582
v -23.4333 3.3092 -2.7581
v -31.8639 -7.4628 -2.7579
v -31.1393 3.4062 -2.7579
v -22.6889 3.4089 -2.7579
v -30.768 2.6157 -2.7578
v -31.5475 -6.983 -2.7577
v -31.4408 3.5597 -2.7576
v -22.5726 -7.556 -2.7576
v -22.5107 0.0447 -2.7572
v -23.0055 -7.6206 -2.757
v -20.7288 0.0336 -2.7568
v -23.2237 -6.5587 -2.7566
v -23.9508 2.7708 -2.7565
v -22.8807 2.9401 -2.7562
v -31.489 -7.6991 -2.756
v -24.0876 -5.5523 -2.7557
v -20.8764 -0.1879 -2.7557
v -32.9484 -0.2739 -2.7556
v -31.4392 -6.8737 -2.7556
v -30.9048 2.6478 -2.7556
v -30.9507 -6.2414 -2.7552
v -30.5714 2.9177 -2.7552
v -22.6758 3.3586 -2.7552
v -31.6608 3.6181 -2.7551
v -22.4632 -0.2689 -2.755
v -31.7609 -7.699 -2.7549
v -31.6598 -7.0888 -2.7547
v -22.6538 -0.0341 -2.7547
v -31.2923 -6.6848 -2.7546
v -22.7302 3.0274 -2.7545
v -23.0573 3.5304 -2.7543
v -31.8259 -7.2383 -2.754
v -20.8118 0.3988 -2.7538
v -31.7295 3.4611 -2.7537
v -22.6294 -7.1884 -2.7534
v -21.5591 0.3342 -2.7531
v -31.7708 3.2717 -2.753
v -31.1216 -7.3621 -2.753
v -33.6383 -0.1231 -2.7529
v -22.9005 3.6989 -2.7528
v -22.5612 -7.5037 -2.7528
v -31.256 3.475 -2.7526
v -23.09 -7.548 -2.7526
v -33.689 0.0995 -2.7524
v -22.9301 3.649 -2.7524
v -23.2237 -6.5595 -2.7523
v -33.6793 0.1684 -2.7522
v -22.6223 -0.2387 -2.7522
v -33.0441 0.3625 -2.7521
v -31.7681 3.3126 -2.7521
v -21.309 -0.2525 -2.7521
v -33.3464 0.3801 -2.752
v -31.4412 2.8874 -2.752
v -31.1441 2.7432 -2.752
v -21.6956 0.3074 -2.752
v -22.6072 -7.6112 -2.7519
v -30.5927 2.5988 -2.7518
v -30.6619 3.0243 -2.7515
v -30.5923 -6.7681 -2.7515
v -30.1052 -5.4807 -2.7515
v -31.494 -7.7498 -2.7514
v -31.1684 -6.52 -2.7514
v -23.4264 -7.2444 -2.7514
v -30.8584 3.2027 -2.7513
v -22.7771 -7.8098 -2.7512
v -20.7517 -0.0408 -2.7512
v -31.8543 -7.3916 -2.7509
v -31.7689 -0.0051 -2.7509
v -32.0983 -0.2968 -2.7508
v -31.7655 3.2283 -2.7508
v -30.1522 -5.4529 -2.7508
v -22.6738 -7.1587 -2.7508
v -30.9978 3.3092 -2.7507
v -33.6187 -0.1563 -2.7503
v -32.0375 0.1159 -2.7503
v -31.714 -7.7589 -2.7503
v -30.1304 -5.4651 -2.7503
v -20.7697 0.3049 -2.7503
v -30.4804 2.7708 -2.7502
v -31.2463 -7.4683 -2.75
v -31.5786 -7.8782 -2.7499
v -30.0636 -5.7301 -2.7498
v -31.9139 0.0706 -2.7497
v -22.8763 -6.983 -2.7497
v -23.1312 2.8161 -2.7495
v -30.6823 -5.8952 -2.7492
v -22.56 -7.4628 -2.7492
v -30.0811 -5.4964 -2.7489
v -23.4048 2.6855 -2.7489
v -20.7299 0.1334 -2.7489
v -31.8088 -0.2655 -2.7488
v -31.7422 3.4089 -2.7488
v -31.5417 -7.8723 -2.7487
v -21.6099 -0.2885 -2.7486
v -23.4732 -6.2414 -2.7485
v -33.5825 0.3763 -2.7481
v -22.9348 -7.6991 -2.7481
v -31.9689 -0.2933 -2.748
v -33.6833 0.0663 -2.7479
v -22.9846 -6.8737 -2.7478
v -20.8391 -0.178 -2.7477
v -30.1744 -5.4411 -2.7476
v -31.5505 2.9401 -2.7475
v -23.8199 2.5777 -2.7475
v -22.7431 3.5532 -2.747
v -30.2264 -6.2056 -2.7467
v -23.5825 -7.0698 -2.7467
v -23.3592 -6.3838 -2.7467
v -24.3186 -5.4807 -2.7466
v -22.764 -7.0888 -2.7465
v -23.6445 2.5993 -2.7464
v -22.6629 -7.699 -2.7464
v -31.7553 3.3586 -2.7462
v -22.7119 3.0649 -2.7461
v -31.3738 3.5304 -2.746
v -30.8155 -7.0369 -2.7459
v -23.3022 -7.3621 -2.7459
v -24.2717 -5.4529 -2.7458
v -23.9625 2.7961 -2.7456
v -31.7009 3.0274 -2.7455
v -31.8458 -7.3481 -2.7454
v -31.3616 -6.7864 -2.7453
v -24.2934 -5.4651 -2.7453
v -22.5979 -7.2383 -2.7453
v -24.3603 -5.7301 -2.745
v -21.4753 -0.2739 -2.7449
v -33.2843 -0.226 -2.7442
v -31.5307 3.6989 -2.7442
v -24.3427 -5.4964 -2.7441
v -33.4053 -0.2055 -2.744
v -31.5011 3.649 -2.7439
v -30.0574 -5.5127 -2.7439
v -33.22 0.3756 -2.7438
v -23.6802 3.1213 -2.7437
v -22.7946 3.6471 -2.7437
v -23.8669 2.9411 -2.7435
v -22.9299 -7.7498 -2.7435
v -23.709 -6.9184 -2.7431
v -23.7415 -5.8952 -2.743
v -22.6989 3.1062 -2.743
v -23.5812 -7.0696 -2.7429
v -23.2845 -6.4823 -2.7427
v -23.1775 -7.4683 -2.7427
v -22.6548 -0.0051 -2.7426
v -24.2494 -5.4411 -2.7425
v -33.6143 0.3526 -2.7423
v -23.1502 -6.6612 -2.7423
v -22.5695 -7.3916 -2.7422
v -30.3593 -5.5423 -2.7421
v -22.7099 -7.7589 -2.7419
v -22.8453 -7.8782 -2.7418
v -22.3253 -0.2968 -2.7418
v -24.1974 -6.2056 -2.7415
v -22.3862 0.1159 -2.7415
v -31.2999 2.8161 -2.7414
v -31.0264 2.6855 -2.7414
v -31.5184 -7.8435 -2.7412
v -21.3796 0.3625 -2.7412
v -33.664 -0.0023 -2.7411
v -22.5097 0.0706 -2.7411
v -30.6112 2.5777 -2.741
v -30.9098 -7.1423 -2.7409
v -20.7854 -0.1231 -2.7408
v -23.5099 2.6369 -2.7407
v -22.8821 -7.8723 -2.7407
v -31.8329 -7.2921 -2.7406
v -21.0772 0.3801 -2.7405
v -22.6149 -0.2655 -2.7404
v -30.8174 -7.0366 -2.7403
v -20.7347 0.0995 -2.7402
v -20.7443 0.1684 -2.74
v -22.7056 3.4276 -2.7398
v -31.431 -7.6108 -2.7396
v -30.7867 2.5993 -2.7395
v -31.8239 -7.5516 -2.7394
v -30.4686 2.7961 -2.7394
v -22.4548 -0.2933 -2.7393
v -23.2845 -6.4829 -2.7392
v -24.3665 -5.5127 -2.739
v -22.6854 3.1798 -2.739
v -30.0325 -5.5312 -2.7389
v -33.6475 0.2479 -2.7388
v -31.6027 -7.8547 -2.7385
v -30.4634 -6.6002 -2.7384
v -22.6921 3.1452 -2.7384
v -20.805 -0.1563 -2.7382
v -31.688 3.5532 -2.7381
v -23.2818 3.415 -2.7381
v -23.0623 -6.7864 -2.7377
v -31.8368 -7.5134 -2.7376
v -31.7689 0.0221 -2.7371
v -31.7192 3.0649 -2.7371
v -30.5643 2.9411 -2.737
v -30.7509 3.1213 -2.7368
v -23.2845 -6.4834 -2.7368
v -31.8435 -7.4229 -2.7367
v -24.0646 -5.5423 -2.7367
v -22.5781 -7.3481 -2.7367
v -30.6699 -6.8612 -2.7366
v -31.6075 -0.1483 -2.7365
v -31.6121 -0.178 -2.7363
v -31.8423 -7.4706 -2.7362
v -30.2006 -5.4274 -2.7361
v -20.8412 0.3763 -2.7361
v -22.694 3.3786 -2.736
v -20.7404 0.0663 -2.7357
v -31.3468 -7.5386 -2.7356
v -23.7728 3.046 -2.7356
v -22.9412 3.5943 -2.7356
v -33.1238 -0.2509 -2.7353
v -32.8735 0.3393 -2.7352
v -31.4869 -7.6518 -2.7352
v -23.8526 -6.7412 -2.7351
v -31.6365 3.6471 -2.7349
v -31.8168 -0.291 -2.7347
v -22.8524 3.7066 -2.7347
v -32.7359 0.3149 -2.7343
v -23.8014 2.5585 -2.7343
v -24.3914 -5.5312 -2.7342
v -23.5141 -7.1423 -2.7342
v -33.6506 -0.033 -2.7341
v -31.7322 3.1062 -2.734
v -31.6038 -0.1185 -2.734
v -30.9212 2.6369 -2.7334
v -23.1617 3.4792 -2.7333
v -22.9054 -7.8435 -2.7332
v -33.4771 0.3683 -2.733
v -32.1077 -0.3184 -2.733
v -31.6174 -0.2073 -2.733
v -23.2734 2.7393 -2.7329
v -21.1394 -0.226 -2.7328
v -23.9605 -6.6002 -2.7327
v -31.6803 -7.7643 -2.7326
v -22.7288 3.4953 -2.7326
v -21.2037 0.3756 -2.7325
v -21.0183 -0.2055 -2.7324
v -31.7737 -7.6384 -2.7323
v -27.8831 -0.0342 -2.7323
v -27.8567 -0.2699 -2.7323
v -27.8536 0.1072 -2.7323
v -27.8074 0.183 -2.7323
v -27.5689 0.3994 -2.7323
v -27.4965 0.4185 -2.7323
v -27.0228 -0.5034 -2.7323
v -23.9728 2.821 -2.7323
v -27.892 -0.0982 -2.7322
v -27.8889 -0.1215 -2.7322
v -27.8594 0.0865 -2.7322
v -27.8384 -0.3207 -2.7322
v -27.7966 -0.383 -2.7322
v -27.7515 0.2673 -2.7322
v -27.7477 -0.4561 -2.7322
v -27.7047 0.3077 -2.7322
v -27.6955 -0.4971 -2.7322
v -27.5905 0.3872 -2.7322
v -27.5849 -0.5741 -2.7322
v -27.5085 -0.5974 -2.7322
v -27.3869 0.4408 -2.7322
v -27.3846 -0.6246 -2.7322
v -27.3483 0.4428 -2.7322
v -27.3217 0.44 -2.7322
v -27.3033 -0.6167 -2.7322
v -27.2727 0.4299 -2.7322
v -27.1801 -0.5951 -2.7322
v -27.1506 0.4052 -2.7322
v -27.1435 -0.5823 -2.7322
v -27.1244 -0.5719 -2.7322
v -27.0944 0.3684 -2.7322
v -26.9774 0.2897 -2.7322
v -26.9741 -0.4671 -2.7322
v -26.9584 -0.4466 -2.7322
v -26.9495 0.2492 -2.7322
v -26.9386 -0.4168 -2.7322
v -26.8868 0.1567 -2.7322
v -26.8775 -0.3255 -2.7322
v -26.8599 -0.2877 -2.7322
v -26.8596 0.1141 -2.7322
v -26.8511 0.0748 -2.7322
v -26.8492 -0.2501 -2.7322
v -26.8398 -0.2021 -2.7322
v -26.8224 -0.1142 -2.7322
v -26.8203 -0.0918 -2.7322
v -30.0081 -5.5504 -2.7321
v -22.591 -7.2921 -2.7319
v -33.5211 -0.1783 -2.7318
v -22.9929 -7.6108 -2.7318
v -31.9158 0.0947 -2.7316
v -22.9813 2.8922 -2.7316
v -33.6323 0.2799 -2.7311
v -33.5164 0.362 -2.7311
v -24.2233 -5.4274 -2.731
v -31.7255 3.4276 -2.7308
v -31.0878 -6.4191 -2.7308
v -22.6802 3.2518 -2.7308
v -22.6 -7.5516 -2.7308
v -32.823 -0.2928 -2.7306
v -31.5397 -6.992 -2.7306
v -31.0087 -7.2397 -2.7306
v -22.8212 -7.8547 -2.7304
v -31.1493 3.415 -2.7303
v -32.0405 0.1383 -2.7302
v -20.8094 0.3526 -2.7302
v -33.6366 -0.0688 -2.73
v -23.5703 3.2173 -2.73
v -31.7458 3.1798 -2.7299
v -31.9778 -0.3155 -2.7295
v -31.739 3.1452 -2.7294
v -23.4271 3.3211 -2.7293
v -20.7597 -0.0023 -2.729
v -30.6583 3.046 -2.7289
v -22.5871 -7.5134 -2.7289
v -22.6548 0.0221 -2.7288
v -31.6009 -0.0891 -2.7287
v -22.8162 -0.1483 -2.7286
v -22.9643 3.5553 -2.7285
v -22.6844 3.3216 -2.7285
v -22.8116 -0.178 -2.7283
v -23.0411 3.5298 -2.7281
v -22.5804 -7.4229 -2.7281
v -23.0771 -7.5386 -2.728
v -30.0487 -5.7443 -2.7279
v -31.4318 -6.8834 -2.7278
v -30.6297 2.5585 -2.7277
v -22.5816 -7.4706 -2.7276
v -22.7841 2.9945 -2.7275
v -22.6815 3.2859 -2.7275
v -24.4158 -5.5504 -2.7274
v -31.6235 -0.2363 -2.7273
v -22.937 -7.6518 -2.7273
v -31.803 -7.5635 -2.7272
v -31.4899 3.5943 -2.7271
v -31.7371 3.3786 -2.727
v -31.6519 -7.0953 -2.7267
v -31.2878 -6.6944 -2.7267
v -31.1343 -7.3552 -2.7267
v -20.7762 0.2479 -2.7267
v -32.9574 -0.275 -2.7265
v -31.7288 -7.7107 -2.7265
v -22.6069 -0.291 -2.7263
v -23.6267 2.5857 -2.7262
v -30.4583 2.821 -2.7261
v -31.5787 3.7066 -2.726
v -22.8199 -0.1185 -2.726
v -23.3595 -6.3883 -2.7257
v -22.8748 2.9479 -2.7256
v -31.2694 3.4792 -2.7253
v -31.1577 2.7393 -2.7252
v -30.9549 -6.2461 -2.7252
v -22.8063 -0.2073 -2.7251
v -33.6489 0.1979 -2.725
v -31.7838 -7.201 -2.7249
v -31.2604 -7.4589 -2.7249
v -33.5559 0.355 -2.7247
v -21.5502 0.3393 -2.7247
v -31.8313 -7.3719 -2.7245
v -33.3568 0.3712 -2.7244
v -30.3781 -5.5356 -2.7244
v -33.5593 -0.1616 -2.7243
v -22.7436 -7.7643 -2.7243
v -21.2999 -0.2509 -2.7242
v -30.6907 -5.8964 -2.7241
v -22.8187 3.6725 -2.7241
v -22.316 -0.3184 -2.724
v -21.6878 0.3149 -2.724
v -31.7859 -7.5908 -2.7239
v -22.6502 -7.6384 -2.7238
v -23.4152 -7.2397 -2.7237
v -31.7023 3.4953 -2.7236
v -33.6619 0.1272 -2.7235
v -33.0539 0.3618 -2.7235
v -23.3892 2.6785 -2.7234
v -33.6161 -0.1045 -2.7232
v -31.4498 2.8922 -2.7232
v -23.225 -6.5675 -2.7232
v -24.3752 -5.7443 -2.7231
v -23.8722 2.9636 -2.723
v -22.5079 0.0947 -2.723
v -30.8608 3.2173 -2.7229
v -22.8842 -6.992 -2.7226
v -33.6579 0.0401 -2.7224
v -31.1672 -6.5281 -2.7224
v -20.7731 -0.033 -2.722
v -31.004 3.3211 -2.7219
v -31.5012 -7.691 -2.7218
v -31.7509 3.2518 -2.7217
v -31.2869 -6.6965 -2.7217
v -22.8775 3.671 -2.7214
v -22.3832 0.1383 -2.7214
v -31.7697 0.0478 -2.7212
v -23.1208 2.8178 -2.7212
v -20.9466 0.3683 -2.7212
v -30.2203 -6.2183 -2.7208
v -22.8229 -0.0891 -2.7208
v -22.4459 -0.3155 -2.7208
v -22.7243 3.4459 -2.7205
v -33.5913 -0.1368 -2.7204
v -31.5989 -0.0599 -2.7203
v -30.2276 -5.4142 -2.7203
v -21.6007 -0.2928 -2.7202
v -31.5079 -7.8032 -2.7201
v -31.4668 3.5553 -2.7201
v -22.9921 -6.8834 -2.72
v -31.39 3.5298 -2.7199
v -20.9026 -0.1783 -2.7199
v -31.7467 3.3216 -2.7195
v -23.2896 -7.3552 -2.7195
v -22.9124 3.6299 -2.7195
v -22.8002 -0.2363 -2.7193
v -30.8044 2.5857 -2.7192
v -20.9073 0.362 -2.7192
v -31.7392 -7.1691 -2.7191
v -20.7914 0.2799 -2.719
v -24.0458 -5.5356 -2.7189
v -23.7832 2.5413 -2.7188
v -31.647 2.9945 -2.7187
v -31.6304 -0.2642 -2.7187
v -22.7126 3.3986 -2.7187
v -22.6209 -7.5635 -2.7186
v -33.6597 0.0839 -2.7185
v -23.469 -6.2461 -2.7185
v -31.7496 3.2859 -2.7184
v -22.772 -7.0953 -2.7184
v -31.8252 -0.3149 -2.7183
v -23.5716 -7.069 -2.7182
v -22.6951 -7.7107 -2.7181
v -23.6798 3.1382 -2.718
v -20.7871 -0.0688 -2.718
v -31.8194 -7.4805 -2.7179
v -23.7332 -5.8964 -2.7179
v -23.3592 -6.3901 -2.7179
v -31.3548 -6.7971 -2.7178
v -31.5011 -7.7484 -2.7176
v -33.5883 0.3341 -2.7175
v -30.8263 -7.036 -2.7175
v -23.1635 -7.4589 -2.7175
v -22.7518 3.028 -2.7174
v -29.9889 -5.5663 -2.7171
v -33.4134 -0.1945 -2.717
v -31.807 -7.2472 -2.717
v -31.5563 2.9479 -2.717
v -23.4944 2.6284 -2.717
v -30.5998 -6.7717 -2.7168
v -23.9815 2.845 -2.7168
v -33.6074 0.3049 -2.7167
v -31.7448 -7.6651 -2.7165
v -30.5589 2.9636 -2.7165
v -33.2309 0.3696 -2.7164
v -22.6401 -7.201 -2.7164
v -33.2926 -0.2179 -2.716
v -31.0419 2.6785 -2.7159
v -22.5926 -7.3719 -2.7158
v -21.4663 -0.275 -2.7158
v -24.0344 2.5799 -2.7157
v -24.2036 -6.2183 -2.7156
v -31.6124 3.6725 -2.7154
v -24.0507 2.6046 -2.7154
v -22.638 -7.5908 -2.7153
v -24.1963 -5.4142 -2.7152
v -31.7001 -7.7339 -2.7145
v -23.57 -7.0685 -2.7144
v -31.4466 -7.5984 -2.7142
v -23.156 -6.6694 -2.7141
v -22.9227 -7.691 -2.7139
v -31.8046 -7.5171 -2.7136
v -23.7003 -6.9193 -2.7136
v -33.6475 0.1617 -2.7135
v -30.9223 -7.1388 -2.7133
v -24.0171 2.5556 -2.7133
v -31.3103 2.8178 -2.7131
v -22.654 0.0478 -2.7129
v -21.0669 0.3712 -2.7129
v -20.7748 0.1979 -2.7129
v -31.5536 3.671 -2.7128
v -20.8678 0.355 -2.7128
v -33.6444 0.0102 -2.7127
v -31.8124 -7.2802 -2.7126
v -21.3698 0.3618 -2.7126
v -24.435 -5.5663 -2.7125
v -24.0662 2.6301 -2.7124
v -20.8644 -0.1616 -2.7124
v -22.8249 -0.0599 -2.7123
v -22.916 -7.8032 -2.7122
v -30.6479 2.5413 -2.7121
v -31.8177 -7.4393 -2.7119
v -23.7743 3.065 -2.7118
v -32.1171 -0.3369 -2.7117
v -31.7068 3.4459 -2.7115
v -30.4659 -6.6072 -2.7115
v -31.9186 0.117 -2.7114
v -20.7619 0.1272 -2.7114
v -30.7513 3.1382 -2.7111
v -22.7036 3.3501 -2.7111
v -20.8076 -0.1045 -2.7111
v -31.5187 3.6299 -2.711
v -31.3625 -7.5267 -2.711
v -31.987 -0.3366 -2.7108
v -22.7472 3.5161 -2.7107
v -22.6848 -7.1691 -2.7107
v -30.4496 2.845 -2.7106
v -22.7934 -0.2642 -2.7106
v -23.27 3.4212 -2.7105
v -22.734 3.0665 -2.7105
v -22.6966 3.2149 -2.7104
v -20.7659 0.0401 -2.7103
v -23.0691 -6.7971 -2.7102
v -22.5985 -0.3149 -2.7099
v -31.7184 3.3986 -2.7097
v -30.9366 2.6284 -2.7097
v -30.3966 2.5799 -2.7096
v -22.9229 -7.7484 -2.7096
v -30.3803 2.6046 -2.7094
v -22.6045 -7.4805 -2.7093
v -31.5978 -0.0314 -2.709
v -31.6793 3.028 -2.7085
v -32.0443 0.1584 -2.7084
v -22.6169 -7.2472 -2.7084
v -20.8324 -0.1368 -2.7084
v -23.9993 2.5325 -2.7081
v -22.6791 -7.6651 -2.7081
v -23.2849 -6.4925 -2.7079
v -31.6378 -0.2912 -2.7075
v -31.6078 -7.833 -2.7075
v -30.3928 -5.5316 -2.7075
v -31.5255 -7.8463 -2.7074
v -30.6793 -6.8629 -2.7073
v -30.4139 2.5556 -2.7071
v -22.7031 3.1802 -2.7071
v -33.1324 -0.2462 -2.707
v -31.8121 -7.319 -2.7068
v -22.721 3.1044 -2.7068
v -32.8826 0.3413 -2.7067
v -24.0805 2.6557 -2.7067
v -23.1468 3.4809 -2.7067
v -31.7496 -7.6322 -2.7066
v -23.5016 -7.1388 -2.7066
v -30.3648 2.6301 -2.7064
v -22.9774 -7.5984 -2.7064
v -20.764 0.0839 -2.7064
v -31.8149 -7.3918 -2.7063
v -30.034 -5.7595 -2.7063
v -22.7239 -7.7339 -2.7061
v -23.958 -6.6072 -2.7058
v -32.7443 0.3197 -2.7057
v -20.8354 0.3341 -2.7055
v -21.0103 -0.1945 -2.7054
v -23.2618 2.7384 -2.7052
v -30.6568 3.065 -2.7051
v -21.1928 0.3696 -2.7051
v -22.6193 -7.5171 -2.705
v -23.8457 -6.744 -2.7047
v -20.8163 0.3049 -2.7047
v -21.1312 -0.2179 -2.7046
v -31.7776 -7.5497 -2.7043
v -31.5295 -7.0017 -2.7042
v -23.6096 2.5743 -2.7042
v -22.6115 -7.2802 -2.7041
v -31.0224 -7.2334 -2.7038
v -22.7764 3.577 -2.7038
v -31.8127 -7.3583 -2.7036
v -30.2526 -5.4031 -2.7035
v -23.0614 -7.5267 -2.7033
v -22.7124 3.1434 -2.7033
v -22.6063 -7.4393 -2.7033
v -23.0237 3.5266 -2.7032
v -31.7715 0.0718 -2.7031
v -22.9738 2.8998 -2.7031
v -22.5051 0.117 -2.7028
v -31.1611 3.4212 -2.7027
v -22.3066 -0.3369 -2.7027
v -33.6094 0.262 -2.7026
v -33.6279 -0.0207 -2.7021
v -31.7274 3.3501 -2.7021
v -22.4367 -0.3366 -2.7021
v -31.2757 -7.4481 -2.702
v -31.149 -7.3466 -2.702
v -30.4317 2.5325 -2.7019
v -24.0311 -5.5316 -2.7019
v -31.6838 3.5161 -2.7018
v -31.6971 3.0665 -2.7016
v -31.0864 -6.4268 -2.7016
v -24.3899 -5.7595 -2.7016
v -31.6315 -7.79 -2.7015
v -31.7345 3.2149 -2.7014
v -31.4221 -6.8946 -2.7014
v -20.7763 0.1617 -2.7013
v -32.8319 -0.2938 -2.7012
v -31.6418 -7.1048 -2.7012
v -22.8259 -0.0314 -2.7011
v -23.4187 3.3312 -2.7008
v -30.3505 2.6557 -2.7007
v -23.5659 3.2299 -2.7006
v -20.7794 0.0102 -2.7006
v -23.8757 2.9848 -2.7005
v -23.7644 2.5249 -2.7005
v -31.7248 -7.6734 -2.7004
v -23.9806 2.5098 -2.7001
v -33.3686 0.3598 -2.7
v -23.2291 -6.5762 -2.6999
v -31.8341 -0.3371 -2.6998
v -22.3794 0.1584 -2.6996
v -22.7859 -0.2912 -2.6995
v -22.8985 -7.8463 -2.6994
v -22.8161 -7.833 -2.6993
v -31.2815 -6.7055 -2.6991
v -29.9718 -5.5816 -2.6988
v -32.9662 -0.2738 -2.6987
v -31.2842 3.4809 -2.6987
v -23.9886 2.8683 -2.6987
v -24.1713 -5.4031 -2.6983
v -24.0936 2.6815 -2.6983
v -22.6744 -7.6322 -2.6982
v -22.6119 -7.319 -2.6982
v -31.728 3.1802 -2.6981
v -31.7537 -7.5925 -2.698
v -31.7101 3.1044 -2.6978
v -22.8688 2.9588 -2.6978
v -22.6091 -7.3918 -2.6977
v -31.1693 2.7384 -2.6975
v -30.8215 2.5743 -2.6972
v -30.9551 -6.2529 -2.6969
v -23.4015 -7.2334 -2.6969
v -23.3752 2.6745 -2.6969
v -33.6126 -0.0548 -2.6967
v -22.7022 3.2563 -2.6965
v -22.8945 -7.0017 -2.6962
v -22.8873 3.6335 -2.6961
v -21.5411 0.3413 -2.6961
v -33.4907 0.3452 -2.6959
v -21.2914 -0.2462 -2.6959
v -22.8509 3.657 -2.6958
v -23.2298 -6.5775 -2.6957
v -22.6464 -7.5497 -2.6957
v -21.6795 0.3197 -2.6955
v -33.0642 0.3583 -2.6953
v -31.5978 -0.004 -2.6952
v -31.6547 3.577 -2.695
v -22.6113 -7.3583 -2.695
v -31.4073 3.5266 -2.6949
v -23.2749 -7.3466 -2.6948
v -22.6523 0.0718 -2.6948
v -31.1611 -6.5364 -2.6947
v -31.4572 2.8998 -2.6946
v -23.1483 -7.4481 -2.6946
v -31.7187 3.1434 -2.6943
v -24.4522 -5.5816 -2.6942
v -31.5619 -7.8557 -2.694
v -30.5553 2.9848 -2.694
v -30.6666 2.5249 -2.6939
v -30.4504 2.5098 -2.6938
v -31.516 -7.7974 -2.6937
v -30.0004 -5.3216 -2.6936
v -23.0019 -6.8946 -2.6936
v -30.8652 3.2299 -2.6935
v -31.0123 3.3312 -2.6934
v -31.6459 -0.3164 -2.6933
v -22.7925 -7.79 -2.6933
v -30.2172 -6.229 -2.693
v -22.7822 -7.1048 -2.693
v -33.6139 0.22 -2.6929
v -23.1114 2.822 -2.6928
v -31.7899 -7.4621 -2.6927
v -31.1606 -6.5371 -2.6927
v -30.7024 -5.8972 -2.6926
v -30.4424 2.8683 -2.6926
v -30.3374 2.6815 -2.6923
v -31.6571 -7.749 -2.6921
v -30.027 -5.3075 -2.6921
v -22.6992 -7.6734 -2.692
v -22.7086 3.2996 -2.6919
v -31.3459 -6.8093 -2.6917
v -33.5318 0.3325 -2.6916
v -23.4784 2.6211 -2.6916
v -22.5897 -0.3371 -2.6914
v -33.4211 -0.1807 -2.6913
v -31.7685 -7.2181 -2.6911
v -30.0157 -5.7794 -2.6911
v -33.5931 -0.0869 -2.6908
v -29.9755 -5.3356 -2.6908
v -23.5586 -7.0662 -2.6908
v -23.6774 3.1528 -2.6907
v -21.5919 -0.2938 -2.6907
v -20.8143 0.262 -2.6906
v -33.5621 0.3168 -2.6905
v -22.9053 3.5828 -2.6905
v -22.7997 3.6156 -2.6905
v -30.8392 -7.0331 -2.6901
v -23.4689 -6.2529 -2.6901
v -30.0523 -5.2953 -2.69
v -20.7958 -0.0207 -2.69
v -33.2417 0.3607 -2.6896
v -23.9618 2.489 -2.6895
v -22.6703 -7.5925 -2.6895
v -31.9223 0.137 -2.6893
v -31.0558 2.6745 -2.6893
v -31.5622 2.9588 -2.6892
v -31.792 -7.2637 -2.6891
v -31.9964 -0.3548 -2.689
v -24.4236 -5.3216 -2.6889
v -23.3607 -6.3977 -2.6887
v -33.3004 -0.2069 -2.6886
v -31.5161 -7.7201 -2.6885
v -21.0552 0.3598 -2.6885
v -21.4575 -0.2738 -2.688
v -24.2068 -6.229 -2.6879
v -32.1266 -0.3522 -2.6875
v -31.7288 3.2563 -2.6875
v -31.5438 3.6335 -2.6875
v -31.5185 -7.6255 -2.6874
v -30.6088 -6.7728 -2.6874
v -24.397 -5.3075 -2.6874
v -24.1053 2.7068 -2.6874
v -22.826 -0.004 -2.6873
v -31.5801 3.657 -2.6871
v -29.9503 -5.3511 -2.6869
v -23.1616 -6.6813 -2.6868
v -33.6256 0.0234 -2.6866
v -30.0766 -5.2849 -2.6865
v -23.774 3.0819 -2.6865
v -24.4083 -5.7794 -2.6864
v -23.7216 -5.8972 -2.6864
v -23.2884 -6.5014 -2.6864
v -31.3806 -7.5122 -2.6863
v -30.9372 -7.133 -2.6862
v -24.4485 -5.3356 -2.6862
v -22.8621 -7.8557 -2.6859
v -22.7692 3.5338 -2.6859
v -31.4113 -0.1764 -2.6858
v -22.908 -7.7974 -2.6858
v -31.4162 -0.2052 -2.6856
v -33.6318 0.1043 -2.6855
v -31.7228 -7.187 -2.6855
v -23.6898 -6.9186 -2.6854
v -33.5683 -0.119 -2.6853
v -24.3717 -5.2953 -2.6852
v -22.7779 -0.3164 -2.6852
v -32.049 0.1761 -2.685
v -31.7902 -7.4082 -2.685
v -31.3196 2.822 -2.6847
v -20.8112 -0.0548 -2.6847
v -33.6271 0.1387 -2.6844
v -22.9266 3.5414 -2.6844
v -21.3596 0.3583 -2.6844
v -30.9527 2.6211 -2.6843
v -30.2767 -5.3935 -2.6843
v -22.6341 -7.4621 -2.6842
v -23.0781 -6.8093 -2.6841
v -20.9331 0.3452 -2.6841
v -33.5305 -0.1443 -2.684
v -23.8393 -6.745 -2.684
v -22.7669 -7.749 -2.6839
v -22.7563 3.4772 -2.6839
v -30.7536 3.1528 -2.6838
v -33.6291 0.0646 -2.6835
v -31.4075 -0.1476 -2.6835
v -23.2566 3.4249 -2.6834
v -33.6178 0.1761 -2.6833
v -30.4692 2.489 -2.6832
v -23.289 -6.5024 -2.6831
v -31.7742 0.094 -2.6829
v -31.7225 3.2996 -2.6829
v -31.7656 -7.499 -2.6826
v -22.6555 -7.2181 -2.6826
v -31.4221 -0.2337 -2.6824
v -31.7228 -7.6329 -2.6823
v -24.4737 -5.3511 -2.6823
v -31.5257 3.5828 -2.6819
v -31.6313 3.6156 -2.6817
v -24.3474 -5.2849 -2.6816
v -30.3257 2.7068 -2.6814
v -31.697 -7.6842 -2.6813
v -23.1306 3.4799 -2.681
v -30.4729 -6.6097 -2.6809
v -29.9256 -5.3675 -2.6809
v -20.8098 0.22 -2.6809
v -31.63 -7.1196 -2.6808
v -31.518 -7.0146 -2.6808
v -23.2893 -6.5032 -2.6808
v -23.5939 2.5659 -2.6807
v -22.5015 0.137 -2.6807
v -23.0053 3.5211 -2.6806
v -22.9079 -7.7201 -2.6806
v -22.6319 -7.2637 -2.6805
v -31.8433 -0.3579 -2.6804
v -23.7464 2.5112 -2.6804
v -31.4721 -7.5771 -2.6803
v -22.4274 -0.3548 -2.6802
v -22.8174 2.996 -2.6801
v -30.4136 -5.5253 -2.68
v -22.7716 3.0336 -2.68
v -31.5985 0.0212 -2.6798
v -30.657 3.0819 -2.6798
v -21.0027 -0.1807 -2.6797
v -20.892 0.3325 -2.6797
v -31.2932 -7.435 -2.6796
v -23.4868 -7.133 -2.6795
v -22.9055 -7.6255 -2.6795
v -30.6905 -6.8631 -2.6794
v -31.7893 -7.3513 -2.6791
v -31.1654 -7.3362 -2.679
v -31.0381 -7.2256 -2.679
v -29.9557 -5.597 -2.679
v -24.1473 -5.3935 -2.679
v -20.8307 -0.087 -2.6788
v -23.0434 -7.5122 -2.6787
v -33.1403 -0.2384 -2.6786
v -20.8617 0.3168 -2.6786
v -23.9939 2.8905 -2.6785
v -22.2971 -0.3522 -2.6785
v -21.182 0.3607 -2.6784
v -23.0125 -0.1764 -2.6783
v -31.4049 -0.119 -2.6782
v -32.8922 0.3404 -2.6781
v -23.0076 -0.2052 -2.678
v -22.7201 3.1819 -2.6779
v -22.7465 3.4157 -2.6775
v -31.6545 -0.3404 -2.6772
v -21.1234 -0.2069 -2.6772
v -32.753 0.3213 -2.6771
v -31.6618 3.5338 -2.6771
v -22.7012 -7.187 -2.6771
v -23.2513 2.7401 -2.677
v -30.1032 -5.2738 -2.6769
v -22.7337 3.3649 -2.6769
v -31.429 -0.2617 -2.6768
v -23.8773 3.0037 -2.6768
v -31.7442 -7.5372 -2.6767
v -31.4104 -6.9069 -2.6767
v -24.4984 -5.3675 -2.6764
v -22.6338 -7.4082 -2.6764
v -23.9428 2.4696 -2.6763
v -22.3748 0.1761 -2.6761
v -31.5044 3.5414 -2.6759
v -23.0163 -0.1476 -2.6759
v -31.1744 3.4249 -2.6756
v -23.8369 -6.7451 -2.6753
v -23.9511 -6.6097 -2.6752
v -22.9668 2.9099 -2.6752
v -31.6747 3.4772 -2.675
v -33.3787 0.3455 -2.6748
v -23.0017 -0.2337 -2.6748
v -31.0814 -6.437 -2.6746
v -22.6496 0.094 -2.6746
v -24.0104 -5.5253 -2.6745
v -20.7982 0.0234 -2.6745
v -24.4683 -5.597 -2.6744
v -22.7267 3.3271 -2.6742
v -31.5295 -7.667 -2.6741
v -22.6584 -7.499 -2.6741
v -24.1156 2.7317 -2.674
v -22.8626 3.6112 -2.674
v -22.7012 -7.6329 -2.6739
v -22.7533 3.0686 -2.6738
v -30.6845 2.5112 -2.6737
v -31.764 -7.4628 -2.6736
v -30.8371 2.5659 -2.6736
v -23.4087 3.3395 -2.6735
v -22.7413 3.1019 -2.6734
v -20.8555 -0.119 -2.6734
v -20.792 0.1043 -2.6734
v -32.8404 -0.2927 -2.6732
v -33.5702 0.2784 -2.6731
v -31.273 -6.7181 -2.6731
v -22.7271 -7.6842 -2.673
v -31.3003 3.4799 -2.6729
v -22.906 -7.0146 -2.6729
v -22.794 -7.1196 -2.6726
v -29.9021 -5.3842 -2.6724
v -22.9519 -7.5771 -2.6724
v -31.4257 3.5211 -2.6723
v -30.4371 2.8905 -2.6723
v -20.7967 0.1387 -2.6723
v -20.8933 -0.1443 -2.6722
v -23.3859 -7.2256 -2.6721
v -23.1308 -7.435 -2.6721
v -24.3208 -5.2738 -2.672
v -22.5806 -0.3579 -2.672
v -22.8253 0.0212 -2.6719
v -23.2586 -7.3362 -2.6718
v -31.6246 -7.762 -2.6716
v -20.7947 0.0646 -2.6714
v -31.6136 2.996 -2.6713
v -20.806 0.1761 -2.6713
v -23.5594 3.2411 -2.6712
v -31.6594 3.0336 -2.6711
v -30.0018 -5.7963 -2.6707
v -23.019 -0.119 -2.6706
v -22.6347 -7.3513 -2.6705
v -32.9744 -0.2694 -2.6704
v -30.5537 3.0037 -2.6704
v -31.4034 -0.0908 -2.6701
v -30.4882 2.4696 -2.67
v -23.3627 2.6732 -2.6695
v -31.1796 2.7401 -2.6692
v -23.365 -6.4051 -2.6692
v -22.8832 3.5673 -2.6692
v -22.9948 -0.2617 -2.6691
v -22.7693 -0.3404 -2.6691
v -23.0136 -6.9069 -2.669
v -31.7108 3.1819 -2.6689
v -31.6845 3.4157 -2.6686
v -30.2946 -5.3881 -2.6685
v -31.4369 -0.2889 -2.6683
v -23.2357 -6.5888 -2.6682
v -22.6798 -7.5372 -2.6682
v -30.3154 2.7317 -2.6681
v -30.2143 -6.2404 -2.6681
v -24.5219 -5.3842 -2.668
v -31.6973 3.3649 -2.6679
v -33.0746 0.352 -2.6677
v -31.5383 -7.7623 -2.6677
v -31.3976 -7.4985 -2.6676
v -30.9543 -6.2612 -2.6676
v -21.2836 -0.2384 -2.6676
v -31.334 -6.8219 -2.6675
v -21.5316 0.3404 -2.6675
v -33.4283 -0.1641 -2.667
v -31.4642 2.9099 -2.6668
v -31.1546 -6.5468 -2.6668
v -21.6708 0.3213 -2.6668
v -31.7627 -7.4284 -2.6664
v -22.8946 -7.667 -2.6662
v -31.0223 3.3395 -2.6661
v -24.4222 -5.7963 -2.666
v -33.5903 -0.0424 -2.6658
v -31.9267 0.1547 -2.6658
v -22.7233 3.2222 -2.6656
v -31.7043 3.3271 -2.6653
v -31.5683 3.6112 -2.6653
v -32.0059 -0.3704 -2.6652
v -23.4639 2.6168 -2.6652
v -22.66 -7.4628 -2.6651
v -31.6777 3.0686 -2.6649
v -31.7387 -7.5019 -2.6646
v -31.6897 3.1019 -2.6645
v -23.1034 2.8289 -2.6645
v -30.8715 3.2411 -2.6641
v -33.252 0.3488 -2.6636
v -23.5427 -7.0613 -2.6635
v -22.7995 -7.762 -2.6634
v -21.0452 0.3455 -2.6633
v -24.1295 -5.3881 -2.6632
v -33.5786 0.2405 -2.6631
v -33.6117 0.1194 -2.6629
v -31.7754 -7.2884 -2.6629
v -24.2097 -6.2404 -2.6629
v -30.8552 -7.0279 -2.6627
v -21.5834 -0.2927 -2.6627
v -31.7161 -7.5715 -2.6626
v -23.0205 -0.0908 -2.6625
v -30.1314 -5.2628 -2.6624
v -33.3076 -0.1932 -2.6623
v -23.673 3.1655 -2.6621
v -31.6003 0.0451 -2.662
v -31.0682 2.6732 -2.6619
v -29.88 -5.4013 -2.6617
v -23.366 -6.4078 -2.6617
v -33.5434 0.2944 -2.6615
v -30.9539 -7.126 -2.6614
v -32.1362 -0.3646 -2.6613
v -31.6957 -7.6409 -2.6613
v -29.9385 -5.6146 -2.6612
v -22.8599 2.98 -2.6612
v -20.8536 0.2784 -2.6612
v -23.1695 -6.6948 -2.661
v -23.9241 2.4524 -2.6609
v -23.4698 -6.2612 -2.6609
v -31.7778 0.114 -2.6607
v -31.7492 -7.2386 -2.6607
v -31.5542 -7.803 -2.6606
v -31.5478 3.5673 -2.6606
v -22.9869 -0.2889 -2.6606
v -22.765 3.4397 -2.6601
v -23.09 -6.8219 -2.66
v -30.7126 -5.8996 -2.6599
v -23.7718 3.0966 -2.6599
v -23.0265 -7.4985 -2.6599
v -22.8857 -7.7623 -2.6597
v -21.4494 -0.2694 -2.6597
v -30.6193 -6.7724 -2.6595
v -31.5184 -7.5811 -2.6592
v -32.0547 0.1923 -2.6591
v -31.6164 -7.1325 -2.6591
v -31.4031 -0.0632 -2.6591
v -31.5344 -7.717 -2.659
v -22.7277 3.2614 -2.6589
v -31.3121 -7.42 -2.6587
v -31.6635 -0.3624 -2.6586
v -23.7294 2.5 -2.6586
v -31.5045 -7.0278 -2.6585
v -22.9862 3.5128 -2.6585
v -31.8526 -0.376 -2.6584
v -31.1828 -7.3243 -2.6583
v -24.1243 2.7559 -2.6583
v -23.6768 -6.9159 -2.6581
v -22.6613 -7.4284 -2.6579
v -30.967 2.6168 -2.6578
v -33.5727 -0.0688 -2.6577
v -24.2926 -5.2628 -2.6575
v -22.8383 3.5829 -2.6574
v -31.4457 -0.3152 -2.6573
v -24.5441 -5.4013 -2.6573
v -22.4971 0.1547 -2.6572
v -23.2417 3.4262 -2.657
v -21.3492 0.352 -2.6568
v -31.7077 3.2222 -2.6567
v -24.4856 -5.6146 -2.6567
v -31.7618 -7.3774 -2.6566
v -31.0553 -7.2163 -2.6565
v -22.4179 -0.3704 -2.6565
v -31.7028 -7.2091 -2.6564
v -31.3275 2.8289 -2.6564
v -23.9974 2.9115 -2.6562
v -22.6853 -7.5019 -2.6562
v -23.1134 3.4762 -2.656
v -23.5777 2.5585 -2.6554
v -20.9955 -0.1641 -2.6554
v -30.7579 3.1655 -2.6552
v -23.4702 -7.126 -2.6547
v -30.5068 2.4524 -2.6546
v -22.6486 -7.2884 -2.6544
v -33.5042 0.3069 -2.6542
v -22.708 -7.5715 -2.6542
v -22.8235 0.0451 -2.654
v -20.8336 -0.0424 -2.6539
v -31.3963 -6.9195 -2.6537
v -23.7114 -5.8996 -2.6537
v -31.7354 -7.4618 -2.6534
v -23.2942 -6.5156 -2.6534
v -30.6592 3.0966 -2.6532
v -22.7284 -7.6409 -2.653
v -31.5503 -7.6473 -2.6528
v -33.594 0.002 -2.6526
v -31.5923 -7.7728 -2.6525
v -31.571 2.98 -2.6525
v -22.8698 -7.803 -2.6525
v -30.7038 -6.861 -2.6524
v -30.3067 2.7559 -2.6524
v -22.6461 0.114 -2.6524
v -22.2876 -0.3646 -2.6523
v -21.1718 0.3488 -2.6523
v -33.5479 -0.0967 -2.6522
v -22.6748 -7.2386 -2.6522
v -33.3888 0.3287 -2.6518
v -30.7015 2.5 -2.6518
v -23.8771 3.0206 -2.6518
v -30.4819 -6.6108 -2.6515
v -23.0208 -0.0632 -2.6515
v -31.6659 3.4397 -2.6513
v -30.4325 -5.5209 -2.6513
v -22.9057 -7.5811 -2.6513
v -23.112 -7.42 -2.6512
v -20.8453 0.2405 -2.6511
v -23.2413 -7.3243 -2.651
v -22.8897 -7.717 -2.651
v -22.8077 -7.1325 -2.6509
v -21.1162 -0.1932 -2.6509
v -20.8122 0.1194 -2.6509
v -22.9196 -7.0278 -2.6506
v -22.7374 3.293 -2.6506
v -22.7603 -0.3624 -2.6505
v -33.1476 -0.2273 -2.6503
v -31.4447 3.5128 -2.6502
v -22.3691 0.1923 -2.6502
v -29.9892 -5.8131 -2.6501
v -30.4335 2.9115 -2.65
v -31.7033 3.2614 -2.6499
v -31.6537 -7.6853 -2.6499
v -22.5712 -0.376 -2.6499
v -32.9023 0.3368 -2.6498
v -30.3117 -5.3837 -2.6497
v -22.9782 -0.3152 -2.6497
v -31.2619 -6.7323 -2.6496
v -20.8805 0.2944 -2.6496
v -23.3688 -7.2163 -2.6495
v -22.7428 3.1435 -2.6492
v -31.1892 3.4262 -2.6491
v -22.9607 2.9221 -2.649
v -31.5927 3.5829 -2.6487
v -23.2411 2.7437 -2.6487
v -30.8532 2.5585 -2.6483
v -32.7626 0.3206 -2.6482
v -22.8161 3.5531 -2.6482
v -22.8557 3.5423 -2.6481
v -22.6623 -7.3774 -2.6481
v -22.7213 -7.2091 -2.648
v -31.3175 3.4762 -2.6479
v -33.5982 0.0439 -2.6478
v -23.8266 -6.7446 -2.6475
v -30.1574 -5.2541 -2.6474
v -31.6886 -7.6059 -2.647
v -33.5548 0.2557 -2.6469
v -31.0752 -6.4476 -2.6467
v -31.5556 -7.5929 -2.6466
v -24.1939 2.4837 -2.6464
v -31.418 -7.4804 -2.6461
v -31.4039 -0.0369 -2.6461
v -24.2116 2.5076 -2.6461
v -23.397 3.3452 -2.6461
v -23.0278 -6.9195 -2.646
v -33.5777 0.1948 -2.6458
v -23.9422 -6.6108 -2.6458
v -31.7078 -7.5091 -2.6457
v -23.9916 -5.5209 -2.6457
v -20.8512 -0.0688 -2.6457
v -24.4349 -5.8131 -2.6455
v -30.5539 3.0206 -2.6454
v -31.3185 -6.8343 -2.6451
v -29.8621 -5.4163 -2.6451
v -22.8866 3.5168 -2.645
v -22.6887 -7.4618 -2.645
v -22.8738 -7.6473 -2.6448
v -33.4349 -0.1451 -2.6445
v -32.8484 -0.2882 -2.6445
v -24.1124 -5.3837 -2.6444
v -22.8318 -7.7728 -2.6444
v -24.1753 2.4605 -2.6442
v -33.5973 0.091 -2.6436
v -31.4552 -0.34 -2.6436
v -22.7985 3.5046 -2.6436
v -24.2282 2.5321 -2.6431
v -23.905 2.4364 -2.6429
v -31.6682 -7.6412 -2.6424
v -24.2667 -5.2541 -2.6424
v -23.5512 3.2508 -2.6424
v -20.9196 0.3069 -2.6424
v -23.244 -6.6017 -2.6422
v -32.9821 -0.2616 -2.6417
v -31.603 0.0673 -2.6417
v -22.7704 -7.6853 -2.6417
v -31.6935 3.293 -2.6416
v -31.5102 -7.5438 -2.6414
v -23.3524 2.6751 -2.6414
v -30.9485 -6.2713 -2.6412
v -22.7515 3.3261 -2.6412
v -33.0853 0.343 -2.641
v -29.9235 -5.6313 -2.641
v -31.1898 2.7437 -2.6409
v -33.5878 0.1427 -2.6407
v -31.146 -6.5592 -2.6407
v -30.237 2.4837 -2.6407
v -24.562 -5.4163 -2.6407
v -31.5619 -7.7426 -2.6406
v -20.8299 0.002 -2.6406
v -31.4702 2.9221 -2.6405
v -24.1314 2.7791 -2.6405
v -22.7565 3.1108 -2.6405
v -30.2193 2.5076 -2.6404
v -31.6881 3.1435 -2.6403
v -20.876 -0.0967 -2.6403
v -21.035 0.3287 -2.6402
v -33.4943 -0.118 -2.6398
v -31.3319 -7.4035 -2.6397
v -31.601 -7.1471 -2.6396
v -31.6148 3.5531 -2.6394
v -31.5752 3.5423 -2.6394
v -22.7637 3.3689 -2.6394
v -30.216 -6.248 -2.6393
v -24.1558 2.4383 -2.6393
v -32.0155 -0.383 -2.6392
v -21.5216 0.3368 -2.6392
v -21.2762 -0.2273 -2.6392
v -31.9324 0.1713 -2.6391
v -33.2623 0.3343 -2.639
v -30.9721 -7.1176 -2.6389
v -22.7716 3.0763 -2.6389
v -31.6729 -0.3829 -2.6388
v -22.7355 -7.6059 -2.6387
v -31.7497 -7.3198 -2.6386
v -31.0339 3.3452 -2.6386
v -23.5253 -7.0549 -2.6386
v -23.02 -0.0369 -2.6386
v -22.8684 -7.5929 -2.6385
v -31.7331 -7.3988 -2.6384
v -30.2556 2.4605 -2.6384
v -31.5592 -7.6911 -2.6383
v -31.2021 -7.3101 -2.6383
v -23.0061 -7.4804 -2.6383
v -23.4515 2.6157 -2.638
v -21.6612 0.3206 -2.6379
v -33.5745 -0.0206 -2.6376
v -30.8727 -7.0212 -2.6376
v -24.2433 2.5567 -2.6376
v -23.1056 -6.8343 -2.6376
v -30.2027 2.5321 -2.6375
v -33.3143 -0.1767 -2.6373
v -22.7163 -7.5091 -2.6373
v -31.7822 0.1319 -2.6367
v -30.5259 2.4364 -2.6365
v -24.5006 -5.6313 -2.6365
v -23.0967 2.8381 -2.6365
v -22.7766 3.4091 -2.6365
v -31.5443 3.5168 -2.6364
v -31.0737 -7.2055 -2.6361
v -31.7418 -7.3601 -2.636
v -22.9687 -0.34 -2.636
v -31.4882 -7.0394 -2.6358
v -20.8257 0.0439 -2.6358
v -32.1458 -0.3754 -2.6357
v -22.7894 3.4516 -2.6355
v -22.7441 3.1844 -2.6355
v -30.8797 3.2508 -2.6353
v -23.7133 2.4913 -2.6352
v -33.5261 0.2715 -2.635
v -20.8691 0.2557 -2.635
v -31.7046 -7.4668 -2.6349
v -31.6324 3.5046 -2.6348
v -31.7261 -7.2623 -2.6346
v -30.2995 2.7791 -2.6346
v -23.4756 -6.2713 -2.6344
v -31.8621 -0.3915 -2.6343
v -22.8344 3.5184 -2.6343
v -24.2081 -6.248 -2.6342
v -22.7559 -7.6412 -2.6341
v -21.5754 -0.2882 -2.634
v -31.6197 -7.7106 -2.6339
v -23.3719 -6.4186 -2.6339
v -20.8462 0.1948 -2.6339
v -31.0785 2.6751 -2.6338
v -22.8208 0.0673 -2.6338
v -22.7452 3.2652 -2.6337
v -30.2751 2.4383 -2.6335
v -22.9139 -7.5438 -2.6334
v -23.6668 3.1764 -2.6331
v -20.9889 -0.1451 -2.6328
v -23.0952 3.4702 -2.6327
v -31.437 -7.4648 -2.6326
v -23.9991 2.9304 -2.6326
v -22.8622 -7.7426 -2.6326
v -30.7149 -5.9056 -2.6325
v -30.6321 -6.7698 -2.6324
v -31.6794 3.3261 -2.6323
v -31.5789 -7.6196 -2.6322
v -23.7676 3.1094 -2.6322
v -23.452 -7.1176 -2.6321
v -23.0922 -7.4035 -2.6321
v -31.6723 -7.5521 -2.6319
v -30.1876 2.5567 -2.6319
v -24.1355 2.4168 -2.6318
v -31.6744 3.1108 -2.6316
v -31.3787 -6.9313 -2.6316
v -20.8266 0.091 -2.6316
v -22.8231 -7.1471 -2.6315
v -23.2257 3.4249 -2.6314
v -33.3991 0.3097 -2.631
v -32.0616 0.2066 -2.631
v -23.222 -7.3101 -2.631
v -22.8124 3.0316 -2.6309
v -21.4418 -0.2616 -2.6309
v -31.4059 -0.0119 -2.6307
v -22.751 -0.3829 -2.6307
v -30.9794 2.6157 -2.6306
v -31.6672 3.3689 -2.6305
v -22.4915 0.1713 -2.6305
v -22.4084 -0.383 -2.6304
v -22.8649 -7.6911 -2.6303
v -31.6789 -7.2328 -2.6302
v -22.6744 -7.3198 -2.6302
v -31.6593 3.0763 -2.63
v -23.6601 -6.9107 -2.63
v -22.691 -7.3988 -2.63
v -21.3386 0.343 -2.63
v -24.257 2.5815 -2.6294
v -23.5633 2.5544 -2.6292
v -23.3504 -7.2055 -2.6291
v -20.8361 0.1427 -2.6287
v -31.3342 2.8381 -2.6284
v -30.7176 2.4913 -2.6284
v -22.9568 3.4954 -2.6284
v -22.6417 0.1319 -2.6284
v -30.184 -5.2459 -2.6281
v -29.9354 -5.1529 -2.628
v -20.9296 -0.118 -2.628
v -22.9359 -7.0394 -2.6279
v -31.6543 3.4091 -2.6277
v -31.2461 -6.7499 -2.6277
v -21.1616 0.3343 -2.6277
v -31.4654 -0.3633 -2.6276
v -29.9071 -5.1626 -2.6276
v -23.3015 -6.5296 -2.6276
v -22.6823 -7.3601 -2.6276
v -29.845 -5.4319 -2.6275
v -23.1875 -6.7185 -2.6275
v -31.6415 3.4516 -2.6267
v -31.5568 -7.5467 -2.6267
v -22.2781 -0.3754 -2.6267
v -31.6868 3.1844 -2.6266
v -33.5531 -0.0456 -2.6265
v -22.7195 -7.4668 -2.6265
v -30.4318 2.9304 -2.6264
v -30.7641 3.1764 -2.6262
v -23.7092 -5.9056 -2.6262
v -22.698 -7.2623 -2.6262
v -30.445 -5.5203 -2.626
v -30.2954 2.4168 -2.626
v -21.1096 -0.1767 -2.6259
v -22.5618 -0.3915 -2.6258
v -31.6724 -7.511 -2.6257
v -22.8045 -7.7106 -2.6257
v -20.8494 -0.0206 -2.6257
v -31.5965 3.5184 -2.6256
v -23.875 3.0355 -2.6256
v -30.6632 3.1094 -2.6255
v -29.9647 -5.144 -2.6254
v -29.8791 -5.1736 -2.6252
v -31.5845 -7.1658 -2.625
v -31.6856 3.2652 -2.6248
v -31.352 -7.3869 -2.6248
v -22.9871 -7.4648 -2.6248
v -22.9552 2.936 -2.6248
v -33.5788 0.0266 -2.6246
v -31.7013 -7.4277 -2.6246
v -31.3356 3.4702 -2.6246
v -31.3001 -6.8471 -2.6246
v -30.7215 -6.8565 -2.6243
v -31.5864 -7.6622 -2.6242
v -30.4924 -6.6109 -2.6241
v -22.8452 -7.6196 -2.6241
v -30.3318 -5.3786 -2.6239
v -29.9818 -5.8262 -2.6239
v -23.0455 -6.9313 -2.6239
v -33.1544 -0.2138 -2.6238
v -30.1738 2.5815 -2.6238
v -22.7518 -7.5521 -2.6236
v -31.2052 3.4249 -2.6235
v -24.4888 -5.1529 -2.6235
v -24.5791 -5.4319 -2.6232
v -24.517 -5.1626 -2.6231
v -23.018 -0.0119 -2.6231
v -20.8978 0.2715 -2.6231
v -24.2401 -5.2459 -2.623
v -23.8868 2.4228 -2.623
v -22.8126 3.4726 -2.6229
v -32.9122 0.33 -2.6221
v -31.6184 3.0316 -2.6221
v -22.3623 0.2066 -2.6221
v -30.8675 2.5544 -2.622
v -24.1148 2.3969 -2.6219
v -22.7452 -7.2328 -2.6219
v -33.5378 0.229 -2.6217
v -31.6429 -7.5941 -2.6213
v -31.4733 -7.0603 -2.6213
v -22.7511 3.229 -2.6212
v -24.545 -5.1736 -2.6208
v -24.4595 -5.144 -2.6208
v -31.2221 -7.2944 -2.6206
v -29.9939 -5.1365 -2.6206
v -31.0666 -6.4598 -2.6205
v -24.1368 2.8012 -2.6205
v -23.2322 2.7497 -2.6205
v -29.8522 -5.1857 -2.6204
v -23.9792 -5.5203 -2.6203
v -23.8137 -6.742 -2.6203
v -31.708 -7.3893 -2.62
v -31.6032 -7.5956 -2.62
v -31.4741 3.4954 -2.62
v -22.9585 -0.3633 -2.6199
v -33.564 0.168 -2.6197
v -32.7726 0.317 -2.6197
v -31.6067 0.0874 -2.6196
v -21.0248 0.3097 -2.6194
v -29.9105 -5.6472 -2.6192
v -24.4424 -5.8262 -2.6192
v -23.2553 -6.6164 -2.6192
v -30.5559 3.0355 -2.6191
v -30.9912 -7.108 -2.6189
v -24.2691 2.6059 -2.6189
v -33.4693 0.2785 -2.6187
v -23.3838 3.3482 -2.6187
v -22.8673 -7.5467 -2.6186
v -24.0923 -5.3786 -2.6185
v -23.9318 -6.6109 -2.6184
v -31.7152 -7.3489 -2.6182
v -31.1345 -6.574 -2.6179
v -22.7563 3.1549 -2.6179
v -31.5955 -7.5554 -2.6176
v -31.6718 -7.4682 -2.6174
v -31.6137 -7.6344 -2.6174
v -31.0935 -7.1928 -2.6174
v -22.7518 -7.511 -2.6174
v -31.4586 -7.4453 -2.6172
v -23.0721 -7.3869 -2.6172
v -23.124 -6.8471 -2.6171
v -22.8397 -7.1658 -2.6168
v -31.6825 -0.4008 -2.6166
v -30.5441 2.4228 -2.6166
v -33.2728 0.3176 -2.6164
v -31.4756 2.936 -2.6163
v -31.2126 -0.2073 -2.6163
v -32.8559 -0.2808 -2.6162
v -23.5069 -7.047 -2.6162
v -22.7228 -7.4277 -2.6162
v -31.2183 -0.2352 -2.6161
v -22.8377 -7.6622 -2.6161
v -24.5719 -5.1857 -2.616
v -30.3161 2.3969 -2.6159
v -24.4303 -5.1365 -2.6159
v -31.7018 -7.2868 -2.6158
v -22.8486 3.4836 -2.6156
v -31.638 -7.5562 -2.6154
v -30.891 -7.0132 -2.6153
v -33.0955 0.3308 -2.6152
v -31.3666 -6.9528 -2.6152
v -24.5136 -5.6472 -2.6147
v -31.5667 -7.1875 -2.6146
v -30.2941 2.8012 -2.6146
v -20.8708 -0.0456 -2.6146
v -23.5413 3.2586 -2.6143
v -33.4427 -0.1125 -2.6142
v -31.6182 3.4726 -2.6142
v -30.2176 -6.2563 -2.6142
v -29.8259 -5.1991 -2.6142
v -33.3205 -0.1577 -2.614
v -31.2086 -0.1794 -2.6139
v -22.9508 -7.0603 -2.6135
v -22.8548 3.0157 -2.6134
v -32.9892 -0.2506 -2.6133
v -31.2256 -0.2628 -2.6133
v -30.1617 2.6059 -2.6133
v -23.202 -7.2944 -2.6133
v -30.9432 -6.2826 -2.6132
v -23.3415 2.6781 -2.6132
v -32.0249 -0.3935 -2.6131
v -31.55 -7.5049 -2.6131
v -22.7812 -7.5941 -2.6131
v -31.4091 0.0116 -2.613
v -31.1987 2.7497 -2.6127
v -21.2695 -0.2138 -2.6127
v -20.8451 0.0266 -2.6126
v -31.6797 3.229 -2.6123
v -23.4329 -7.108 -2.6121
v -30.0241 -5.1297 -2.6119
v -22.821 -7.5956 -2.6119
v -22.8172 0.0874 -2.6116
v -22.7162 -7.3893 -2.6116
v -21.5117 0.33 -2.6115
v -33.4081 0.2883 -2.6114
v -30.2053 -5.2416 -2.6114
v -31.9389 0.1852 -2.6113
v -31.0471 3.3482 -2.6112
v -31.6345 -7.5118 -2.611
v -31.3734 -7.3683 -2.611
v -23.0762 3.4618 -2.611
v -22.8885 3.4795 -2.6107
v -31.7876 0.1479 -2.6106
v -23.3306 -7.1928 -2.6104
v -31.2318 -6.7654 -2.6101
v -23.4407 2.6174 -2.6101
v -23.6971 2.484 -2.6099
v -24.5982 -5.1991 -2.6098
v -22.709 -7.3489 -2.6098
v -20.8861 0.229 -2.6098
v -24.0939 2.3786 -2.6095
v -22.8286 -7.5554 -2.6095
v -31.4763 -0.3849 -2.6094
v -21.6514 0.317 -2.6094
v -23.0907 2.8496 -2.6093
v -22.9656 -7.4453 -2.6093
v -22.8105 -7.6344 -2.6093
v -29.8289 -5.4482 -2.6092
v -24.2065 -6.2563 -2.6091
v -23.2113 -0.2073 -2.6091
v -22.7523 -7.4682 -2.6091
v -31.6746 3.1549 -2.609
v -23.2057 -0.2352 -2.609
v -22.7718 3.1212 -2.609
v -31.2064 -0.1516 -2.6088
v -31.4569 -7.0815 -2.6087
v -31.8717 -0.4042 -2.6086
v -33.5567 0.0042 -2.6085
v -22.7414 -0.4008 -2.6085
v -31.674 -7.4259 -2.6082
v -32.1551 -0.3826 -2.608
v -31.2345 -0.2897 -2.6079
v -23.3804 -6.4311 -2.6078
v -23.9989 2.9474 -2.6077
v -20.86 0.168 -2.6077
v -31.5931 -7.5108 -2.6076
v -23.0576 -6.9528 -2.6075
v -22.7224 -7.2868 -2.6075
v -22.7861 -7.5562 -2.6072
v -22.7662 3.2754 -2.6072
v -30.8896 3.2586 -2.6071
v -24.4 -5.1297 -2.6071
v -31.6423 -7.2717 -2.607
v -31.4799 -7.4268 -2.607
v -20.9546 0.2785 -2.607
v -31.5822 3.4836 -2.6069
v -23.2153 -0.1794 -2.6067
v -23.2086 3.421 -2.6067
v -23.4809 -6.2826 -2.6065
v -23.2667 -6.6285 -2.6065
v -22.8574 -7.1875 -2.6065
v -31.2906 -6.8681 -2.6062
v -24.2188 -5.2416 -2.6062
v -23.1983 -0.2628 -2.6061
v -24.2795 2.63 -2.6059
v -33.5036 -0.0699 -2.6057
v -21.5681 -0.2808 -2.6057
v -31.0894 2.6781 -2.6056
v -31.2427 -7.2775 -2.6055
v -23.0149 0.0116 -2.6054
v -23.3122 -6.5457 -2.6051
v -22.8742 -7.5049 -2.6051
v -21.1511 0.3176 -2.6051
v -29.8017 -5.213 -2.6049
v -24.5952 -5.4482 -2.6049
v -31.576 3.0157 -2.6047
v -23.6422 -6.904 -2.6046
v -32.0683 0.2162 -2.6044
v -23.6588 3.1856 -2.6044
v -31.5476 -7.2076 -2.6043
v -30.7156 -5.913 -2.6043
v -22.399 -0.3935 -2.6043
v -21.3285 0.3308 -2.6042
v -31.6793 -7.3835 -2.6038
v -30.6497 -6.7644 -2.6037
v -23.7617 3.1203 -2.6037
v -30.3369 2.3786 -2.6035
v -23.0508 -7.3683 -2.6034
v -30.7338 2.484 -2.6031
v -30.4518 -5.5228 -2.6031
v -22.7919 3.3694 -2.6031
v -31.3546 3.4618 -2.6029
v -30.9902 2.6174 -2.6028
v -22.7896 -7.5118 -2.6027
v -22.485 0.1852 -2.6027
v -21.1035 -0.1577 -2.6026
v -21.4348 -0.2506 -2.6025
v -20.9813 -0.1125 -2.6025
v -22.6363 0.1479 -2.6023
v -22.927 3.4733 -2.6022
v -31.5424 3.4795 -2.6021
v -23.5502 2.5528 -2.602
v -33.5396 0.1854 -2.6019
v -22.9477 -0.3849 -2.6017
v -30.4319 2.9474 -2.6016
v -23.2176 -0.1516 -2.6016
v -23.8691 2.4115 -2.6013
v -31.6349 -7.4675 -2.6012
v -31.3402 2.8496 -2.6011
v -31.114 -7.1786 -2.6011
v -31.2059 -0.1242 -2.601
v -22.9672 -7.0815 -2.6009
v -24.6225 -5.213 -2.6007
v -31.0121 -7.0964 -2.6006
v -30.0541 -5.1241 -2.6006
v -23.1894 -0.2897 -2.6006
v -31.6731 -7.3159 -2.6003
v -31.3518 -6.9736 -2.6003
v -30.1513 2.63 -2.6003
v -31.659 3.1212 -2.6001
v -22.5523 -0.4042 -2.6001
v -31.3953 -7.3488 -2.6
v -22.7501 -7.4259 -2.5999
v -31.245 -0.316 -2.5998
v -22.8264 3.4404 -2.5998
v -21.0159 0.2883 -2.5997
v -22.8311 -7.5108 -2.5995
v -33.5607 0.055 -2.5994
v -22.9533 2.9531 -2.5992
v -22.7827 3.3222 -2.5992
v -22.9442 -7.4268 -2.5991
v -22.2688 -0.3826 -2.5989
v -31.2223 3.421 -2.5988
v -30.7402 -6.8505 -2.5988
v -22.7818 -7.2717 -2.5988
v -23.1336 -6.8681 -2.5987
v -22.808 3.4035 -2.5987
v -24.1404 2.822 -2.5986
v -31.6647 3.2754 -2.5983
v -23.871 3.0484 -2.5983
v -33.1606 -0.1974 -2.5981
v -31.0545 -6.4746 -2.5981
v -23.1814 -7.2775 -2.5981
v -23.7086 -5.913 -2.598
v -31.5275 -7.2295 -2.5979
v -31.4388 -7.1027 -2.5978
v -23.9724 -5.5228 -2.5975
v -30.772 3.1856 -2.5974
v -29.9761 -5.8386 -2.5974
v -31.1148 -6.5946 -2.5973
v -30.5054 -6.6086 -2.5972
v -30.6692 3.1203 -2.597
v -29.899 -5.6629 -2.5969
v -33.4818 0.2414 -2.5966
v -20.8673 0.0042 -2.5966
v -23.4876 -7.0377 -2.5965
v -22.8766 -7.2076 -2.5963
v -31.6113 0.1052 -2.5958
v -24.3701 -5.1241 -2.5958
v -23.2116 -6.7451 -2.5957
v -30.91 -7.0039 -2.5956
v -33.2829 0.2985 -2.5955
v -22.7448 -7.3835 -2.5955
v -22.3557 0.2162 -2.5955
v -31.5026 -7.4046 -2.5954
v -32.9222 0.3204 -2.5953
v -30.3513 -5.3747 -2.5953
v -31.6396 -7.4235 -2.5949
v -30.8806 2.5528 -2.5949
v -24.073 2.3621 -2.5949
v -30.5618 2.4115 -2.5948
v -31.5905 -7.4593 -2.5944
v -33.5462 0.1471 -2.5943
v -31.6389 3.3694 -2.5943
v -31.264 -7.2605 -2.594
v -23.3101 -7.1786 -2.594
v -23.2181 -0.1242 -2.5939
v -20.9203 -0.0699 -2.5939
v -33.4164 0.2649 -2.5938
v -23.4121 -7.0964 -2.5938
v -31.5039 3.4733 -2.5937
v -33.5555 0.1049 -2.5936
v -29.7791 -5.2275 -2.5936
v -30.2243 -5.2392 -2.5935
v -31.4134 0.0335 -2.5931
v -22.7893 -7.4675 -2.593
v -24.4481 -5.8386 -2.5928
v -33.3257 -0.1365 -2.5927
v -31.6923 -0.4163 -2.5927
v -30.2904 2.822 -2.5927
v -23.0723 -6.9736 -2.5927
v -23.179 -0.316 -2.5926
v -24.5252 -5.6629 -2.5925
v -23.2254 2.7587 -2.5924
v -23.0289 -7.3488 -2.5923
v -32.782 0.3097 -2.5922
v -23.3691 3.349 -2.5921
v -23.3246 -6.5601 -2.5921
v -22.7511 -7.3159 -2.592
v -31.4175 -7.3288 -2.5919
v -30.5598 3.0484 -2.5919
v -31.6016 -7.3118 -2.5917
v -23.9188 -6.6086 -2.5914
v -23.7961 -6.7364 -2.5914
v -31.2191 -6.7782 -2.5912
v -31.6044 3.4404 -2.5911
v -22.8098 3.0769 -2.591
v -33.1056 0.3162 -2.5908
v -31.4775 2.9531 -2.5908
v -31.2071 -0.0974 -2.5907
v -24.2881 2.6533 -2.5907
v -23.0569 3.4505 -2.5904
v -31.6481 3.3222 -2.5903
v -22.9854 -7.1027 -2.59
v -20.8844 0.1854 -2.59
v -31.6228 3.4035 -2.5899
v -31.2765 -6.8879 -2.5899
v -29.8144 -5.4645 -2.5899
v -24.0729 -5.3747 -2.5899
v -22.8967 -7.2295 -2.5899
v -31.5064 -7.2477 -2.5897
v -31.4876 -0.4048 -2.5897
v -24.6451 -5.2275 -2.5894
v -31.2568 -0.3412 -2.5893
v -31.5249 -7.3838 -2.5891
v -22.8578 3.445 -2.589
v -30.3578 2.3621 -2.5889
v -23.2832 -6.6455 -2.5888
v -24.1999 -5.2392 -2.5883
v -31.4398 -7.3097 -2.5882
v -31.6317 -7.3562 -2.588
v -31.4846 -7.2697 -2.588
v -22.7725 3.1696 -2.5879
v -22.8127 0.1052 -2.5878
v -32.8628 -0.27 -2.5877
v -31.5582 -7.3539 -2.5876
v -22.9216 -7.4046 -2.5875
v -20.8633 0.055 -2.5875
v -31.1351 -7.1632 -2.5874
v -31.4187 -7.1214 -2.5871
v -31.3343 -6.9937 -2.5871
v -30.9351 -6.2953 -2.5871
v -31.5881 -7.3981 -2.587
v -21.2633 -0.1974 -2.587
v -32.9956 -0.2376 -2.5869
v -30.0838 -5.1198 -2.5867
v -22.7846 -7.4235 -2.5867
v -23.1601 -7.2605 -2.5866
v -23.5297 3.2639 -2.5864
v -31.4623 -7.2894 -2.5863
v -22.8337 -7.4593 -2.5863
v -24.6098 -5.4645 -2.5856
v -23.0106 0.0335 -2.5856
v -23.3927 -6.4459 -2.5854
v -32.0343 -0.4007 -2.5852
v -30.1427 2.6533 -2.5852
v -31.0334 -7.0836 -2.5851
v -23.3326 2.6841 -2.5849
v -20.9421 0.2414 -2.5848
v -21.5018 0.3204 -2.5847
v -31.9455 0.1947 -2.5845
v -31.2054 2.7587 -2.5845
v -31.0617 3.349 -2.5845
v -22.7317 -0.4163 -2.5845
v -31.04 -6.4892 -2.5844
v -23.0067 -7.3288 -2.5841
v -21.1411 0.2985 -2.5841
v -31.2862 -7.2412 -2.5838
v -23.6825 2.4798 -2.5837
v -23.2169 -0.0974 -2.5836
v -23.0854 2.8626 -2.5836
v -22.8226 -7.3118 -2.5835
v -23.1907 3.4142 -2.5832
v -31.794 0.1617 -2.5828
v -30.226 -6.2586 -2.5826
v -23.1477 -6.8879 -2.5825
v -23.6241 -6.8962 -2.5824
v -20.8778 0.1471 -2.5824
v -31.8811 -0.4146 -2.5823
v -31.621 3.0769 -2.5823
v -31.3739 3.4505 -2.5822
v -23.1672 -0.3412 -2.5821
v -21.0076 0.2649 -2.5821
v -24.3405 -5.1198 -2.5819
v -23.4294 2.6201 -2.5819
v -22.9364 -0.4048 -2.5819
v -22.9179 -7.2477 -2.5818
v -21.642 0.3097 -2.5818
v -23.9969 2.9624 -2.5817
v -20.8685 0.1049 -2.5816
v -33.4507 -0.0625 -2.5813
v -21.0983 -0.1365 -2.5812
v -22.8993 -7.3838 -2.5811
v -33.509 -0.0157 -2.5805
v -22.7859 3.2851 -2.5805
v -23.4891 -6.2953 -2.5804
v -22.9844 -7.3097 -2.5804
v -31.573 3.445 -2.5803
v -22.8112 3.3708 -2.5803
v -23.2891 -7.1632 -2.5802
v -22.9396 -7.2697 -2.5801
v -22.8995 3.4443 -2.5799
v -22.7925 -7.3562 -2.5798
v -21.3184 0.3162 -2.5798
v -31.3979 -7.1415 -2.5796
v -22.866 -7.3539 -2.5796
v -23.0899 -6.9937 -2.5795
v -33.4922 0.2012 -2.5793
v -29.7592 -5.2421 -2.5793
v -23.0055 -7.1214 -2.5793
v -30.901 3.2639 -2.5792
v -32.1643 -0.3867 -2.5791
v -31.6582 3.1696 -2.579
v -22.8361 -7.3981 -2.5789
v -22.9619 -7.2894 -2.5784
v -31.2101 -0.0715 -2.5782
v -23.3908 -7.0836 -2.5782
v -23.4663 -7.0266 -2.5781
v -23.8525 2.4029 -2.578
v -24.0519 2.3472 -2.5779
v -22.8322 3.4053 -2.5778
v -30.6682 -6.7576 -2.5777
v -24.1982 -6.2586 -2.5774
v -31.0982 2.6841 -2.5772
v -21.5612 -0.27 -2.5772
v -30.9315 -6.9926 -2.5771
v -22.95 2.9714 -2.577
v -32.0757 0.2231 -2.5769
v -31.3086 -7.2216 -2.5769
v -30.7589 -6.8433 -2.5769
v -30.7483 2.4798 -2.5769
v -31.2699 -0.3651 -2.5764
v -30.7138 -5.922 -2.5764
v -22.3897 -0.4007 -2.5764
v -23.1381 -7.2412 -2.5763
v -31.157 -7.1466 -2.5762
v -21.4285 -0.2376 -2.5761
v -33.2918 0.2769 -2.576
v -31.3147 -7.0131 -2.576
v -22.4785 0.1947 -2.5759
v -31.2584 -6.9067 -2.5758
v -31.3453 2.8626 -2.5755
v -30.4339 2.9624 -2.5755
v -31.2401 3.4142 -2.5753
v -23.649 3.1932 -2.5752
v -24.665 -5.2421 -2.5751
v -31.3762 -7.1621 -2.575
v -24.1421 2.841 -2.575
v -23.7539 3.1292 -2.5749
v -31.0014 2.6201 -2.5745
v -22.63 0.1617 -2.5745
v -23.5392 2.5545 -2.5744
v -22.8513 3.0606 -2.5742
v -33.1664 -0.1781 -2.5737
v -22.5429 -0.4146 -2.5737
v -33.3297 -0.1139 -2.5736
v -31.3539 -7.1831 -2.5734
v -24.2948 2.6758 -2.5734
v -31.3311 -7.2018 -2.5731
v -23.3419 -6.5832 -2.5727
v -31.2034 -6.7934 -2.5725
v -33.4277 0.2265 -2.5724
v -31.0552 -7.0694 -2.5721
v -31.0245 -6.5045 -2.5721
v -23.0264 -7.1415 -2.5719
v -30.3789 2.3472 -2.5718
v -31.6449 3.2851 -2.5717
v -29.9717 -5.8506 -2.5717
v -31.6195 3.3708 -2.5716
v -30.3628 -5.3752 -2.5716
v -30.5782 2.4029 -2.5715
v -31.5313 3.4443 -2.5713
v -23.4083 -6.4614 -2.5713
v -31.4188 0.0536 -2.5712
v -30.4645 -5.5237 -2.5712
v -29.8914 -5.6762 -2.5711
v -22.7811 3.215 -2.5711
v -23.2139 -0.0715 -2.571
v -23.0376 3.4362 -2.571
v -30.1125 -5.1171 -2.5705
v -23.8653 3.0593 -2.5702
v -23.7105 -5.922 -2.5702
v -30.245 -5.2368 -2.5701
v -22.2597 -0.3867 -2.57
v -31.6168 0.1212 -2.5699
v -32.9324 0.3083 -2.5696
v -20.9734 -0.0625 -2.5696
v -23.1157 -7.2216 -2.5693
v -30.2886 2.841 -2.5692
v -23.1541 -0.3651 -2.5692
v -33.5105 0.0279 -2.5691
v -31.5986 3.4053 -2.5691
v -23.2673 -7.1466 -2.569
v -20.915 -0.0157 -2.5687
v -31.4808 2.9714 -2.5685
v -23.1095 -7.0131 -2.5685
v -23.1658 -6.9067 -2.5684
v -30.7818 3.1932 -2.5683
v -30.6768 3.1292 -2.5682
v -22.8097 3.1166 -2.5682
v -33.1156 0.2991 -2.5679
v -30.1359 2.6758 -2.5679
v -22.3483 0.2231 -2.5679
v -31.4993 -0.4224 -2.5678
v -29.8028 -5.4797 -2.5678
v -30.5232 -6.6022 -2.5675
v -20.9318 0.2012 -2.5675
v -31.2937 -7.0325 -2.5674
v -31.1795 -7.1287 -2.5674
v -33.5001 0.1582 -2.5673
v -23.0481 -7.1621 -2.5673
v -30.8915 2.5545 -2.5672
v -24.4525 -5.8506 -2.5671
v -31.7022 -0.429 -2.567
v -24.5329 -5.6762 -2.5667
v -23.3534 3.3471 -2.5664
v -24.0614 -5.3752 -2.5662
v -23.0703 -7.1831 -2.5658
v -24.3117 -5.1171 -2.5656
v -23.0931 -7.2018 -2.5656
v -32.7914 0.2994 -2.5655
v -31.5794 3.0606 -2.5655
v -23.9597 -5.5237 -2.5655
v -23.7776 -6.7296 -2.5654
v -30.9216 -6.3095 -2.5651
v -23.369 -7.0694 -2.5651
v -24.1793 -5.2368 -2.5649
v -23.297 -6.6626 -2.5648
v -23.22 2.77 -2.5647
v -31.0922 -6.6188 -2.5646
v -21.1323 0.2769 -2.5646
v -31.2393 -6.926 -2.5642
v -24.3434 2.3817 -2.5641
v -30.5655 3.0593 -2.5637
v -23.0053 0.0536 -2.5637
v -24.6214 -5.4797 -2.5636
v -31.2148 -0.0467 -2.5633
v -24.3641 2.4035 -2.563
v -23.6052 -6.887 -2.563
v -24.3213 2.3607 -2.5629
v -22.8167 3.3332 -2.5628
v -31.3932 3.4362 -2.5627
v -23.4445 -7.0144 -2.5627
v -29.7417 -5.2569 -2.5626
v -21.2576 -0.1781 -2.5626
v -33.5099 0.0688 -2.5625
v -31.6497 3.215 -2.5622
v -21.0943 -0.1139 -2.5621
v -22.8072 0.1212 -2.5619
v -30.9532 -6.9803 -2.5618
v -23.901 -6.6022 -2.5617
v -33.5062 0.1138 -2.5616
v -31.2716 -7.0523 -2.5616
v -31.0775 -7.0539 -2.5616
v -31.2025 -7.1101 -2.5615
v -32.8689 -0.2573 -2.5614
v -22.7934 3.2519 -2.5614
v -31.2842 -0.3876 -2.5613
v -23.172 3.4051 -2.5612
v -33.0013 -0.2215 -2.561
v -20.9964 0.2265 -2.5607
v -23.2448 -7.1287 -2.5601
v -22.9247 -0.4224 -2.5601
v -23.1306 -7.0325 -2.56
v -31.621 3.1166 -2.5594
v -24.3832 2.426 -2.5594
v -22.8684 3.4008 -2.5592
v -24.2979 2.3407 -2.5591
v -21.4916 0.3083 -2.559
v -31.0774 3.3471 -2.5589
v -24.0313 2.3344 -2.5589
v -23.5169 3.2662 -2.5589
v -22.7219 -0.429 -2.5589
v -33.3001 0.2534 -2.5587
v -31.2489 -7.0722 -2.5587
v -30.0873 2.3817 -2.5587
v -23.2395 -6.7725 -2.5587
v -22.837 3.371 -2.5587
v -31.2257 -7.0913 -2.5586
v -23.0824 2.8782 -2.5586
v -24.6825 -5.2569 -2.5585
v -23.5026 -6.3095 -2.5584
v -33.4546 -0.0069 -2.5581
v -30.7781 -6.8348 -2.5577
v -31.0141 -6.5163 -2.5576
v -30.0666 2.4035 -2.5576
v -33.4391 0.1859 -2.5575
v -30.1094 2.3607 -2.5574
v -22.8053 3.2873 -2.5574
v -20.9136 0.0279 -2.5573
v -31.9527 0.2014 -2.5569
v -23.185 -6.926 -2.5569
v -21.3084 0.2991 -2.5569
v -31.2108 2.77 -2.5568
v -23.3252 2.6925 -2.5568
v -32.0434 -0.405 -2.5567
v -23.6695 2.4784 -2.5567
v -33.3336 -0.0885 -2.5564
v -31.183 -6.8121 -2.5561
v -23.2092 -0.0467 -2.5561
v -30.6863 -6.7499 -2.5559
v -31.8005 0.1713 -2.5558
v -20.9239 0.1582 -2.5555
v -31.2181 -6.9452 -2.5553
v -23.0172 3.4217 -2.5553
v -21.6327 0.2994 -2.5552
v -23.3468 -7.0539 -2.5546
v -22.9496 2.9929 -2.5546
v -31.8904 -0.4218 -2.5545
v -23.9931 2.9753 -2.5545
v -30.2348 -6.2609 -2.5544
v -30.1382 -5.1167 -2.5543
v -23.2217 -7.1101 -2.5542
v -23.1527 -7.0523 -2.5542
v -31.614 3.3332 -2.5541
v -30.0475 2.426 -2.5541
v -24.2996 2.6973 -2.5541
v -23.1398 -0.3876 -2.554
v -30.1328 2.3407 -2.5536
v -31.1009 -7.0373 -2.5535
v -24.4005 2.4489 -2.5535
v -23.4202 2.6258 -2.5535
v -23.3523 -6.5931 -2.5533
v -31.2587 3.4051 -2.5532
v -24.2736 2.3219 -2.5531
v -23.8361 2.3959 -2.553
v -30.3994 2.3344 -2.5528
v -31.6374 3.2519 -2.5526
v -30.9139 3.2662 -2.5517
v -22.8113 3.1542 -2.5517
v -33.1715 -0.1565 -2.5513
v -23.1986 -7.0913 -2.5513
v -23.1754 -7.0722 -2.5513
v -21.5551 -0.2573 -2.5508
v -20.9142 0.0688 -2.5507
v -31.5623 3.4008 -2.5506
v -24.142 2.858 -2.5505
v -31.3483 2.8782 -2.5504
v -30.7082 -5.9328 -2.5503
v -21.4227 -0.2215 -2.5502
v -23.4223 -7.0012 -2.5501
v -31.5937 3.371 -2.55
v -30.7612 2.4784 -2.5498
v -20.9178 0.1138 -2.5498
v -32.1732 -0.3877 -2.5497
v -30.9751 -6.967 -2.5495
v -24.2861 -5.1167 -2.5493
v -31.1954 -6.9642 -2.5492
v -30.9006 -6.3252 -2.5492
v -24.1894 -6.2609 -2.5492
v -31.1055 2.6925 -2.5491
v -32.0837 0.2273 -2.5486
v -31.6254 3.2873 -2.5486
v -30.1311 2.6973 -2.5485
v -30.4377 2.9753 -2.5484
v -22.4714 0.2014 -2.5483
v -30.0302 2.4489 -2.5482
v -33.4469 0.1424 -2.5481
v -31.1247 -7.0198 -2.5481
v -23.2062 -6.9452 -2.548
v -31.4252 0.0715 -2.5479
v -23.4329 -6.4867 -2.5479
v -22.3807 -0.405 -2.5479
v -30.1571 2.3219 -2.5475
v -22.6236 0.1713 -2.5474
v -21.124 0.2534 -2.5473
v -33.1255 0.2799 -2.547
v -31.4135 3.4217 -2.547
v -33.4557 0.0526 -2.5466
v -30.3723 -5.3772 -2.5466
v -30.5946 2.3959 -2.5465
v -23.6376 3.1982 -2.5465
v -23.3233 -7.0373 -2.5464
v -20.9695 -0.0069 -2.5464
v -31.2212 -0.0232 -2.5462
v -31.4812 2.9929 -2.5461
v -31.0105 2.6258 -2.5461
v -31.1717 -6.9829 -2.546
v -23.5279 2.5572 -2.546
v -22.5336 -0.4218 -2.5459
v -20.985 0.1859 -2.5458
v -23.7444 3.1362 -2.5457
v -31.1484 -7.0016 -2.5456
v -32.9427 0.2937 -2.5452
v -29.97 -5.861 -2.5452
v -24.4158 2.472 -2.5452
v -29.8856 -5.6889 -2.5451
v -29.7929 -5.4948 -2.5451
v -29.7258 -5.2725 -2.545
v -21.0905 -0.0885 -2.545
v -31.1645 -6.8278 -2.5449
v -24.2486 2.3047 -2.5447
v -30.2887 2.858 -2.5446
v -23.5834 -6.8757 -2.5443
v -31.5114 -0.4376 -2.5442
v -31.2996 -0.4084 -2.5442
v -23.716 -5.9328 -2.5441
v -33.4524 0.0976 -2.5437
v -33.3077 0.228 -2.5437
v -23.7596 -6.722 -2.5434
v -30.2656 -5.2351 -2.5431
v -31.6195 3.1542 -2.5429
v -31.6232 0.1346 -2.5427
v -23.5237 -6.3252 -2.5426
v -23.263 -6.7916 -2.542
v -23.2289 -6.9642 -2.5419
v -33.3357 -0.0624 -2.5418
v -23.8578 3.0679 -2.5418
v -23.3366 3.3425 -2.5418
v -22.8553 3.113 -2.5415
v -24.052 -5.3772 -2.5411
v -27.8496 -0.0581 -2.541
v -27.8422 -0.021 -2.541
v -27.8305 -0.2209 -2.541
v -27.8231 -0.2582 -2.541
v -27.8182 -0.2829 -2.541
v -27.8182 0.0996 -2.541
v -27.793 0.1373 -2.541
v -27.7724 0.1681 -2.541
v -27.5476 0.3702 -2.541
v -27.5208 0.3755 -2.541
v -27.4552 0.3886 -2.541
v -27.0772 -0.4948 -2.541
v -27.0351 -0.4666 -2.541
v -23.2996 -7.0198 -2.541
v -23.1527 3.394 -2.541
v -30.5422 -6.5951 -2.5409
v -27.8563 -0.0916 -2.5409
v -27.8515 -0.1155 -2.5409
v -27.8445 -0.1512 -2.5409
v -27.837 -0.1885 -2.5409
v -27.8361 0.0098 -2.5409
v -27.8283 0.0489 -2.5409
v -27.8234 0.0736 -2.5409
v -27.8038 -0.3044 -2.5409
v -27.7794 -0.341 -2.5409
v -27.7593 -0.371 -2.5409
v -27.7534 0.1965 -2.5409
v -27.7399 -0.4 -2.5409
v -27.7233 0.2415 -2.5409
v -27.7098 -0.4451 -2.5409
v -27.7098 0.2618 -2.5409
v -27.6895 -0.4587 -2.5409
v -27.6725 -0.4699 -2.5409
v -27.6647 0.2919 -2.5409
v -27.6445 -0.4887 -2.5409
v -27.6352 0.3117 -2.5409
v -27.6145 -0.5088 -2.5409
v -27.6048 0.332 -2.5409
v -27.5833 -0.5297 -2.5409
v -27.5679 0.3567 -2.5409
v -27.5476 -0.5535 -2.5409
v -27.5237 -0.5583 -2.5409
v -27.497 -0.5636 -2.5409
v -27.4617 -0.5706 -2.5409
v -27.427 -0.5775 -2.5409
v -27.4159 0.3965 -2.5409
v -27.3849 0.4026 -2.5409
v -27.3827 -0.5864 -2.5409
v -27.3563 -0.5916 -2.5409
v -27.3563 0.4083 -2.5409
v -27.3324 -0.5868 -2.5409
v -27.324 0.4019 -2.5409
v -27.2963 -0.5797 -2.5409
v -27.2887 0.3948 -2.5409
v -27.2618 -0.5728 -2.5409
v -27.2509 0.3873 -2.5409
v -27.2269 -0.5658 -2.5409
v -27.2154 0.3802 -2.5409
v -27.193 -0.5591 -2.5409
v -27.1889 0.375 -2.5409
v -27.165 -0.5535 -2.5409
v -27.165 0.3702 -2.5409
v -27.147 0.3582 -2.5409
v -27.1447 -0.5399 -2.5409
v -27.1273 0.345 -2.5409
v -27.107 -0.5148 -2.5409
v -27.0977 0.3252 -2.5409
v -27.0673 0.3049 -2.5409
v -27.0231 0.2754 -2.5409
v -27.0028 -0.4451 -2.5409
v -27.0028 0.2618 -2.5409
v -26.9893 -0.4248 -2.5409
v -26.9728 0.2168 -2.5409
v -26.9591 -0.3798 -2.5409
v -26.9529 0.1872 -2.5409
v -26.9394 -0.3502 -2.5409
v -26.9332 0.1576 -2.5409
v -26.9207 0.139 -2.5409
v -26.9118 -0.3089 -2.5409
v -26.908 0.1199 -2.5409
v -26.8944 -0.2829 -2.5409
v -26.8944 0.0996 -2.5409
v -26.8902 0.0788 -2.5409
v -26.8896 -0.259 -2.5409
v -26.8856 -0.2385 -2.5409
v -26.8821 0.0377 -2.5409
v -26.8773 -0.197 -2.5409
v -26.8751 0.0027 -2.5409
v -26.8705 -0.1626 -2.5409
v -26.8681 -0.032 -2.5409
v -26.8632 -0.1265 -2.5409
v -26.8611 -0.0677 -2.5409
v -26.8563 -0.0916 -2.5409
v -24.6985 -5.2725 -2.5409
v -24.6314 -5.4948 -2.5409
v -31.712 -0.4393 -2.5406
v -24.5387 -5.6889 -2.5406
v -24.4543 -5.861 -2.5406
v -22.2509 -0.3877 -2.5406
v -22.9989 0.0715 -2.5403
v -23.3996 -6.9868 -2.5402
v -21.2526 -0.1565 -2.5402
v -22.9982 3.4028 -2.54
v -30.0149 2.472 -2.5399
v -30.9976 -6.9525 -2.5397
v -32.8017 0.2875 -2.5396
v -30.7931 3.1982 -2.5396
v -23.3138 -6.6794 -2.5396
v -22.3404 0.2273 -2.5396
v -30.8006 -6.8241 -2.5391
v -30.1821 2.3047 -2.5391
v -23.2029 -0.0232 -2.5391
v -30.6863 3.1362 -2.539
v -23.3965 -6.9846 -2.539
v -29.8907 -5.0052 -2.5389
v -30.9028 2.5572 -2.5388
v -30.475 -5.5265 -2.5388
v -23.2526 -6.9829 -2.5388
v -31.076 -6.6346 -2.5387
v -29.9223 -5.0012 -2.5385
v -22.8177 3.1946 -2.5385
v -23.2759 -7.0016 -2.5384
v -23.2146 2.7823 -2.5384
v -31.0109 -6.5211 -2.5383
v -24.0114 2.3242 -2.5382
v -31.0022 -6.9492 -2.5379
v -24.1587 -5.2351 -2.5379
v -23.1245 -0.4084 -2.5369
v -30.7049 -6.741 -2.5368
v -30.1617 -5.1182 -2.5367
v -22.9127 -0.4376 -2.5365
v -20.9772 0.1424 -2.5364
v -29.8603 -5.0103 -2.5363
v -33.0067 -0.2021 -2.5359
v -21.2986 0.2799 -2.5359
v -22.9482 3.0147 -2.5356
v -32.8745 -0.2413 -2.5354
v -29.9547 -4.9985 -2.5354
v -30.8776 -6.3419 -2.5353
v -30.5729 3.0679 -2.5353
v -23.8821 -6.595 -2.5351
v -20.9684 0.0526 -2.5349
v -22.8008 0.1346 -2.5347
v -24.429 2.4952 -2.5346
v -23.081 2.8959 -2.5346
v -21.4814 0.2937 -2.5346
v -24.5337 -5.0052 -2.5345
v -31.1412 -6.8475 -2.5342
v -31.0941 3.3425 -2.5342
v -24.2231 2.289 -2.5341
v -24.502 -5.0012 -2.534
v -23.9493 -5.5265 -2.5331
v -31.278 3.394 -2.533
v -31.5753 3.113 -2.5328
v -24.3024 2.7177 -2.5328
v -22.7121 -0.4393 -2.5324
v -21.1164 0.228 -2.5323
v -29.8303 -5.0172 -2.5322
v -23.5026 3.2662 -2.5322
v -30.4192 2.3242 -2.5321
v -23.3754 -6.971 -2.5321
v -20.9716 0.0976 -2.532
v -24.564 -5.0103 -2.5319
v -24.2626 -5.1182 -2.5317
v -33.1754 -0.1335 -2.5316
v -31.4325 3.4028 -2.5316
v -31.0216 -6.9365 -2.5316
v -23.2795 -6.8063 -2.5315
v -22.8862 3.3522 -2.531
v -33.3138 0.2008 -2.5308
v -24.4696 -4.9985 -2.5308
v -31.2161 2.7823 -2.5306
v -21.0884 -0.0624 -2.5303
v -22.8286 3.2356 -2.53
v -31.613 3.1946 -2.5298
v -33.338 -0.034 -2.5297
v -29.9873 -4.9973 -2.5297
v -30.0017 2.4952 -2.5294
v -21.6224 0.2875 -2.5293
v -31.1223 -6.8622 -2.5291
v -23.658 2.4798 -2.5291
v -23.3204 2.704 -2.529
v -23.5617 -6.8635 -2.5289
v -31.9605 0.2055 -2.5287
v -23.5467 -6.3419 -2.5287
v -30.2076 2.289 -2.5284
v -31.1179 -6.866 -2.5281
v -31.8077 0.1781 -2.528
v -24.594 -5.0172 -2.5279
v -33.1343 0.258 -2.5278
v -32.0522 -0.4061 -2.5273
v -30.1283 2.7177 -2.5273
v -22.9791 3.3823 -2.5272
v -31.4825 3.0147 -2.5271
v -31.2292 -0.0012 -2.5271
v -23.8214 2.3919 -2.5271
v -23.351 -6.9543 -2.5268
v -22.8624 3.316 -2.5268
v -30.2461 -6.2612 -2.5267
v -23.9874 2.9861 -2.5266
v -31.3497 2.8959 -2.5264
v -31.046 -6.9197 -2.5263
v -22.8433 3.277 -2.5262
v -29.8016 -5.0256 -2.526
v -31.8995 -0.4261 -2.5258
v -29.7125 -5.2881 -2.5255
v -31.0984 -6.8807 -2.5254
v -23.4134 2.6347 -2.5254
v -31.3157 -0.4274 -2.5252
v -31.0937 -6.8846 -2.5252
v -24.437 -4.9973 -2.5251
v -21.4174 -0.2021 -2.5251
v -30.928 3.2662 -2.5249
v -21.5496 -0.2413 -2.5249
v -24.1401 2.8731 -2.5247
v -23.4367 -6.4927 -2.5247
v -23.3268 -6.9371 -2.5246
v -23.7411 -6.713 -2.5245
v -31.07 -6.9024 -2.5243
v -30.8228 -6.8125 -2.524
v -22.8614 3.1532 -2.5238
v -31.4326 0.0873 -2.5227
v -32.9522 0.2761 -2.5225
v -23.1331 3.3802 -2.5225
v -31.5445 3.3522 -2.5224
v -30.0191 -4.9979 -2.5223
v -30.7726 2.4798 -2.5222
v -32.1815 -0.3869 -2.5219
v -24.4399 2.5181 -2.5219
v -33.3216 0.1736 -2.5218
v -23.3018 -6.8235 -2.5218
v -24.6228 -5.0256 -2.5217
v -24.7119 -5.2881 -2.5215
v -31.1102 2.704 -2.5214
v -24.1782 -6.2612 -2.5214
v -23.3391 -6.7018 -2.5214
v -31.602 3.2356 -2.5213
v -31.0531 -6.6537 -2.5213
v -24.1974 2.275 -2.5213
v -30.7055 -5.9437 -2.5205
v -30.6093 2.3919 -2.5205
v -30.4433 2.9861 -2.5204
v -21.2487 -0.1335 -2.5204
v -33.3387 -0.005 -2.5203
v -22.4636 0.2055 -2.52
v -32.0923 0.2288 -2.5199
v -23.195 -0.0012 -2.5199
v -22.6165 0.1781 -2.5196
v -30.5605 -6.588 -2.5194
v -29.7867 -5.5081 -2.5194
v -21.1103 0.2008 -2.5194
v -31.5235 -0.4503 -2.5192
v -23.6251 3.1998 -2.5192
v -31.4516 3.3823 -2.5188
v -30.2906 2.8731 -2.5188
v -23.3191 3.335 -2.5185
v -22.3719 -0.4061 -2.5185
v -29.9706 -5.8699 -2.5183
v -21.0861 -0.034 -2.5182
v -31.5683 3.316 -2.5181
v -31.0172 2.6347 -2.518
v -30.2813 -5.2365 -2.5179
v -30.7272 -6.7296 -2.5178
v -23.519 2.5632 -2.5178
v -23.1084 -0.4274 -2.5178
v -30.9966 -6.5356 -2.5177
v -29.7744 -5.0354 -2.5177
v -22.9603 3.3614 -2.5177
v -24.4053 -4.9979 -2.5176
v -31.5874 3.277 -2.5175
v -22.5246 -0.4261 -2.5172
v -23.5403 -6.8504 -2.517
v -30.1839 -5.121 -2.5168
v -29.9907 2.5181 -2.5167
v -21.2899 0.258 -2.5167
v -22.9496 3.0411 -2.5165
v -29.8836 -5.6991 -2.5164
v -23.733 3.141 -2.5164
v -30.3842 -5.3791 -2.5161
v -23.9923 2.3162 -2.5159
v -23.3258 -6.8412 -2.5157
v -30.2333 2.275 -2.5156
v -31.6301 0.1445 -2.5154
v -24.6376 -5.5081 -2.5152
v -32.812 0.273 -2.5151
v -31.5692 3.1532 -2.5151
v -22.9915 0.0873 -2.5151
v -33.3278 0.1452 -2.515
v -31.2975 3.3802 -2.5145
v -23.7188 -5.9437 -2.5143
v -33.3401 0.0258 -2.514
v -33.1786 -0.1085 -2.514
v -24.4538 -5.8699 -2.5137
v -24.6499 -5.0354 -2.5135
v -23.8639 -6.588 -2.5135
v -23.3423 -6.8535 -2.5134
v -23.3443 -6.8549 -2.5132
v -23.211 2.7969 -2.5129
v -31.7217 -0.4466 -2.5128
v -23.3505 -6.8594 -2.5128
v -33.0115 -0.1803 -2.5127
v -22.2427 -0.3869 -2.5127
v -30.8445 -6.8001 -2.5126
v -24.143 -5.2365 -2.5126
v -22.8699 3.1921 -2.5125
v -30.8055 3.1998 -2.5123
v -23.8483 3.0746 -2.5123
v -30.0507 -4.9998 -2.5121
v -23.3528 -6.7138 -2.512
v -24.5408 -5.6991 -2.5119
v -24.2404 -5.121 -2.5118
v -21.4719 0.2761 -2.5118
v -23.0795 2.9155 -2.5116
v -22.9006 -0.4503 -2.5114
v -33.1426 0.2343 -2.5109
v -22.3319 0.2288 -2.5109
v -31.1116 3.335 -2.5108
v -32.8794 -0.2226 -2.5107
v -33.3401 0.0567 -2.5106
v -24.0401 -5.3791 -2.5106
v -30.9116 2.5632 -2.5105
v -33.332 0.1154 -2.5104
v -30.4788 -5.5325 -2.5104
v -21.1026 0.1736 -2.5103
v -31.0368 -6.6677 -2.5102
v -24.3032 2.7363 -2.5102
v -22.9429 3.3379 -2.51
v -30.4383 2.3162 -2.5097
v -30.6976 3.141 -2.5096
v -33.3369 0.0864 -2.5094
v -31.4704 3.3614 -2.5093
v -21.0854 -0.005 -2.5088
v -31.481 3.0411 -2.508
v -23.5183 -6.8362 -2.5079
v -22.794 0.1445 -2.5074
v -24.3736 -4.9998 -2.5073
v -24.4485 2.5406 -2.5071
v -29.7496 -5.0462 -2.507
v -24.1718 2.263 -2.5065
v -23.4872 3.2636 -2.5064
v -31.2387 0.019 -2.5062
v -30.5824 3.0746 -2.5058
v -23.1138 3.3635 -2.5058
v -23.7189 -6.7015 -2.5053
v -31.2196 2.7969 -2.505
v -30.1275 2.7363 -2.5047
v -21.6121 0.273 -2.5047
v -23.9456 -5.5325 -2.5046
v -22.7025 -0.4466 -2.5046
v -30.8778 -6.3567 -2.5045
v -22.9267 3.3128 -2.5045
v -31.3326 -0.4442 -2.5044
v -22.8846 3.234 -2.5044
v -23.4512 -6.5072 -2.5043
v -31.5607 3.1921 -2.5039
v -30.8667 -6.7865 -2.5038
v -29.7021 -5.3034 -2.5038
v -21.0964 0.1452 -2.5036
v -31.3511 2.9155 -2.5034
v -24.6748 -5.0462 -2.5029
v -21.2456 -0.1085 -2.5028
v -30.749 -6.7176 -2.5026
v -21.084 0.0258 -2.5026
v -23.3149 2.7159 -2.5023
v -30.258 -6.2608 -2.5021
v -23.3742 -6.7315 -2.5021
v -29.9821 2.5406 -2.5019
v -21.4127 -0.1803 -2.5019
v -22.9043 3.2731 -2.5017
v -32.9614 0.2562 -2.5016
v -31.4877 3.3379 -2.5015
v -30.5793 -6.5798 -2.5009
v -23.6469 2.4825 -2.5008
v -30.2588 2.263 -2.5007
v -30.0806 -5.0036 -2.5006
v -23.8078 2.3904 -2.5002
v -21.5448 -0.2226 -2.5002
v -31.9688 0.2067 -2.5001
v -30.9733 -6.5563 -2.5
v -24.7223 -5.3034 -2.4998
v -22.9522 3.0693 -2.4998
v -21.2816 0.2343 -2.4998
v -31.8154 0.1822 -2.4996
v -23.4939 -6.8203 -2.4996
v -31.0139 -6.6858 -2.4993
v -21.0841 0.0567 -2.4992
v -32.0605 -0.4051 -2.4991
v -30.9434 3.2636 -2.4991
v -23.1855 0.019 -2.499
v -21.0922 0.1154 -2.499
v -31.0559 -0.2686 -2.4988
v -33.1809 -0.0819 -2.4987
v -31.0493 -0.2413 -2.4984
v -23.9799 2.9946 -2.4983
v -23.5466 -6.3567 -2.4979
v -21.0872 0.0864 -2.4979
v -23.4084 2.6459 -2.4978
v -31.3168 3.3635 -2.4977
v -24.1362 2.8861 -2.4977
v -23.0916 -0.4442 -2.497
v -31.0647 -0.2954 -2.4969
v -24.1664 -6.2608 -2.4969
v -31.9083 -0.4274 -2.4967
v -23.3007 3.3254 -2.4966
v -33.1504 0.2089 -2.4963
v -31.441 0.1008 -2.4961
v -31.5039 3.3128 -2.496
v -31.0451 -0.2139 -2.4958
v -24.3438 -5.0036 -2.4958
v -31.546 3.234 -2.4957
v -30.8916 -6.7713 -2.4956
v -23.4047 -6.7555 -2.4954
v -23.8451 -6.5798 -2.495
v -29.7264 -5.0584 -2.4948
v -31.1157 2.7159 -2.4946
v -23.4694 -6.8036 -2.4943
v -30.7837 2.4825 -2.4938
v -23.4224 -6.7688 -2.4938
v -30.6228 2.3904 -2.4936
v -30.2927 -5.2404 -2.4936
v -29.7824 -5.5209 -2.4934
v -32.1894 -0.3826 -2.4933
v -31.5357 -0.4605 -2.4932
v -30.9896 -6.7035 -2.4932
v -31.5263 3.2731 -2.4931
v -30.2065 -5.1242 -2.4929
v -31.0757 -0.3216 -2.4927
v -32.8212 0.255 -2.4926
v -23.6113 3.1989 -2.4926
v -23.4457 -6.7865 -2.4926
v -33.015 -0.1574 -2.4924
v -29.973 -5.8775 -2.4923
v -30.9825 -6.7092 -2.4922
v -30.7004 -5.956 -2.492
v -30.4506 2.9946 -2.492
v -30.2944 2.8861 -2.4919
v -29.8805 -5.7108 -2.4919
v -23.9738 2.3103 -2.4919
v -23.3683 -0.2686 -2.4919
v -30.77 -6.7049 -2.4916
v -23.3748 -0.2413 -2.4916
v -30.9777 -6.7125 -2.4915
v -30.9758 -6.7138 -2.4914
v -22.4554 0.2067 -2.4914
v -31.4784 3.0693 -2.4913
v -30.9746 -6.7146 -2.4913
v -23.0945 3.3447 -2.4913
v -22.6088 0.1822 -2.4912
v -31.0432 -0.1865 -2.491
v -21.4628 0.2562 -2.4909
v -30.9645 -6.7217 -2.4907
v -24.698 -5.0584 -2.4907
v -23.0786 2.9359 -2.4907
v -32.1016 0.2282 -2.4905
v -30.9167 -6.7552 -2.4905
v -24.4548 2.5626 -2.4904
v -31.0222 2.6459 -2.4903
v -22.3637 -0.4051 -2.4902
v -23.6972 -6.6893 -2.49
v -23.3595 -0.2954 -2.49
v -24.1465 2.2531 -2.4898
v -23.5117 2.5715 -2.4896
v -24.642 -5.5209 -2.4892
v -30.9407 -6.7387 -2.4891
v -23.7208 3.1422 -2.4891
v -23.3791 -0.2139 -2.489
v -31.1299 3.3254 -2.4889
v -30.9584 -6.5694 -2.4889
v -22.9832 0.1008 -2.4885
v -24.1317 -5.2404 -2.4883
v -23.2101 2.8143 -2.4883
v -22.5159 -0.4274 -2.4881
v -23.473 -6.5267 -2.4879
v -24.2179 -5.1242 -2.4878
v -22.9552 3.0928 -2.4877
v -24.4514 -5.8775 -2.4876
v -31.6376 0.1515 -2.4875
v -24.5439 -5.7108 -2.4875
v -21.2433 -0.0819 -2.4875
v -30.1091 -5.0091 -2.4872
v -32.8838 -0.2009 -2.4871
v -31.0888 -0.347 -2.4863
v -24.3019 2.7534 -2.4862
v -33.1824 -0.0538 -2.4859
v -23.724 -5.956 -2.4858
v -23.3485 -0.3216 -2.4858
v -30.8193 3.1989 -2.4856
v -30.4568 2.3103 -2.4856
v -22.8884 -0.4605 -2.4854
v -30.4767 -5.5413 -2.4852
v -29.9758 2.5626 -2.4852
v -21.2738 0.2089 -2.4852
v -31.7311 -0.451 -2.4843
v -33.1575 0.182 -2.4842
v -23.381 -0.1865 -2.4841
v -22.2348 -0.3826 -2.4841
v -30.284 2.2531 -2.484
v -31.0436 -0.1594 -2.4839
v -30.3951 -5.3823 -2.4838
v -31.2496 0.0374 -2.4836
v -30.8664 -6.3733 -2.4833
v -30.7915 -6.6911 -2.4832
v -31.3361 3.3447 -2.4831
v -23.8372 3.0789 -2.4831
v -32.9703 0.2344 -2.4827
v -31.352 2.9359 -2.4825
v -30.9189 2.5715 -2.4824
v -30.7098 3.1422 -2.4823
v -24.3153 -5.0091 -2.4823
v -21.603 0.255 -2.4822
v -31.3499 -0.4587 -2.4821
v -23.4708 3.2581 -2.4818
v -22.3226 0.2282 -2.4816
v -21.4092 -0.1574 -2.4816
v -30.602 -6.5685 -2.4815
v -30.1287 2.7534 -2.4806
v -29.6946 -5.3184 -2.4806
v -31.2205 2.8143 -2.4804
v -29.7061 -5.0713 -2.4801
v -23.9477 -5.5413 -2.4795
v -23.3354 -0.347 -2.4794
v -22.7866 0.1515 -2.4794
v -23.0753 3.3244 -2.4793
v -31.4754 3.0928 -2.4792
v -23.6764 -6.6766 -2.479
v -24.0293 -5.3823 -2.4783
v -30.9366 -6.5875 -2.4781
v -31.1038 -0.3714 -2.4777
v -22.9611 3.1155 -2.4775
v -23.3806 -0.1594 -2.4771
v -23.5581 -6.3733 -2.4768
v -24.7299 -5.3184 -2.4766
v -21.5404 -0.2009 -2.4766
v -30.5934 3.0789 -2.4765
v -23.3118 2.7305 -2.4764
v -23.2817 3.3135 -2.4764
v -23.1746 0.0374 -2.4763
v -22.6931 -0.451 -2.4761
v -24.7184 -5.0713 -2.476
v -33.1831 -0.0245 -2.4758
v -23.8224 -6.5685 -2.4756
v -23.4894 -6.5411 -2.4756
v -30.8161 -6.6753 -2.4748
v -21.2418 -0.0538 -2.4748
v -33.1642 0.1542 -2.4747
v -31.0465 -0.1327 -2.4747
v -23.0743 -0.4587 -2.4746
v -30.9597 3.2581 -2.4745
v -33.0177 -0.1326 -2.4744
v -21.2667 0.182 -2.4731
v -30.684 -5.9715 -2.4729
v -30.1351 -5.0165 -2.4728
v -23.7961 2.3919 -2.4727
v -23.6378 2.4884 -2.4725
v -30.9127 -6.6059 -2.4723
v -32.8299 0.2345 -2.4721
v -21.4539 0.2343 -2.472
v -30.2772 -6.2548 -2.4719
v -24.4585 2.5839 -2.4718
v -24.122 2.2455 -2.4714
v -30.9054 -6.6118 -2.4713
v -30.9035 -6.6131 -2.4712
v -31.3552 3.3244 -2.4711
v -23.403 2.6577 -2.4708
v -23.3204 -0.3714 -2.4708
v -31.8238 0.1836 -2.4707
v -23.6551 -6.6628 -2.4707
v -23.0783 2.9591 -2.4704
v -32.0684 -0.4006 -2.4702
v -30.8874 -6.6245 -2.4701
v -24.1305 2.897 -2.4701
v -31.9783 0.2066 -2.47
v -23.0567 3.3021 -2.4696
v -30.8408 -6.6586 -2.4695
v -23.9707 3.0009 -2.4693
v -30.2255 -5.1296 -2.4691
v -31.4695 3.1155 -2.469
v -31.4502 0.1114 -2.469
v -31.1187 2.7305 -2.4687
v -31.1488 3.3135 -2.4686
v -30.8477 -6.3911 -2.4685
v -30.8642 -6.6418 -2.4684
v -33.184 0.0067 -2.4682
v -22.9698 3.1434 -2.4682
v -31.9166 -0.4262 -2.4681
v -33.1705 0.1258 -2.4679
v -23.3778 -0.1327 -2.4679
v -24.2893 -5.0165 -2.4678
v -31.1208 -0.3944 -2.467
v -32.8869 -0.1783 -2.4668
v -23.9565 2.307 -2.4668
v -23.7404 -5.9715 -2.4668
v -23.5962 3.1956 -2.4668
v -24.1473 -6.2548 -2.4667
v -29.972 2.5839 -2.4666
v -30.6241 -6.5568 -2.4665
v -30.6344 2.3919 -2.4661
v -32.979 0.2108 -2.466
v -31.5479 -0.4678 -2.466
v -30.7927 2.4884 -2.4655
v -30.3085 2.2455 -2.4655
v -29.7814 -5.532 -2.4655
v -30.305 -5.2445 -2.4652
v -23.5104 -6.5586 -2.4651
v -21.2412 -0.0245 -2.4647
v -23.2101 2.8336 -2.4646
v -32.1968 -0.375 -2.4645
v -30.3 2.897 -2.4642
v -24.199 -5.1296 -2.4639
v -33.1758 0.0968 -2.4638
v -29.688 -5.0852 -2.4638
v -21.4065 -0.1326 -2.4636
v -21.26 0.1542 -2.4636
v -33.1852 0.0396 -2.4635
v -31.0516 -0.1068 -2.4635
v -29.8826 -5.7189 -2.4635
v -31.0275 2.6577 -2.4633
v -30.4598 3.0009 -2.4631
v -23.7073 3.1407 -2.4627
v -23.0392 3.278 -2.4626
v -33.1807 0.0679 -2.4624
v -22.6005 0.1836 -2.4623
v -31.3523 2.9591 -2.4622
v -23.6305 -6.6468 -2.4622
v -23.5768 -6.3911 -2.462
v -23.5069 2.5829 -2.462
v -22.9804 3.1718 -2.4616
v -21.5944 0.2345 -2.4616
v -31.3738 3.3021 -2.4614
v -22.9741 0.1114 -2.4614
v -24.643 -5.532 -2.4613
v -22.446 0.2066 -2.4613
v -22.3558 -0.4006 -2.4613
v -24.2986 2.7688 -2.4609
v -32.1117 0.2255 -2.4608
v -30.474 2.307 -2.4605
v -23.8003 -6.5568 -2.4604
v -23.3034 -0.3944 -2.4601
v -29.9824 -5.8798 -2.46
v -24.1195 -5.2445 -2.4599
v -31.4608 3.1434 -2.4598
v -30.8343 3.1956 -2.4598
v -24.7365 -5.0852 -2.4598
v -31.2619 0.0536 -2.4596
v -22.5076 -0.4262 -2.4595
v -30.6615 -5.9888 -2.4592
v -23.5373 -6.5796 -2.4591
v -24.5419 -5.7189 -2.459
v -31.6457 0.1559 -2.4589
v -33.0197 -0.1059 -2.4585
v -31.3676 -0.4707 -2.4585
v -23.4535 3.2502 -2.4585
v -23.0225 3.2528 -2.4583
v -22.8763 -0.4678 -2.4582
v -23.2622 3.2996 -2.458
v -22.9936 3.1977 -2.4577
v -23.5596 -6.5961 -2.4575
v -23.5663 -6.6014 -2.4573
v -30.3975 -5.3893 -2.4572
v -21.2403 0.0067 -2.4571
v -23.6059 -6.6301 -2.4569
v -21.2538 0.1258 -2.4568
v -31.2204 2.8336 -2.4567
v -23.3727 -0.1068 -2.4567
v -29.6894 -5.3335 -2.4566
v -23.0072 3.2262 -2.4566
v -30.6446 -6.5447 -2.4563
v -21.5373 -0.1783 -2.4562
v -30.7232 3.1407 -2.4559
v -30.4769 -5.55 -2.4559
v -23.8251 3.0799 -2.4558
v -23.5826 -6.6133 -2.4558
v -31.7403 -0.4523 -2.4554
v -30.1319 2.7688 -2.4554
v -24.4421 -5.8798 -2.4554
v -22.2275 -0.375 -2.4553
v -21.4452 0.2108 -2.4553
v -30.1609 -5.0246 -2.4549
v -30.9236 2.5829 -2.4548
v -31.1395 -0.4161 -2.4545
v -31.3913 3.278 -2.4543
v -30.8304 -6.4089 -2.4542
v -24.4208 2.2534 -2.4539
v -32.8392 0.2129 -2.4532
v -31.4501 3.1718 -2.4532
v -24.3939 2.2365 -2.4531
v -23.763 -5.9888 -2.453
v -24.4463 2.2715 -2.4527
v -21.2485 0.0968 -2.4527
v -24.7351 -5.3335 -2.4526
v -23.1624 0.0536 -2.4523
v -21.239 0.0396 -2.4523
v -22.3126 0.2255 -2.4518
v -32.9868 0.1852 -2.4517
v -24.027 -5.3893 -2.4517
v -23.3108 2.7473 -2.4517
v -24.4598 2.6042 -2.4516
v -24.0983 2.2403 -2.4515
v -30.977 3.2502 -2.4512
v -21.2436 0.0679 -2.4512
v -23.0567 -0.4707 -2.451
v -22.7785 0.1559 -2.4509
v -23.0795 2.9865 -2.4506
v -24.3658 2.2213 -2.4503
v -31.1683 3.2996 -2.4502
v -31.059 -0.0817 -2.4502
v -23.9475 -5.55 -2.4502
v -23.7798 -6.5447 -2.4502
v -31.408 3.2528 -2.45
v -24.2636 -5.0246 -2.4498
v -31.4369 3.1977 -2.4494
v -24.4698 2.2906 -2.4493
v -30.6054 3.0799 -2.4492
v -30.6656 -6.5313 -2.4487
v -30.0097 2.2534 -2.4487
v -32.8894 -0.1534 -2.4483
v -31.4233 3.2262 -2.4483
v -30.0366 2.2365 -2.4478
v -23.5941 -6.4089 -2.4477
v -21.4046 -0.1059 -2.4476
v -29.9842 2.2715 -2.4475
v -23.2848 -0.4161 -2.4474
v -22.684 -0.4523 -2.4471
v -29.9706 2.6042 -2.4464
v -29.6722 -5.1002 -2.4463
v -30.2962 -6.2487 -2.4462
v -30.3321 2.2403 -2.4455
v -24.3368 2.2077 -2.4454
v -30.241 -5.1368 -2.4451
v -33.021 -0.0775 -2.4449
v -30.0647 2.2213 -2.4449
v -23.4001 2.6722 -2.4447
v -30.6402 -6.0063 -2.4446
v -23.7849 2.395 -2.4446
v -23.6308 2.497 -2.4444
v -29.9607 2.2906 -2.4441
v -31.1197 2.7473 -2.444
v -24.4913 2.3108 -2.4438
v -30.8104 -6.4271 -2.4435
v -23.3652 -0.0817 -2.4434
v -23.21 2.853 -2.443
v -21.5851 0.2129 -2.4427
v -23.7589 -6.5313 -2.4425
v -31.351 2.9865 -2.4424
v -23.5802 3.1894 -2.4424
v -24.7523 -5.1002 -2.4423
v -24.123 2.9055 -2.442
v -32.0757 -0.3933 -2.4418
v -23.243 3.2827 -2.4418
v -31.4599 0.1191 -2.4415
v -31.8328 0.1828 -2.4412
v -21.4374 0.1852 -2.4409
v -24.1283 -6.2487 -2.4408
v -23.9408 2.3064 -2.4408
v -31.988 0.2033 -2.4406
v -30.6905 -6.5155 -2.4402
v -23.9597 3.0049 -2.4402
v -31.1596 -0.4361 -2.4401
v -30.0937 2.2077 -2.44
v -24.1835 -5.1368 -2.4399
v -32.9945 0.1587 -2.4398
v -31.9245 -0.4218 -2.4393
v -29.9392 2.3108 -2.4387
v -29.7818 -5.543 -2.4386
v -24.3071 2.1957 -2.4385
v -23.7843 -6.0063 -2.4385
v -31.5599 -0.4722 -2.4381
v -30.7863 -6.4457 -2.438
v -30.6456 2.395 -2.4379
v -21.5349 -0.1534 -2.4377
v -30.7996 2.497 -2.4374
v -29.8853 -5.7267 -2.4374
v -31.0303 2.6722 -2.4372
v -23.6925 3.1368 -2.437
v -23.6141 -6.4271 -2.437
v -32.8479 0.1893 -2.4366
v -23.4353 3.2404 -2.4365
v -30.7605 -6.4645 -2.4363
v -24.5104 2.3315 -2.4363
v -32.2036 -0.3643 -2.4361
v -30.3075 2.9055 -2.4361
v -23.083 3.0093 -2.4361
v -30.1841 -5.0343 -2.4359
v -30.8502 3.1894 -2.4353
v -31.2204 2.853 -2.4351
v -31.0687 -0.0578 -2.4351
v -30.7153 -6.4989 -2.4349
v -23.5018 2.5948 -2.4349
v -24.2934 2.7822 -2.4348
v -30.3165 -5.2496 -2.4346
v -31.2754 0.0676 -2.4345
v -30.4897 2.3064 -2.4345
v -33.0211 -0.0485 -2.4344
v -24.6427 -5.543 -2.4344
v -30.738 -6.482 -2.4342
v -21.4033 -0.0775 -2.4341
v -32.1207 0.2174 -2.434
v -31.1874 3.2827 -2.434
v -23.734 -6.5155 -2.434
v -30.4707 3.0049 -2.4339
v -31.3854 -0.4802 -2.4338
v -22.9644 0.1191 -2.4338
v -30.1234 2.1957 -2.433
v -24.5392 -5.7267 -2.433
v -23.2647 -0.4361 -2.433
v -22.3486 -0.3933 -2.4329
v -22.5915 0.1828 -2.4328
v -32.8909 -0.1271 -2.4322
v -22.4363 0.2033 -2.4318
v -23.6382 -6.4457 -2.4316
v -29.6871 -5.3479 -2.4314
v -29.9921 -5.8821 -2.4313
v -29.9201 2.3315 -2.4313
v -30.4706 -5.5615 -2.4309
v -24.2405 -5.0343 -2.4308
v -22.4998 -0.4218 -2.4307
v -33.0009 0.1306 -2.4306
v -22.8644 -0.4722 -2.4302
v -31.6544 0.1573 -2.4301
v -30.7379 3.1368 -2.4301
v -30.398 -5.3977 -2.4301
v -24.0756 2.2372 -2.4301
v -24.4587 2.6234 -2.4299
v -23.6641 -6.4645 -2.4299
v -24.2772 2.1858 -2.4297
v -23.8117 3.0781 -2.4293
v -30.1371 2.7822 -2.4292
v -24.108 -5.2496 -2.4292
v -30.9952 3.2404 -2.4291
v -21.4298 0.1587 -2.429
v -23.7092 -6.4989 -2.4286
v -23.3556 -0.0578 -2.4283
v -31.3475 3.0093 -2.4279
v -23.6865 -6.482 -2.4279
v -23.3121 2.7668 -2.4279
v -23.2239 3.2636 -2.4279
v -30.9286 2.5948 -2.4276
v -24.7375 -5.3479 -2.4274
v -23.149 0.0676 -2.4272
v -29.6595 -5.1157 -2.427
v -24.5271 2.3529 -2.4269
v -22.2207 -0.3643 -2.4269
v -31.7489 -0.451 -2.4267
v -24.4325 -5.8821 -2.4266
v -23.0389 -0.4802 -2.4263
v -21.5765 0.1893 -2.4261
v -33.0213 -0.0172 -2.4258
v -23.954 -5.5615 -2.4252
v -22.3036 0.2174 -2.425
v -29.9718 2.6234 -2.4247
v -29.9709 -4.8717 -2.4247
v -24.0266 -5.3977 -2.4245
v -33.0069 0.1018 -2.4241
v -30.3548 2.2372 -2.4241
v -30.1532 2.1858 -2.4241
v -30.0024 -4.8758 -2.4241
v -31.1809 -0.454 -2.424
v -23.089 3.0327 -2.4238
v -21.4032 -0.0485 -2.4235
v -30.3162 -6.2415 -2.4232
v -29.9396 -4.8693 -2.4231
v -24.7651 -5.1157 -2.423
v -30.6187 3.0781 -2.4227
v -32.856 0.164 -2.4223
v -22.7699 0.1573 -2.4221
v -29.9033 2.3529 -2.4219
v -23.2103 2.8745 -2.4219
v -30.0332 -4.882 -2.4217
v -21.5334 -0.1271 -2.4216
v -31.1183 2.7668 -2.4203
v -24.4537 -4.8717 -2.4201
v -33.0125 0.073 -2.42
v -31.2065 3.2636 -2.42
v -30.2542 -5.1454 -2.42
v -23.4 2.6895 -2.4199
v -21.4234 0.1306 -2.4198
v -24.4221 -4.8758 -2.4194
v -29.9087 -4.8687 -2.4193
v -33.0226 0.0167 -2.4191
v -24.2474 2.178 -2.419
v -24.4849 -4.8693 -2.4185
v -23.5628 3.1816 -2.4185
v -22.6754 -0.451 -2.4184
v -33.018 0.0448 -2.4183
v -31.0806 -0.0352 -2.4183
v -32.892 -0.0985 -2.4181
v -24.1084 -6.2415 -2.4178
v -30.0636 -4.8898 -2.417
v -24.3914 -4.882 -2.4169
v -23.2434 -0.454 -2.4169
v -23.6256 2.5081 -2.4168
v -23.4167 3.2276 -2.4166
v -23.7758 2.4011 -2.4164
v -23.2051 3.2426 -2.4164
v -31.3414 3.0327 -2.4156
v -30.2047 -5.0454 -2.4156
v -24.5413 2.3746 -2.4156
v -21.403 -0.0172 -2.4149
v -24.5158 -4.8687 -2.4148
v -24.1703 -5.1454 -2.4148
v -23.9265 2.3083 -2.4141
v -31.2201 2.8745 -2.414
v -31.997 0.1953 -2.4136
v -32.0825 -0.3828 -2.4135
v -30.183 2.178 -2.4134
v -24.1137 2.9118 -2.4134
v -31.4705 0.1242 -2.4132
v -29.8787 -4.8699 -2.4132
v -21.4175 0.1018 -2.4132
v -23.0982 3.0596 -2.413
v -23.9477 3.0058 -2.4128
v -31.0305 2.6895 -2.4124
v -30.6395 -6.0192 -2.4124
v -23.6766 3.1304 -2.4123
v -24.361 -4.8898 -2.4122
v -29.7842 -5.553 -2.412
v -21.5684 0.164 -2.4118
v -31.8424 0.1795 -2.4117
v -30.8676 3.1816 -2.4114
v -23.3438 -0.0352 -2.4114
v -31.9318 -0.4144 -2.4107
v -30.0927 -4.8995 -2.4106
v -29.8891 2.3746 -2.4106
v -32.8637 0.1375 -2.4105
v -24.2198 -5.0454 -2.4105
v -32.2096 -0.3518 -2.41
v -30.8048 2.5081 -2.4098
v -30.6546 2.4011 -2.4098
v -31.5716 -0.4737 -2.4097
v -21.4119 0.073 -2.4092
v -31.0137 3.2276 -2.4091
v -24.5459 -4.8699 -2.4088
v -31.2898 0.079 -2.4087
v -23.4995 2.6097 -2.4087
v -31.2253 3.2426 -2.4085
v -31.4031 -0.4869 -2.4083
v -21.4017 0.0167 -2.4083
v -32.1299 0.2066 -2.408
v -24.6404 -5.553 -2.4078
v -24.2862 2.7936 -2.4078
v -30.5039 2.3083 -2.4077
v -24.0543 2.2367 -2.4075
v -23.1868 3.2197 -2.4075
v -21.5324 -0.0985 -2.4075
v -21.4064 0.0448 -2.4075
v -32.8915 -0.07 -2.4074
v -30.3167 2.9118 -2.4074
v -24.455 2.6412 -2.407
v -24.218 2.1724 -2.4066
v -31.2032 -0.4699 -2.4065
v -30.4827 3.0058 -2.4065
v -30.3226 -5.2573 -2.4065
v -23.785 -6.0192 -2.4063
v -30.3344 -6.2345 -2.4061
v -23.3129 2.7861 -2.406
v -30.002 -5.8839 -2.4059
v -29.8947 -5.7298 -2.4059
v -29.6499 -5.1315 -2.4058
v -24.3319 -4.8995 -2.4057
v -22.9539 0.1242 -2.4055
v -30.7538 3.1304 -2.4054
v -29.8494 -4.8731 -2.4054
v -29.6879 -5.3617 -2.4051
v -31.3322 3.0596 -2.4049
v -23.1096 3.0881 -2.4048
v -22.4273 0.1953 -2.4048
v -22.3419 -0.3828 -2.4046
v -23.7971 3.0738 -2.4037
v -22.5819 0.1795 -2.4033
v -30.3964 -5.4075 -2.4028
v -24.5528 2.3966 -2.4025
v -30.1204 -4.9109 -2.4023
v -30.1442 2.7936 -2.4022
v -22.4926 -0.4144 -2.4021
v -24.7747 -5.1315 -2.4019
v -29.9754 2.6412 -2.4018
v -22.8527 -0.4737 -2.4018
v -32.8699 0.1089 -2.4017
v -30.9309 2.6097 -2.4015
v -30.3761 2.2367 -2.4015
v -24.5299 -5.7298 -2.4015
v -23.1346 0.079 -2.4014
v -23.1694 3.1948 -2.4013
v -24.4226 -5.8839 -2.4012
v -24.7367 -5.3617 -2.4011
v -24.102 -5.2573 -2.4011
v -24.5752 -4.8731 -2.401
v -30.2124 2.1724 -2.4009
v -23.0212 -0.4869 -2.4008
v -22.2148 -0.3518 -2.4008
v -31.6638 0.1565 -2.4007
v -24.0902 -6.2345 -2.4007
v -23.2124 2.9007 -2.4005
v -21.5607 0.1375 -2.4
v -31.0944 -0.0142 -2.3998
v -30.4695 -5.572 -2.3998
v -23.1226 3.1159 -2.3996
v -31.2436 3.2197 -2.3995
v -23.2211 -0.4699 -2.3993
v -22.2944 0.2066 -2.3989
v -23.3978 3.2126 -2.3985
v -32.8912 -0.0389 -2.3983
v -31.1175 2.7861 -2.3983
v -31.757 -0.4465 -2.3979
v -23.1526 3.1693 -2.3979
v -29.8776 2.3966 -2.3976
v -24.3042 -4.9109 -2.3974
v -23.1368 3.143 -2.3973
v -24.0282 -5.4075 -2.3972
v -30.6332 3.0738 -2.3971
v -21.5329 -0.07 -2.3968
v -31.3208 3.0881 -2.3967
v -23.4015 2.7087 -2.3963
v -23.5446 3.1716 -2.3962
v -32.8755 0.0795 -2.3957
v -29.8214 -4.8781 -2.3957
v -30.222 -5.0582 -2.395
v -23.9551 -5.572 -2.3941
v -31.261 3.1948 -2.3934
v -23.3299 -0.0142 -2.3929
v -31.218 2.9007 -2.3926
v -24.1892 2.169 -2.3926
v -22.7606 0.1565 -2.3926
v -30.1465 -4.9239 -2.3922
v -30.267 -5.1544 -2.3921
v -32.8815 0.0511 -2.3916
v -31.3078 3.1159 -2.3915
v -24.6032 -4.8781 -2.3914
v -21.5545 0.1089 -2.3912
v -32.8914 -0.0054 -2.391
v -31.0325 3.2126 -2.391
v -31.2777 3.1693 -2.3899
v -24.2026 -5.0582 -2.3899
v -32.8872 0.0231 -2.3898
v -23.6209 2.5203 -2.3896
v -22.6673 -0.4465 -2.3896
v -30.6288 -6.0347 -2.3895
v -31.2935 3.143 -2.3892
v -30.8857 3.1716 -2.389
v -31.0289 2.7087 -2.3888
v -23.7684 2.4095 -2.3884
v -23.6595 3.1221 -2.3884
v -24.5615 2.4186 -2.3878
v -21.5332 -0.0389 -2.3878
v -32.0061 0.1843 -2.3877
v -31.2262 -0.4834 -2.3877
v -32.0884 -0.3703 -2.3873
v -24.2782 -4.9239 -2.3872
v -30.2411 2.169 -2.3868
v -24.1576 -5.1544 -2.3868
v -23.9134 2.3123 -2.3868
v -23.9344 3.0039 -2.3863
v -30.3588 -6.2233 -2.3855
v -21.5489 0.0795 -2.3852
v -31.4815 0.1263 -2.3849
v -29.7895 -5.5613 -2.3848
v -24.1027 2.9157 -2.3848
v -23.3151 2.8077 -2.3847
v -31.8515 0.1717 -2.3845
v -29.7948 -4.885 -2.3843
v -23.2162 2.9235 -2.3842
v -32.215 -0.336 -2.384
v -24.0344 2.2384 -2.3839
v -23.499 2.6266 -2.3838
v -29.6431 -5.1479 -2.3837
v -23.7959 -6.0347 -2.3835
v -24.4489 2.6577 -2.383
v -29.8689 2.4186 -2.3829
v -31.9385 -0.4041 -2.3828
v -30.8094 2.5202 -2.3826
v -23.3786 3.1958 -2.3824
v -31.3051 0.0879 -2.3823
v -31.4207 -0.4907 -2.3822
v -32.1399 0.1944 -2.3819
v -30.662 2.4095 -2.3818
v -30.7708 3.1221 -2.3815
v -30.0142 -5.8838 -2.3814
v -31.5829 -0.4724 -2.3813
v -21.5429 0.0511 -2.381
v -24.6352 -5.5613 -2.3806
v -23.1982 -0.4834 -2.3805
v -30.5169 2.3123 -2.3804
v -24.2771 2.8028 -2.3804
v -21.533 -0.0054 -2.3804
v -30.3238 -5.2672 -2.3803
v -24.6298 -4.885 -2.3801
v -24.0658 -6.2233 -2.3801
v -31.1102 0.0051 -2.38
v -30.4959 3.0039 -2.3799
v -24.7815 -5.1479 -2.3798
v -30.1713 -4.9381 -2.3796
v -21.5372 0.0231 -2.3792
v -23.7814 3.0671 -2.3791
v -22.4183 0.1843 -2.3789
v -30.3276 2.9157 -2.3788
v -29.691 -5.3751 -2.3787
v -22.336 -0.3703 -2.3784
v -29.9041 -5.7329 -2.3781
v -30.3959 2.2384 -2.3778
v -29.9815 2.6577 -2.3778
v -22.9429 0.1263 -2.3772
v -31.1152 2.8077 -2.377
v -24.1614 2.1679 -2.377
v -24.4104 -5.8838 -2.3767
v -23.5266 3.158 -2.3767
v -30.9314 2.6266 -2.3766
v -31.2142 2.9235 -2.3764
v -22.5729 0.1717 -2.3761
v -30.3924 -5.4186 -2.376
v -30.6084 -6.0527 -2.3759
v -24.1008 -5.2672 -2.375
v -31.0518 3.1958 -2.3749
v -30.1533 2.8028 -2.3749
v -23.1193 0.0879 -2.3749
v -22.2094 -0.336 -2.3748
v -24.7336 -5.3751 -2.3747
v -23.0038 -0.4907 -2.3747
v -24.2533 -4.9381 -2.3746
v -23.403 2.7281 -2.3742
v -22.4859 -0.4041 -2.3742
v -24.5205 -5.7329 -2.3736
v -22.8415 -0.4724 -2.3734
v -23.3142 0.0051 -2.373
v -22.2845 0.1944 -2.3728
v -30.6489 3.0671 -2.3725
v -31.6734 0.1528 -2.3717
v -30.2382 -5.0714 -2.3717
v -24.5674 2.4404 -2.3715
v -29.77 -4.8936 -2.3713
v -30.2689 2.1679 -2.3711
v -30.4648 -5.5842 -2.371
v -23.223 2.9467 -2.371
v -30.3812 -6.2124 -2.3709
v -24.0322 -5.4186 -2.3704
v -23.8163 -6.0527 -2.3699
v -31.7646 -0.4392 -2.3696
v -30.9038 3.158 -2.3695
v -23.3593 3.1771 -2.3687
v -31.2497 -0.4944 -2.3679
v -24.6547 -4.8936 -2.3671
v -31.0273 2.7281 -2.3667
v -29.8629 2.4404 -2.3666
v -24.1865 -5.0714 -2.3665
v -30.1937 -4.9537 -2.3658
v -30.2751 -5.1654 -2.3656
v -23.6412 3.1121 -2.3656
v -24.0435 -6.2124 -2.3654
v -23.9599 -5.5842 -2.3653
v -23.3183 2.832 -2.364
v -22.751 0.1528 -2.3637
v -23.6187 2.5351 -2.3634
v -31.2073 2.9467 -2.3631
v -32.0937 -0.3546 -2.3614
v -22.6599 -0.4392 -2.3613
v -32.0162 0.1726 -2.3611
v -31.071 3.1771 -2.3611
v -29.6389 -5.1648 -2.3611
v -23.7631 2.4207 -2.361
v -24.231 -4.9537 -2.3607
v -23.1747 -0.4944 -2.3606
v -23.9198 2.9996 -2.3605
v -24.1496 -5.1654 -2.3603
v -23.501 2.646 -2.3603
v -24.1347 2.1692 -2.3599
v -24.0164 2.2428 -2.3596
v -30.4036 -6.2004 -2.3595
v -30.5926 -6.0694 -2.3594
v -23.9024 2.319 -2.3594
v -23.2328 2.9733 -2.3594
v -23.5082 3.142 -2.3592
v -31.1276 0.0224 -2.3591
v -30.7891 3.1121 -2.3587
v -32.2198 -0.3169 -2.3586
v -31.8608 0.1611 -2.3582
v -24.4404 2.6726 -2.3581
v -23.3407 3.1557 -2.3578
v -24.0904 2.9167 -2.3573
v -24.7858 -5.1648 -2.3572
v -29.7472 -4.9039 -2.3567
v -31.9444 -0.3915 -2.3564
v -30.8116 2.5351 -2.3564
v -32.1504 0.1808 -2.3563
v -31.4931 0.126 -2.3563
v -31.112 2.832 -2.3563
v -31.4378 -0.4917 -2.3558
v -31.3211 0.094 -2.3555
v -29.7994 -5.5667 -2.355
v -23.7642 3.059 -2.3546
v -30.6672 2.4207 -2.3543
v -30.5104 2.9996 -2.3542
v -30.2955 2.1692 -2.3541
v -24.0211 -6.2004 -2.354
v -30.4237 -6.1884 -2.3538
v -24.5704 2.462 -2.3538
v -30.4139 2.2428 -2.3535
v -23.8321 -6.0694 -2.3534
v -23.4065 2.7496 -2.3534
v -30.9293 2.646 -2.3531
v -31.5936 -0.4681 -2.353
v -30.5279 2.319 -2.353
v -29.9899 2.6726 -2.3529
v -24.2662 2.8099 -2.3528
v -24.6775 -4.9039 -2.3526
v -22.3308 -0.3546 -2.3525
v -22.4083 0.1726 -2.3523
v -30.3248 -5.2776 -2.3522
v -23.2969 0.0224 -2.3521
v -30.9221 3.142 -2.352
v -29.697 -5.3875 -2.352
v -31.1975 2.9734 -2.3515
v -30.0339 -5.8784 -2.3514
v -30.3398 2.9167 -2.3513
v -29.9161 -5.7341 -2.3508
v -24.6253 -5.5667 -2.3508
v -30.2137 -4.9706 -2.3504
v -31.0896 3.1557 -2.3502
v -23.2444 3.0014 -2.3502
v -30.451 -5.5995 -2.3498
v -30.5708 -6.0874 -2.3497
v -23.3227 3.1322 -2.3497
v -22.5637 0.1611 -2.3497
v -22.2046 -0.3169 -2.3494
v -29.8599 2.462 -2.3489
v -22.9313 0.126 -2.3485
v -30.2508 -5.0859 -2.3484
v -24.001 -6.1884 -2.3482
v -22.9867 -0.4917 -2.3482
v -23.1033 0.094 -2.3481
v -30.6661 3.059 -2.348
v -24.7277 -5.3875 -2.348
v -22.4801 -0.3915 -2.3477
v -30.1641 2.8099 -2.3472
v -22.2741 0.1808 -2.3472
v -31.2735 -0.5027 -2.3471
v -24.1 -5.2776 -2.3468
v -24.3908 -5.8784 -2.3467
v -23.3231 2.8554 -2.3467
v -24.5086 -5.7341 -2.3463
v -23.6234 3.0981 -2.3463
v -31.0237 2.7496 -2.346
v -30.3906 -5.4295 -2.3457
v -24.211 -4.9706 -2.3453
v -22.8308 -0.4681 -2.345
v -30.4502 -6.1728 -2.3444
v -31.683 0.1454 -2.3443
v -23.9737 -5.5995 -2.3442
v -23.3053 3.1075 -2.3442
v -23.2575 3.0295 -2.344
v -23.8539 -6.0874 -2.3438
v -30.5472 -6.1055 -2.3435
v -24.174 -5.0859 -2.3432
v -30.5199 -6.1243 -2.3428
v -23.4887 3.1255 -2.3428
v -31.1859 3.0014 -2.3424
v -31.1076 3.1322 -2.342
v -31.7715 -0.4289 -2.3419
v -24.1095 2.1728 -2.3417
v -23.2725 3.0557 -2.3414
v -23.2883 3.0823 -2.3413
v -29.7266 -4.9157 -2.3406
v -24.0341 -5.4295 -2.3402
v -30.4746 -6.1571 -2.3401
v -23.151 -0.5027 -2.3398
v -30.8069 3.0981 -2.3393
v -31.1071 2.8554 -2.3391
v -23.9745 -6.1728 -2.3388
v -30.4989 -6.1406 -2.3386
v -23.6186 2.5524 -2.3386
v -30.281 -5.1774 -2.3383
v -23.5031 2.6656 -2.3382
v -30.4269 -5.618 -2.3379
v -23.8775 -6.1055 -2.3376
v -29.6378 -5.1819 -2.3375
v -31.1464 0.0374 -2.3373
v -32.0982 -0.3363 -2.337
v -23.9048 -6.1243 -2.337
v -31.125 3.1075 -2.3366
v -24.6981 -4.9157 -2.3366
v -31.1727 3.0295 -2.3362
v -22.7415 0.1454 -2.3362
v -32.0263 0.1583 -2.336
v -23.9041 2.9929 -2.3358
v -30.3207 2.1728 -2.3357
v -30.9415 3.1255 -2.3355
v -24.5705 2.483 -2.3349
v -24 2.2494 -2.3347
v -32.1593 0.1621 -2.3346
v -32.224 -0.2951 -2.3345
v -23.9501 -6.1571 -2.3344
v -23.7585 2.4333 -2.3339
v -30.2312 -4.9885 -2.3337
v -24.787 -5.1819 -2.3337
v -31.1578 3.0557 -2.3336
v -31.1419 3.0823 -2.3336
v -22.653 -0.4289 -2.3336
v -23.4115 2.7739 -2.3332
v -23.3309 2.879 -2.3331
v -24.1437 -5.1774 -2.333
v -23.9258 -6.1406 -2.3329
v -24.4296 2.6857 -2.3325
v -23.9979 -5.618 -2.3323
v -31.8705 0.1487 -2.3322
v -23.8933 2.3283 -2.3321
v -23.7462 3.0485 -2.332
v -30.8116 2.5524 -2.3316
v -30.9271 2.6656 -2.331
v -31.9496 -0.376 -2.3308
v -24.0768 2.9151 -2.3307
v -23.2781 0.0374 -2.3303
v -29.8597 2.483 -2.3299
v -31.4544 -0.4899 -2.3294
v -30.5261 2.9929 -2.3294
v -23.6051 3.0819 -2.3289
v -23.4693 3.1071 -2.3288
v -31.3377 0.0973 -2.3287
v -30.4302 2.2494 -2.3285
v -24.1936 -4.9885 -2.3285
v -22.3263 -0.3363 -2.328
v -31.5052 0.1229 -2.3278
v -30.0006 2.6857 -2.3273
v -30.6717 2.4333 -2.3272
v -29.8106 -5.5714 -2.3272
v -22.3982 0.1583 -2.3272
v -29.9282 -5.7349 -2.3268
v -30.3212 -5.2899 -2.3263
v -31.0188 2.7739 -2.3258
v -31.2972 -0.5084 -2.3257
v -30.5369 2.3283 -2.3257
v -30.0535 -5.8727 -2.3255
v -22.2652 0.1621 -2.3255
v -31.0993 2.879 -2.3254
v -30.6841 3.0485 -2.3253
v -22.2005 -0.2951 -2.3253
v -31.6037 -0.4608 -2.3251
v -24.2535 2.8147 -2.325
v -30.3534 2.9151 -2.3247
v -29.7065 -5.3985 -2.3242
v -30.2609 -5.1012 -2.324
v -22.554 0.1487 -2.3237
v -29.7083 -4.9291 -2.3234
v -30.4058 -5.6359 -2.3232
v -24.6142 -5.5714 -2.3229
v -24.4965 -5.7349 -2.3223
v -24.086 2.1786 -2.3223
v -22.4749 -0.376 -2.3221
v -23.3416 2.9045 -2.322
v -30.8251 3.0819 -2.3219
v -22.9702 -0.4899 -2.3217
v -30.9609 3.1071 -2.3215
v -23.0868 0.0973 -2.3213
v -24.1036 -5.2899 -2.3209
v -24.3713 -5.8727 -2.3207
v -24.7183 -5.3985 -2.3202
v -22.9193 0.1229 -2.3201
v -30.9541 -0.3054 -2.3198
v -30.9639 -0.3323 -2.3197
v -30.1767 2.8147 -2.3194
v -24.7164 -4.9291 -2.3193
v -24.1639 -5.1012 -2.3188
v -30.947 -0.2778 -2.3184
v -23.4509 3.0853 -2.3184
v -23.1273 -0.5084 -2.3184
v -31.6925 0.135 -2.318
v -30.9762 -0.3585 -2.3178
v -24.3681 2.1036 -2.3177
v -24.019 -5.6359 -2.3177
v -23.5076 2.6875 -2.3177
v -24.398 2.113 -2.3172
v -22.8208 -0.4608 -2.3171
v -24.3375 2.0961 -2.3164
v -30.3442 2.1786 -2.3163
v -30.387 -5.4416 -2.3161
v -23.4173 2.7973 -2.3161
v -31.7776 -0.4162 -2.3155
v -30.9425 -0.25 -2.3154
v -23.6204 2.5715 -2.3151
v -31.1665 0.0501 -2.315
v -30.2466 -5.007 -2.315
v -24.427 2.1244 -2.315
v -24.5677 2.5033 -2.3148
v -32.168 0.1411 -2.3147
v -30.9909 -0.3836 -2.3145
v -31.0886 2.9045 -2.3143
v -32.0353 0.1397 -2.3142
v -32.2269 -0.2727 -2.3141
v -32.1022 -0.3151 -2.3134
v -24.3065 2.0909 -2.3134
v -23.4704 -0.3054 -2.3132
v -23.4606 -0.3323 -2.313
v -29.6401 -5.1986 -2.3128
v -23.586 3.0648 -2.3128
v -23.7283 3.0344 -2.3127
v -30.2827 -5.1908 -2.3123
v -30.0621 2.1036 -2.3123
v -23.3535 2.9325 -2.3123
v -30.0322 2.113 -2.3119
v -23.4776 -0.2778 -2.3118
v -23.8871 2.9842 -2.3117
v -23.4484 -0.3585 -2.3112
v -30.9793 3.0853 -2.3111
v -30.0927 2.0961 -2.311
v -24.4546 2.1377 -2.311
v -23.4332 3.0614 -2.311
v -30.9407 -0.222 -2.3108
v -24.0378 -5.4416 -2.3106
v -30.9226 2.6875 -2.3104
v -29.8625 2.5033 -2.3099
v -24.1782 -5.007 -2.3098
v -22.732 0.135 -2.3098
v -30.0032 2.1244 -2.3097
v -31.0079 -0.4075 -2.3096
v -23.9856 2.2583 -2.3095
v -30.1097 -4.79 -2.3094
v -30.0816 -4.778 -2.3094
v -24.7847 -5.1986 -2.3089
v -23.4821 -0.25 -2.3088
v -31.0129 2.7973 -2.3087
v -24.2755 2.0878 -2.3087
v -30.8098 2.5715 -2.3081
v -30.1237 2.0909 -2.3079
v -23.2581 0.0501 -2.3079
v -23.7564 2.4484 -2.3078
v -23.4337 -0.3836 -2.3078
v -30.1366 -4.8039 -2.3076
v -30.0528 -4.7681 -2.3073
v -22.6469 -0.4162 -2.3072
v -31.8805 0.1343 -2.3071
v -24.1421 -5.1908 -2.307
v -24.4166 2.6971 -2.3066
v -31.9541 -0.3579 -2.3064
v -30.7019 3.0344 -2.3059
v -30.8442 3.0648 -2.3058
v -29.9756 2.1377 -2.3058
v -22.2566 0.1411 -2.3056
v -23.3668 2.9605 -2.3055
v -24.4806 2.1526 -2.3054
v -22.3893 0.1397 -2.3054
v -30.543 2.9842 -2.3053
v -23.4153 3.0376 -2.3053
v -23.8862 2.3398 -2.3052
v -29.6926 -4.9439 -2.305
v -24.062 2.911 -2.3049
v -22.1976 -0.2727 -2.3049
v -31.0767 2.9325 -2.3047
v -30.9417 -0.1943 -2.3047
v -30.0723 -5.8669 -2.3045
v -24.3432 -4.778 -2.3045
v -24.3151 -4.79 -2.3045
v -22.3224 -0.3151 -2.3044
v -23.4838 -0.222 -2.3042
v -31.3207 -0.5112 -2.3038
v -30.1625 -4.8195 -2.3037
v -30.997 3.0614 -2.3036
v -30.4445 2.2583 -2.3033
v -31.0269 -0.43 -2.3032
v -30.0238 -4.7601 -2.3032
v -31.4702 -0.4851 -2.3031
v -30.1547 2.0878 -2.3031
v -23.4261 2.8208 -2.3028
v -23.4167 -0.4075 -2.3028
v -24.2882 -4.8039 -2.3027
v -23.382 2.9867 -2.3027
v -23.3982 3.0126 -2.3026
v -24.372 -4.7681 -2.3025
v -24.2447 2.0871 -2.3022
v -24.0644 2.1868 -2.3021
v -31.3548 0.0979 -2.302
v -30.0136 2.6971 -2.3013
v -30.6738 2.4484 -2.3011
v -29.8232 -5.5751 -2.301
v -24.7322 -4.9439 -2.3009
v -31.5174 0.1165 -2.3004
v -29.9495 2.1526 -2.3003
v -30.2672 -5.1174 -2.2999
v -24.3526 -5.8669 -2.2997
v -30.3682 2.911 -2.2989
v -30.544 2.3398 -2.2988
v -24.2624 -4.8195 -2.2987
v -24.401 -4.7601 -2.2985
v -23.5664 3.0466 -2.2985
v -22.5441 0.1343 -2.2985
v -23.5133 2.711 -2.2984
v -29.9474 -5.7307 -2.2982
v -24.5048 2.1691 -2.2981
v -23.4829 -0.1943 -2.2981
v -30.3184 -5.3022 -2.298
v -24.2393 2.817 -2.298
v -31.0634 2.9605 -2.2979
v -31.0149 3.0376 -2.2979
v -30.1867 -4.8368 -2.2979
v -31.6131 -0.4508 -2.2978
v -22.4705 -0.3579 -2.2977
v -29.718 -5.4089 -2.2973
v -30.9454 -0.1668 -2.2971
v -29.9948 -4.7542 -2.297
v -24.6016 -5.5751 -2.2967
v -30.1854 2.0871 -2.2966
v -23.1039 -0.5112 -2.2965
v -23.3976 -0.43 -2.2964
v -30.3658 2.1868 -2.296
v -32.177 0.1193 -2.2959
v -30.2589 -5.0264 -2.2956
v -30.3727 -5.4572 -2.2955
v -23.7102 3.018 -2.2955
v -31.0479 -0.4508 -2.2954
v -22.9544 -0.4851 -2.2954
v -31.0041 2.8208 -2.2953
v -32.2291 -0.2479 -2.2952
v -31.0482 2.9867 -2.2952
v -31.032 3.0126 -2.2951
v -24.1576 -5.1174 -2.2946
v -32.0439 0.1186 -2.2945
v -23.0698 0.0979 -2.2945
v -24.2145 2.0886 -2.2942
v -24.562 2.5229 -2.2937
v -24.4774 -5.7307 -2.2936
v -24.7069 -5.4089 -2.2933
v -32.1049 -0.2929 -2.2931
v -29.9253 2.1691 -2.2931
v -23.623 2.5913 -2.293
v -24.2381 -4.8368 -2.2929
v -22.9072 0.1165 -2.2927
v -24.1065 -5.3022 -2.2926
v -31.1876 0.0603 -2.2923
v -30.1908 2.817 -2.2923
v -24.43 -4.7542 -2.2923
v -31.7025 0.1227 -2.292
v -23.4372 2.8466 -2.2915
v -30.8638 3.0466 -2.2913
v -30.9168 2.711 -2.2912
v -23.4792 -0.1668 -2.2905
v -24.1659 -5.0264 -2.2904
v -31.783 -0.4007 -2.29
v -30.2095 -4.8555 -2.29
v -24.0521 -5.4572 -2.29
v -22.8115 -0.4508 -2.2898
v -24.5269 2.1869 -2.2893
v -30.4062 -5.6476 -2.2891
v -29.966 -4.7505 -2.289
v -23.8692 2.9736 -2.289
v -29.8682 2.5229 -2.2888
v -30.72 3.018 -2.2887
v -23.3767 -0.4508 -2.2886
v -30.2156 2.0886 -2.2885
v -29.645 -5.2157 -2.2883
v -23.548 3.0248 -2.2883
v -30.9517 -0.14 -2.2881
v -22.2476 0.1193 -2.2867
v -30.2816 -5.205 -2.2866
v -30.0916 -5.8598 -2.2865
v -31.0706 -0.4697 -2.2863
v -30.8071 2.5913 -2.286
v -22.1955 -0.2479 -2.286
v -22.3807 0.1186 -2.2856
v -29.6797 -4.9599 -2.2854
v -23.237 0.0603 -2.2852
v -31.8895 0.1159 -2.2851
v -24.2154 -4.8555 -2.2849
v -24.1852 2.0924 -2.2846
v -24.7798 -5.2157 -2.2844
v -24.4589 -4.7505 -2.2844
v -29.9032 2.1869 -2.2843
v -23.9735 2.2694 -2.2842
v -30.993 2.8466 -2.2841
v -22.3197 -0.2929 -2.2841
v -22.7221 0.1227 -2.2839
v -24.0187 -5.6476 -2.2836
v -31.9578 -0.3372 -2.2835
v -23.7561 2.4655 -2.283
v -30.5609 2.9736 -2.2825
v -23.4495 2.8739 -2.282
v -31.3437 -0.5111 -2.2817
v -22.6416 -0.4007 -2.2817
v -24.3333 -5.8598 -2.2816
v -23.5203 2.7348 -2.2816
v -24.7452 -4.9599 -2.2815
v -23.4729 -0.14 -2.2815
v -24.1433 -5.205 -2.2813
v -30.8821 3.0248 -2.2811
v -24.0447 2.197 -2.281
v -23.5301 3.0013 -2.2809
v -24.4016 2.7064 -2.2806
v -30.2302 -4.8754 -2.2803
v -24.046 2.9044 -2.2802
v -30.353 -5.4747 -2.2795
v -23.354 -0.4697 -2.2794
v -29.9376 -4.749 -2.2792
v -24.5467 2.2059 -2.279
v -23.6909 3.0011 -2.279
v -30.2449 2.0924 -2.2788
v -23.8807 2.3532 -2.2787
v -32.1863 0.0967 -2.2783
v -32.2306 -0.2208 -2.278
v -30.4567 2.2694 -2.2779
v -30.9607 -0.1141 -2.2778
v -31.4852 -0.4775 -2.2772
v -22.5351 0.1159 -2.2766
v -30.674 2.4655 -2.2763
v -31.0947 -0.4866 -2.2759
v -29.8381 -5.577 -2.2758
v -31.3721 0.0958 -2.2756
v -30.2707 -5.1341 -2.2754
v -23.5122 2.9775 -2.2754
v -30.2684 -5.0463 -2.2753
v -30.0285 2.7064 -2.2753
v -32.0532 0.0974 -2.2751
v -24.1946 -4.8754 -2.2751
v -23.463 2.9015 -2.2751
v -30.3854 2.197 -2.2749
v -22.4668 -0.3372 -2.2748
v -24.4872 -4.749 -2.2747
v -30.9806 2.8739 -2.2746
v -31.5295 0.107 -2.2743
v -30.9098 2.7348 -2.2743
v -23.0809 -0.5111 -2.2743
v -30.3841 2.9044 -2.2742
v -32.107 -0.2681 -2.2741
v -24.0719 -5.4747 -2.2741
v -29.8834 2.2059 -2.274
v -29.9661 -5.7264 -2.2739
v -30.9 3.0013 -2.2737
v -24.1571 2.0986 -2.2735
v -23.6279 2.6132 -2.2728
v -23.4785 2.9273 -2.2725
v -30.5494 2.3532 -2.2723
v -30.7392 3.0011 -2.2722
v -23.4946 2.9533 -2.2721
v -24.5534 2.5414 -2.2719
v -24.2238 2.8168 -2.2719
v -31.6215 -0.4381 -2.2717
v -24.5867 -5.577 -2.2714
v -29.7318 -5.4181 -2.2712
v -23.4639 -0.1141 -2.2712
v -24.1542 -5.1341 -2.2702
v -24.1565 -5.0463 -2.27
v -23.8513 2.9595 -2.2695
v -22.9394 -0.4775 -2.2695
v -31.2095 0.0678 -2.2694
v -30.3145 -5.3151 -2.2693
v -24.4588 -5.7264 -2.2693
v -22.2384 0.0967 -2.2692
v -23.3299 -0.4866 -2.269
v -30.2488 -4.8965 -2.2688
v -22.194 -0.2208 -2.2688
v -30.3926 -5.6635 -2.2683
v -30.9179 2.9775 -2.2682
v -23.5296 2.7589 -2.2681
v -23.0525 0.0958 -2.2681
v -30.9671 2.9015 -2.2678
v -29.91 -4.7498 -2.2678
v -30.273 2.0986 -2.2676
v -31.7125 0.1078 -2.2675
v -24.5639 2.226 -2.2673
v -24.6931 -5.4181 -2.2671
v -29.8767 2.5414 -2.2669
v -22.8951 0.107 -2.2665
v -30.9722 -0.0892 -2.2663
v -30.2062 2.8168 -2.2662
v -22.3714 0.0974 -2.2662
v -31.7876 -0.3827 -2.266
v -30.8022 2.6132 -2.2658
v -30.117 -5.8488 -2.2653
v -30.9516 2.9273 -2.2652
v -22.3177 -0.2681 -2.2652
v -31.8984 0.0952 -2.265
v -29.6696 -4.9769 -2.265
v -23.6716 2.9824 -2.265
v -30.9355 2.9533 -2.2648
v -32.1941 0.071 -2.2644
v -31.12 -0.5012 -2.2644
v -24.1104 -5.3151 -2.264
v -22.8031 -0.4381 -2.2637
v -24.1761 -4.8965 -2.2636
v -24.5149 -4.7498 -2.2633
v -31.9604 -0.3151 -2.2632
v -32.2315 -0.192 -2.263
v -30.5787 2.9595 -2.263
v -29.6536 -5.2319 -2.2628
v -24.0323 -5.6635 -2.2628
v -29.8661 2.226 -2.2623
v -23.2151 0.0678 -2.2623
v -30.3355 -5.4916 -2.2614
v -24.7553 -4.9769 -2.261
v -24.1303 2.1069 -2.261
v -30.9005 2.7589 -2.2609
v -30.2781 -5.2199 -2.2609
v -24.3079 -5.8488 -2.2604
v -23.7579 2.4848 -2.2596
v -23.4525 -0.0892 -2.2596
v -31.3661 -0.5081 -2.2595
v -24.0274 2.2095 -2.2594
v -22.7122 0.1078 -2.2593
v -23.9635 2.2827 -2.259
v -24.7713 -5.2319 -2.2589
v -32.062 0.0741 -2.2581
v -30.7585 2.9824 -2.2581
v -32.1081 -0.2419 -2.2577
v -22.637 -0.3827 -2.2577
v -23.3046 -0.5012 -2.2575
v -23.5412 2.7842 -2.2573
v -22.5262 0.0952 -2.2564
v -24.0288 2.8959 -2.2563
v -24.0894 -5.4916 -2.256
v -30.2649 -4.9184 -2.2558
v -30.3709 -5.6817 -2.2557
v -24.1468 -5.2199 -2.2557
v -22.2305 0.071 -2.2553
v -30.2998 2.1069 -2.2551
v -23.6532 2.9607 -2.2548
v -29.8834 -4.7527 -2.2547
v -24.3846 2.7137 -2.2547
v -22.4642 -0.3151 -2.2545
v -30.2745 -5.0665 -2.2544
v -24.5786 2.2469 -2.2542
v -23.6345 2.6369 -2.254
v -22.1932 -0.192 -2.2538
v -30.9861 -0.0656 -2.2536
v -30.4027 2.2095 -2.2533
v -23.8774 2.3688 -2.2532
v -30.6721 2.4848 -2.2529
v -30.4665 2.2827 -2.2528
v -32.2306 -0.1638 -2.2524
v -32.2021 0.045 -2.2521
v -23.833 2.9434 -2.2521
v -31.1463 -0.5133 -2.252
v -23.0586 -0.5081 -2.252
v -31.4992 -0.467 -2.2519
v -30.2705 -5.1515 -2.2516
v -29.9866 -5.7204 -2.2515
v -24.16 -4.9184 -2.2506
v -24.5415 -4.7527 -2.2503
v -30.8888 2.7842 -2.2502
v -24.054 -5.6817 -2.2502
v -30.4013 2.8959 -2.2501
v -31.3895 0.0907 -2.2499
v -30.1406 -5.8378 -2.2497
v -30.0454 2.7137 -2.2494
v -24.542 2.5588 -2.2494
v -29.8515 2.2469 -2.2493
v -22.3626 0.0741 -2.2493
v -24.1504 -5.0665 -2.2491
v -31.5418 0.0951 -2.2489
v -29.8576 -5.5759 -2.2488
v -22.3166 -0.2419 -2.2487
v -30.7768 2.9607 -2.2479
v -23.5538 2.8113 -2.2479
v -23.6353 2.9373 -2.2475
v -24.1052 2.1174 -2.2472
v -30.7956 2.6369 -2.247
v -23.4386 -0.0656 -2.2469
v -30.5526 2.3688 -2.2468
v -24.4384 -5.7204 -2.2468
v -31.629 -0.4227 -2.2466
v -31.2321 0.0725 -2.2466
v -24.207 2.8142 -2.2465
v -24.1544 -5.1515 -2.2464
v -31.9074 0.0734 -2.2461
v -30.3041 -5.3302 -2.2457
v -30.597 2.9434 -2.2456
v -31.7219 0.0897 -2.2455
v -29.7485 -5.4256 -2.2451
v -23.2784 -0.5133 -2.2449
v -24.2843 -5.8378 -2.2447
v -31.9623 -0.2907 -2.2446
v -32.2081 0.0156 -2.2444
v -29.888 2.5588 -2.2444
v -24.5674 -5.5759 -2.2444
v -22.9255 -0.467 -2.2442
v -29.6623 -4.995 -2.2439
v -32.0703 0.049 -2.2438
v -31.7914 -0.3623 -2.2435
v -22.1941 -0.1638 -2.2431
v -22.2226 0.045 -2.2429
v -32.1086 -0.2134 -2.2428
v -32.2298 -0.1328 -2.2425
v -23.0352 0.0907 -2.2424
v -23.617 2.9141 -2.2415
v -30.3248 2.1174 -2.2412
v -30.2787 -4.9409 -2.2411
v -23.5675 2.8385 -2.2411
v -22.8829 0.0951 -2.2411
v -24.6765 -5.4256 -2.241
v -30.8763 2.8113 -2.2408
v -30.223 2.8142 -2.2407
v -30.7948 2.9373 -2.2405
v -24.1209 -5.3302 -2.2404
v -29.8579 -4.7579 -2.2403
v -31.0023 -0.0436 -2.24
v -24.7627 -4.995 -2.24
v -24.5904 2.2686 -2.24
v -30.3538 -5.6984 -2.2399
v -30.1623 -5.8268 -2.2397
v -23.1926 0.0725 -2.2394
v -32.2137 -0.0142 -2.2391
v -31.1733 -0.5229 -2.2386
v -22.7957 -0.4227 -2.2386
v -23.5995 2.8897 -2.2384
v -23.583 2.8644 -2.2384
v -23.7608 2.5049 -2.2376
v -22.5173 0.0734 -2.2376
v -29.6649 -5.2478 -2.2375
v -24.0123 2.2238 -2.2375
v -23.642 2.6607 -2.2375
v -31.3875 -0.5023 -2.2374
v -22.7028 0.0897 -2.2373
v -23.8141 2.926 -2.2361
v -24.567 -4.7579 -2.236
v -22.4624 -0.2907 -2.2359
v -24.1462 -4.9409 -2.2358
v -22.2166 0.0156 -2.2352
v -29.8396 2.2686 -2.2351
v -22.6333 -0.3623 -2.2351
v -22.3544 0.049 -2.2349
v -32.2195 -0.0426 -2.2348
v -30.3277 -5.5057 -2.2346
v -24.2627 -5.8268 -2.2346
v -30.813 2.9141 -2.2345
v -24.0712 -5.6984 -2.2345
v -23.9558 2.2979 -2.2343
v -30.8625 2.8385 -2.234
v -24.0108 2.885 -2.234
v -30.2744 -5.2345 -2.2339
v -30.006 -5.7141 -2.2338
v -22.3161 -0.2134 -2.2338
v -24.7601 -5.2478 -2.2336
v -23.4224 -0.0436 -2.2333
v -22.1949 -0.1328 -2.2333
v -30.1836 -5.8148 -2.2331
v -30.2781 -5.0868 -2.2326
v -32.1076 -0.1854 -2.2322
v -24.082 2.13 -2.2322
v -32.078 0.0225 -2.2318
v -32.23 -0.0972 -2.2317
v -23.2514 -0.5229 -2.2315
v -30.8305 2.8897 -2.2314
v -30.847 2.8644 -2.2313
v -30.4177 2.2238 -2.2313
v -32.2257 -0.0691 -2.2311
v -30.6692 2.5049 -2.2309
v -30.788 2.6607 -2.2305
v -23.0372 -0.5023 -2.2299
v -22.211 -0.0142 -2.2299
v -30.6159 2.926 -2.2295
v -24.3661 2.7187 -2.2295
v -24.0973 -5.5057 -2.2292
v -24.4189 -5.7141 -2.2291
v -31.9164 0.0504 -2.2289
v -23.8764 2.3865 -2.2288
v -24.1506 -5.2345 -2.2286
v -30.3338 -5.7155 -2.2283
v -31.9634 -0.2645 -2.2281
v -30.4742 2.2979 -2.228
v -24.2414 -5.8148 -2.228
v -30.4192 2.885 -2.2278
v -31.512 -0.4539 -2.2276
v -30.2872 -5.3472 -2.2273
v -24.1469 -5.0868 -2.2273
v -24.528 2.5748 -2.2265
v -30.2692 -5.1684 -2.2263
v -30.348 2.13 -2.2262
v -31.4068 0.0826 -2.2255
v -31.0206 -0.0233 -2.2255
v -22.2052 -0.0426 -2.2255
v -31.731 0.0692 -2.2253
v -30.2898 -4.9639 -2.225
v -31.554 0.0809 -2.2247
v -24.5993 2.2907 -2.2247
v -29.834 -4.7651 -2.2246
v -31.2006 -0.5298 -2.2245
v -32.0841 -0.0068 -2.2243
v -23.6519 2.685 -2.2242
v -30.0639 2.7187 -2.2241
v -29.8784 -5.5735 -2.2241
v -31.2551 0.0745 -2.224
v -31.7942 -0.3401 -2.2233
v -22.3171 -0.1854 -2.2232
v -31.6356 -0.4049 -2.223
v -30.2112 -5.7993 -2.223
v -24.0912 -5.7155 -2.2229
v -22.3467 0.0225 -2.2229
v -29.6576 -5.0141 -2.2228
v -32.1064 -0.1548 -2.2226
v -30.3093 -5.7336 -2.2226
v -30.2813 -5.7524 -2.2225
v -30.5536 2.3865 -2.2224
v -24.1891 2.8091 -2.2224
v -22.1947 -0.0972 -2.2224
v -24.1378 -5.3472 -2.222
v -23.7948 2.9072 -2.222
v -22.1991 -0.0691 -2.2219
v -29.902 2.5748 -2.2215
v -24.1558 -5.1684 -2.2211
v -22.5083 0.0504 -2.2203
v -24.591 -4.7651 -2.2202
v -29.8307 2.2907 -2.2198
v -22.9127 -0.4539 -2.2198
v -24.1351 -4.9639 -2.2197
v -24.5466 -5.5735 -2.2196
v -29.7679 -5.4315 -2.2195
v -32.0896 -0.037 -2.2194
v -22.4614 -0.2645 -2.2194
v -24.7674 -5.0141 -2.2188
v -30.2594 -5.7683 -2.2187
v -23.4042 -0.0233 -2.2187
v -30.2367 -5.7838 -2.2181
v -23.018 0.0826 -2.218
v -24.2138 -5.7993 -2.2179
v -23.766 2.5269 -2.2175
v -23.2241 -0.5298 -2.2174
v -30.7781 2.685 -2.2173
v -24.1157 -5.7336 -2.2173
v -24.1437 -5.7524 -2.2172
v -22.6937 0.0692 -2.2171
v -22.8707 0.0809 -2.2169
v -23.1697 0.0745 -2.2168
v -30.2409 2.8091 -2.2166
v -24.0609 2.1445 -2.2162
v -31.4079 -0.4936 -2.2157
v -23.9999 2.2399 -2.2154
v -30.6352 2.9072 -2.2153
v -24.6571 -5.4315 -2.2153
v -22.3406 -0.0068 -2.2153
v -31.9244 0.0248 -2.215
v -22.7892 -0.4049 -2.215
v -32.0956 -0.0651 -2.2149
v -22.6305 -0.3401 -2.2149
v -23.9925 2.8714 -2.2144
v -32.1051 -0.122 -2.2142
v -30.3134 -5.5216 -2.2142
v -31.9636 -0.2366 -2.2138
v -22.3183 -0.1548 -2.2136
v -29.6782 -5.2634 -2.2134
v -24.1656 -5.7683 -2.2134
v -30.0313 -5.7039 -2.2133
v -23.6635 2.7105 -2.2133
v -24.1883 -5.7838 -2.2129
v -32.1012 -0.0928 -2.2124
v -23.7764 2.8856 -2.2117
v -30.664 2.5269 -2.2108
v -30.2785 -5.107 -2.2106
v -22.3352 -0.037 -2.2105
v -31.0408 -0.005 -2.2103
v -30.3691 2.1445 -2.2102
v -23.9505 2.315 -2.2101
v -30.2657 -5.2503 -2.21
v -31.2281 -0.5339 -2.2098
v -24.7468 -5.2634 -2.2094
v -30.4301 2.2399 -2.2092
v -30.2701 -5.3642 -2.2089
v -24.1116 -5.5216 -2.2089
v -24.3937 -5.7039 -2.2086
v -24.6053 2.3132 -2.2084
v -30.4374 2.8714 -2.2082
v -23.0168 -0.4936 -2.2081
v -30.2982 -4.9871 -2.2077
v -29.8118 -4.7745 -2.2077
v -31.7403 0.0475 -2.2065
v -30.7664 2.7105 -2.2064
v -22.5004 0.0248 -2.2064
v -22.3291 -0.0651 -2.2059
v -23.8775 2.4059 -2.2057
v -24.1466 -5.107 -2.2054
v -22.3196 -0.122 -2.2052
v -30.6536 2.8856 -2.2051
v -22.4612 -0.2366 -2.2051
v -24.346 2.7215 -2.205
v -31.7962 -0.3158 -2.2048
v -24.1593 -5.2503 -2.2047
v -31.5237 -0.4382 -2.2044
v -23.6763 2.7371 -2.2042
v -23.7582 2.8626 -2.2041
v -30.4794 2.315 -2.2039
v -29.8987 -5.5708 -2.2037
v -29.8247 2.3132 -2.2036
v -24.1549 -5.3642 -2.2036
v -24.5115 2.5894 -2.2035
v -23.384 -0.005 -2.2035
v -24.6132 -4.7745 -2.2034
v -22.3236 -0.0928 -2.2034
v -31.9625 -0.2086 -2.2031
v -31.9321 -0.0015 -2.203
v -31.5658 0.0638 -2.2026
v -23.1967 -0.5339 -2.2026
v -24.1269 -4.9871 -2.2024
v -30.2642 -5.1857 -2.2023
v -31.4238 0.0719 -2.2021
v -31.2783 0.0737 -2.2019
v -30.2916 -5.5397 -2.2015
v -31.641 -0.3847 -2.201
v -29.6562 -5.0336 -2.2009
v -30.1949 -4.7171 -2.2002
v -30.1691 -4.7014 -2.2002
v -30.084 2.7215 -2.1996
v -30.5525 2.4059 -2.1993
v -24.0421 2.1608 -2.1993
v -24.5264 -5.5708 -2.1992
v -24.1699 2.8019 -2.1992
v -23.7727 2.5503 -2.1991
v -30.0547 -5.6937 -2.1984
[truncated: 6,193,490 more chars]
