# Supplementary material for: Mapping the adaptive landscape of Batesian mimicry using 3D-printed stimuli
Source: Nature. 2025 Jul 2;644(8077):706–13. doi: 10.1038/s41586-025-09216-3 (PMC12367557; doi:10.1038/s41586-025-09216-3)
Supplement: Supplementary file 2 — 3D examples. Five stimuli from the axis M. meridiana to V. vulgaris viewable in 3D (five .obj files each with an associated .mtl file, which provides colour data). Files can be viewed in a variety of 3D applications depending on your operating system, or using an online viewer such as https://3dviewer.net63. [file 41586_2025_9216_MOESM2_ESM.zip › 3D_examples/M25V75.mtl]

newmtl color_2b2e3b
Kd 0.231373 0.180392 0.168627
newmtl color_2c2f39
Kd 0.223529 0.184314 0.172549
newmtl color_2c313b
Kd 0.231373 0.192157 0.172549
newmtl color_2d303a
Kd 0.227451 0.188235 0.176471
newmtl color_2d303b
Kd 0.231373 0.188235 0.176471
newmtl color_2d313a
Kd 0.227451 0.192157 0.176471
newmtl color_2d313b
Kd 0.231373 0.192157 0.176471
newmtl color_2e2f3b
Kd 0.231373 0.184314 0.180392
newmtl color_2e303a
Kd 0.227451 0.188235 0.180392
newmtl color_2e303b
Kd 0.231373 0.188235 0.180392
newmtl color_2e3139
Kd 0.223529 0.192157 0.180392
newmtl color_2e313a
Kd 0.227451 0.192157 0.180392
newmtl color_2e313b
Kd 0.231373 0.192157 0.180392
newmtl color_2f3641
Kd 0.254902 0.211765 0.184314
newmtl color_313a45
Kd 0.270588 0.227451 0.192157
newmtl color_313b46
Kd 0.27451 0.231373 0.192157
newmtl color_313b47
Kd 0.278431 0.231373 0.192157
newmtl color_313c47
Kd 0.278431 0.235294 0.192157
newmtl color_323c48
Kd 0.282353 0.235294 0.196078
newmtl color_323e4a
Kd 0.290196 0.243137 0.196078
newmtl color_34424f
Kd 0.309804 0.258824 0.203922
newmtl color_354755
Kd 0.333333 0.278431 0.207843
newmtl color_364856
Kd 0.337255 0.282353 0.211765
newmtl color_364a58
Kd 0.345098 0.290196 0.211765
newmtl color_374d5b
Kd 0.356863 0.301961 0.215686
newmtl color_374d5c
Kd 0.360784 0.301961 0.215686
newmtl color_384f5e
Kd 0.368627 0.309804 0.219608
newmtl color_38505f
Kd 0.372549 0.313725 0.219608
newmtl color_39505f
Kd 0.372549 0.313725 0.223529
newmtl color_3a5363
Kd 0.388235 0.32549 0.227451
newmtl color_3a5666
Kd 0.4 0.337255 0.227451
newmtl color_3b5666
Kd 0.4 0.337255 0.231373
newmtl color_3c5b6b
Kd 0.419608 0.356863 0.235294
newmtl color_3c5b6c
Kd 0.423529 0.356863 0.235294
newmtl color_3d5e6f
Kd 0.435294 0.368627 0.239216
newmtl color_3e6071
Kd 0.443137 0.376471 0.243137
newmtl color_3e6173
Kd 0.45098 0.380392 0.243137
newmtl color_3f6476
Kd 0.462745 0.392157 0.247059
newmtl color_406476
Kd 0.462745 0.392157 0.25098
newmtl color_406577
Kd 0.466667 0.396078 0.25098
newmtl color_406578
Kd 0.470588 0.396078 0.25098
newmtl color_406678
Kd 0.470588 0.4 0.25098
newmtl color_41687b
Kd 0.482353 0.407843 0.254902
newmtl color_416a7e
Kd 0.494118 0.415686 0.254902
newmtl color_426b7e
Kd 0.494118 0.419608 0.258824
newmtl color_426c80
Kd 0.501961 0.423529 0.258824
newmtl color_426d80
Kd 0.501961 0.427451 0.258824
newmtl color_436d81
Kd 0.505882 0.427451 0.262745
newmtl color_436e82
Kd 0.509804 0.431373 0.262745
newmtl color_436f83
Kd 0.513725 0.435294 0.262745
newmtl color_437084
Kd 0.517647 0.439216 0.262745
newmtl color_447084
Kd 0.517647 0.439216 0.266667
newmtl color_447185
Kd 0.521569 0.443137 0.266667
newmtl color_447286
Kd 0.52549 0.447059 0.266667
newmtl color_447287
Kd 0.529412 0.447059 0.266667
newmtl color_457387
Kd 0.529412 0.45098 0.270588
newmtl color_457388
Kd 0.533333 0.45098 0.270588
newmtl color_457589
Kd 0.537255 0.458824 0.270588
newmtl color_46788d
Kd 0.552941 0.470588 0.27451
newmtl color_47798f
Kd 0.560784 0.47451 0.278431
newmtl color_487d94
Kd 0.580392 0.490196 0.282353
newmtl color_497f96
Kd 0.588235 0.498039 0.286275
newmtl color_498097
Kd 0.592157 0.501961 0.286275
newmtl color_49849b
Kd 0.607843 0.517647 0.286275
newmtl color_4b859d
Kd 0.615686 0.521569 0.294118
newmtl color_4b869d
Kd 0.615686 0.52549 0.294118
newmtl color_4c88a0
Kd 0.627451 0.533333 0.298039
newmtl color_4e90a9
Kd 0.662745 0.564706 0.305882
newmtl color_5095af
Kd 0.686275 0.584314 0.313725
newmtl color_5197b1
Kd 0.694118 0.592157 0.317647
newmtl color_5197b2
Kd 0.698039 0.592157 0.317647
newmtl color_5198b2
Kd 0.698039 0.596078 0.317647
newmtl color_5198b3
Kd 0.701961 0.596078 0.317647
newmtl color_5291a7
Kd 0.654902 0.568627 0.321569
newmtl color_5293a8
Kd 0.658824 0.576471 0.321569
newmtl color_5293a9
Kd 0.662745 0.576471 0.321569
newmtl color_5299b3
Kd 0.701961 0.6 0.321569
newmtl color_5299b4
Kd 0.705882 0.6 0.321569
newmtl color_529ab5
Kd 0.709804 0.603922 0.321569
newmtl color_529bb5
Kd 0.709804 0.607843 0.321569
newmtl color_5392a8
Kd 0.658824 0.572549 0.32549
newmtl color_5392a9
Kd 0.662745 0.572549 0.32549
newmtl color_5393a8
Kd 0.658824 0.576471 0.32549
newmtl color_5393a9
Kd 0.662745 0.576471 0.32549
newmtl color_539bb6
Kd 0.713725 0.607843 0.32549
newmtl color_539cb7
Kd 0.717647 0.611765 0.32549
newmtl color_539db8
Kd 0.721569 0.615686 0.32549
newmtl color_5491a7
Kd 0.654902 0.568627 0.329412
newmtl color_5492a8
Kd 0.658824 0.572549 0.329412
newmtl color_5492a9
Kd 0.662745 0.572549 0.329412
newmtl color_5493a8
Kd 0.658824 0.576471 0.329412
newmtl color_5493a9
Kd 0.662745 0.576471 0.329412
newmtl color_549fba
Kd 0.729412 0.623529 0.329412
newmtl color_54a1bc
Kd 0.737255 0.631373 0.329412
newmtl color_55a1bd
Kd 0.741176 0.631373 0.333333
newmtl color_58aac7
Kd 0.780392 0.666667 0.345098
newmtl color_59afcd
Kd 0.803922 0.686275 0.34902
newmtl color_59b0cd
Kd 0.803922 0.690196 0.34902
newmtl color_59b0ce
Kd 0.807843 0.690196 0.34902
newmtl color_5aafce
Kd 0.807843 0.686275 0.352941
newmtl color_5ab0cd
Kd 0.803922 0.690196 0.352941
newmtl color_5ab0ce
Kd 0.807843 0.690196 0.352941
newmtl color_7d7d7d
Kd 0.490196 0.490196 0.490196
newmtl color_7e7e7e
Kd 0.494118 0.494118 0.494118
newmtl color_7f7f7f
Kd 0.498039 0.498039 0.498039
newmtl color_808080
Kd 0.501961 0.501961 0.501961
