# Supplementary material for: Mapping the adaptive landscape of Batesian mimicry using 3D-printed stimuli
Source: Nature. 2025 Jul 2;644(8077):706–13. doi: 10.1038/s41586-025-09216-3 (PMC12367557; doi:10.1038/s41586-025-09216-3)
Supplement: Supplementary file 2 — 3D examples. Five stimuli from the axis M. meridiana to V. vulgaris viewable in 3D (five .obj files each with an associated .mtl file, which provides colour data). Files can be viewed in a variety of 3D applications depending on your operating system, or using an online viewer such as https://3dviewer.net63. [file 41586_2025_9216_MOESM2_ESM.zip › 3D_examples/M25V75.obj]

o M25V75
# vertex coordinates are measured in units, where 1 unit = 1.000000 mm
v 7.0949 -8.7453 -7.5453
v 5.1874 -6.837 -7.5449
v 5.171 -6.8123 -7.5446
v 7.8331 -9.2649 -7.5446
v 8.7698 -9.808 -7.5445
v 7.0637 -8.7167 -7.5443
v 4.1254 -5.167 -7.544
v 11.1687 -10.7346 -7.544
v 8.632 -9.7383 -7.5439
v 4.1827 -5.2893 -7.5438
v 18.2279 -10.1456 -7.5438
v 5.799 -7.5519 -7.5437
v 23.5037 -5.2731 -7.5437
v 4.1947 -5.3122 -7.5436
v 17.2207 -10.5147 -7.5435
v 5.1046 -6.7114 -7.5434
v 8.5654 -9.7066 -7.5434
v 4.1728 5.0903 -7.5433
v 9.3444 9.9088 -7.5433
v 19.0198 -9.758 -7.5433
v 6.4354 -8.1825 -7.5432
v 21.2877 -8.1398 -7.5432
v 4.2249 -5.3664 -7.543
v 18.2659 -10.1246 -7.543
v 7.1835 8.619 -7.5429
v 3.2167 2.6458 -7.5427
v 22.5214 6.6032 -7.5427
v 8.6838 9.5853 -7.5426
v 9.441 -10.1361 -7.5426
v 14.77 -11.0243 -7.5426
v 23.042 5.8719 -7.5426
v 4.1928 5.1274 -7.5425
v 19.0591 -9.7366 -7.5425
v 19.099 9.5278 -7.5425
v 4.5796 5.7773 -7.5424
v 7.9718 -9.3436 -7.5423
v 19.7954 9.1129 -7.5423
v 21.2535 -8.1693 -7.5423
v 24.2104 -3.6625 -7.5423
v 3.2108 2.6188 -7.5422
v 7.2307 -8.8326 -7.5422
v 19.0232 9.5668 -7.5422
v 22.503 6.6267 -7.5422
v 5.7612 -7.5057 -7.5421
v 6.4527 8.0119 -7.5421
v 9.4958 9.9726 -7.542
v 18.1727 9.9813 -7.542
v 23.0261 5.8955 -7.542
v 24.2223 -3.6208 -7.542
v 2.9047 -0.9673 -7.5419
v 7.8768 9.1112 -7.5418
v 19.7198 -9.3419 -7.5418
v 23.037 -6.0594 -7.5418
v 23.9109 4.2433 -7.5418
v 4.2173 5.1701 -7.5417
v 6.3974 -8.1445 -7.5417
v 19.1025 -9.7118 -7.5417
v 10.2715 10.2822 -7.5416
v 24.2207 3.4482 -7.5416
v 24.2431 -3.5471 -7.5416
v 4.6981 -6.1463 -7.5415
v 6.9829 -8.6423 -7.5415
v 4.5914 -5.9757 -7.5414
v 4.6644 -6.0937 -7.5414
v 10.301 10.2907 -7.5414
v 15.6495 -10.9081 -7.5414
v 21.2199 -8.198 -7.5414
v 24.2268 3.4264 -7.5414
v 3.4241 3.3258 -7.5413
v 4.1773 -5.2686 -7.5413
v 19.8619 9.0684 -7.5413
v 3.7285 4.1297 -7.5412
v 3.7818 4.2801 -7.5412
v 3.7929 -4.4813 -7.5412
v 9.6193 10.0231 -7.5411
v 20.5075 -8.7908 -7.5411
v 23.5483 4.9956 -7.5411
v 3.0138 -1.8529 -7.541
v 3.1871 2.4997 -7.5409
v 3.4141 3.2913 -7.5409
v 24.2411 3.375 -7.5409
v 5.8509 -7.6005 -7.5408
v 7.0381 8.5075 -7.5408
v 15.168 10.7796 -7.5408
v 15.7328 10.7098 -7.5408
v 18.0223 -10.2175 -7.5408
v 3.4853 3.5153 -7.5407
v 10.3844 10.3141 -7.5407
v 24.5125 -2.5766 -7.5407
v 3.0139 1.6739 -7.5406
v 3.8056 4.3361 -7.5406
v 23.4379 -5.3867 -7.5406
v 16.4695 -10.7381 -7.5405
v 3.8156 4.3591 -7.5404
v 3.8225 -4.5548 -7.5404
v 9.3759 -10.108 -7.5404
v 21.1562 8.0673 -7.5404
v 23.437 5.208 -7.5404
v 21.3919 7.851 -7.5403
v 2.9979 1.5329 -7.5402
v 2.9957 1.513 -7.5401
v 3.3921 3.2155 -7.5401
v 7.7522 -9.2106 -7.5401
v 12.0748 -10.9167 -7.5401
v 18.9089 9.6246 -7.5401
v 23.0789 -5.9814 -7.5401
v 8.7496 9.616 -7.54
v 19.9595 9.0014 -7.54
v 21.9213 -7.4956 -7.54
v 3.2096 -2.8 -7.5399
v 4.6916 5.9464 -7.5399
v 8.837 -9.841 -7.5399
v 21.2465 7.9854 -7.5399
v 23.4723 -5.3181 -7.5399
v 4.0891 -5.0933 -7.5398
v 9.7707 10.0818 -7.5398
v 14.6056 -11.0282 -7.5398
v 16.5172 -10.727 -7.5398
v 5.1218 6.5498 -7.5397
v 17.389 10.2831 -7.5397
v 17.4682 -10.4358 -7.5397
v 23.9501 -4.3183 -7.5397
v 4.0895 4.9114 -7.5396
v 17.293 10.312 -7.5396
v 19.6495 9.1986 -7.5396
v 3.3219 -3.1632 -7.5395
v 3.3924 -3.3913 -7.5395
v 12.4708 10.7761 -7.5395
v 17.1337 -10.5404 -7.5395
v 18.8411 -9.8412 -7.5395
v 22.0309 7.1883 -7.5395
v 22.3954 6.7593 -7.5395
v 3.202 -2.7603 -7.5394
v 17.9804 -10.2347 -7.5393
v 19.1725 9.4863 -7.5393
v 3.4976 -3.739 -7.5392
v 15.0146 10.8023 -7.5392
v 20.6006 -8.7169 -7.5392
v 23.8952 4.2696 -7.5392
v 24.5161 2.3714 -7.5392
v 3.4772 3.4817 -7.5391
v 9.8367 10.1072 -7.5391
v 23.4982 5.086 -7.5391
v 23.9077 -4.4156 -7.5391
v 5.8402 7.4006 -7.539
v 7.8406 9.0826 -7.539
v 16.58 -10.7114 -7.539
v 19.0467 9.5517 -7.539
v 21.7966 7.4415 -7.539
v 23.9412 4.1524 -7.539
v 4.5069 -5.8312 -7.5389
v 5.2865 -6.9473 -7.5389
v 12.9223 -11.0227 -7.5389
v 23.1301 5.7175 -7.5389
v 10.5267 -10.5367 -7.5388
v 20.4724 8.6291 -7.5388
v 22.935 6.0266 -7.5388
v 23.0068 -6.0973 -7.5388
v 24.7324 1.0938 -7.5388
v 3.7037 -4.2545 -7.5387
v 7.107 8.5588 -7.5386
v 8.1229 -9.4374 -7.5386
v 9.6904 -10.2323 -7.5386
v 10.192 -10.4325 -7.5386
v 15.4819 -10.9221 -7.5386
v 21.9029 7.328 -7.5386
v 5.2147 6.6705 -7.5385
v 18.0621 10.0129 -7.5385
v 23.4827 5.1141 -7.5385
v 23.6145 -5.0389 -7.5385
v 3.6962 4.0535 -7.5384
v 8.042 -9.3836 -7.5384
v 23.4598 -5.3355 -7.5384
v 23.8347 4.4134 -7.5384
v 24.3334 -3.2313 -7.5384
v 3.0007 -1.6686 -7.5383
v 3.443 3.3672 -7.5383
v 4.8036 6.1082 -7.5383
v 19.6734 9.1807 -7.5383
v 23.5514 -5.1502 -7.5383
v 3.1855 -2.669 -7.5382
v 11.5679 -10.8089 -7.5381
v 15.6671 10.7147 -7.5381
v 16.2163 10.6038 -7.5381
v 3.4289 -3.5042 -7.538
v 4.5663 5.7412 -7.538
v 18.3569 9.8981 -7.538
v 22.6526 -6.6012 -7.538
v 8.0421 9.2053 -7.5379
v 17.0593 10.38 -7.5379
v 18.1732 -10.1551 -7.5379
v 18.749 9.7018 -7.5379
v 23.8349 -4.5892 -7.5379
v 19.8803 -9.2333 -7.5378
v 24.3102 3.1293 -7.5378
v 15.8573 10.6767 -7.5377
v 4.1289 4.9804 -7.5376
v 10.0801 10.2041 -7.5376
v 10.4573 -10.5131 -7.5376
v 22.9281 -6.2161 -7.5376
v 23.6326 4.8175 -7.5376
v 18.2095 9.9578 -7.5375
v 23.1413 -5.865 -7.5375
v 3.1215 -2.3605 -7.5374
v 11.6756 -10.8315 -7.5374
v 18.9064 -9.8032 -7.5374
v 22.6363 6.4263 -7.5374
v 4.169 -5.2364 -7.5373
v 6.9398 8.4177 -7.5373
v 18.8803 9.6334 -7.5373
v 2.9096 0.8339 -7.5372
v 3.0998 2.0785 -7.5372
v 5.7415 7.2898 -7.5372
v 9.3839 9.92 -7.5371
v 12.1606 -10.9215 -7.5371
v 17.8516 10.1017 -7.5371
v 19.5522 -9.4318 -7.5371
v 24.0327 3.9197 -7.5371
v 24.6421 1.7539 -7.5371
v 3.5233 3.607 -7.537
v 8.9146 9.695 -7.537
v 16.9814 10.4029 -7.537
v 21.9825 -7.4206 -7.537
v 24.0172 -4.1426 -7.537
v 11.2498 10.5521 -7.5369
v 8.7003 -9.7626 -7.5368
v 17.3846 -10.4576 -7.5368
v 22.5012 -6.8004 -7.5368
v 24.7285 -1.3015 -7.5368
v 4.1473 5.0128 -7.5367
v 10.6942 10.4023 -7.5367
v 23.5618 4.9508 -7.5367
v 24.4336 -2.9047 -7.5367
v 9.2943 9.8818 -7.5366
v 20.5506 8.5673 -7.5366
v 24.5346 -2.4403 -7.5366
v 8.5167 9.4889 -7.5365
v 6.5949 -8.3065 -7.5364
v 7.7067 8.9904 -7.5364
v 12.627 10.7968 -7.5364
v 18.9401 -9.7835 -7.5363
v 23.8221 -4.6125 -7.5363
v 4.5782 -5.9359 -7.5362
v 3.4753 -3.6481 -7.5361
v 20.3002 -8.9355 -7.5361
v 20.9321 -8.4436 -7.5361
v 23.6186 4.8387 -7.5361
v 24.3267 3.0572 -7.5361
v 2.9287 -1.1047 -7.536
v 8.6111 9.5415 -7.536
v 16.0043 -10.8306 -7.536
v 19.24 -9.6271 -7.536
v 22.3748 -6.9607 -7.536
v 4.2631 -5.41 -7.5359
v 20.0356 -9.1252 -7.5359
v 22.5785 6.5099 -7.5359
v 24.6067 1.9329 -7.5359
v 4.3023 5.3071 -7.5358
v 11.4931 10.6047 -7.5358
v 15.6027 10.7186 -7.5358
v 17.4202 10.2658 -7.5358
v 4.0202 -4.9474 -7.5357
v 10.2558 -10.4476 -7.5357
v 11.0235 10.5032 -7.5357
v 3.4597 3.4037 -7.5356
v 11.0779 -10.696 -7.5356
v 18.2625 9.9326 -7.5356
v 19.2189 -9.6373 -7.5356
v 19.7254 9.1418 -7.5356
v 22.9736 -6.1381 -7.5356
v 9.6117 -10.1941 -7.5355
v 7.7946 9.0447 -7.5354
v 17.342 -10.4679 -7.5354
v 20.4161 8.6637 -7.5354
v 20.7145 8.4386 -7.5354
v 24.6193 1.8722 -7.5354
v 9.3534 -10.0881 -7.5353
v 24.4876 2.4757 -7.5353
v 11.2959 -10.7449 -7.5352
v 23.0698 5.8006 -7.5352
v 23.8718 4.3087 -7.5352
v 24.1862 -3.6949 -7.5352
v 22.7295 6.3049 -7.5351
v 24.8009 -0.1101 -7.5351
v 4.3028 -5.4811 -7.535
v 6.2264 -7.9695 -7.535
v 8.005 -9.3558 -7.535
v 18.2314 9.9438 -7.5349
v 23.6389 -4.9691 -7.5349
v 24.6511 1.6545 -7.5349
v 6.9937 8.459 -7.5348
v 17.7492 -10.3206 -7.5348
v 18.6571 -9.9266 -7.5348
v 24.6336 -2.0044 -7.5348
v 3.7698 4.2161 -7.5347
v 11.9269 10.7029 -7.5347
v 13.8642 10.8722 -7.5347
v 9.5874 -10.1823 -7.5346
v 17.9209 10.0683 -7.5346
v 10.2849 -10.4544 -7.5345
v 10.4458 10.3207 -7.5345
v 10.7905 -10.6124 -7.5345
v 15.4545 10.7344 -7.5345
v 21.3948 -8.0191 -7.5345
v 24.5322 2.2572 -7.5345
v 3.2813 -2.9913 -7.5344
v 4.9944 6.3703 -7.5344
v 5.3714 6.8593 -7.5344
v 9.0133 -9.9233 -7.5344
v 24.6882 1.361 -7.5344
v 21.0461 8.1523 -7.5343
v 24.2519 -3.4697 -7.5343
v 3.3004 2.8983 -7.5342
v 3.744 -4.3317 -7.5342
v 8.1992 9.297 -7.5342
v 10.8407 -10.623 -7.5342
v 16.9311 -10.5899 -7.5342
v 19.1493 -9.671 -7.5342
v 2.9024 0.5432 -7.5341
v 3.6272 -4.0494 -7.5341
v 4.5548 5.7098 -7.5341
v 23.8521 -4.5313 -7.5341
v 24.112 3.704 -7.5341
v 8.4691 -9.6352 -7.534
v 14.9394 -10.9895 -7.534
v 23.8022 -4.649 -7.534
v 15.3732 10.743 -7.5338
v 18.1344 -10.1619 -7.5338
v 3.1013 -2.2397 -7.5337
v 4.295 -5.4611 -7.5337
v 7.3759 8.7487 -7.5337
v 11.1472 10.5266 -7.5337
v 4.2569 5.2121 -7.5336
v 24.0338 -4.076 -7.5336
v 19.9856 8.9703 -7.5335
v 23.2261 -5.7322 -7.5335
v 24.4683 -2.7308 -7.5335
v 5.0004 -6.5502 -7.5334
v 9.8939 -10.3073 -7.5334
v 19.6394 -9.3744 -7.5334
v 22.3336 6.8182 -7.5334
v 3.9902 4.6957 -7.5333
v 11.3254 -10.7473 -7.5332
v 5.3259 -6.9812 -7.5331
v 8.2827 -9.5205 -7.5331
v 9.2761 9.8671 -7.5331
v 12.7776 -10.9951 -7.5331
v 21.4819 7.7507 -7.5331
v 3.6062 3.8114 -7.533
v 5.9958 -7.736 -7.533
v 17.5527 -10.3964 -7.533
v 24.4305 2.7229 -7.533
v 3.9986 -4.8861 -7.5329
v 24.3878 2.8335 -7.5329
v 24.4193 2.7518 -7.5329
v 17.6421 10.1805 -7.5328
v 7.2958 -8.8666 -7.5327
v 23.5591 -5.1204 -7.5327
v 24.1874 3.5079 -7.5327
v 3.1798 -2.5893 -7.5326
v 16.6281 10.5048 -7.5325
v 2.9428 1.0034 -7.5324
v 3.7657 4.1943 -7.5324
v 11.8515 10.6808 -7.5324
v 16.4393 10.5453 -7.5323
v 16.8094 -10.6308 -7.5323
v 23.9677 4.0543 -7.5323
v 24.1283 3.6675 -7.5323
v 24.3949 -3.0018 -7.5323
v 9.6969 10.0363 -7.5322
v 13.5658 10.8554 -7.5322
v 22.9022 6.0548 -7.5322
v 11.3989 -10.7608 -7.5321
v 17.9355 -10.2386 -7.5321
v 24.4475 2.6384 -7.5321
v 9.9639 -10.3276 -7.532
v 10.141 10.2182 -7.532
v 4.2843 -5.4342 -7.5319
v 18.8236 9.6509 -7.5319
v 23.5764 4.9024 -7.5319
v 24.6622 1.519 -7.5319
v 2.8923 -0.322 -7.5318
v 24.4399 -2.8339 -7.5318
v 8.8014 9.625 -7.5317
v 21.6346 7.5975 -7.5317
v 24.7833 0.2441 -7.5317
v 5.0571 -6.6228 -7.5316
v 9.2324 -10.0296 -7.5316
v 11.9859 -10.8894 -7.5316
v 18.5472 9.7947 -7.5316
v 21.7051 -7.707 -7.5315
v 24.459 2.5803 -7.5315
v 24.6367 -1.9602 -7.5315
v 23.7262 4.6146 -7.5314
v 4.7958 -6.2586 -7.5313
v 9.0811 9.7709 -7.5313
v 3.0453 1.7778 -7.5312
v 10.958 10.4762 -7.5312
v 13.5748 -11.0371 -7.5312
v 16.573 10.5144 -7.5312
v 22.6544 6.3907 -7.5312
v 23.7076 -4.8352 -7.5312
v 24.2556 -3.437 -7.5312
v 3.3831 -3.3089 -7.5311
v 8.5123 -9.6519 -7.5311
v 12.0098 10.7098 -7.5311
v 24.7764 -0.5311 -7.5311
v 6.6889 8.2014 -7.531
v 11.4808 -10.7758 -7.531
v 17.2289 10.3142 -7.531
v 19.4519 9.3001 -7.531
v 15.7343 -10.8771 -7.5309
v 24.2482 3.2853 -7.5309
v 24.7417 0.9518 -7.5309
v 3.359 -3.2278 -7.5308
v 18.0234 10.0187 -7.5308
v 22.3566 6.7905 -7.5308
v 23.9475 4.096 -7.5308
v 24.663 -1.7156 -7.5308
v 3.0525 -1.9846 -7.5307
v 3.8992 4.4958 -7.5307
v 4.0585 4.8149 -7.5307
v 4.4584 5.5506 -7.5307
v 3.1848 2.3962 -7.5306
v 3.6032 -3.9756 -7.5305
v 12.7482 10.8031 -7.5305
v 16.6992 10.4808 -7.5305
v 4.4078 -5.6462 -7.5304
v 16.1739 -10.784 -7.5303
v 18.7412 -9.873 -7.5303
v 19.5265 9.2582 -7.5303
v 7.6384 8.9329 -7.5302
v 12.1479 10.7222 -7.5301
v 16.5267 10.5225 -7.5301
v 24.5873 -2.1604 -7.5301
v 4.9073 -6.4232 -7.53
v 14.8716 10.8086 -7.53
v 17.1422 10.3385 -7.53
v 24.6544 -1.7703 -7.53
v 6.2115 7.7585 -7.5299
v 12.2546 10.7371 -7.5299
v 3.9063 -4.6961 -7.5298
v 6.7996 8.2964 -7.5298
v 8.9015 -9.8534 -7.5298
v 14.4072 10.8387 -7.5298
v 18.425 -10.0304 -7.5298
v 2.9936 1.3369 -7.5297
v 16.3396 -10.7441 -7.5297
v 16.7652 10.4578 -7.5297
v 19.5254 -9.4413 -7.5297
v 10.5931 -10.5388 -7.5296
v 20.1785 8.8326 -7.5296
v 23.2299 5.5194 -7.5296
v 16.142 10.6033 -7.5295
v 23.7327 4.5942 -7.5295
v 24.1211 -3.8413 -7.5294
v 3.1588 -2.4719 -7.5293
v 4.416 5.4805 -7.5293
v 23.9648 -4.2303 -7.5293
v 9.9026 10.1143 -7.5292
v 10.4999 10.3266 -7.5292
v 17.5619 10.2033 -7.5292
v 2.9863 1.2751 -7.5291
v 22.7982 6.1946 -7.5291
v 3.2682 -2.9246 -7.529
v 4.7754 -6.2258 -7.529
v 7.715 -9.1622 -7.529
v 8.4628 9.4449 -7.529
v 9.1902 -10.0023 -7.529
v 20.3124 8.7277 -7.529
v 24.7376 -1.1559 -7.529
v 4.9321 6.2623 -7.5289
v 8.1093 9.2276 -7.5289
v 21.5336 7.6931 -7.5289
v 3.1 2.0098 -7.5288
v 7.5253 -9.03 -7.5288
v 8.2481 9.3162 -7.5288
v 24.1644 -3.724 -7.5288
v 3.3805 3.1091 -7.5286
v 4.0758 -5.0233 -7.5286
v 18.3459 -10.0663 -7.5286
v 3.1757 -2.5319 -7.5285
v 4.3331 5.3365 -7.5285
v 15.9247 -10.8354 -7.5285
v 20.072 -9.0854 -7.5285
v 19.4098 -9.5123 -7.5284
v 23.1801 5.6084 -7.5284
v 24.7506 0.8466 -7.5284
v 3.8642 4.4154 -7.5283
v 22.7926 -6.3824 -7.5283
v 2.9722 1.1536 -7.5282
v 6.1795 -7.9124 -7.5282
v 6.7497 8.2502 -7.5282
v 3.9294 -4.7485 -7.5281
v 17.5771 -10.3785 -7.5281
v 2.8879 -0.0651 -7.528
v 8.1926 -9.4579 -7.528
v 13.8652 -11.0429 -7.528
v 23.3719 5.2835 -7.528
v 3.6651 3.9268 -7.5279
v 14.7181 10.819 -7.5279
v 3.6904 4.0067 -7.5278
v 19.326 9.3817 -7.5278
v 23.3093 -5.5739 -7.5278
v 9.0671 -9.938 -7.5277
v 20.082 8.8948 -7.5277
v 22.225 -7.1301 -7.5277
v 17.0308 -10.5494 -7.5276
v 10.1972 10.2308 -7.5275
v 12.9517 10.8197 -7.5274
v 23.1625 -5.8102 -7.5274
v 24.267 3.2242 -7.5274
v 20.0111 8.9397 -7.5273
v 22.1819 -7.1766 -7.5273
v 16.0177 10.6272 -7.5272
v 21.4859 -7.9164 -7.5271
v 24.558 2.074 -7.5271
v 24.7487 -1.0027 -7.5271
v 9.1513 9.7964 -7.527
v 9.7987 -10.2541 -7.527
v 11.9292 -10.8708 -7.527
v 22.727 -6.4691 -7.527
v 24.1331 3.6301 -7.527
v 24.341 -3.1359 -7.527
v 18.6329 9.7395 -7.5269
v 3.8763 -4.6161 -7.5268
v 7.4576 8.7949 -7.5268
v 10.688 -10.5638 -7.5268
v 20.2332 -8.9645 -7.5268
v 23.3077 5.4002 -7.5268
v 4.9776 -6.5112 -7.5267
v 8.3603 -9.5641 -7.5267
v 12.8275 10.8073 -7.5267
v 17.8362 -10.2761 -7.5267
v 4.4638 -5.7201 -7.5266
v 4.878 6.1797 -7.5266
v 9.3151 -10.0541 -7.5266
v 19.2568 9.4153 -7.5266
v 12.899 10.815 -7.5265
v 2.9897 -1.4257 -7.5264
v 4.3989 -5.6182 -7.5264
v 8.3779 9.3935 -7.5264
v 15.1404 -10.9463 -7.5264
v 3.2772 2.7623 -7.5263
v 15.9702 10.6364 -7.5263
v 23.6647 4.71 -7.5263
v 6.0541 -7.7814 -7.5262
v 19.2311 9.4277 -7.5262
v 6.1051 -7.8325 -7.5261
v 11.7877 -10.8354 -7.5261
v 3.6757 -4.1252 -7.5259
v 20.1653 -9.011 -7.5259
v 4.3601 -5.559 -7.5258
v 20.8006 8.3496 -7.5258
v 5.3784 -7.0264 -7.5256
v 6.03 7.5712 -7.5256
v 3.2953 2.8293 -7.5254
v 4.9671 6.3068 -7.5253
v 17.7347 10.1262 -7.5253
v 23.3576 5.3001 -7.5253
v 24.5403 -2.3189 -7.5253
v 11.6088 10.6097 -7.525
v 22.8385 -6.3126 -7.5249
v 12.5047 -10.941 -7.5248
v 16.9007 10.4107 -7.5247
v 3.9646 4.6118 -7.5246
v 18.5423 -9.9657 -7.5246
v 23.7734 4.494 -7.5246
v 9.0102 9.7185 -7.5244
v 22.8637 6.0879 -7.5244
v 23.6541 -4.9067 -7.5242
v 24.1358 3.6081 -7.5242
v 8.2919 9.3334 -7.524
v 24.0571 3.7969 -7.524
v 17.5171 10.2116 -7.5238
v 3.0783 1.8795 -7.5237
v 15.8348 -10.8435 -7.5237
v 24.3586 2.888 -7.5237
v 16.6628 -10.6657 -7.5236
v 18.4149 9.845 -7.5236
v 3.5755 3.6833 -7.5235
v 16.818 10.4282 -7.5235
v 23.2605 -5.6445 -7.5235
v 4.8569 -6.3359 -7.5234
v 6.0631 7.601 -7.5232
v 6.8895 -8.5398 -7.5232
v 10.8042 10.4111 -7.5232
v 10.914 -10.6292 -7.5228
v 20.8305 8.3186 -7.5226
v 22.2179 6.9389 -7.5226
v 23.7402 -4.7395 -7.5226
v 24.044 -4.0095 -7.5226
v 6.0863 -7.8065 -7.5225
v 3.0959 -2.1223 -7.5223
v 3.5901 3.731 -7.5222
v 17.6101 -10.3536 -7.5222
v 10.9869 -10.6517 -7.5221
v 8.413 9.4042 -7.522
v 7.5169 8.8284 -7.5219
v 16.7207 -10.6395 -7.5219
v 23.2445 5.4797 -7.5218
v 23.7593 4.5124 -7.5216
v 3.5603 -3.844 -7.5215
v 22.2463 6.8991 -7.5215
v 19.4017 9.3192 -7.5214
v 18.4493 9.8291 -7.5213
v 20.1078 -9.0461 -7.5212
v 3.6 -3.9225 -7.5209
v 19.3336 -9.5452 -7.5209
v 3.9815 -4.8147 -7.5206
v 6.1283 -7.8502 -7.5206
v 10.0207 -10.3351 -7.5206
v 23.7514 -4.704 -7.5205
v 4.3682 5.3701 -7.5204
v 10.0859 -10.368 -7.5204
v 9.1278 -9.9546 -7.5203
v 9.2098 9.814 -7.5203
v 5.4656 -7.1229 -7.5201
v 6.8067 -8.4638 -7.5198
v 19.3138 -9.5532 -7.5196
v 4.3874 5.4084 -7.5195
v 8.6477 -10.0429 -7.516
v 7.6947 -9.4901 -7.5155
v 3.8906 -5.2892 -7.5153
v 4.8934 -6.8713 -7.515
v 17.3021 -10.7667 -7.515
v 6.9328 -8.9535 -7.5147
v 4.9622 -6.9741 -7.5146
v 8.5061 -9.9714 -7.5146
v 4.9792 -6.9992 -7.5145
v 7.8299 -9.5679 -7.5143
v 9.2359 10.1499 -7.5143
v 6.9006 -8.9244 -7.5142
v 3.9498 -5.4145 -7.5137
v 5.6056 -7.7316 -7.5137
v 7.0229 8.8293 -7.5137
v 7.071 -9.0442 -7.5136
v 18.3725 -10.3666 -7.5136
v 23.7367 -5.3978 -7.5136
v 3.9621 -5.438 -7.5135
v 18.3333 -10.3874 -7.5134
v 6.257 -8.3777 -7.5133
v 8.4384 -9.9382 -7.5133
v 11.1049 -10.99 -7.5133
v 9.3349 -10.3786 -7.5132
v 19.226 9.76 -7.5131
v 3.4836 4.2313 -7.513
v 3.94 5.2149 -7.513
v 8.5596 9.8188 -7.513
v 19.1443 -9.9908 -7.513
v 21.4672 -8.3339 -7.513
v 3.9934 -5.4935 -7.5129
v 6.8172 -8.849 -7.5129
v 22.7312 6.7646 -7.5129
v 19.1483 9.8003 -7.5128
v 4.3563 5.9185 -7.5127
v 15.2004 11.0427 -7.5127
v 5.5664 -7.6849 -7.5126
v 9.3912 10.2158 -7.5126
v 23.2639 6.0155 -7.5125
v 19.9389 9.3351 -7.5124
v 22.7125 6.7889 -7.5124
v 2.9614 2.7116 -7.5123
v 3.9593 5.2511 -7.5123
v 19.1849 -9.9692 -7.5123
v 19.8613 -9.5653 -7.5123
v 18.123 -10.4626 -7.5122
v 21.4324 -8.3644 -7.5122
v 6.2747 8.2073 -7.5121
v 18.2768 10.2241 -7.5121
v 23.2592 -6.2033 -7.5121
v 6.2165 -8.3378 -7.512
v 23.2477 6.0398 -7.512
v 3.55 -4.5866 -7.5119
v 4.3679 -6.1174 -7.5119
v 7.7332 9.3334 -7.5119
v 14.7924 -11.2867 -7.5119
v 24.1536 4.3475 -7.5119
v 24.4601 -3.7484 -7.5119
v 24.4726 -3.7056 -7.5119
v 24.4943 -3.6299 -7.5119
v 4.4331 -6.2235 -7.5118
v 4.4776 -6.2925 -7.5118
v 2.9507 2.6637 -7.5117
v 3.1727 3.4079 -7.5117
v 2.6416 -0.9882 -7.5116
v 3.9855 5.2968 -7.5116
v 12.4375 11.039 -7.5116
v 19.2294 -9.9436 -7.5116
v 20.0074 9.2897 -7.5116
v 20.6686 -9.0012 -7.5116
v 23.7827 5.1179 -7.5116
v 3.9436 -5.3935 -7.5115
v 9.5182 10.2674 -7.5115
v 21.398 -8.394 -7.5115
v 24.4707 3.5334 -7.5115
v 24.7704 -2.636 -7.5115
v 3.1624 3.3725 -7.5114
v 18.1689 10.2574 -7.5114
v 23.3027 -6.1238 -7.5114
v 24.477 3.511 -7.5114
v 15.6932 -11.1689 -7.5113
v 5.6585 -7.7817 -7.5112
v 3.5393 4.3853 -7.5111
v 10.1855 10.5317 -7.5111
v 2.753 -1.8952 -7.511
v 2.9301 2.5618 -7.511
v 6.874 8.7148 -7.511
v 10.2158 10.5405 -7.511
v 21.3328 8.2647 -7.511
v 21.5744 8.0424 -7.511
v 24.4918 3.4582 -7.511
v 3.1397 3.2949 -7.5109
v 8.7166 -10.0767 -7.5109
v 10.3015 10.565 -7.5109
v 3.2354 3.6024 -7.5108
v 3.8534 -5.2138 -7.5108
v 23.6684 5.3359 -7.5108
v 23.6693 -5.5146 -7.5108
v 3.559 4.4321 -7.5107
v 15.7786 10.9697 -7.5107
v 19.031 9.8593 -7.5107
v 2.7342 1.551 -7.5106
v 2.7365 1.5714 -7.5106
v 8.6271 9.8505 -7.5106
v 9.6726 10.3274 -7.5106
v 16.5326 -10.9946 -7.5106
v 17.2128 -10.7931 -7.5106
v 19.7895 9.4234 -7.5106
v 20.1074 9.2206 -7.5106
v 22.1171 -7.6748 -7.5106
v 2.7533 1.7163 -7.5105
v 3.1395 -3.4705 -7.5105
v 3.5812 -4.6625 -7.5105
v 4.9241 6.729 -7.5105
v 9.2683 -10.3493 -7.5105
v 21.4258 8.181 -7.5105
v 3.068 -3.2376 -7.5104
v 3.5743 4.4664 -7.5104
v 3.8538 5.0318 -7.5104
v 7.6053 -9.4302 -7.5104
v 18.08 -10.4801 -7.5104
v 18.9615 -10.0768 -7.5104
v 24.1945 -4.42 -7.5104
v 22.229 7.3639 -7.5103
v 23.3675 -6.0051 -7.5103
v 23.7056 -5.4446 -7.5103
v 4.4706 6.0925 -7.5102
v 12.0323 -11.1774 -7.5102
v 17.556 -10.6856 -7.5102
v 23.7873 -5.2728 -7.5102
v 24.7742 2.4303 -7.5102
v 2.7378 -1.7069 -7.5101
v 4.281 -5.9696 -7.5101
v 7.9018 -9.6092 -7.5101
v 15.0437 11.0653 -7.5101
v 22.6017 6.9248 -7.5101
v 9.7399 10.3535 -7.51
v 17.376 10.5631 -7.51
v 17.4747 10.5337 -7.51
v 21.989 7.6242 -7.51
v 23.3549 5.8575 -7.51
v 24.1516 -4.5201 -7.51
v 24.1857 4.2545 -7.51
v 3.4586 -4.3547 -7.5099
v 10.4472 -10.7892 -7.5099
v 16.5817 -10.9832 -7.5099
v 20.7641 -8.9258 -7.5099
v 7.985 -9.6636 -7.5098
v 9.5906 -10.4777 -7.5098
v 15.5218 -11.1846 -7.5098
v 20.6328 8.8405 -7.5098
v 24.5872 -3.3073 -7.5098
v 2.9536 -2.8653 -7.5097
v 15.9064 10.9372 -7.5097
v 19.3013 9.7171 -7.5097
v 19.6908 -9.6587 -7.5097
v 22.8502 6.5844 -7.5097
v 24.9953 1.1232 -7.5097
v 5.0804 -7.1131 -7.5096
v 22.0984 7.508 -7.5096
v 23.7321 5.211 -7.5096
v 23.8509 -5.1581 -7.5096
v 5.6471 7.5819 -7.5095
v 19.8143 9.4055 -7.5095
v 24.1383 4.3748 -7.5095
v 3.2264 3.5682 -7.5094
v 3.2486 -3.8271 -7.5094
v 3.4509 4.153 -7.5094
v 7.6955 9.3048 -7.5094
v 11.513 -11.0679 -7.5094
v 14.624 -11.2914 -7.5094
v 19.1726 9.7853 -7.5094
v 23.1541 6.1744 -7.5094
v 23.2289 -6.2427 -7.5094
v 2.9455 -2.8247 -7.5093
v 5.0051 6.8348 -7.5093
v 11.0433 -10.9661 -7.5093
v 4.5857 6.2583 -7.5092
v 6.7726 8.6237 -7.5092
v 16.2732 10.8623 -7.5092
v 18.8675 9.9387 -7.5092
v 7.9023 9.4304 -7.5091
v 17.1369 10.6332 -7.5091
v 22.8658 -6.7581 -7.5091
v 24.5634 3.2069 -7.5091
v 3.1911 3.4507 -7.509
v 4.3416 5.8821 -7.509
v 16.646 -10.967 -7.509
v 23.6931 -5.4626 -7.509
v 23.7164 5.24 -7.509
v 23.8695 4.9359 -7.509
v 10.1039 -10.6816 -7.5089
v 12.9003 -11.286 -7.5089
v 24.0755 4.5222 -7.5089
v 2.8623 -2.4153 -7.5088
v 3.1767 -3.5865 -7.5088
v 10.3759 -10.7654 -7.5087
v 11.623 -11.091 -7.5087
v 3.8934 5.1028 -7.5086
v 6.9441 8.768 -7.5086
v 18.2779 -10.3989 -7.5086
v 24.0762 -4.698 -7.5086
v 2.9282 -2.7311 -7.5085
v 11.187 10.8105 -7.5085
v 17.9486 10.3482 -7.5085
v 20.0226 -9.4575 -7.5085
v 24.2793 4.0166 -7.5085
v 15.7061 10.9766 -7.5084
v 17.0575 10.6566 -7.5084
v 18.4661 10.1387 -7.5084
v 19.002 9.8691 -7.5084
v 19.0287 -10.0387 -7.5084
v 23.1473 -6.3643 -7.5084
v 24.2634 -4.2404 -7.5084
v 2.8404 2.1313 -7.5083
v 6.4192 -8.5057 -7.5083
v 9.9888 10.4522 -7.5083
v 3.9341 -5.3609 -7.5082
v 8.7959 9.9317 -7.5082
v 24.7942 -2.497 -7.5082
v 10.6182 10.656 -7.5081
v 18.3152 10.2013 -7.5081
v 5.5454 7.4688 -7.508
v 8.5757 -9.9979 -7.508
v 22.1801 -7.5982 -7.508
v 23.7978 5.0726 -7.508
v 24.9916 -1.3313 -7.508
v 22.725 -6.9448 -7.5079
v 24.5859 3.1138 -7.5079
v 3.2741 3.6968 -7.5078
v 3.912 5.1362 -7.5078
v 12.12 -11.1834 -7.5078
v 4.353 -6.0774 -7.5077
v 9.276 10.1624 -7.5077
v 12.5972 11.06 -7.5077
v 17.4706 -10.7093 -7.5077
v 17.4962 10.5226 -7.5077
v 20.7135 8.7776 -7.5077
v 23.8558 4.9578 -7.5077
v 11.4365 10.8642 -7.5076
v 20.4564 -9.1499 -7.5076
v 24.9038 1.7986 -7.5076
v 16.057 -11.0902 -7.5074
v 19.0635 -10.0189 -7.5074
v 23.8771 -5.0876 -7.5074
v 2.6461 0.8563 -7.5073
v 3.2289 -3.7537 -7.5073
v 7.5581 9.2096 -7.5073
v 3.7825 -5.0647 -7.5072
v 8.3878 9.7203 -7.5072
v 9.1843 10.1225 -7.5072
v 20.186 -9.3436 -7.5072
v 24.0632 -4.7221 -7.5072
v 24.6891 -2.9729 -7.5072
v 9.5095 -10.4395 -7.5071
v 17.0066 -10.8454 -7.5071
v 4.031 -5.5392 -7.507
v 19.3708 -9.8571 -7.507
v 19.8682 9.3664 -7.507
v 20.5756 8.8766 -7.507
v 21.1032 -8.6453 -7.507
v 24.867 1.9824 -7.507
v 2.6645 -1.1293 -7.5069
v 22.5811 -7.1272 -7.5069
v 4.0722 5.4379 -7.5068
v 7.8635 -9.5814 -7.5068
v 22.7908 6.6697 -7.5068
v 3.2238 -3.7342 -7.5067
v 10.7673 -10.8785 -7.5067
v 15.6453 10.9813 -7.5067
v 22.9447 6.4599 -7.5067
v 3.2074 3.4884 -7.5066
v 10.1647 -10.6975 -7.5066
v 19.3493 -9.8679 -7.5066
v 23.1952 -6.285 -7.5066
v 17.4269 -10.7202 -7.5065
v 17.8443 -10.5685 -7.5065
v 18.7739 -10.1648 -7.5065
v 23.2942 5.9436 -7.5065
v 24.746 2.5376 -7.5065
v 24.8801 1.92 -7.5065
v 6.0418 -8.1598 -7.5064
v 7.6479 9.2664 -7.5064
v 11.2346 -11.0035 -7.5064
v 18.3698 10.1758 -7.5064
v 20.8812 8.6447 -7.5064
v 4.072 -5.6121 -7.5063
v 10.9552 10.7586 -7.5063
v 18.0198 10.3149 -7.5063
v 24.2816 -4.1731 -7.5063
v 24.3611 3.7964 -7.5063
v 24.7919 2.314 -7.5063
v 3.0249 -3.0621 -7.5062
v 9.2446 -10.3301 -7.5062
v 9.4845 -10.4277 -7.5062
v 6.8274 8.6663 -7.5061
v 8.1474 -9.7501 -7.5061
v 8.4845 9.7746 -7.5061
v 8.8964 -10.1615 -7.5061
v 15.4934 10.998 -7.5061
v 3.5251 4.3205 -7.506
v 10.3638 10.5737 -7.506
v 10.7163 -10.867 -7.506
v 24.1156 4.4155 -7.506
v 24.437 -3.7823 -7.506
v 24.5055 -3.5513 -7.506
v 24.914 1.6967 -7.506
v 24.9519 1.3963 -7.506
v 3.4985 -4.4344 -7.5059
v 8.0627 9.5244 -7.5059
v 21.5782 -8.2114 -7.5059
v 3.3798 -4.1455 -7.5058
v 4.3288 5.8506 -7.5058
v 4.7801 6.5264 -7.5058
v 4.7854 -6.7071 -7.5058
v 5.1573 7.0171 -7.5058
v 15.4101 11.0072 -7.5058
v 18.3381 10.1877 -7.5058
v 3.7594 -5.0029 -7.5057
v 7.256 -8.5386 -7.5057
v 21.221 8.3524 -7.5057
v 24.6445 2.905 -7.5057
v 25.0661 -0.1106 -7.5057
v 2.8409 -2.2922 -7.5056
v 8.3382 -9.8668 -7.5056
v 3.0456 2.9712 -7.5055
v 6.115 8.0424 -7.5055
v 10.1986 -10.7062 -7.5055
v 24.894 -2.0508 -7.5055
v 22.5396 6.9862 -7.5054
v 7.2194 8.9632 -7.5053
v 9.798 -10.5549 -7.5053
v 11.8805 10.9633 -7.5053
v 14.9663 -11.2535 -7.5053
v 18.2387 -10.4072 -7.5053
v 19.2783 -9.9034 -7.5053
v 19.7802 -9.6007 -7.5053
v 4.0635 -5.5919 -7.5052
v 5.394 -6.6758 -7.5052
v 20.1352 9.1901 -7.5052
v 23.4536 -5.8688 -7.5052
v 24.0431 -4.7597 -7.5052
v 24.0956 -4.6393 -7.5052
v 9.8691 -10.5767 -7.5051
v 13.8649 11.1369 -7.5051
v 3.7514 4.8119 -7.505
v 11.0817 10.785 -7.5049
v 4.0243 5.341 -7.5048
v 11.2648 -11.0066 -7.5048
v 21.6675 7.9407 -7.5048
v 3.3583 3.9063 -7.5047
v 5.1197 -7.1488 -7.5047
v 5.806 -7.9216 -7.5047
v 11.2323 -10.4808 -7.5047
v 23.7962 -5.2426 -7.5047
v 2.6378 0.5602 -7.5046
v 7.1369 -9.0806 -7.5046
v 11.9627 -11.1579 -7.5046
v 18.035 -10.4861 -7.5045
v 19.5889 9.5292 -7.5045
v 12.7518 -11.2594 -7.5044
v 17.6432 -10.6461 -7.5044
v 24.2146 4.1549 -7.5044
v 5.3781 -6.6516 -7.5043
v 17.7348 10.4291 -7.5043
v 24.6755 2.8211 -7.5043
v 2.9205 -2.6498 -7.5042
v 3.5202 4.2984 -7.5042
v 9.1652 10.1082 -7.5042
v 16.8821 -10.8864 -7.5042
v 24.7262 -2.7965 -7.5042
v 9.5964 10.2834 -7.5041
v 11.34 -11.0207 -7.5041
v 18.1232 -9.9056 -7.5041
v 4.5758 -6.4092 -7.504
v 18.9446 9.8885 -7.504
v 23.8141 5.0237 -7.504
v 24.6865 2.7914 -7.504
v 2.6782 1.0304 -7.5039
v 7.2256 -8.5106 -7.5039
v 13.691 11.1283 -7.5039
v 24.6511 -3.0728 -7.5039
v 24.9263 1.5577 -7.5039
v 8.6791 9.8621 -7.5038
v 23.1219 6.2044 -7.5038
v 4.0519 -5.5646 -7.5037
v 4.8428 -6.7816 -7.5037
v 11.803 10.9417 -7.5037
v 16.5024 10.8042 -7.5037
v 24.3773 3.7591 -7.5037
v 3.6575 4.6079 -7.5036
v 5.991 -7.3735 -7.5036
v 21.8238 7.7841 -7.5036
v 23.2726 -5.1493 -7.5036
v 11.4237 -11.0366 -7.5035
v 16.6959 10.7612 -7.5035
v 18.6618 10.0343 -7.5035
v 22.8696 6.5484 -7.5035
v 24.5102 -3.5181 -7.5035
v 3.1277 -3.3871 -7.5034
v 4.4037 4.9667 -7.5034
v 4.4137 -5.165 -7.5034
v 21.8964 -7.8919 -7.5034
v 23.9659 4.7292 -7.5034
v 8.6917 -9.4771 -7.5033
v 10.0508 10.4682 -7.5033
v 18.8962 -9.5271 -7.5033
v 24.4384 3.5953 -7.5033
v 24.7052 2.7048 -7.5033
v 4.4255 -5.1872 -7.5032
v 8.382 -9.885 -7.5032
v 9.1203 -10.2701 -7.5032
v 13.4665 -11.3003 -7.5032
v 14.7477 -10.7636 -7.5032
v 21.1096 -7.9476 -7.5032
v 23.9469 -4.9507 -7.5032
v 24.698 -2.9009 -7.5032
v 3.1031 -3.3043 -7.5031
v 3.4702 2.5803 -7.5031
v 3.8199 4.9342 -7.5031
v 8.9655 10.01 -7.5031
v 17.311 10.5681 -7.5031
v 24.1945 4.1978 -7.5031
v 24.5023 3.3671 -7.5031
v 18.1251 10.2656 -7.503
v 2.9244 2.4565 -7.5029
v 7.9833 -9.0492 -7.5029
v 18.5372 -10.2722 -7.5029
v 24.3716 -3.933 -7.5029
v 24.7177 2.6453 -7.5029
v 4.2304 5.6879 -7.5028
v 4.4545 -5.2402 -7.5028
v 6.6125 -7.9889 -7.5028
v 18.8605 -10.1118 -7.5028
v 23.5734 -5.6578 -7.5028
v 4.1785 -5.7816 -7.5027
v 6.5155 8.4027 -7.5027
v 10.8878 10.7322 -7.5027
v 24.9269 -1.7548 -7.5027
v 25.0485 0.2622 -7.5027
v 2.783 1.8221 -7.5026
v 3.3546 -4.0703 -7.5026
v 2.7902 -2.0309 -7.5025
v 4.4235 5.0026 -7.5025
v 8.7644 -9.5114 -7.5025
v 16.6395 10.7723 -7.5025
v 17.2224 10.5933 -7.5025
v 19.6648 9.486 -7.5025
v 3.4641 2.5506 -7.5024
v 8.7813 -10.0921 -7.5024
v 18.9342 -9.506 -7.5024
v 22.8219 5.7295 -7.5024
v 23.9628 -3.5771 -7.5024
v 2.7286 1.3714 -7.5023
v 12.7212 11.0679 -7.5023
v 23.461 5.6519 -7.5023
v 3.6649 -4.8086 -7.5022
v 10.5143 -10.7942 -7.5022
v 16.2306 -11.0443 -7.5022
v 6.6289 8.4999 -7.5021
v 7.4876 9.1519 -7.5021
v 8.8905 -9.5755 -7.5021
v 12.1072 10.9861 -7.5021
v 15.7808 -11.1393 -7.5021
v 16.198 10.8644 -7.5021
v 16.769 10.7372 -7.5021
v 24.8488 -2.211 -7.5021
v 4.6904 -6.5771 -7.502
v 10.3566 10.0346 -7.502
v 11.9655 10.9719 -7.502
v 12.219 11.0016 -7.502
v 16.4001 -11.0043 -7.502
v 18.1602 -9.8848 -7.502
v 21.0761 -7.9759 -7.502
v 22.3133 6.4429 -7.502
v 24.2126 -4.3311 -7.502
v 24.9183 -1.8108 -7.502
v 2.6249 -0.2528 -7.5019
v 3.1657 -0.9465 -7.5019
v 4.7148 6.4173 -7.5019
v 22.5631 6.9579 -7.5019
v 2.7211 1.3084 -7.5018
v 6.6291 7.818 -7.5018
v 9.0767 -10.2432 -7.5018
v 19.653 8.8926 -7.5018
v 19.6638 -9.6692 -7.5018
v 23.9742 -3.5365 -7.5018
v 4.3578 -5.0461 -7.5017
v 4.8013 5.6374 -7.5017
v 10.4187 10.5813 -7.5017
v 16.5921 10.7816 -7.5017
v 16.8368 10.7142 -7.5017
v 17.6529 10.4537 -7.5017
v 20.3328 9.0494 -7.5017
v 20.4701 8.9433 -7.5017
v 23.973 4.7085 -7.5017
v 25.0065 0.9776 -7.5017
v 4.4472 5.0443 -7.5016
v 9.452 9.6703 -7.5016
v 9.8061 10.3635 -7.5016
v 18.0694 9.7404 -7.5016
v 22.8064 5.7523 -7.5016
v 4.1871 5.6162 -7.5015
v 7.9697 9.4555 -7.5015
v 9.5412 -9.8938 -7.5015
v 10.3853 10.0427 -7.5015
v 18.9765 -9.482 -7.5015
v 22.2953 6.4657 -7.5015
v 23.0107 -6.5359 -7.5015
v 23.9725 3.3637 -7.5015
v 3.8368 -5.1435 -7.5014
v 7.3427 8.4107 -7.5014
v 8.02 8.8912 -7.5014
v 8.8069 9.3537 -7.5014
v 23.016 6.3478 -7.5014
v 3.1247 3.1871 -7.5013
v 8.112 9.5453 -7.5013
v 18.9731 9.2979 -7.5013
v 23.67 4.1399 -7.5013
v 2.8382 2.0616 -7.5012
v 5.9546 -7.328 -7.5012
v 14.8971 11.0739 -7.5012
v 15.6061 -10.6493 -7.5012
v 21.721 7.8823 -7.5012
v 23.9784 3.3425 -7.5012
v 4.5546 -6.3757 -7.5011
v 7.5653 -9.3832 -7.5011
v 2.9149 -2.5912 -7.501
v 5.3136 -6.5532 -7.501
v 7.3716 -9.2478 -7.501
v 8.0545 -9.6872 -7.501
v 17.1402 -10.2653 -7.501
v 19.5795 -9.1204 -7.501
v 20.2243 -9.3045 -7.501
v 22.8166 -5.9165 -7.501
v 24.9012 -1.9768 -7.501
v 25.0319 -0.736 -7.501
v 2.7066 1.1846 -7.5009
v 3.0105 -2.9942 -7.5009
v 4.0222 4.1756 -7.5009
v 6.5757 -7.9516 -7.5009
v 8.3315 9.6767 -7.5009
v 9.5996 9.7317 -7.5009
v 14.4805 11.1013 -7.5009
v 18.8992 9.3356 -7.5009
v 21.0432 -8.0036 -7.5009
v 2.8999 -2.5344 -7.5008
v 3.2727 -1.8109 -7.5008
v 19.5456 -9.7415 -7.5008
v 23.9942 -3.4648 -7.5008
v 4.102 5.4691 -7.5007
v 4.9167 -6.0012 -7.5007
v 15.6873 10.4518 -7.5007
v 17.1089 -10.8057 -7.5007
v 24.4163 -3.8128 -7.5007
v 3.4164 4.0248 -7.5006
v 3.6733 3.2445 -7.5006
v 15.9759 -11.097 -7.5006
v 18.4562 -10.3094 -7.5006
v 19.7176 8.849 -7.5006
v 4.8751 -5.9355 -7.5005
v 3.2727 1.6318 -7.5004
v 3.442 2.438 -7.5004
v 4.0454 4.2302 -7.5004
v 4.8129 -5.8353 -7.5004
v 8.9506 -10.1781 -7.5004
v 23.4079 5.747 -7.5004
v 23.9925 3.2924 -7.5004
v 3.6211 4.5257 -7.5003
v 6.5775 8.453 -7.5003
v 9.7198 9.781 -7.5003
v 17.6687 -10.6291 -7.5003
v 23.3908 -5.9497 -7.5003
v 23.6042 5.415 -7.5003
v 25.0028 -1.182 -7.5003
v 3.6889 -4.8621 -7.5002
v 4.055 4.2526 -7.5002
v 4.4088 -5.1447 -7.5002
v 10.4666 10.0653 -7.5002
v 16.4068 -10.4836 -7.5002
v 20.2346 9.1137 -7.5002
v 3.733 3.4287 -7.5001
v 4.0333 -4.3762 -7.5001
v 5.993 -8.1023 -7.5001
v 7.201 8.3021 -7.5001
v 19.4598 9.6117 -7.5001
v 23.2084 -5.2597 -7.5001
v 23.3158 4.8743 -7.5001
v 3.4637 -2.7352 -7.5
v 3.6636 3.2108 -7.5
v 4.0618 -4.4479 -7.5
v 9.4829 -9.8688 -7.5
v 20.1625 9.1602 -7.5
v 24.5983 -3.2108 -7.5
v 24.8203 2.1274 -7.5
v 9.0425 10.0398 -7.4999
v 9.6999 -10.5029 -7.4999
v 14.7397 11.086 -7.4999
v 16.0712 10.8892 -7.4999
v 20.3479 -8.5821 -7.4999
v 22.4287 -7.3009 -7.4999
v 22.9442 -6.6248 -7.4999
v 10.611 -10.8202 -7.4998
v 12.1168 -10.6579 -7.4998
v 14.5871 -10.7668 -7.4998
v 20.3896 -9.1816 -7.4998
v 21.6728 -8.1071 -7.4998
v 2.7233 -1.4587 -7.4997
v 4.2342 -5.8579 -7.4997
v 7.3885 -8.6232 -7.4997
v 16.4398 -10.4758 -7.4997
v 18.7502 9.9797 -7.4997
v 22.385 -7.3488 -7.4997
v 25.0166 0.8697 -7.4997
v 7.8981 -8.9928 -7.4996
v 15.1726 -11.2125 -7.4996
v 23.2076 5.0809 -7.4996
v 2.6213 -0.0643 -7.4995
v 5.9165 -8.0213 -7.4995
v 7.302 9.0117 -7.4995
v 24.257 -2.5177 -7.4995
v 8.1121 -9.1219 -7.4994
v 13.8659 -11.3094 -7.4994
v 20.3204 -9.2293 -7.4994
v 4.1683 -5.7535 -7.4993
v 4.659 6.3333 -7.4993
v 10.108 10.4825 -7.4993
v 12.93 11.0871 -7.4993
v 23.9052 4.8276 -7.4993
v 3.255 1.4752 -7.4992
v 3.4565 -2.6966 -7.4992
v 3.6329 -4.727 -7.4992
v 7.1468 -8.4378 -7.4992
v 20.9813 7.8716 -7.4992
v 23.5379 5.5342 -7.4992
v 3.4266 -4.2239 -7.4991
v 16.0227 10.8987 -7.4991
v 19.3894 9.647 -7.4991
v 21.2107 7.6613 -7.4991
v 24.3837 3.7211 -7.4991
v 3.4431 4.1057 -7.499
v 5.8643 -7.9691 -7.499
v 8.2264 -9.7949 -7.499
v 18.7881 9.3918 -7.499
v 25.0159 -1.0251 -7.499
v 8.2444 9.6243 -7.4989
v 9.2042 -10.2974 -7.4989
v 11.7369 -11.0982 -7.4989
v 11.8822 -11.1335 -7.4989
v 17.3039 10.0345 -7.4989
v 19.8126 8.7841 -7.4989
v 23.2413 -5.1926 -7.4989
v 4.7555 -6.6599 -7.4988
v 8.871 9.3834 -7.4988
v 12.8024 11.0731 -7.4988
v 17.2107 10.0631 -7.4988
v 24.5214 3.3047 -7.4988
v 3.0191 2.8325 -7.4987
v 3.6423 3.1369 -7.4987
v 3.7446 -3.6515 -7.4987
v 12.9443 -10.7613 -7.4987
v 16.5143 -10.4578 -7.4987
v 19.3633 9.6601 -7.4987
v 21.7272 -7.3179 -7.4987
v 24.8031 -2.3737 -7.4987
v 4.9378 5.8406 -7.4986
v 12.8759 11.0818 -7.4986
v 17.381 -10.1883 -7.4986
v 19.0446 9.2576 -7.4986
v 21.0687 7.7915 -7.4986
v 6.0645 -7.4417 -7.4985
v 17.9227 -9.9748 -7.4985
v 22.1911 6.595 -7.4985
v 3.9707 4.0293 -7.4984
v 8.9562 -9.6072 -7.4984
v 9.8676 9.8381 -7.4984
v 11.5539 10.8723 -7.4984
v 23.7079 -4.2177 -7.4984
v 4.3228 -4.9742 -7.4983
v 5.172 -7.1964 -7.4983
v 12.4718 -11.2074 -7.4983
v 17.8305 10.3763 -7.4983
v 17.9337 -10.5245 -7.4983
v 20.9708 8.5552 -7.4983
v 3.5736 -3.0895 -7.4982
v 4.3232 4.7922 -7.4982
v 5.8396 7.7584 -7.4982
v 4.7502 6.463 -7.4981
v 15.1361 10.5191 -7.4981
v 18.722 -9.6075 -7.4981
v 21.8344 7.0146 -7.4981
v 23.6542 4.1652 -7.4981
v 3.038 2.9013 -7.498
v 3.7256 3.396 -7.498
v 19.5109 8.9758 -7.498
v 23.2667 4.962 -7.498
v 23.5901 5.4324 -7.498
v 4.1292 -5.6927 -7.4979
v 5.4908 -6.7828 -7.4979
v 6.0315 7.2209 -7.4979
v 7.9846 8.8626 -7.4979
v 10.2795 -10.1855 -7.4979
v 18.9218 9.3204 -7.4979
v 20.4386 -8.5097 -7.4979
v 22.7178 5.8798 -7.4979
v 22.8573 -5.8403 -7.4979
v 3.6429 -3.3128 -7.4978
v 7.2634 8.3475 -7.4978
v 14.9859 10.5415 -7.4978
v 5.3438 6.4066 -7.4977
v 17.0553 -10.2899 -7.4977
v 23.058 -6.4649 -7.4977
v 3.7233 4.7273 -7.4976
v 8.892 9.959 -7.4976
v 9.9326 9.8631 -7.4976
v 18.6579 -10.207 -7.4976
v 23.5959 4.3053 -7.4976
v 23.8948 -5.0248 -7.4976
v 24.2603 2.3131 -7.4976
v 17.8818 -9.9915 -7.4975
v 22.7868 -5.9532 -7.4974
v 23.699 4.0512 -7.4974
v 24.4717 1.0649 -7.4974
v 3.4405 -2.6078 -7.4973
v 23.2514 4.9893 -7.4973
v 23.6662 -4.3122 -7.4973
v 24.3076 3.8927 -7.4973
v 10.6055 -10.2864 -7.4972
v 21.606 7.2604 -7.4972
v 22.9072 5.5789 -7.4972
v 23.0843 6.2396 -7.4972
v 24.0157 4.6065 -7.4972
v 8.156 9.564 -7.4971
v 18.2485 9.6594 -7.4971
v 23.229 -5.2095 -7.4971
v 4.7307 -5.6942 -7.497
v 5.0195 5.9593 -7.497
v 20.3136 8.4196 -7.497
v 3.6923 3.2846 -7.4969
v 3.9467 -4.1554 -7.4969
v 21.7105 7.1479 -7.4969
v 24.6165 2.9616 -7.4969
v 15.6183 10.4559 -7.4968
v 19.7352 -9.014 -7.4968
v 23.3801 -4.9209 -7.4968
v 24.3874 3.6988 -7.4968
v 3.1712 0.8117 -7.4967
v 3.9393 3.9548 -7.4967
v 5.4225 6.5074 -7.4967
v 9.7893 -9.9892 -7.4967
v 16.8916 10.686 -7.4967
v 8.2594 -9.2132 -7.4966
v 15.4486 -10.6618 -7.4966
v 15.8843 -11.107 -7.4966
v 16.9756 10.6671 -7.4966
v 23.4911 -5.7805 -7.4966
v 23.5957 -4.4812 -7.4966
v 10.1706 9.9581 -7.4965
v 10.7294 10.6687 -7.4965
v 19.534 8.9581 -7.4965
v 3.3242 3.7763 -7.4964
v 3.6787 -3.4227 -7.4964
v 4.6376 -6.489 -7.4964
v 12.5038 10.5159 -7.4964
v 16.1599 10.3476 -7.4964
v 17.6073 10.4636 -7.4964
v 18.0695 -9.9137 -7.4964
v 18.5273 10.0878 -7.4964
v 22.4412 -6.4459 -7.4964
v 24.082 -3.1562 -7.4964
v 2.8151 1.9282 -7.4963
v 22.7108 -6.0691 -7.4963
v 3.2623 -1.655 -7.4962
v 5.8732 7.7892 -7.4962
v 8.1805 8.9822 -7.4962
v 11.6221 -10.5521 -7.4962
v 18.1048 9.7167 -7.4962
v 4.789 5.6018 -7.4961
v 24.2944 -4.106 -7.4961
v 18.6318 9.4669 -7.496
v 4.362 4.8592 -7.4959
v 9.4909 9.6801 -7.4959
v 10.538 -10.2631 -7.4959
v 10.8417 -10.8872 -7.4959
v 16.9826 10.129 -7.4959
v 5.8966 -7.9953 -7.4958
v 5.9401 7.1172 -7.4958
v 22.4227 7.111 -7.4958
v 24.0592 3.0525 -7.4958
v 24.3828 1.7094 -7.4958
v 3.7701 3.5179 -7.4957
v 12.2007 -10.6621 -7.4957
v 21.0019 8.5241 -7.4957
v 23.9822 -4.8538 -7.4957
v 24.1802 -2.8369 -7.4957
v 2.8323 -2.1728 -7.4956
v 6.7194 -8.7461 -7.4956
v 8.1806 -9.1604 -7.4956
v 23.3977 4.7003 -7.4956
v 11.7277 -10.5742 -7.4955
v 17.7033 -10.6053 -7.4955
v 18.7853 -9.57 -7.4955
v 3.3569 2.0262 -7.4954
v 8.7366 9.3104 -7.4954
v 9.4036 9.6434 -7.4954
v 16.7323 -10.9235 -7.4954
v 17.9618 9.7704 -7.4954
v 18.76 9.3999 -7.4954
v 3.3783 -2.3062 -7.4953
v 4.4013 -5.1131 -7.4953
v 7.3618 9.047 -7.4953
v 22.3062 -6.6219 -7.4953
v 23.3181 -5.0292 -7.4953
v 23.4753 5.6164 -7.4953
v 21.7869 -7.2447 -7.4952
v 8.2796 9.6365 -7.4951
v 8.6445 9.2597 -7.4951
v 16.792 -10.8982 -7.4951
v 9.0321 9.4603 -7.495
v 11.3298 10.3012 -7.495
v 17.2994 -10.2086 -7.495
v 17.7557 9.8573 -7.495
v 23.7883 3.8238 -7.495
v 24.4678 -1.272 -7.495
v 4.3801 4.8907 -7.4949
v 10.9166 -10.9102 -7.4949
v 16.9062 10.1514 -7.4949
v 19.5382 9.5501 -7.4949
v 22.4522 7.0707 -7.4949
v 23.7731 -4.0457 -7.4949
v 7.854 8.7731 -7.4948
v 20.262 -9.2659 -7.4948
v 23.5832 -4.5038 -7.4948
v 11.0913 10.2499 -7.4947
v 20.3938 8.3555 -7.4947
v 24.002 4.6257 -7.4947
v 3.7241 -3.5626 -7.4946
v 10.7694 10.1508 -7.4946
v 15.8088 10.4191 -7.4946
v 3.3397 3.8247 -7.4945
v 7.1068 8.2154 -7.4945
v 8.8235 -9.5301 -7.4945
v 19.1101 -9.3991 -7.4945
v 20.7626 -8.2435 -7.4945
v 23.3282 4.8303 -7.4945
v 3.3487 -4.017 -7.4944
v 10.3379 -10.1982 -7.4944
v 12.6566 10.536 -7.4944
v 3.7395 -4.931 -7.4943
v 4.5303 5.1773 -7.4943
v 19.4687 -9.7766 -7.4943
v 22.1705 -6.7956 -7.4943
v 3.1902 -1.0805 -7.4942
v 17.3341 10.0172 -7.4942
v 18.818 -9.5506 -7.4942
v 22.3683 6.3515 -7.4942
v 9.9265 -10.5865 -7.4941
v 24.2779 -2.3844 -7.4941
v 24.3489 1.8838 -7.4941
v 9.0116 -10.1968 -7.494
v 15.952 -10.5734 -7.494
v 18.1562 9.692 -7.494
v 4.4927 -5.282 -7.4939
v 15.5604 10.4588 -7.4939
v 19.0895 -9.4089 -7.4939
v 23.9945 -4.8178 -7.4939
v 4.1361 5.5047 -7.4938
v 13.8635 10.6097 -7.4938
v 19.8865 -8.909 -7.4938
v 20.1457 -8.7231 -7.4938
v 20.5493 8.2346 -7.4938
v 22.4248 6.2702 -7.4938
v 23.3838 4.7209 -7.4938
v 24.3755 -1.9582 -7.4938
v 24.5382 -0.1096 -7.4938
v 4.801 -5.796 -7.4937
v 11.1441 -10.442 -7.4937
v 18.5623 10.0714 -7.4937
v 3.7091 3.32 -7.4936
v 5.2635 -7.2987 -7.4936
v 9.0959 10.0567 -7.4936
v 9.4613 -9.8486 -7.4936
v 22.7544 -5.9927 -7.4936
v 24.3612 1.8246 -7.4936
v 3.1659 0.5809 -7.4935
v 3.3096 -3.9362 -7.4935
v 4.2557 -4.8313 -7.4935
v 7.94 8.8255 -7.4935
v 11.9731 10.4447 -7.4935
v 23.938 -3.6082 -7.4935
v 3.1583 -0.5085 -7.4934
v 6.6318 -8.6668 -7.4934
v 6.7687 -8.1094 -7.4934
v 17.258 -10.2185 -7.4933
v 23.6307 4.2029 -7.4933
v 24.2318 2.4144 -7.4933
v 5.9397 -8.0397 -7.4932
v 11.3564 -10.4892 -7.4932
v 11.549 10.3479 -7.4932
v 19.4154 -9.2076 -7.4932
v 19.4487 -9.7853 -7.4932
v 22.9178 -5.7266 -7.4932
v 9.7127 -9.9513 -7.4931
v 19.5843 8.9196 -7.4931
v 18.1258 9.7026 -7.493
v 4.5312 -5.3512 -7.4929
v 6.4093 -7.7811 -7.4928
v 20.2584 8.4531 -7.4928
v 22.5163 6.1516 -7.4928
v 22.8479 5.6595 -7.4928
v 24.3908 1.6126 -7.4927
v 7.1584 8.2541 -7.4926
v 9.9936 -10.6189 -7.4926
v 10.3703 -10.2053 -7.4926
v 4.0118 4.1129 -7.4924
v 4.1561 5.5435 -7.4924
v 5.2067 6.2158 -7.4923
v 18.5415 -9.6906 -7.4923
v 21.2131 -7.8291 -7.4923
v 24.0795 2.9626 -7.4923
v 8.1448 -9.1328 -7.4922
v 10.5267 10.0706 -7.4922
v 10.8639 -10.3603 -7.4922
v 3.5528 2.8261 -7.4921
v 5.5749 6.692 -7.4921
v 17.6551 -10.0753 -7.4921
v 19.0214 -9.4412 -7.4921
v 23.5636 -4.5392 -7.4921
v 9.6891 -9.9396 -7.492
v 23.6115 -4.4244 -7.492
v 24.2169 -2.6521 -7.492
v 9.1289 -9.6874 -7.4919
v 14.9128 -10.7282 -7.4919
v 17.8232 9.8241 -7.4918
v 20.8733 7.9542 -7.4918
v 24.2753 2.2011 -7.4918
v 24.4275 1.3263 -7.4918
v 8.3343 9.0717 -7.4917
v 15.416 10.4739 -7.4917
v 3.8721 -3.9543 -7.4915
v 3.9869 -4.2303 -7.4915
v 3.5347 -2.9213 -7.4914
v 4.4869 5.0843 -7.4914
v 8.5986 -9.4063 -7.4914
v 11.212 10.2711 -7.4914
v 23.9389 3.4212 -7.4914
v 24.0014 -3.389 -7.4914
v 4.7784 5.5709 -7.4913
v 4.5239 -5.3316 -7.4912
v 7.5305 8.5362 -7.4912
v 24.1769 2.6551 -7.4912
v 23.4034 -4.8521 -7.4911
v 9.3861 9.6285 -7.491
v 12.8032 -10.7335 -7.491
v 18.0315 -9.9195 -7.491
v 3.3591 -2.1878 -7.4909
v 23.0008 -5.5971 -7.4909
v 5.5299 -6.8153 -7.4908
v 17.4631 -10.1493 -7.4908
v 19.8374 8.7529 -7.4908
v 4.2265 4.5808 -7.4907
v 9.9887 -10.0622 -7.4907
v 16.5608 10.2508 -7.4907
v 23.8659 3.6126 -7.4907
v 10.9132 -10.3705 -7.4905
v 11.3852 -10.4911 -7.4905
v 15.3369 10.4821 -7.4905
v 3.8516 3.7175 -7.4904
v 6.1836 -7.5522 -7.4904
v 17.5503 9.9343 -7.4904
v 24.166 2.6834 -7.4904
v 24.3775 -1.9176 -7.4904
v 19.5005 -9.1508 -7.4903
v 21.2981 7.5628 -7.4903
v 22.13 6.6519 -7.4903
v 11.8995 10.4225 -7.4902
v 13.562 10.5915 -7.4902
v 23.8818 3.5768 -7.49
v 3.2047 0.9769 -7.4899
v 3.4362 -2.5298 -7.4899
v 16.8568 -10.3376 -7.4899
v 24.1925 2.5727 -7.4899
v 10.2302 9.971 -7.4898
v 5.2131 -6.3954 -7.4897
v 16.3771 10.2892 -7.4897
v 24.1415 -2.9315 -7.4897
v 22.6849 5.9067 -7.4896
v 7.4526 -8.6552 -7.4895
v 12.0305 -10.6301 -7.4895
v 13.5699 -10.7739 -7.4895
v 16.7375 -10.3778 -7.4895
v 23.7889 -3.9801 -7.4895
v 4.0083 4.0916 -7.4894
v 12.0539 10.4504 -7.4894
v 23.3248 -4.9999 -7.4894
v 24.5168 0.2986 -7.4893
v 9.3435 -9.7915 -7.4892
v 24.1849 -2.7677 -7.4892
v 24.4794 0.9263 -7.4891
v 22.1523 6.6244 -7.489
v 24.2032 2.516 -7.489
v 3.3042 1.7314 -7.4889
v 4.514 -5.3052 -7.4889
v 9.7961 9.7922 -7.4889
v 11.0275 10.2228 -7.4889
v 11.4571 -10.5039 -7.4889
v 23.7238 3.955 -7.4889
v 4.2348 -4.7708 -7.4888
v 16.5072 10.2593 -7.4888
v 15.6883 -10.6177 -7.4887
v 18.4337 9.5575 -7.4887
v 21.4473 7.4129 -7.4887
v 8.4163 -9.294 -7.4886
v 17.8374 -9.9941 -7.4885
v 18.7042 9.4161 -7.4885
v 21.5158 -7.5241 -7.4885
v 23.4889 4.5011 -7.4885
v 24.1346 2.763 -7.4885
v 24.4013 1.4808 -7.4885
v 6.8604 8.0022 -7.4884
v 9.1956 9.5343 -7.4884
v 23.3417 4.7828 -7.4884
v 8.9221 9.3908 -7.4883
v 23.4707 -4.7211 -7.4883
v 23.1143 -5.3948 -7.4882
v 5.2689 -6.4661 -7.4881
v 24.5098 -0.5709 -7.4881
v 3.3119 -1.9388 -7.4879
v 5.0194 -6.1207 -7.4879
v 16.63 10.2272 -7.4879
v 14.8466 10.546 -7.4878
v 4.684 5.4151 -7.4877
v 8.641 -9.4219 -7.4877
v 24.4025 -1.6768 -7.4877
v 12.7748 10.5414 -7.4876
v 17.1477 10.0634 -7.4876
v 22.4418 6.2351 -7.4875
v 3.6352 -3.2318 -7.4874
v 10.0577 -10.0819 -7.4874
v 14.3767 10.5765 -7.4874
v 23.9973 3.2044 -7.4874
v 24.0044 -3.357 -7.4874
v 3.849 -3.8818 -7.4872
v 7.7878 8.7164 -7.4872
v 11.5371 -10.5183 -7.4872
v 16.1177 -10.5266 -7.4872
v 16.4621 10.2665 -7.4872
v 12.2952 10.4769 -7.4871
v 17.9232 9.7749 -7.4871
v 3.4418 2.3368 -7.487
v 3.6115 -3.1523 -7.487
v 4.2942 4.6972 -7.487
v 23.7037 3.9957 -7.487
v 4.6346 -5.5123 -7.4869
v 5.1218 -6.2711 -7.4869
v 6.3947 7.5694 -7.4869
v 19.3899 9.033 -7.4869
v 24.3289 -2.1104 -7.4869
v 12.1883 10.4617 -7.4868
v 24.3939 -1.7303 -7.4868
v 16.6942 10.2044 -7.4865
v 18.6235 -9.6372 -7.4865
v 6.9684 8.0952 -7.4864
v 4.1376 4.3853 -7.4863
v 4.1432 -4.5815 -7.4863
v 20.0259 8.6182 -7.4863
v 19.3887 -9.2161 -7.4862
v 23.4951 4.481 -7.4862
v 4.6424 5.3464 -7.4861
v 17.0632 10.0869 -7.486
v 19.3169 9.0743 -7.486
v 16.2799 -10.4873 -7.4859
v 3.5226 -2.8559 -7.4858
v 8.5925 9.2158 -7.4858
v 3.9353 3.9086 -7.4857
v 24.4875 0.8238 -7.4857
v 3.2551 1.3027 -7.4856
v 7.8629 -8.944 -7.4856
v 9.02 -9.6178 -7.4856
v 22.5829 6.0431 -7.4856
v 23.9158 -3.6361 -7.4856
v 3.418 -2.4193 -7.4855
v 4.9933 -6.0776 -7.4855
v 9.9978 9.8684 -7.4854
v 10.6709 -10.2869 -7.4854
v 13.8645 -10.7795 -7.4854
v 16.0866 10.3456 -7.4854
v 3.1512 -0.0658 -7.4853
v 4.5613 5.2054 -7.4853
v 10.5797 10.0753 -7.4853
v 17.4718 9.956 -7.4853
v 18.237 -9.8264 -7.4853
v 18.3145 -9.7917 -7.4853
v 21.3483 7.5062 -7.4853
v 7.6771 -8.8151 -7.4852
v 3.3585 1.9586 -7.4851
v 6.364 -7.7246 -7.4851
v 8.3827 9.0898 -7.4851
v 22.9548 5.4715 -7.4851
v 23.7204 -4.1311 -7.4851
v 3.248 1.2422 -7.485
v 6.92 8.0496 -7.485
v 9.3023 -9.7644 -7.485
v 4.1041 4.3065 -7.4849
v 4.1672 -4.636 -7.4849
v 20.1568 8.5148 -7.4849
v 8.2469 9.0027 -7.4848
v 24.0162 3.1421 -7.4848
v 19.9214 -8.8691 -7.4847
v 17.4865 -10.1312 -7.4846
v 19.2755 -9.2857 -7.4846
v 19.1936 9.1542 -7.4845
v 24.4778 -1.085 -7.4845
v 3.4331 -2.4737 -7.4844
v 3.6329 3.0321 -7.4844
v 10.2852 9.9824 -7.4844
v 14.697 10.5552 -7.4844
v 23.1427 5.1536 -7.4844
v 23.874 -3.7509 -7.4844
v 4.3115 -4.9049 -7.4843
v 15.8677 -10.577 -7.4843
v 22.0236 -6.961 -7.4843
v 5.1464 6.1093 -7.4842
v 3.2343 1.1232 -7.484
v 17.7398 -10.0304 -7.484
v 11.9755 -10.6114 -7.4838
v 19.9312 8.6786 -7.4838
v 21.9812 -7.0063 -7.4838
v 9.1821 -9.7009 -7.4837
v 3.9106 3.8302 -7.4836
v 5.1912 -6.3567 -7.4836
v 12.9731 10.5554 -7.4836
v 22.5773 -6.2308 -7.4836
v 23.0053 5.3798 -7.4835
v 23.8857 3.54 -7.4835
v 24.4846 -0.9806 -7.4835
v 8.3287 -9.2318 -7.4834
v 8.4925 -9.3362 -7.4832
v 12.8522 10.5449 -7.4832
v 4.1162 -4.5065 -7.483
v 19.8616 8.7222 -7.483
v 21.3012 -7.7282 -7.483
v 22.9372 -5.6727 -7.483
v 23.0822 5.2639 -7.483
v 12.9218 10.5514 -7.4828
v 15.9649 10.3688 -7.4828
v 19.1257 9.1865 -7.4828
v 7.6113 8.5807 -7.4827
v 9.2646 9.5587 -7.4827
v 16.954 -10.2967 -7.4827
v 8.5098 9.1655 -7.4826
v 9.4247 -9.8141 -7.4826
v 22.5126 -6.3155 -7.4826
v 24.2993 2.0214 -7.4826
v 4.5881 -5.4268 -7.4825
v 18.5173 9.5023 -7.4825
v 3.5317 2.693 -7.4824
v 5.0939 6.0281 -7.4823
v 9.8959 -10.0088 -7.4823
v 20.0791 -8.7504 -7.4823
v 24.0874 -3.0621 -7.4822
v 6.2413 -7.5961 -7.4821
v 10.7639 -10.311 -7.4821
v 19.1005 9.1984 -7.4821
v 4.6263 -5.4846 -7.482
v 4.6902 -5.5843 -7.4818
v 15.9183 10.3777 -7.4818
v 20.6327 8.1465 -7.4817
v 11.8378 -10.5762 -7.4816
v 16.8267 10.1573 -7.4816
v 23.4276 4.5941 -7.4816
v 6.2179 7.3863 -7.4815
v 5.582 -6.8587 -7.4814
v 15.1087 -10.684 -7.4814
v 3.5493 2.7583 -7.4813
v 6.2912 -7.6463 -7.4813
v 3.2521 -1.3934 -7.4811
v 23.1284 5.1695 -7.4811
v 3.9213 -4.028 -7.481
v 5.1811 6.1526 -7.4809
v 16.594 -10.411 -7.4807
v 17.6404 9.8797 -7.4806
v 22.622 -6.1621 -7.4806
v 20.0125 -8.7959 -7.4805
v 23.5342 4.383 -7.4804
v 23.8877 3.5183 -7.4801
v 4.2027 4.4979 -7.48
v 18.4284 -9.7276 -7.48
v 22.6464 5.9382 -7.4799
v 24.2815 -2.2649 -7.4799
v 11.6628 10.3509 -7.4796
v 17.4278 9.9631 -7.4796
v 3.3378 1.8313 -7.4795
v 9.1267 9.4815 -7.4795
v 12.5371 -10.6787 -7.4795
v 7.0575 -8.336 -7.4794
v 18.304 9.6056 -7.4793
v 8.426 9.106 -7.4792
v 5.0753 -6.1888 -7.4791
v 23.4169 -4.7905 -7.4791
v 15.786 -10.5839 -7.4789
v 3.8232 3.5915 -7.4788
v 23.8103 3.7026 -7.4788
v 23.0332 -5.5103 -7.4787
v 6.2505 7.4152 -7.4786
v 24.1046 2.8155 -7.4786
v 3.8374 3.6383 -7.4784
v 16.7455 10.1742 -7.4784
v 3.8079 -3.7527 -7.4783
v 10.8778 10.1573 -7.4779
v 10.9852 -10.3749 -7.4779
v 20.6616 8.1158 -7.4778
v 23.5015 -4.627 -7.4778
v 6.2733 -7.6203 -7.4776
v 11.0563 -10.397 -7.4776
v 22.016 6.7692 -7.4776
v 18.3375 9.59 -7.4775
v 8.5445 9.1752 -7.4772
v 23.7973 -3.9145 -7.4772
v 3.3556 -2.0726 -7.4771
v 17.5184 -10.1058 -7.477
v 10.1773 -10.1203 -7.4769
v 16.6505 -10.3847 -7.4769
v 6.3146 -7.6631 -7.4767
v 23.52 4.4007 -7.4767
v 7.6699 8.6129 -7.4766
v 23.0171 5.345 -7.4763
v 22.0434 6.7299 -7.4762
v 19.2672 9.0917 -7.4761
v 19.9558 -8.8298 -7.4756
v 3.8473 -3.8292 -7.4755
v 19.2005 -9.317 -7.4755
v 9.3223 9.5748 -7.4752
v 10.1137 -10.0876 -7.4752
v 23.5121 -4.5919 -7.4752
v 4.5968 5.2375 -7.4751
v 4.2198 -4.7001 -7.475
v 4.6155 5.2752 -7.475
v 5.6678 -6.9528 -7.4748
v 9.2421 -9.7161 -7.4746
v 6.9768 -8.2616 -7.4743
v 19.1809 -9.3246 -7.474
v 8.5328 -10.2638 -7.4183
v 3.6698 -5.4042 -7.4175
v 7.5518 -9.6945 -7.4174
v 17.3786 -11.0038 -7.4173
v 4.6948 -7.0216 -7.4171
v 8.3989 -10.1963 -7.4166
v 7.6962 -9.779 -7.4165
v 9.1342 10.3766 -7.4162
v 3.2508 4.3219 -7.4159
v 4.7661 -7.1258 -7.4159
v 6.7811 -9.1488 -7.4158
v 4.7838 -7.1512 -7.4156
v 6.7479 -9.1194 -7.4156
v 6.8719 9.0268 -7.4156
v 18.4726 -10.5938 -7.4152
v 5.4241 -7.9002 -7.4151
v 6.6618 -9.0433 -7.4151
v 6.8625 -9.2034 -7.4151
v 15.231 11.2902 -7.4151
v 3.7311 -5.532 -7.415
v 3.7436 -5.5561 -7.4148
v 23.9554 -5.5147 -7.4148
v 6.0897 -8.5609 -7.4147
v 9.2353 -10.6063 -7.4147
v 19.345 9.9784 -7.4147
v 8.3194 -10.1555 -7.4146
v 11.0453 -11.2295 -7.4146
v 18.4321 -10.6142 -7.4146
v 18.2177 -10.6929 -7.4145
v 22.9283 6.916 -7.4144
v 3.7215 5.3316 -7.4143
v 3.776 -5.6126 -7.4143
v 4.1468 6.0511 -7.4143
v 5.3834 -7.853 -7.4143
v 12.4061 11.2863 -7.4143
v 19.2611 -10.2093 -7.4143
v 19.2658 10.02 -7.4142
v 21.6355 -8.5161 -7.4142
v 9.2932 10.4445 -7.4141
v 19.9942 -9.7751 -7.414
v 22.9094 6.9409 -7.414
v 23.4719 6.1503 -7.4138
v 18.3744 10.4519 -7.4137
v 3.7421 5.3707 -7.4136
v 4.1581 -6.2506 -7.4136
v 6.0479 -8.5204 -7.4136
v 19.3027 -10.1874 -7.4136
v 20.0737 9.5438 -7.4136
v 23.4678 -6.3383 -7.4136
v 2.7218 2.7731 -7.4135
v 3.322 -4.6861 -7.4135
v 4.2247 -6.3592 -7.4135
v 4.2706 -6.4296 -7.4135
v 24.7298 -3.7076 -7.4135
v 21.6001 -8.5476 -7.4134
v 23.5131 -6.2576 -7.4134
v 24.3815 4.4452 -7.4134
v 25.0124 -2.6918 -7.4134
v 2.9367 3.4849 -7.4133
v 6.1074 8.3907 -7.4133
v 7.5986 9.542 -7.4133
v 23.4555 6.1752 -7.4133
v 24.0027 5.2329 -7.4133
v 2.926 3.4488 -7.4132
v 20.8199 -9.1987 -7.4132
v 24.7073 -3.7851 -7.4132
v 2.7143 2.7413 -7.4131
v 9.4234 10.4969 -7.4131
v 14.8132 -11.5328 -7.4131
v 20.1385 9.5012 -7.4131
v 24.6943 -3.8289 -7.4131
v 2.3949 -1.0078 -7.413
v 5.4778 -7.9518 -7.413
v 8.6032 -10.2979 -7.413
v 18.2612 10.4891 -7.413
v 23.5808 -6.1372 -7.413
v 2.9027 3.3696 -7.4129
v 3.7239 -5.5109 -7.4129
v 3.7679 5.4156 -7.4129
v 19.3483 -10.1612 -7.4129
v 21.7456 8.2222 -7.4129
v 3.6322 -5.3271 -7.4128
v 21.565 -8.578 -7.4128
v 24.7052 3.6132 -7.4128
v 24.7117 3.5903 -7.4128
v 17.2873 -11.0305 -7.4127
v 19.9211 9.6343 -7.4127
v 21.4987 8.4499 -7.4127
v 6.7201 8.9096 -7.4126
v 9.5802 10.558 -7.4126
v 18.1736 -10.7106 -7.4126
v 24.7271 3.5362 -7.4126
v 2.4887 1.5865 -7.4125
v 2.5084 -1.9349 -7.4125
v 8.5119 10.0706 -7.4125
v 10.2235 10.8003 -7.4125
v 15.7342 -11.4136 -7.4125
v 19.8213 -9.8723 -7.4125
v 20.2461 9.4266 -7.4125
v 23.8857 5.4558 -7.4125
v 2.4911 1.6074 -7.4124
v 2.6888 2.6202 -7.4124
v 2.8296 -3.3076 -7.4124
v 2.9019 -3.5447 -7.4124
v 3.3117 4.4839 -7.4124
v 3.6326 5.145 -7.4124
v 19.0748 -10.298 -7.4124
v 19.1459 10.0797 -7.4124
v 21.5941 8.3646 -7.4124
v 2.4905 -1.7429 -7.4123
v 4.069 -6.0997 -7.4123
v 7.7699 -9.8214 -7.4123
v 8.416 10.0229 -7.4123
v 10.1358 10.7749 -7.4123
v 24.0095 -5.3884 -7.4123
v 24.4239 -4.5155 -7.4123
v 25.0167 2.4856 -7.4123
v 4.7252 6.8794 -7.4122
v 10.1048 10.7656 -7.4122
v 15.9524 11.1823 -7.4122
v 22.4145 7.529 -7.4122
v 3.0007 3.684 -7.4121
v 3.2284 -4.4489 -7.4121
v 7.8554 -9.876 -7.4121
v 9.4968 -10.708 -7.4121
v 9.649 10.5847 -7.4121
v 15.0711 11.3123 -7.4121
v 16.5918 -11.2352 -7.4121
v 22.301 -7.8432 -7.4121
v 23.0516 6.7334 -7.4121
v 23.5658 5.9891 -7.4121
v 23.8867 -5.6346 -7.4121
v 24.8256 -3.3788 -7.4121
v 3.3547 -4.7633 -7.412
v 7.4675 -9.6365 -7.412
v 9.1674 -10.5758 -7.412
v 10.3725 -11.0262 -7.412
v 15.8213 11.2136 -7.412
v 22.1698 7.7955 -7.412
v 2.5088 1.756 -7.4119
v 3.337 4.5429 -7.4119
v 15.5347 -11.4339 -7.4119
v 22.7955 7.0799 -7.4119
v 24.3808 -4.6184 -7.4119
v 24.4154 4.3504 -7.4119
v 3.3479 4.567 -7.4118
v 17.6383 -10.9201 -7.4118
v 24.0728 -5.2704 -7.4118
v 25.2421 1.1508 -7.4118
v 4.263 6.2295 -7.4117
v 6.617 8.8188 -7.4117
v 11.4614 -11.3112 -7.4117
v 11.9922 -11.4219 -7.4117
v 3.2205 4.2464 -7.4116
v 17.4538 10.7989 -7.4116
v 20.7836 9.0392 -7.4116
v 22.2668 7.6932 -7.4116
v 23.9251 -5.5634 -7.4116
v 17.2098 10.8709 -7.4115
v 18.979 10.161 -7.4115
v 4.8869 -7.2686 -7.4114
v 16.3265 11.1051 -7.4114
v 17.5551 10.7689 -7.4114
v 19.4219 9.9338 -7.4114
v 19.9468 9.6166 -7.4114
v 24.8012 3.2798 -7.4114
v 16.642 -11.2237 -7.4113
v 23.0659 -6.9057 -7.4113
v 24.0919 5.0474 -7.4113
v 2.619 -2.4669 -7.4112
v 23.3599 6.313 -7.4112
v 4.3809 6.3991 -7.4111
v 7.7709 9.6418 -7.4111
v 3.0149 -3.9095 -7.411
v 11.5734 -11.3347 -7.411
v 2.7135 -2.9265 -7.4109
v 4.8084 6.9889 -7.4109
v 5.4654 7.7522 -7.4109
v 7.5593 9.5136 -7.4109
v 10.9822 -11.2072 -7.4109
v 18.0397 10.5797 -7.4109
v 23.4376 -6.3793 -7.4109
v 23.952 5.3284 -7.4109
v 24.3669 4.4737 -7.4109
v 24.4945 -4.3325 -7.4109
v 24.5108 4.1076 -7.4109
v 4.1304 6.0148 -7.4108
v 17.1291 10.8948 -7.4108
v 2.9907 3.6492 -7.4107
v 14.6412 -11.5387 -7.4107
v 24.3015 4.6241 -7.4107
v 24.8201 3.2066 -7.4107
v 2.5969 2.1809 -7.4106
v 2.7049 -2.8851 -7.4106
v 6.2539 -8.6931 -7.4106
v 10.0213 -10.9153 -7.4106
v 10.5467 10.8943 -7.4106
v 19.2908 10.0052 -7.4106
v 2.9542 3.5291 -7.4105
v 8.6842 10.154 -7.4105
v 10.2994 -11.0025 -7.4105
v 11.1329 11.055 -7.4105
v 16.7077 -11.2068 -7.4105
v 24.3028 -4.8002 -7.4105
v 2.9393 -3.6635 -7.4104
v 12.8797 -11.5329 -7.4104
v 21.0906 -8.9782 -7.4104
v 23.3532 -6.5034 -7.4104
v 25.038 -2.5505 -7.4104
v 3.6721 5.2179 -7.4103
v 18.5684 10.3645 -7.4103
v 19.1167 10.0906 -7.4103
v 23.9127 -5.5821 -7.4103
v 25.2386 -1.3593 -7.4103
v 9.903 10.6851 -7.4102
v 18.3764 -10.6283 -7.4102
v 19.1439 -10.2602 -7.4102
v 23.9363 5.3581 -7.4102
v 2.6866 -2.7897 -7.41
v 2.7885 -3.1514 -7.41
v 12.5691 11.3072 -7.41
v 20.164 -9.6627 -7.41
v 24.0785 5.07 -7.41
v 24.1014 -5.1995 -7.41
v 6.7912 8.9645 -7.4099
v 11.383 11.1081 -7.4099
v 20.6033 -9.3513 -7.4099
v 22.9087 -7.116 -7.4099
v 24.0197 5.1873 -7.4099
v 2.4088 -1.1062 -7.4098
v 16.1065 -11.334 -7.4098
v 17.0778 -11.0863 -7.4098
v 22.3657 -7.7651 -7.4098
v 24.5905 3.8951 -7.4098
v 3.7129 -5.4782 -7.4097
v 3.04 3.781 -7.4096
v 3.5593 -5.1751 -7.4096
v 4.1411 -6.2107 -7.4096
v 5.361 7.637 -7.4096
v 8.4584 -10.2194 -7.4096
v 15.7473 11.2227 -7.4096
v 20.8666 8.9752 -7.4096
v 12.0817 -11.4293 -7.4095
v 18.4146 10.4303 -7.4095
v 3.6906 5.2522 -7.4094
v 10.6983 -11.1189 -7.4094
v 20.3272 -9.5489 -7.4094
v 7.4186 9.4156 -7.4093
v 17.5514 -10.9462 -7.4092
v 24.2898 -4.825 -7.4092
v 19.1796 -10.2406 -7.4091
v 19.4934 -10.0732 -7.4091
v 21.4172 8.5151 -7.4091
v 23.1469 6.6056 -7.4091
v 8.2669 9.9378 -7.409
v 9.0813 10.3486 -7.409
v 9.1748 10.3905 -7.409
v 9.4133 -10.6704 -7.409
v 20.7257 9.0769 -7.409
v 24.5151 -4.2647 -7.409
v 24.9291 -3.0369 -7.409
v 25.1115 2.029 -7.409
v 3.856 5.5605 -7.4089
v 8.0198 -9.9664 -7.4089
v 17.9337 -10.8015 -7.4089
v 18.8838 -10.3886 -7.4089
v 25.1497 1.8403 -7.4089
v 2.399 0.8773 -7.4088
v 22.7751 -7.2835 -7.4088
v 3.8124 -5.6607 -7.4087
v 5.8686 -8.3388 -7.4087
v 7.7302 -9.7938 -7.4087
v 20.0028 9.5779 -7.4087
v 18.1128 10.5469 -7.4086
v 19.4715 -10.0846 -7.4086
v 3.5341 -5.113 -7.4085
v 8.7863 -10.3851 -7.4085
v 25.0364 2.3674 -7.4085
v 2.9926 -3.8347 -7.4084
v 3.8549 -5.7352 -7.4084
v 4.583 -6.8549 -7.4084
v 7.9343 9.7381 -7.4084
v 10.6467 -11.1061 -7.4084
v 22.9905 6.8201 -7.4083
v 24.9891 2.5959 -7.4083
v 25.1249 1.9649 -7.4083
v 3.1474 -4.236 -7.4082
v 10.8913 10.9984 -7.4082
v 17.5886 10.7528 -7.4082
v 21.0377 8.8384 -7.4082
v 23.5054 6.0782 -7.4082
v 4.5788 6.6731 -7.4081
v 9.3875 -10.6588 -7.4081
v 10.0832 -10.9335 -7.4081
v 11.1771 -11.2468 -7.4081
v 23.4038 -6.4231 -7.4081
v 2.596 -2.3416 -7.408
v 6.6711 8.8614 -7.408
v 9.7796 -10.8115 -7.408
v 25.2002 1.4294 -7.408
v 2.9697 3.5681 -7.4079
v 7.5099 9.4751 -7.4079
v 9.1423 -10.5578 -7.4079
v 15.6851 11.2288 -7.4079
v 17.5068 -10.958 -7.4079
v 18.4707 10.4046 -7.4079
v 24.7443 -3.6281 -7.4079
v 2.8061 3.0397 -7.4078
v 2.9869 -3.8148 -7.4078
v 3.2673 -4.5312 -7.4078
v 4.1162 5.9833 -7.4078
v 9.7077 -10.7876 -7.4078
v 10.2864 10.8116 -7.4078
v 15.4452 11.2562 -7.4078
v 15.5301 11.2465 -7.4078
v 21.7508 -8.3924 -7.4078
v 22.7335 7.1442 -7.4078
v 4.9735 7.1859 -7.4077
v 3.2946 4.4188 -7.4076
v 7.0721 9.1648 -7.4076
v 8.2152 -10.0848 -7.4076
v 23.6675 -5.9971 -7.4076
v 25.1615 1.7362 -7.4076
v 19.7182 9.7453 -7.4075
v 24.673 -3.8644 -7.4075
v 24.9013 2.9292 -7.4075
v 3.5271 4.9213 -7.4074
v 19.9129 -9.8137 -7.4074
v 5.9429 8.2236 -7.4073
v 20.2759 9.3973 -7.4073
v 24.2697 -4.8636 -7.4073
v 25.1383 -2.0943 -7.4073
v 3.8455 -5.7149 -7.4072
v 5.6275 -8.0959 -7.4072
v 11.8371 11.2077 -7.4072
v 21.842 8.1195 -7.4072
v 24.3451 4.5161 -7.4072
v 25.3152 -0.1111 -7.4072
v 3.1253 3.9954 -7.4071
v 14.9913 -11.5019 -7.4071
v 18.4385 10.4174 -7.4071
v 18.337 -10.6383 -7.407
v 2.3921 0.6702 -7.4069
v 19.3995 -10.1223 -7.4069
v 4.9257 -7.3063 -7.4068
v 10.1177 -10.9434 -7.4068
v 18.1288 -10.7192 -7.4068
v 2.5327 -2.0343 -7.4067
v 6.987 -9.282 -7.4067
v 24.0196 -5.358 -7.4067
v 24.3246 -4.7408 -7.4067
v 11.2077 -11.2508 -7.4066
v 13.8655 11.3856 -7.4066
v 16.9506 -11.1269 -7.4066
v 17.8219 10.6627 -7.4066
v 24.4471 4.2497 -7.4066
v 3.805 5.4622 -7.4064
v 4.3682 -6.5508 -7.4064
v 12.7276 -11.5078 -7.4064
v 17.7283 -10.8809 -7.4064
v 11.02 11.0283 -7.4063
v 11.9208 -11.4039 -7.4063
v 3.4294 4.7134 -7.4062
v 9.0612 10.335 -7.4062
v 11.2844 -11.2657 -7.4062
v 19.0588 10.1124 -7.4062
v 22.0018 7.9596 -7.4062
v 23.6755 5.7858 -7.4062
v 24.038 5.138 -7.4062
v 24.9269 2.8556 -7.4061
v 2.6763 -2.707 -7.406
v 9.5015 10.5164 -7.406
v 18.7697 10.2597 -7.406
v 24.6114 3.845 -7.406
v 24.8921 -3.1397 -7.406
v 3.2888 4.3966 -7.4059
v 4.641 -6.9314 -7.4059
v 24.1912 4.837 -7.4059
v 8.5638 10.0855 -7.4058
v 11.3698 -11.2824 -7.4058
v 23.3289 6.345 -7.4058
v 24.6081 -4.0192 -7.4058
v 24.9741 -2.838 -7.4058
v 25.1755 1.5941 -7.4058
v 2.4293 1.0558 -7.4057
v 11.7576 11.187 -7.4057
v 23.0724 6.6972 -7.4057
v 24.172 -5.0593 -7.4057
v 3.8327 -5.6875 -7.4056
v 8.8569 10.2349 -7.4056
v 18.6428 -10.5003 -7.4056
v 22.0764 -8.066 -7.4056
v 2.8869 -3.4608 -7.4055
v 9.015 -10.4963 -7.4055
v 24.7504 -3.5946 -7.4055
v 3.5951 5.0469 -7.4054
v 16.7597 11.0024 -7.4054
v 2.8617 -3.3765 -7.4052
v 3.9626 -5.9091 -7.4052
v 24.4273 4.2938 -7.4052
v 24.7419 3.4443 -7.4052
v 3.1207 -4.1594 -7.4051
v 4.0159 5.8172 -7.4051
v 9.9659 10.7033 -7.4051
v 17.3884 10.8075 -7.4051
v 18.221 10.4984 -7.4051
v 18.9731 -10.3368 -7.4051
v 8.2592 -10.1049 -7.405
v 24.9477 2.7673 -7.405
v 6.3524 8.592 -7.4049
v 10.8219 10.973 -7.4049
v 13.5862 11.3726 -7.4049
v 19.7952 9.7005 -7.4049
v 2.6788 2.5135 -7.4048
v 24.9412 -2.964 -7.4048
v 3.4375 -4.9143 -7.4047
v 6.4683 8.6914 -7.4047
v 8.3423 9.9794 -7.4047
v 8.6677 -10.3172 -7.4047
v 17.2982 10.8336 -7.4047
v 24.6744 3.6774 -7.4047
v 2.4787 1.404 -7.4046
v 4.5098 6.5635 -7.4046
v 8.9699 -10.4702 -7.4046
v 10.4398 -11.0349 -7.4046
v 25.1754 -1.7917 -7.4046
v 4.4865 -6.7219 -7.4045
v 7.3456 9.358 -7.4045
v 16.2508 11.1106 -7.4045
v 16.2842 -11.2892 -7.4045
v 16.5977 11.0395 -7.4045
v 2.5364 1.8649 -7.4044
v 12.6959 11.3172 -7.4044
v 23.2164 -6.6806 -7.4044
v 24.446 -4.4263 -7.4043
v 24.9616 2.7066 -7.4043
v 25.0951 -2.2587 -7.4043
v 13.5201 -11.5517 -7.4042
v 16.7022 11.0152 -7.4042
v 16.8346 10.9784 -7.4042
v 19.7942 -9.8837 -7.4042
v 20.4781 9.2533 -7.4042
v 24.1992 4.8161 -7.4042
v 25.2969 0.2947 -7.4042
v 16.4573 -11.2497 -7.4041
v 17.7386 10.6897 -7.4041
v 20.619 9.1466 -7.4041
v 2.471 1.3399 -7.404
v 3.9718 5.744 -7.404
v 12.0688 11.2349 -7.404
v 7.8378 9.6703 -7.4039
v 12.2213 11.2553 -7.4039
v 16.9041 10.9556 -7.4039
v 21.8973 8.0605 -7.4039
v 7.9837 9.761 -7.4038
v 10.3419 10.8216 -7.4038
v 23.2213 6.4921 -7.4038
v 25.1671 -1.8488 -7.4038
v 3.6115 -5.2571 -7.4037
v 9.715 10.5984 -7.4037
v 11.9239 11.2183 -7.4037
v 15.8245 -11.3861 -7.4037
v 22.7573 7.115 -7.4037
v 2.5916 2.1104 -7.4035
v 2.8833 3.2608 -7.4035
v 7.9242 -9.9034 -7.4035
v 19.6735 -9.9573 -7.4035
v 2.3746 -0.2628 -7.4034
v 2.653 -2.5845 -7.4034
v 20.3677 -9.511 -7.4034
v 7.2268 -9.4529 -7.4032
v 16.6539 11.0259 -7.4032
v 25.2555 1.0019 -7.4032
v 2.456 1.214 -7.4031
v 2.6689 -2.6475 -7.4031
v 3.1819 4.1172 -7.4031
v 8.2081 9.8952 -7.4031
v 14.4162 11.3563 -7.4031
v 17.1826 -11.0477 -7.4031
v 3.8844 5.5938 -7.403
v 4.3462 -6.5167 -7.403
v 7.4244 -9.5917 -7.403
v 8.8406 -10.4042 -7.4029
v 16.0241 -11.3434 -7.4029
v 14.9073 11.3248 -7.4028
v 3.4626 -4.9688 -7.4027
v 6.4155 8.6438 -7.4027
v 20.3783 9.32 -7.4027
v 23.606 -6.0814 -7.4027
v 23.6223 5.8777 -7.4027
v 2.7674 -3.06 -7.4026
v 17.7549 -10.8651 -7.4026
v 19.5855 9.8283 -7.4026
v 22.6204 -7.4618 -7.4026
v 23.1489 -6.7715 -7.4026
v 25.2828 -0.7505 -7.4026
v 5.7387 -8.1992 -7.4025
v 5.8176 -8.2811 -7.4025
v 8.9287 10.2644 -7.4025
v 23.7575 -5.8335 -7.4025
v 24.6539 -3.8963 -7.4025
v 9.6065 -10.7376 -7.4024
v 16.1217 11.1363 -7.4024
v 18.5601 -10.5385 -7.4024
v 23.8232 5.5388 -7.4024
v 24.841 -3.2816 -7.4024
v 25.068 2.1777 -7.4024
v 10.5384 -11.0621 -7.4023
v 20.5372 -9.3863 -7.4023
v 21.8489 -8.287 -7.4023
v 22.5762 -7.511 -7.4023
v 2.4716 -1.4898 -7.4022
v 3.3919 4.6296 -7.4022
v 4.0175 -5.9881 -7.4022
v 18.8609 10.2063 -7.4022
v 20.3051 9.3685 -7.4022
v 20.4667 -9.4355 -7.4022
v 15.2028 -11.464 -7.402
v 25.2521 -1.2066 -7.402
v 7.1551 9.2162 -7.4019
v 24.1318 4.9386 -7.4019
v 3.9509 -5.8811 -7.4018
v 23.7546 5.6602 -7.4018
v 4.4523 6.4781 -7.4017
v 5.6856 -8.1457 -7.4017
v 3.1916 -4.3173 -7.4016
v 16.0723 11.1461 -7.4016
v 8.1187 9.8416 -7.4015
v 14.76 11.3377 -7.4015
v 25.1475 -2.0164 -7.4015
v 19.5143 9.8656 -7.4014
v 24.62 3.8067 -7.4014
v 8.1004 -10.0123 -7.4013
v 25.0513 -2.4257 -7.4013
v 25.2669 0.8915 -7.4013
v 3.4033 -4.8316 -7.4012
v 11.689 -11.3462 -7.4012
v 12.9095 11.3388 -7.4011
v 2.3701 -0.0636 -7.401
v 4.5521 -6.807 -7.401
v 19.4879 9.8794 -7.401
v 3.2105 4.1989 -7.4009
v 9.0996 -10.5271 -7.4009
v 10.024 10.7198 -7.4009
v 11.5018 11.1205 -7.4009
v 12.4407 -11.459 -7.4009
v 13.8667 -11.5606 -7.4009
v 11.838 -11.381 -7.4008
v 12.7789 11.3238 -7.4008
v 21.1312 8.749 -7.4008
v 2.7755 2.8987 -7.4007
v 4.9773 -7.3566 -7.4007
v 5.66 7.9348 -7.4007
v 17.921 10.6123 -7.4007
v 25.2676 -1.0461 -7.4007
v 4.5456 6.6104 -7.4006
v 12.8541 11.3331 -7.4005
v 24.7617 3.3779 -7.4004
v 2.7952 2.9693 -7.4003
v 8.7804 10.186 -7.4002
v 18.0256 -10.7582 -7.4002
v 18.7669 -10.4347 -7.4002
v 23.2651 -6.6084 -7.4002
v 23.8095 5.557 -7.4002
v 3.4956 4.8363 -7.4001
v 3.9117 -5.8186 -7.4001
v 24.1221 -5.1365 -7.4001
v 24.5441 3.9832 -7.3998
v 8.0278 9.7816 -7.3997
v 24.2443 4.7124 -7.3996
v 23.2925 6.3826 -7.3995
v 24.8601 3.031 -7.3994
v 16.961 10.9296 -7.3992
v 23.7086 -5.9087 -7.3992
v 4.4309 -6.6332 -7.399
v 7.405 -8.3478 -7.399
v 10.6587 10.912 -7.399
v 24.6249 3.7842 -7.399
v 5.694 7.9667 -7.3989
v 15.9309 -11.356 -7.3989
v 18.6332 10.3169 -7.3987
v 3.0868 3.864 -7.3986
v 5.7177 -8.1733 -7.3986
v 17.0462 10.9085 -7.3986
v 22.6157 7.2734 -7.3986
v 24.5309 -4.1972 -7.3986
v 17.6924 10.7015 -7.3985
v 2.5667 1.974 -7.3984
v 10.7734 -11.1308 -7.3984
v 21.1637 8.718 -7.3984
v 5.5848 -6.5268 -7.3983
v 11.2913 -10.2463 -7.3983
v 24.2106 -4.9615 -7.3983
v 23.6933 5.7456 -7.3981
v 2.5832 -2.2203 -7.398
v 6.5593 -8.9404 -7.3979
v 7.2153 9.2535 -7.3979
v 17.7911 -10.8432 -7.3979
v 8.1538 9.8558 -7.3976
v 19.6673 9.7681 -7.3976
v 22.6465 7.2328 -7.3976
v 16.8594 -11.1425 -7.3974
v 20.4076 -9.4737 -7.3974
v 18.0263 -9.6838 -7.3973
v 16.7976 -11.1663 -7.3972
v 24.2313 4.7326 -7.3972
v 10.8503 -11.1542 -7.3971
v 19.5962 -9.9952 -7.3971
v 3.1112 -4.106 -7.397
v 3.5108 -5.041 -7.397
v 14.7269 -10.5226 -7.3968
v 3.1036 3.913 -7.3967
v 8.9019 -10.4257 -7.3967
v 9.8375 -10.8241 -7.3967
v 5.0699 -7.4617 -7.3965
v 3.9168 5.6318 -7.3964
v 24.2243 -4.9252 -7.3964
v 3.7043 2.5195 -7.3963
v 4.617 4.8524 -7.3962
v 6.1683 -7.2087 -7.3962
v 6.4687 -8.8604 -7.3962
v 18.782 -9.3138 -7.3962
v 23.0592 -5.035 -7.3962
v 8.9883 10.2861 -7.396
v 8.8084 -9.2652 -7.3959
v 18.6689 10.2998 -7.3959
v 19.5762 -10.0046 -7.3959
v 4.627 -5.0503 -7.3958
v 20.9449 -7.7702 -7.3958
v 5.7621 -8.2183 -7.3957
v 3.0734 -4.0228 -7.3955
v 4.6338 4.8825 -7.3954
v 4.6664 -5.1234 -7.3954
v 23.734 -3.4982 -7.3954
v 8.095 -8.8364 -7.3952
v 10.4352 9.8057 -7.3952
v 18.82 -9.2924 -7.3952
v 3.6963 2.4797 -7.395
v 6.776 -7.8101 -7.395
v 8.8578 -9.29 -7.395
v 3.9379 5.6709 -7.3949
v 22.6187 5.5981 -7.3949
v 3.4069 -0.9272 -7.3948
v 9.9067 -10.8554 -7.3947
v 8.8865 -9.3044 -7.3945
v 9.7378 9.5302 -7.3945
v 4.6594 4.928 -7.3942
v 6.7919 7.639 -7.3942
v 23.7433 3.2856 -7.3942
v 23.7485 -3.4464 -7.3942
v 18.7694 9.1338 -7.3941
v 18.86 -9.2699 -7.3941
v 18.875 9.0786 -7.394
v 19.5216 8.6894 -7.394
v 17.9739 9.5181 -7.3939
v 5.0059 5.5085 -7.3938
v 22.1214 6.2949 -7.3938
v 6.7553 -7.7889 -7.3937
v 8.1512 8.6876 -7.3936
v 15.5662 -10.4105 -7.3936
v 23.4477 4.0445 -7.3936
v 9.6618 -9.683 -7.3935
v 4.2442 4.0792 -7.3934
v 8.9131 9.1372 -7.3934
v 15.645 10.2137 -7.3934
v 3.5117 -1.7723 -7.3932
v 22.5853 5.6464 -7.3931
v 3.5116 1.593 -7.393
v 14.5903 -10.5253 -7.3929
v 20.88 -7.8243 -7.3929
v 4.276 4.1542 -7.3928
v 6.1288 -7.159 -7.3928
v 23.7646 -3.3887 -7.3928
v 3.6984 -2.6753 -7.3927
v 19.4501 -8.916 -7.3927
v 22.6133 -5.7846 -7.3927
v 3.6771 2.3812 -7.3926
v 16.349 -10.2486 -7.3926
v 23.7629 3.2162 -7.3926
v 3.9033 3.1696 -7.3925
v 5.071 5.6059 -7.3925
v 5.1183 -5.8671 -7.3925
v 7.4892 8.2188 -7.3925
v 9.5516 9.4509 -7.3925
v 8.9953 -9.3587 -7.3924
v 10.5424 9.8356 -7.3924
v 4.2826 -4.3491 -7.3923
v 9.5817 -9.648 -7.3923
v 22.9968 -5.1425 -7.3923
v 4.2468 -4.2627 -7.3922
v 5.0682 -5.7872 -7.3922
v 8.9399 9.1494 -7.3922
v 9.8126 9.5577 -7.3922
v 12.1553 -10.4189 -7.3922
v 3.9616 3.3487 -7.3921
v 6.8116 -7.8378 -7.3921
v 7.3515 8.1127 -7.3921
v 8.1668 -8.8766 -7.3921
v 16.3926 -10.2382 -7.3921
v 4.5721 -4.9357 -7.392
v 5.0172 -5.7058 -7.392
v 18.0807 -9.6541 -7.392
v 19.6173 8.6243 -7.3918
v 23.1013 4.7625 -7.3918
v 8.0327 -8.7919 -7.3917
v 22.9962 4.9635 -7.3915
v 7.5237 -8.426 -7.3914
v 22.6247 -5.7635 -7.3914
v 16.4535 -10.2237 -7.3913
v 20.2008 -8.3895 -7.3913
v 3.5086 -1.7285 -7.3912
v 23.46 -4.189 -7.3912
v 12.9647 -10.5199 -7.3911
v 3.4943 1.4402 -7.391
v 5.5061 -6.4084 -7.391
v 17.0668 -10.0358 -7.391
v 3.9726 -3.5705 -7.3909
v 20.814 -7.881 -7.3909
v 12.1776 -10.42 -7.3908
v 24.0214 -2.4634 -7.3908
v 17.2255 9.8052 -7.3907
v 12.9928 -10.5204 -7.3906
v 17.1348 9.8334 -7.3906
v 20.8202 7.691 -7.3906
v 21.0435 7.4866 -7.3906
v 18.6768 9.177 -7.3905
v 18.9263 9.0466 -7.3905
v 19.5295 -8.8612 -7.3904
v 19.6769 8.5839 -7.3904
v 8.9827 9.1689 -7.3903
v 14.7858 -10.5108 -7.3903
v 17.3005 -9.96 -7.3902
v 22.0028 6.4432 -7.3902
v 3.9559 3.3231 -7.39
v 3.8731 3.0646 -7.3899
v 7.4031 8.1485 -7.3899
v 10.3604 -9.9575 -7.3899
v 14.4664 -10.5273 -7.3899
v 20.875 7.6396 -7.3899
v 20.2607 -8.3413 -7.3898
v 21.5483 -7.1541 -7.3898
v 9.9568 9.6134 -7.3897
v 17.8618 -9.7403 -7.3897
v 23.4846 -4.125 -7.3897
v 6.2446 -7.2794 -7.3896
v 8.9116 -9.3103 -7.3896
v 22.5175 5.7443 -7.3896
v 7.2985 -8.2508 -7.3895
v 23.3756 4.2054 -7.3895
v 3.8057 -3.0216 -7.3894
v 4.5384 -4.8646 -7.3894
v 4.5387 4.6825 -7.3894
v 5.6792 -6.6311 -7.3894
v 6.2078 7.0551 -7.3894
v 9.0658 -9.3916 -7.3894
v 21.653 6.8546 -7.3894
v 18.6123 -9.3919 -7.3893
v 18.8065 9.1074 -7.3893
v 3.6758 -2.5516 -7.3891
v 5.487 6.197 -7.3891
v 15.5902 10.2166 -7.3891
v 4.1893 3.9312 -7.389
v 5.1793 5.7648 -7.389
v 18.1483 9.4393 -7.389
v 14.9595 10.3012 -7.3889
v 19.3833 8.7704 -7.3889
v 6.1872 7.0315 -7.3888
v 8.2403 -8.918 -7.3888
v 3.4128 0.7895 -7.3887
v 3.8736 -3.2404 -7.3887
v 8.3395 -8.9803 -7.3887
v 10.0209 9.638 -7.3887
v 24.0246 2.2592 -7.3886
v 16.9832 -10.0591 -7.3885
v 23.0384 4.874 -7.3885
v 24.2313 1.0383 -7.3885
v 21.5685 -7.1294 -7.3884
v 23.4758 3.9579 -7.3883
v 3.7099 -2.6998 -7.3882
v 5.2185 5.8218 -7.3882
v 17.791 -9.7673 -7.3882
v 10.6779 -10.0557 -7.3881
v 11.2192 -10.2165 -7.3881
v 23.0165 -5.0934 -7.3881
v 3.922 3.2085 -7.388
v 10.254 9.7311 -7.388
v 22.7017 5.4514 -7.388
v 23.3753 -4.3815 -7.3879
v 21.4305 7.0934 -7.3878
v 23.1009 -4.9327 -7.3878
v 3.4195 -1.0016 -7.3877
v 4.9371 -5.5681 -7.3877
v 20.1674 8.2266 -7.3877
v 21.4944 7.0238 -7.3877
v 21.5411 6.9729 -7.3877
v 4.1633 3.8638 -7.3876
v 4.1707 -4.0642 -7.3876
v 15.1066 10.2797 -7.3876
v 19.6247 -8.7957 -7.3876
v 22.5781 -5.8277 -7.3876
v 23.1639 -4.8125 -7.3876
v 22.5105 -5.9335 -7.3875
v 9.8802 -9.7651 -7.3873
v 22.2462 -6.3029 -7.3873
v 8.3851 -9.0066 -7.3872
v 9.5898 9.4592 -7.3872
v 14.8143 -10.505 -7.3872
v 16.1078 10.1115 -7.3872
v 24.0168 2.2862 -7.3872
v 4.2298 -4.2044 -7.3871
v 24.1438 1.6682 -7.387
v 3.9976 3.4357 -7.3869
v 5.614 6.3568 -7.3869
v 8.3078 8.7766 -7.3869
v 22.2045 -6.3568 -7.3869
v 9.5046 9.4236 -7.3868
v 11.672 -10.3155 -7.3868
v 23.8501 -3.0872 -7.3868
v 6.1115 6.9445 -7.3867
v 21.4121 7.1112 -7.3866
v 11.4301 10.0785 -7.3865
v 16.9119 9.8977 -7.3865
v 18.5241 9.2504 -7.3865
v 23.4243 -4.2591 -7.3865
v 23.9438 -2.7816 -7.3864
v 8.7625 9.0485 -7.3863
v 11.1539 10.0163 -7.3863
v 15.7493 10.188 -7.3863
v 22.1299 -6.4529 -7.3863
v 22.9606 -5.1946 -7.3863
v 23.8279 2.9818 -7.3863
v 3.4093 0.6387 -7.3862
v 3.5939 1.978 -7.3862
v 17.8774 9.547 -7.3862
v 21.4878 -7.2133 -7.3862
v 18.6738 -9.3553 -7.3861
v 10.4093 -9.9678 -7.386
v 11.7756 -10.3372 -7.386
v 12.9134 -10.5109 -7.386
v 20.2049 8.1952 -7.386
v 23.1812 4.5925 -7.386
v 14.9324 10.301 -7.3859
v 4.615 -4.9996 -7.3858
v 3.4086 0.6048 -7.3857
v 3.6149 -2.2563 -7.3857
v 5.6478 6.3981 -7.3857
v 7.9898 8.573 -7.3857
v 8.8316 9.0836 -7.3857
v 24.2276 -1.2448 -7.3857
v 9.1402 9.244 -7.3856
v 12.534 10.2767 -7.3856
v 18.9902 -9.1891 -7.3856
v 3.5283 1.6448 -7.3855
v 3.9531 -3.4836 -7.3855
v 13.8628 10.3677 -7.3855
v 4.5943 4.7782 -7.3854
v 17.6674 9.6322 -7.3854
v 4.7404 5.0574 -7.3853
v 11.4894 10.09 -7.3853
v 16.8371 9.9197 -7.3853
v 23.5632 3.7355 -7.3853
v 20.2235 8.1797 -7.3852
v 23.5483 -3.9567 -7.3852
v 15.3404 -10.4304 -7.3851
v 21.9824 -6.6432 -7.3851
v 10.8385 9.9191 -7.385
v 24.2958 -0.1091 -7.385
v 12.6838 10.2957 -7.3849
v 18.6425 9.1867 -7.3849
v 22.1751 6.2052 -7.3849
v 24.1113 1.8385 -7.3849
v 24.1375 -1.9125 -7.3849
v 20.397 8.0467 -7.3847
v 23.1133 4.7194 -7.3847
v 3.7743 -2.8966 -7.3846
v 23.3559 -4.4165 -7.3846
v 23.8349 2.9518 -7.3846
v 23.9929 -2.5528 -7.3846
v 3.3999 -0.4962 -7.3845
v 7.2413 8.0159 -7.3845
v 8.9369 -9.3163 -7.3845
v 12.0196 10.2068 -7.3845
v 18.7056 -9.3363 -7.3845
v 15.5213 10.2197 -7.3844
v 15.9039 -10.3364 -7.3844
v 3.4984 -1.5809 -7.3843
v 4.704 -5.164 -7.3843
v 9.5608 -9.628 -7.3843
v 20.5735 -8.0872 -7.3843
v 24.1277 1.7591 -7.3843
v 19.7491 -8.71 -7.3842
v 8.0739 8.6238 -7.384
v 22.5527 -5.8588 -7.384
v 3.9385 3.2428 -7.3839
v 11.3552 10.0584 -7.3839
v 20.0035 -8.5274 -7.3839
v 24.0415 -2.3331 -7.3839
v 23.4088 4.1055 -7.3838
v 4.4726 -4.7244 -7.3837
v 23.1675 4.6126 -7.3837
v 20.7377 7.7541 -7.3836
v 3.4055 0.4691 -7.3835
v 5.0059 -5.6673 -7.3835
v 11.4122 -10.2537 -7.3835
v 17.1806 -9.9891 -7.3834
v 18.0286 9.4806 -7.3833
v 4.7415 -5.2316 -7.3831
v 5.7218 6.4886 -7.3831
v 6.578 -7.6077 -7.383
v 24.1974 1.2369 -7.383
v 10.4491 -9.9762 -7.3829
v 11.6002 10.1115 -7.3829
v 19.4546 8.7153 -7.3829
v 20.5187 -8.1341 -7.3829
v 22.3199 6.0104 -7.3829
v 23.9852 -2.5771 -7.3829
v 24.2947 -0.0665 -7.3828
v 7.3102 8.0657 -7.3827
v 22.6435 5.5297 -7.3827
v 5.4023 6.0736 -7.3826
v 22.2305 6.1273 -7.3826
v 23.3439 -4.438 -7.3826
v 3.7853 2.7596 -7.3825
v 20.1137 8.2591 -7.3825
v 4.2345 4.0181 -7.3824
v 10.9315 -10.1281 -7.3824
v 18.9034 -9.2299 -7.3824
v 5.7456 6.5177 -7.3823
v 6.6433 7.4811 -7.3823
v 13.4405 -10.5294 -7.3823
v 18.4352 -9.4734 -7.3821
v 23.3902 -4.3259 -7.3821
v 3.4949 -1.5299 -7.382
v 23.9778 -2.6047 -7.382
v 9.2351 -9.4701 -7.3818
v 17.5685 -9.8494 -7.3818
v 23.9427 2.5938 -7.3818
v 3.3979 -0.373 -7.3817
v 8.2732 -8.9277 -7.3816
v 8.4586 8.8642 -7.3816
v 9.7826 -9.7164 -7.3816
v 15.7777 10.1774 -7.3816
v 4.6983 4.9665 -7.3815
v 17.7335 9.5995 -7.3814
v 19.29 -9.0018 -7.3814
v 24.039 2.1493 -7.3814
v 4.0976 -3.8669 -7.3813
v 16.4989 10.0169 -7.3813
v 24.23 -1.1824 -7.3813
v 11.2716 10.0359 -7.3812
v 22.7127 -5.6007 -7.3812
v 4.2102 -4.1372 -7.3811
v 7.6727 8.3405 -7.3811
v 8.7178 -9.1957 -7.3811
v 13.6017 10.3512 -7.3811
v 23.95 2.5554 -7.381
v 17.3805 -9.9219 -7.3809
v 17.9668 9.5026 -7.3808
v 4.984 5.4434 -7.3807
v 13.5376 -10.5312 -7.3807
v 22.7934 -5.4726 -7.3807
v 4.4441 4.4752 -7.3805
v 10.9588 -10.1341 -7.3805
v 12.069 10.2084 -7.3805
v 17.4658 9.7077 -7.3805
v 17.9369 -9.6967 -7.3805
v 24.2811 0.1749 -7.3805
v 3.5962 -2.14 -7.3804
v 19.7009 8.5531 -7.3804
v 24.278 -0.3919 -7.3804
v 10.0759 -9.8366 -7.3803
v 3.397 -0.305 -7.3802
v 4.0775 3.6309 -7.3802
v 4.732 -5.2057 -7.3802
v 23.8526 2.8758 -7.3802
v 6.3564 -7.3829 -7.3801
v 11.1087 9.9978 -7.3801
v 11.4403 -10.2554 -7.3801
v 16.2972 10.06 -7.3801
v 16.7598 -10.1187 -7.3801
v 23.6548 3.4931 -7.3801
v 21.1289 7.3899 -7.38
v 22.3428 5.973 -7.3799
v 13.5147 10.3458 -7.3797
v 24.1779 1.3517 -7.3797
v 3.633 -2.3008 -7.3796
v 14.2046 10.3451 -7.3796
v 21.9432 6.4985 -7.3796
v 23.6313 3.5489 -7.3795
v 24.275 0.2833 -7.3795
v 3.672 -2.4755 -7.3794
v 15.6357 -10.3824 -7.3794
v 19.3729 -8.9452 -7.3794
v 15.3038 10.2424 -7.3793
v 23.1875 -4.7447 -7.3793
v 5.8407 6.6337 -7.3792
v 24.1392 -1.8464 -7.3792
v 9.4458 -9.5723 -7.3791
v 16.6715 -10.1451 -7.3789
v 16.5326 10.006 -7.3788
v 23.9504 -2.7069 -7.3787
v 24.2718 -0.4903 -7.3787
v 4.2312 3.9973 -7.3786
v 24.1421 -1.8178 -7.3786
v 5.4091 -6.2548 -7.3785
v 7.5966 -8.4607 -7.3785
v 23.9681 2.4569 -7.3785
v 11.1774 -10.1942 -7.3784
v 3.5462 -1.8851 -7.3782
v 23.1095 -4.8894 -7.3782
v 4.7249 -5.1866 -7.3781
v 7.0182 7.8189 -7.3781
v 18.3293 9.3393 -7.3781
v 6.5874 7.4216 -7.3779
v 7.6174 -8.4756 -7.3779
v 9.3011 9.3166 -7.3779
v 14.3042 10.3385 -7.3779
v 16.3569 10.0438 -7.3779
v 23.2707 4.3968 -7.3779
v 20.6669 7.808 -7.3778
v 9.8871 9.568 -7.3777
v 23.4996 3.8639 -7.3777
v 11.0007 -10.1434 -7.3776
v 23.2528 -4.6161 -7.3776
v 23.5642 -3.8924 -7.3776
v 3.9222 3.1645 -7.3775
v 14.8565 10.3002 -7.3775
v 21.9563 6.4769 -7.3775
v 12.4153 10.25 -7.3773
v 24.1616 1.4472 -7.3773
v 18.5946 9.2003 -7.3772
v 9.033 9.1757 -7.3771
v 17.7475 -9.7695 -7.377
v 23.1261 4.6729 -7.377
v 5.7341 -6.6763 -7.3769
v 24.2399 0.8604 -7.3769
v 5.4636 -6.3224 -7.3768
v 21.2584 7.2592 -7.3768
v 4.8913 5.2905 -7.3767
v 7.005 -7.9877 -7.3767
v 14.3769 10.3337 -7.3766
v 15.2083 -10.4372 -7.3765
v 16.6001 9.9818 -7.3765
v 4.4506 -4.6623 -7.3764
v 16.0673 -10.2894 -7.3764
v 8.7593 -9.2107 -7.3763
v 12.2001 10.2202 -7.3763
v 17.0732 9.8332 -7.3763
v 4.075 -3.7955 -7.3762
v 16.4028 10.0313 -7.3762
v 23.9025 2.6983 -7.3762
v 8.5391 -9.0865 -7.3761
v 5.2242 -5.9948 -7.376
v 5.3192 -6.1312 -7.376
v 22.2465 6.0923 -7.376
v 4.1607 3.8178 -7.3759
v 12.3953 10.2455 -7.3759
v 23.767 3.1302 -7.3759
v 24.0913 -2.0645 -7.3758
v 3.8666 -3.161 -7.3757
v 17.4015 9.7272 -7.3757
v 23.69 3.3745 -7.3757
v 4.8429 -5.3894 -7.3756
v 12.2547 10.2265 -7.3756
v 16.6288 9.9715 -7.3756
v 23.7738 -3.2835 -7.3756
v 24.1547 -1.6934 -7.3756
v 4.3541 -4.463 -7.3755
v 10.3446 9.7503 -7.3755
v 12.2255 10.2225 -7.3755
v 17.8313 9.551 -7.3755
v 19.2644 8.8262 -7.3755
v 24.2518 0.6959 -7.3755
v 4.5108 4.5894 -7.3754
v 11.5888 -10.2819 -7.3754
v 12.0429 -10.3821 -7.3754
v 12.7318 -10.473 -7.3754
v 3.6776 2.2825 -7.3753
v 3.8434 -3.083 -7.3753
v 15.6581 -10.3731 -7.3753
v 23.4799 3.9037 -7.3753
v 4.3531 4.281 -7.3752
v 16.8177 -10.0936 -7.3752
v 19.8856 8.4211 -7.3752
v 7.1236 7.9104 -7.3751
v 13.8638 -10.5374 -7.3751
v 23.2767 4.3771 -7.3751
v 4.8505 5.2231 -7.375
v 9.3526 9.3391 -7.375
v 19.2632 -9.009 -7.375
v 3.3933 -0.0665 -7.3749
v 14.7929 10.3054 -7.3749
v 15.8468 -10.3363 -7.3749
v 3.6468 -2.3349 -7.3748
v 4.366 -4.4893 -7.3748
v 3.7563 -2.7929 -7.3747
v 4.3422 4.2527 -7.3747
v 10.1435 -9.8568 -7.3747
v 18.5157 -9.4206 -7.3747
v 23.7854 3.0662 -7.3746
v 24.2466 0.7887 -7.3746
v 7.7225 8.3678 -7.3745
v 8.3895 -8.9901 -7.3745
v 20.4531 7.9871 -7.3744
v 23.6876 -3.5553 -7.3744
v 6.5339 -7.5519 -7.3743
v 5.1933 -5.9413 -7.3742
v 7.9989 -8.7438 -7.3742
v 16.2252 -10.2515 -7.3742
v 4.7711 5.0848 -7.3741
v 16.9909 9.856 -7.3741
v 18.1369 -9.606 -7.3741
v 21.2163 7.2997 -7.3741
v 22.7476 5.3458 -7.3741
v 7.0765 7.8652 -7.374
v 4.385 -4.5306 -7.3739
v 21.1779 7.3344 -7.3739
v 4.3245 4.2064 -7.3737
v 5.3233 5.9452 -7.3737
v 5.3707 -6.1938 -7.3736
v 10.085 9.6427 -7.3736
v 17.6509 -9.8042 -7.3736
v 3.495 1.2712 -7.3735
v 3.5959 1.9116 -7.3734
v 9.1286 -9.4015 -7.3734
v 10.3661 9.7542 -7.3734
v 10.6528 9.8445 -7.3734
v 21.2708 -7.4254 -7.3734
v 14.7221 10.3103 -7.3733
v 16.0358 10.109 -7.3733
v 23.0322 -5.0222 -7.3733
v 10.7421 -10.0556 -7.3732
v 23.8757 -2.945 -7.3732
v 21.8386 -6.8055 -7.3731
v 4.3646 4.3012 -7.373
v 19.1522 -9.0776 -7.373
v 19.7831 -8.6706 -7.3729
v 19.8486 8.4455 -7.3729
v 23.1471 -4.8033 -7.3729
v 23.4961 -4.0403 -7.3729
v 3.4881 1.2119 -7.3728
v 3.5587 -1.9257 -7.3728
v 7.8198 -8.6209 -7.3728
v 14.6008 10.319 -7.3728
v 20.0142 8.3193 -7.3728
v 24.247 -0.8796 -7.3728
v 7.945 -8.7077 -7.3727
v 8.373 8.7961 -7.3727
v 12.0181 -10.3731 -7.3727
v 13.063 10.3169 -7.3727
v 14.6326 10.3166 -7.3726
v 14.6777 10.313 -7.3726
v 19.1933 8.8675 -7.3726
v 5.3939 -6.2219 -7.3725
v 9.4025 -9.5445 -7.3724
v 21.7968 -6.8497 -7.3724
v 3.6692 -2.4207 -7.3723
v 3.5579 1.7372 -7.3722
v 4.7886 -5.2904 -7.3722
v 18.2312 -9.5648 -7.3722
v 3.8644 2.9616 -7.3721
v 19.078 8.9401 -7.3721
v 24.2351 -1.053 -7.3721
v 4.5279 -4.7964 -7.3719
v 8.6179 -9.1295 -7.3719
v 9.2876 -9.4832 -7.3718
v 12.875 10.3039 -7.3718
v 22.7954 5.265 -7.3718
v 3.4747 1.0954 -7.3717
v 12.9928 10.3124 -7.3716
v 24.2418 -0.9603 -7.3716
v 22.8651 -5.3305 -7.3715
v 15.6915 -10.3623 -7.3714
v 17.3766 9.7313 -7.3714
v 22.8731 5.1421 -7.3714
v 4.1358 3.7417 -7.3713
v 16.5177 -10.1829 -7.3713
v 7.8839 -8.6668 -7.3712
v 4.3364 -4.4059 -7.3711
v 17.4092 -9.8994 -7.3711
v 24.2386 -1.0152 -7.371
v 8.631 8.9561 -7.3709
v 19.0053 8.9766 -7.3709
v 22.403 -6.0621 -7.3709
v 21.1315 -7.5557 -7.3708
v 8.4534 -9.0244 -7.3707
v 9.5253 -9.5939 -7.3707
v 19.7244 8.5228 -7.3707
v 21.2253 -7.4699 -7.3707
v 11.0087 9.9532 -7.3706
v 12.9152 10.3076 -7.3706
v 22.3571 -6.1218 -7.3706
v 23.6458 -3.6728 -7.3706
v 3.7652 2.6292 -7.3705
v 15.7994 -10.3409 -7.3705
v 16.758 9.9242 -7.3705
v 22.7306 -5.5467 -7.3705
v 15.9163 10.1317 -7.3704
v 4.8074 -5.3206 -7.3703
v 6.4133 -7.4258 -7.3701
v 22.3159 -6.1747 -7.3701
v 18.4113 9.2848 -7.37
v 18.9806 8.9882 -7.37
v 5.2918 5.8889 -7.3699
v 24.0622 1.973 -7.3699
v 23.0774 -4.9268 -7.3698
v 16.8836 -10.0651 -7.3697
v 9.9849 -9.7837 -7.3696
v 19.9379 -8.5539 -7.3696
v 3.7824 2.6949 -7.3695
v 4.835 -5.3621 -7.3695
v 6.3904 7.2166 -7.3694
v 10.8334 -10.0792 -7.3693
v 15.8706 10.1404 -7.3693
v 23.855 -2.9945 -7.3693
v 5.3627 5.9939 -7.3692
v 5.7688 -6.7048 -7.3691
v 7.8744 8.4741 -7.3691
v 11.8837 -10.3386 -7.3691
v 22.9181 5.0496 -7.3689
v 4.8978 -5.46 -7.3688
v 23.2101 4.488 -7.3688
v 23.529 -3.9472 -7.3688
v 23.6598 3.4405 -7.3687
v 22.4274 5.835 -7.3686
v 19.9001 -8.5807 -7.3685
v 5.3775 6.0112 -7.3684
v 6.4619 -7.4754 -7.3684
v 22.4233 -6.024 -7.3683
v 15.0796 -10.4437 -7.3681
v 18.6029 -9.3655 -7.368
v 4.1464 -3.9391 -7.3679
v 7.2126 -8.1495 -7.3678
v 15.7665 -10.3439 -7.3678
v 17.5539 9.6536 -7.3677
v 3.4923 -1.3638 -7.3675
v 3.5758 1.7871 -7.3673
v 4.421 4.3935 -7.3673
v 17.3458 9.7354 -7.3673
v 22.447 5.8009 -7.3673
v 18.324 -9.5093 -7.3672
v 19.8581 -8.6106 -7.3671
v 19.5053 8.6579 -7.367
v 18.2021 9.386 -7.3669
v 7.782 8.4003 -7.3668
v 4.0645 3.5532 -7.3667
v 5.2737 -6.0503 -7.3665
v 8.549 8.8976 -7.3663
v 9.2333 9.2642 -7.3663
v 6.4371 7.2615 -7.3662
v 24.0445 -2.2157 -7.3662
v 22.8283 -5.3824 -7.3661
v 4.0385 -3.6733 -7.366
v 4.0501 3.5073 -7.366
v 11.712 10.1139 -7.366
v 6.4223 7.2448 -7.3659
v 15.7411 -10.346 -7.3659
v 12.5668 -10.4385 -7.3658
v 18.2346 9.3703 -7.3658
v 23.1994 -4.6842 -7.3657
v 23.5843 3.6162 -7.3655
v 10.2616 -9.8927 -7.3654
v 23.8719 2.7489 -7.3653
v 16.679 9.9415 -7.3651
v 11.0505 -10.1418 -7.3649
v 11.117 -10.1625 -7.3649
v 20.5053 7.9315 -7.3649
v 23.2828 -4.5237 -7.3649
v 6.4857 -7.491 -7.3647
v 6.4448 -7.4495 -7.3646
v 10.9453 9.9249 -7.3645
v 21.8309 6.6137 -7.3645
v 8.6652 8.9654 -7.3642
v 23.3024 4.2963 -7.3641
v 3.5933 -2.027 -7.3637
v 3.9077 3.0606 -7.3637
v 16.5862 -10.1513 -7.3636
v 17.4342 -9.8788 -7.3636
v 23.5715 -3.8275 -7.3636
v 9.4162 9.354 -7.3632
v 7.81 8.4156 -7.3631
v 21.8575 6.5749 -7.3627
v 22.8088 5.2218 -7.3626
v 19.1441 8.8834 -7.3624
v 4.8221 5.1479 -7.362
v 19.0784 -9.1081 -7.362
v 4.0737 -3.7436 -7.3618
v 19.8166 -8.6318 -7.3617
v 23.2928 -4.4892 -7.3617
v 4.8062 5.1161 -7.3615
v 10.1989 -9.8611 -7.3614
v 4.204 -4.0552 -7.3613
v 5.85 -6.7941 -7.3613
v 4.438 -4.5952 -7.361
v 7.1326 -8.0764 -7.3607
v 9.3468 -9.4979 -7.3606
v 19.0591 -9.1154 -7.3601
v 11.6015 10.0809 -7.3597
v 23.4429 -4.1153 -7.3573
v 4.2148 -4.0561 -7.354
v 3.9225 3.0638 -7.3536
v 23.0533 -4.9267 -7.3534
v 3.5467 -0.067 -7.2572
v 3.5594 -0.3678 -7.2572
v 3.5756 0.5931 -7.2572
v 3.5835 0.7728 -7.2572
v 3.5876 -0.9875 -7.2572
v 3.6403 1.2143 -7.2572
v 3.6834 -1.724 -7.2572
v 3.7056 1.7109 -7.2572
v 3.707 -1.8991 -7.2572
v 3.8126 -2.3751 -7.2572
v 3.8574 2.3818 -7.2572
v 3.8752 -2.6576 -7.2572
v 3.9236 2.6572 -7.2572
v 4.006 -3.091 -7.2572
v 4.1301 3.3023 -7.2572
v 4.1708 -3.6222 -7.2572
v 4.1989 3.5056 -7.2572
v 4.4234 4.0483 -7.2572
v 4.4568 -4.3102 -7.2572
v 4.5017 4.2377 -7.2572
v 4.5218 -4.464 -7.2572
v 4.7987 4.81 -7.2572
v 4.8274 -5.0455 -7.2572
v 4.9339 -5.2473 -7.2572
v 4.9403 5.0792 -7.2572
v 5.0911 -5.4955 -7.2572
v 5.286 5.6154 -7.2572
v 5.393 -5.9726 -7.2572
v 5.4811 5.9084 -7.2572
v 5.5474 -6.176 -7.2572
v 5.8538 6.3919 -7.2572
v 5.954 -6.7071 -7.2572
v 5.962 6.5317 -7.2572
v 6.3891 6.9986 -7.2572
v 6.3999 -7.1938 -7.2572
v 6.5379 7.1615 -7.2572
v 6.5651 -7.3739 -7.2572
v 6.7921 7.3971 -7.2572
v 6.856 -7.6402 -7.2572
v 7.2219 -7.9755 -7.2572
v 7.2225 7.7928 -7.2572
v 7.7378 -8.3701 -7.2572
v 7.7776 8.2177 -7.2572
v 7.9577 8.3543 -7.2572
v 7.9686 -8.5445 -7.2572
v 8.1968 -8.6886 -7.2572
v 8.5111 8.7057 -7.2572
v 8.6926 -9.0019 -7.2572
v 8.7171 8.8352 -7.2572
v 9.0536 -9.1915 -7.2572
v 9.0923 9.0305 -7.2572
v 9.4664 -9.4085 -7.2572
v 9.4664 9.2253 -7.2572
v 9.5858 -9.4592 -7.2572
v 9.9688 9.4324 -7.2572
v 10.3083 -9.7596 -7.2572
v 10.396 9.6049 -7.2572
v 10.4822 -9.815 -7.2572
v 10.7905 9.7293 -7.2572
v 11.1506 -10.0262 -7.2572
v 11.1507 9.843 -7.2572
v 11.3602 9.8906 -7.2572
v 11.4376 -10.091 -7.2572
v 12.052 10.0444 -7.2572
v 12.0694 -10.2304 -7.2572
v 12.2148 -10.2494 -7.2572
v 12.2695 10.0731 -7.2572
v 12.9283 10.1603 -7.2572
v 12.9284 -10.3436 -7.2572
v 13.4267 -10.3658 -7.2572
v 13.4702 10.1844 -7.2572
v 13.8634 -10.3837 -7.2572
v 13.8634 10.2004 -7.2572
v 14.2974 10.1813 -7.2572
v 14.5903 10.1686 -7.2572
v 14.6202 -10.3475 -7.2572
v 14.7065 10.1606 -7.2572
v 14.7788 10.1539 -7.2572
v 14.7983 -10.3367 -7.2572
v 15.2645 -10.2737 -7.2572
v 15.5053 10.056 -7.2572
v 15.6012 -10.2284 -7.2572
v 15.6651 -10.2169 -7.2572
v 15.7472 10.0181 -7.2572
v 15.7712 -10.196 -7.2572
v 16.2287 -10.0945 -7.2572
v 16.2391 9.9089 -7.2572
v 16.484 -10.038 -7.2572
v 16.4918 9.8528 -7.2572
v 16.6581 -9.9835 -7.2572
v 16.7658 9.7672 -7.2572
v 17.3262 9.5911 -7.2572
v 17.3587 -9.7612 -7.2572
v 17.6781 9.4474 -7.2572
v 17.8077 -9.5767 -7.2572
v 18.1682 -9.4287 -7.2572
v 18.1682 9.2454 -7.2572
v 18.6899 -9.158 -7.2572
v 18.732 8.9528 -7.2572
v 19.0097 -8.99 -7.2572
v 19.0097 8.8069 -7.2572
v 19.5445 -8.6466 -7.2572
v 19.6111 8.421 -7.2572
v 19.754 -8.5113 -7.2572
v 19.7621 8.3229 -7.2572
v 19.9654 -8.35 -7.2572
v 20.1912 7.9948 -7.2572
v 20.414 7.8247 -7.2572
v 20.4141 -8.0079 -7.2572
v 20.6822 -7.7661 -7.2572
v 20.701 7.5652 -7.2572
v 21.109 7.1922 -7.2572
v 21.1207 -7.3654 -7.2572
v 21.2693 7.0182 -7.2572
v 21.2807 -7.1907 -7.2572
v 21.7231 -6.7081 -7.2572
v 21.7236 6.5239 -7.2572
v 22.1184 -6.1917 -7.2572
v 22.1469 5.9686 -7.2572
v 22.2828 -5.9755 -7.2572
v 22.3078 5.7527 -7.2572
v 22.4362 -5.7345 -7.2572
v 22.5125 5.4313 -7.2572
v 22.7093 -5.3055 -7.2572
v 22.7465 5.0642 -7.2572
v 22.8078 -5.1254 -7.2572
v 23.0263 4.5272 -7.2572
v 23.1557 -4.464 -7.2572
v 23.1759 4.2377 -7.2572
v 23.2133 -4.328 -7.2572
v 23.4193 3.6476 -7.2572
v 23.5069 -3.6221 -7.2572
v 23.5215 3.3958 -7.2572
v 23.5955 -3.3399 -7.2572
v 23.6761 2.9035 -7.2572
v 23.7807 -2.746 -7.2572
v 23.7853 2.5535 -7.2572
v 23.8245 2.3744 -7.2572
v 23.8359 -2.4991 -7.2572
v 23.9658 1.7298 -7.2572
v 23.9745 -1.8807 -7.2572
v 23.9906 -1.759 -7.2572
v 24.0209 1.3297 -7.2572
v 24.0908 -1.002 -7.2572
v 24.094 0.7758 -7.2572
v 24.1099 0.4124 -7.2572
v 24.113 -0.5037 -7.2572
v 24.1309 -0.067 -7.2572
v 8.4397 -10.4579 -7.2571
v 3.479 -5.5039 -7.2567
v 7.434 -9.8743 -7.2565
v 17.4449 -11.2088 -7.2565
v 4.5524 -7.1936 -7.2557
v 7.5804 -9.9617 -7.2553
v 9.0466 10.5728 -7.2553
v 3.0515 4.4046 -7.2552
v 6.6502 -9.3176 -7.2551
v 4.615 -7.2823 -7.2549
v 8.2861 -10.3804 -7.2549
v 6.7415 9.1978 -7.2548
v 6.5717 -9.2497 -7.2547
v 15.2576 11.5044 -7.2546
v 5.2673 -8.0457 -7.2545
v 18.5591 -10.7904 -7.2543
v 6.7321 -9.3742 -7.2542
v 10.994 -11.4362 -7.2542
v 3.5422 -5.6336 -7.2541
v 5.9454 -8.7191 -7.2541
v 12.379 11.5002 -7.254
v 18.5173 -10.8101 -7.254
v 3.5548 -5.6581 -7.2539
v 18.2998 -10.8922 -7.2539
v 24.1444 -5.6156 -7.2539
v 3.9659 6.166 -7.2538
v 8.2167 -10.3435 -7.2538
v 5.2251 -7.9983 -7.2537
v 9.1493 -10.8033 -7.2537
v 19.4477 10.1673 -7.2536
v 23.0988 7.0466 -7.2536
v 3.5327 5.4324 -7.2534
v 3.5879 -5.7153 -7.2534
v 19.362 -10.398 -7.2534
v 20.1091 -9.9563 -7.2534
v 23.0794 7.0722 -7.2533
v 18.4586 10.6487 -7.2531
v 21.7808 -8.6739 -7.2531
v 5.9024 -8.6781 -7.253
v 9.2085 10.6424 -7.253
v 23.6517 6.2669 -7.253
v 25.2216 -2.74 -7.253
v 3.9768 -6.3657 -7.2529
v 24.9335 -3.7746 -7.2529
v 4.0445 -6.4764 -7.2528
v 4.0916 -6.5479 -7.2528
v 19.3672 10.2101 -7.2528
v 23.6482 -6.4548 -7.2528
v 24.1928 5.3323 -7.2528
v 24.5783 4.5297 -7.2528
v 2.5148 2.8261 -7.2527
v 3.5534 5.4725 -7.2527
v 19.4045 -10.3761 -7.2527
v 8.505 -10.4891 -7.2526
v 14.8311 -11.7452 -7.2526
v 23.6368 6.29 -7.2526
v 2.6979 3.4342 -7.2525
v 2.7218 3.5148 -7.2525
v 2.7327 3.5516 -7.2525
v 3.1248 -4.7721 -7.2525
v 20.1902 9.7243 -7.2525
v 21.8933 8.3778 -7.2525
v 2.1818 -1.0245 -7.2524
v 3.4411 -5.4254 -7.2524
v 5.3216 -8.0987 -7.2524
v 7.4824 9.7222 -7.2524
v 9.3416 10.6953 -7.2524
v 21.7449 -8.7061 -7.2524
v 23.6954 -6.3733 -7.2524
v 24.9104 -3.8537 -7.2524
v 2.5068 2.7938 -7.2523
v 5.9628 8.5493 -7.2523
v 17.3518 -11.2357 -7.2523
v 20.0351 9.8165 -7.2523
v 20.2487 9.6865 -7.2523
v 20.9509 -9.3694 -7.2523
v 2.2767 1.617 -7.2522
v 9.5001 10.7572 -7.2522
v 18.2547 -10.9098 -7.2522
v 24.8967 -3.8984 -7.2522
v 24.9077 3.6821 -7.2522
v 24.9145 3.6587 -7.2522
v 2.2792 1.6384 -7.2521
v 24.0733 5.5592 -7.2521
v 24.9304 3.6035 -7.2521
v 2.6236 -3.368 -7.252
v 3.4415 5.243 -7.252
v 3.5798 5.5181 -7.252
v 3.8858 -6.2124 -7.252
v 10.156 11.0036 -7.252
v 19.1729 -10.4891 -7.252
v 19.4508 -10.3494 -7.252
v 20.3657 9.6048 -7.252
v 2.2971 -1.9693 -7.2519
v 3.0295 -4.5305 -7.2519
v 8.4122 10.2607 -7.2519
v 21.6423 8.6099 -7.2519
v 25.2261 2.5333 -7.2519
v 6.5872 9.0782 -7.2518
v 7.7432 -10.0595 -7.2518
v 9.4155 -10.9071 -7.2518
v 9.5703 10.7845 -7.2518
v 10.3077 -11.231 -7.2518
v 21.7093 -8.7371 -7.2518
v 21.7396 8.5234 -7.2518
v 22.5747 7.672 -7.2518
v 23.7481 6.103 -7.2518
v 24.6221 -4.5981 -7.2518
v 25.0316 -3.4408 -7.2518
v 2.6964 -3.6088 -7.2517
v 15.0948 11.5258 -7.2517
v 19.2453 10.2702 -7.2517
v 19.9345 -10.0573 -7.2517
v 23.7656 -6.2518 -7.2517
v 3.5339 -5.6125 -7.2516
v 15.9921 11.3945 -7.2516
v 16.643 -11.443 -7.2516
v 18.344 10.6894 -7.2516
v 3.115 4.5691 -7.2515
v 10.0665 10.9773 -7.2515
v 11.4166 -11.5214 -7.2515
v 15.7698 -11.6252 -7.2515
v 22.3261 7.9435 -7.2515
v 24.2644 -5.3677 -7.2515
v 25.4554 1.1748 -7.2515
v 2.4801 2.6707 -7.2514
v 15.858 11.4244 -7.2514
v 2.2764 -1.7742 -7.2513
v 2.2976 1.7904 -7.2513
v 3.0214 4.3271 -7.2513
v 3.1589 -4.8504 -7.2513
v 4.5538 7.0103 -7.2513
v 7.3485 -9.8147 -7.2513
v 7.6554 -10.005 -7.2513
v 8.3181 10.2141 -7.2513
v 9.0804 -10.7716 -7.2513
v 10.0349 10.9677 -7.2513
v 16.3726 11.3149 -7.2513
v 17.2729 11.0764 -7.2513
v 19.0755 10.3531 -7.2513
v 22.9632 7.2137 -7.2513
v 24.614 4.4333 -7.2513
v 25.0067 3.343 -7.2513
v 3.1356 4.6182 -7.2512
v 11.9574 -11.633 -7.2512
v 22.4252 7.8398 -7.2512
v 24.284 5.144 -7.2512
v 2.4086 -2.5115 -7.2511
v 2.7977 3.7544 -7.2511
v 3.1521 4.6539 -7.2511
v 24.0748 -5.7382 -7.2511
v 4.0835 6.3481 -7.251
v 17.7093 -11.123 -7.251
v 23.2387 -7.0334 -7.251
v 4.7196 -7.403 -7.2509
v 11.5305 -11.5453 -7.2509
v 19.5259 10.1212 -7.2509
v 22.4601 -7.9887 -7.2509
v 23.2261 6.8625 -7.2509
v 23.5378 6.4325 -7.2509
v 16.6941 -11.4314 -7.2508
v 17.5211 11.0028 -7.2508
v 18.1186 10.7797 -7.2508
v 24.202 -5.4886 -7.2508
v 24.5792 -4.7034 -7.2508
v 24.6942 -4.4122 -7.2508
v 24.7109 4.1864 -7.2508
v 4.2038 6.5207 -7.2507
v 15.5667 -11.6479 -7.2507
v 17.1911 11.1006 -7.2507
v 2.813 -3.9805 -7.2506
v 7.657 9.8245 -7.2506
v 17.6246 10.9721 -7.2506
v 20.0617 9.7991 -7.2506
v 20.9141 9.2109 -7.2506
v 10.4848 11.1002 -7.2505
v 2.3865 2.2239 -7.2504
v 8.5876 10.346 -7.2503
v 24.4969 4.712 -7.2503
v 2.5062 -2.9793 -7.2502
v 9.9501 -11.1173 -7.2502
v 25.452 -1.3834 -7.2502
v 25.0271 3.2688 -7.2501
v 9.8289 10.8862 -7.25
v 10.929 -11.4156 -7.25
v 18.6566 10.5596 -7.25
v 23.5313 -6.6236 -7.25
v 4.6384 7.1219 -7.2499
v 12.5448 11.5209 -7.2499
v 12.862 -11.7461 -7.2499
v 14.656 -11.7522 -7.2499
v 16.7609 -11.414 -7.2499
v 21.2264 -9.1448 -7.2499
v 24.115 -5.6662 -7.2499
v 2.497 -2.9374 -7.2498
v 5.3081 7.8994 -7.2498
v 10.2331 -11.2075 -7.2498
v 24.4988 -4.8883 -7.2498
v 3.9478 6.1299 -7.2497
v 23.6183 -6.4973 -7.2497
v 24.5645 4.5592 -7.2497
v 25.249 -2.5969 -7.2497
v 7.4416 9.6944 -7.2496
v 16.1494 -11.5447 -7.2496
v 24.2711 5.1673 -7.2495
v 2.1932 -1.1162 -7.2494
v 2.7866 3.7193 -7.2494
v 3.3664 -5.2706 -7.2494
v 20.7305 -9.5254 -7.2494
v 23.0935 -7.229 -7.2494
v 24.1425 5.4299 -7.2494
v 6.1265 -8.8681 -7.2493
v 11.3366 11.3192 -7.2493
v 19.2161 10.2824 -7.2493
v 3.4805 5.3176 -7.2491
v 11.0936 11.268 -7.2491
v 2.4777 -2.8407 -7.249
v 2.7339 -3.7301 -7.249
v 8.431 10.2675 -7.249
v 19.2435 -10.4519 -7.249
v 20.2827 -9.8425 -7.249
v 24.2957 -5.2966 -7.249
v 24.7935 3.9707 -7.249
v 2.7491 3.5971 -7.2489
v 2.8374 3.8538 -7.2488
v 5.2014 7.7824 -7.2488
v 7.2981 9.5938 -7.2488
v 19.3929 10.1956 -7.2488
v 19.5991 -10.2601 -7.2488
v 20.4491 -9.7265 -7.2488
v 20.9991 9.1461 -7.2488
v 24.2117 5.2866 -7.2488
v 12.0484 -11.642 -7.2487
v 18.4617 -10.8269 -7.2487
v 23.3216 6.7317 -7.2487
v 6.6591 9.1347 -7.2486
v 10.6386 -11.3272 -7.2486
v 22.5263 -7.9094 -7.2486
v 24.1235 5.467 -7.2486
v 3.6691 5.6663 -7.2485
v 17.1396 -11.2951 -7.2485
v 18.979 -10.5822 -7.2485
v 25.1364 -3.0921 -7.2485
v 25.3229 2.0692 -7.2485
v 2.1858 0.8954 -7.2484
v 5.719 -8.4937 -7.2484
v 8.9925 10.5443 -7.2484
v 18.0112 -11.0031 -7.2484
v 24.1027 -5.6855 -7.2484
v 24.4858 -4.9137 -7.2484
v 8.1625 10.1259 -7.2483
v 8.6909 -10.5785 -7.2482
v 17.6476 10.9623 -7.2482
v 3.9575 -6.3262 -7.2481
v 7.8231 9.9228 -7.2481
v 10.5865 -11.3129 -7.2481
v 15.7827 11.4356 -7.2481
v 21.5601 8.6772 -7.2481
v 24.7174 -4.3441 -7.2481
v 18.5005 10.6285 -7.248
v 19.577 -10.2722 -7.248
v 22.9431 -7.4184 -7.248
v 2.9465 -4.3144 -7.2479
v 3.4988 5.3526 -7.2478
v 3.5212 -5.5797 -7.2478
v 9.3298 -10.8703 -7.2478
v 10.8361 11.2057 -7.2478
v 4.4047 6.8001 -7.2477
v 7.909 -10.154 -7.2477
v 18.1935 10.7477 -7.2477
v 20.8557 9.2502 -7.2477
v 3.34 -5.2109 -7.2476
v 8.3569 -10.4116 -7.2476
v 25.3367 2.0037 -7.2476
v 2.3841 -2.3843 -7.2475
v 3.6669 -5.8416 -7.2475
v 4.4078 -6.9833 -7.2475
v 6.4046 8.9212 -7.2475
v 19.2801 -10.4326 -7.2475
v 25.3625 1.8762 -7.2475
v 17.6213 -11.1515 -7.2474
v 21.173 9.0061 -7.2474
v 25.248 2.4135 -7.2474
v 2.5991 3.0989 -7.2473
v 4.8069 7.3224 -7.2473
v 9.0875 10.5882 -7.2473
v 9.6295 -10.9888 -7.2473
v 3.6231 -5.7659 -7.2472
v 23.8525 -6.1082 -7.2472
v 7.6145 -9.9778 -7.2471
v 9.7022 -11.0151 -7.2469
v 20.1196 9.7611 -7.2469
v 22.9016 7.2809 -7.2469
v 23.1633 6.9501 -7.2469
v 25.1996 2.6463 -7.2469
v 25.3495 -2.1318 -7.2469
v 3.333 5.0161 -7.2468
v 5.4729 -8.2466 -7.2468
v 6.9445 9.3392 -7.2468
v 11.7996 11.419 -7.2468
v 2.7879 -3.9046 -7.2467
v 2.9237 4.0725 -7.2467
v 6.5361 9.0306 -7.2467
v 2.5739 -3.187 -7.2466
v 9.0539 -10.755 -7.2466
v 10.0127 -11.1378 -7.2466
v 11.1273 -11.4575 -7.2466
v 9.3034 -10.859 -7.2465
v 21.9 -8.5493 -7.2465
v 21.9928 8.2742 -7.2465
v 23.6884 6.1951 -7.2465
v 24.4657 -4.9534 -7.2465
v 25.4155 1.4582 -7.2465
v 10.2193 11.0176 -7.2464
v 23.5846 -6.5426 -7.2464
v 25.1104 2.9865 -7.2464
v 8.1087 -10.2736 -7.2463
v 3.0669 -4.6152 -7.2462
v 3.932 6.0986 -7.2462
v 18.558 10.6028 -7.2462
v 19.8305 9.9328 -7.2462
v 24.9514 -3.6947 -7.2462
v 5.7937 8.3806 -7.2461
v 7.3905 9.6561 -7.2461
v 17.8973 10.8648 -7.2461
v 25.5307 -0.1116 -7.2461
v 15.013 -11.717 -7.246
v 20.3976 9.5769 -7.246
v 3.6566 -5.8214 -7.2459
v 15.4758 11.4722 -7.2459
v 3.0949 4.5041 -7.2458
v 15.5621 11.462 -7.2458
v 17.0099 -11.335 -7.2458
v 20.0281 -9.9983 -7.2458
v 24.8775 -3.9354 -7.2458
v 25.376 1.7703 -7.2458
v 2.7635 3.6372 -7.2457
v 2.7815 -3.8844 -7.2457
v 4.7577 -7.4427 -7.2457
v 22.1557 8.1115 -7.2457
v 2.3193 -2.0711 -7.2456
v 13.8659 11.6007 -7.2456
v 15.7194 11.4434 -7.2456
v 17.576 -11.1642 -7.2456
v 2.1755 0.6169 -7.2455
v 18.863 10.4547 -7.2455
v 25.1349 2.9111 -7.2455
v 12.7066 -11.7229 -7.2454
v 17.8019 -11.0842 -7.2454
v 24.3862 4.9303 -7.2454
v 24.8139 3.9192 -7.2454
v 18.2104 -10.9213 -7.2453
v 6.857 -9.4564 -7.2452
v 8.9715 10.5316 -7.2452
v 11.8843 -11.6168 -7.2452
v 19.5043 -10.3122 -7.2452
v 8.7631 10.4296 -7.2451
v 24.3667 -5.1533 -7.2451
v 24.544 4.6032 -7.2451
v 24.6486 4.3321 -7.2451
v 18.4223 -10.8388 -7.245
v 18.5254 10.6165 -7.245
v 8.924 -10.692 -7.2449
v 11.1583 -11.4625 -7.2449
v 4.188 -6.6736 -7.2448
v 11.7182 11.3994 -7.2448
v 24.2134 -5.4583 -7.2448
v 25.1011 -3.1976 -7.2448
v 3.2317 4.805 -7.2447
v 10.0477 -11.149 -7.2447
v 23.5082 6.4667 -7.2447
v 24.5233 -4.8288 -7.2447
v 3.6149 5.567 -7.2446
v 11.2362 -11.4781 -7.2446
v 22.2322 -8.2168 -7.2446
v 2.2137 1.0779 -7.2445
v 19.158 10.3066 -7.2445
v 24.2322 5.2373 -7.2445
v 16.5862 11.2657 -7.2444
v 16.8149 11.211 -7.2444
v 24.8135 -4.0941 -7.2444
v 2.4647 -2.7571 -7.2443
v 2.9181 -4.2364 -7.2443
v 10.9665 11.239 -7.2443
v 13.6847 11.5936 -7.2443
v 18.7344 -10.6983 -7.2443
v 3.7755 -6.0196 -7.2442
v 4.4662 -7.0616 -7.2442
v 11.323 -11.4956 -7.2442
v 3.8302 5.9292 -7.2441
v 6.2112 8.7557 -7.2441
v 23.2481 6.8263 -7.2441
v 8.4637 10.2792 -7.244
v 9.4191 10.7185 -7.244
v 25.1803 -2.9072 -7.244
v 3.0881 4.4819 -7.2439
v 4.31 -6.8474 -7.2439
v 9.8924 10.9069 -7.2439
v 3.4002 5.1447 -7.2438
v 23.8655 5.8936 -7.2438
v 3.2387 -5.0023 -7.2437
v 3.6426 -5.794 -7.2437
v 19.9083 9.8863 -7.2437
v 7.2227 9.5366 -7.2436
v 8.8774 -10.6669 -7.2436
v 25.3918 1.6257 -7.2436
v 16.3306 -11.5014 -7.2435
v 19.071 -10.5318 -7.2435
v 2.6778 -3.5248 -7.2434
v 20.6039 9.4299 -7.2434
v 24.395 4.9093 -7.2434
v 24.9589 -3.661 -7.2434
v 25.1578 2.8214 -7.2434
v 2.3222 1.8992 -7.2433
v 2.6523 -3.4392 -7.2433
v 8.2391 10.1687 -7.2433
v 23.3948 -6.8061 -7.2433
v 24.6293 4.3773 -7.2433
v 3.7854 5.8546 -7.2432
v 12.6739 11.5332 -7.2432
v 16.8913 11.1872 -7.2432
v 18.3043 10.7003 -7.2432
v 24.9498 3.5112 -7.2432
v 4.3319 6.6903 -7.2431
v 13.4576 -11.7662 -7.2431
v 17.4556 11.0153 -7.2431
v 22.0499 8.2148 -7.2431
v 16.2966 11.3241 -7.243
v 8.569 -10.5125 -7.2429
v 10.3751 -11.2437 -7.2429
v 10.7372 11.1719 -7.2429
v 19.9073 -10.0697 -7.2429
v 25.3086 -2.3002 -7.2429
v 2.2618 1.4321 -7.2428
v 8.1527 -10.2959 -7.2428
v 16.9623 11.1648 -7.2428
v 17.3642 11.042 -7.2428
v 2.1602 -0.3488 -7.2427
v 7.8724 9.948 -7.2427
v 17.8128 10.8945 -7.2427
v 19.7842 -10.1443 -7.2426
v 23.3991 6.6173 -7.2426
v 25.391 -1.8236 -7.2426
v 25.1521 -3.0187 -7.2425
v 2.4655 2.5631 -7.2424
v 11.888 11.4317 -7.2424
v 12.1517 11.4659 -7.2424
v 20.7482 9.3228 -7.2424
v 16.7566 11.2256 -7.2423
v 24.6486 -4.5092 -7.2423
v 2.2539 1.3672 -7.2422
v 7.7232 9.8566 -7.2421
v 16.5071 -11.4627 -7.2421
v 2.3776 2.1527 -7.242
v 3.2666 -5.0612 -7.242
v 6.2752 8.8089 -7.242
v 20.4919 -9.6902 -7.242
v 24.8741 3.7582 -7.242
v 25.173 2.7597 -7.242
v 15.8623 -11.6001 -7.2419
v 19.6943 10.0159 -7.2419
v 22.7864 -7.6009 -7.2419
v 3.4159 -5.3559 -7.2418
v 12.0356 11.4509 -7.2418
v 2.4356 -2.6117 -7.2417
v 3.6957 5.7017 -7.2417
v 7.1011 -9.6308 -7.2417
v 8.1013 10.0846 -7.2417
v 8.7453 -10.6002 -7.2417
v 9.6359 10.8023 -7.2417
v 22.9217 7.2549 -7.2417
v 7.8109 -10.0911 -7.2416
v 10.275 11.03 -7.2416
v 16.0658 -11.5569 -7.2416
v 25.383 -1.8818 -7.2416
v 25.471 1.0231 -7.2416
v 5.5845 -8.3535 -7.2415
v 2.6737 3.3249 -7.2414
v 2.9784 4.1975 -7.2414
v 22.7418 -7.6514 -7.2414
v 23.8081 5.991 -7.2414
v 14.4273 11.5734 -7.2412
v 20.5029 9.4991 -7.2412
v 23.3264 -6.8989 -7.2412
v 25.5013 0.5618 -7.2412
v 2.2384 1.2396 -7.2411
v 4.1653 -6.6389 -7.2411
v 8.8354 10.4615 -7.2411
v 14.9279 11.5412 -7.2411
v 7.3022 -9.7727 -7.241
v 23.9424 5.7691 -7.241
v 25.3608 -2.0548 -7.241
v 2.4553 -2.6968 -7.2409
v 17.2468 -11.258 -7.2409
v 17.8297 -11.0699 -7.2409
v 22.0014 -8.4433 -7.2409
v 23.9463 -5.9426 -7.2409
v 23.7929 -6.1959 -7.2407
v 16.1654 11.3508 -7.2406
v 16.7075 11.2378 -7.2406
v 24.0133 5.646 -7.2406
v 5.5305 -8.2989 -7.2405
v 9.5251 -10.9413 -7.2405
v 20.6654 -9.5639 -7.2405
v 25.4678 -1.228 -7.2405
v 7.0277 9.3936 -7.2404
v 8.0098 10.0299 -7.2404
v 10.4753 -11.2722 -7.2404
v 18.6502 -10.7374 -7.2404
v 18.9571 10.403 -7.2404
v 20.5938 -9.6147 -7.2404
v 2.5564 -3.117 -7.2403
v 25.283 2.2212 -7.2403
v 25.4978 -0.8086 -7.2403
v 3.7622 -5.9918 -7.2402
v 3.8293 -6.1013 -7.2402
v 25.0519 -3.3433 -7.2402
v 3.193 4.7197 -7.2401
v 20.4289 9.5494 -7.2401
v 24.3287 5.0352 -7.2401
v 24.8602 -3.9687 -7.2401
v 7.9912 -10.2007 -7.24
v 24.8248 3.8807 -7.2399
v 2.2528 -1.517 -7.2398
v 4.376 -6.9347 -7.2398
v 19.6225 10.0552 -7.2398
v 4.2728 6.6037 -7.2397
v 15.2291 -11.6826 -7.2397
v 16.1152 11.361 -7.2397
v 3.0092 4.2797 -7.2396
v 2.9874 -4.3986 -7.2395
v 21.2704 8.9171 -7.2394
v 25.4836 0.9106 -7.2394
v 5.5042 8.0878 -7.2392
v 11.6474 -11.5615 -7.2391
v 4.3681 6.7383 -7.239
v 14.7778 11.5561 -7.239
v 19.5958 10.0698 -7.239
v 3.2039 -4.9223 -7.2389
v 4.8083 -7.4956 -7.2389
v 12.8918 11.5568 -7.2389
v 18.1053 -10.9608 -7.2389
v 25.2671 -2.4711 -7.2389
v 2.1521 -0.063 -7.2388
v 11.7997 -11.5957 -7.2388
v 12.7584 11.5412 -7.2388
v 24.9693 3.4435 -7.2388
v 3.723 -5.9276 -7.2387
v 17.9997 10.8172 -7.2387
v 23.4448 -6.7329 -7.2387
v 9.0089 -10.7267 -7.2386
v 9.951 10.9257 -7.2386
v 11.4564 11.3362 -7.2386
v 12.4137 -11.6778 -7.2386
v 13.8673 -11.7785 -7.2386
v 2.5846 3.0283 -7.2385
v 12.8352 11.5509 -7.2385
v 18.8615 -10.6324 -7.2384
v 25.4854 -1.0644 -7.2384
v 2.564 2.9561 -7.2383
v 3.2979 4.931 -7.2383
v 8.6833 10.3831 -7.2381
v 24.0001 5.6651 -7.2381
v 24.3195 -5.2336 -7.238
v 7.9165 9.9706 -7.2379
v 24.4427 4.8043 -7.2379
v 24.7495 4.0619 -7.2376
v 4.2514 -6.7584 -7.2374
v 23.4734 6.5068 -7.2374
v 23.8976 -6.0198 -7.2374
v 5.5384 8.1207 -7.2373
v 5.5624 -8.3278 -7.2371
v 17.1075 11.1178 -7.2371
v 22.7832 7.4144 -7.2371
v 25.0718 3.0912 -7.2371
v 17.0212 11.1413 -7.237
v 24.8311 3.8581 -7.2369
v 10.5972 11.1235 -7.2368
v 18.725 10.5159 -7.2367
v 21.3042 8.8862 -7.2367
v 24.4089 -5.0549 -7.2365
v 15.9713 -11.5724 -7.2364
v 24.7366 -4.2765 -7.2364
v 2.8804 3.9401 -7.2362
v 5.6225 -8.3889 -7.2362
v 10.7141 -11.3425 -7.2362
v 2.351 2.0138 -7.2361
v 17.7661 10.9083 -7.2361
v 23.8827 5.858 -7.236
v 7.0881 9.433 -7.2359
v 22.8153 7.3736 -7.2357
v 8.0447 10.0464 -7.2356
v 2.3666 -2.2616 -7.2355
v 19.7795 9.9576 -7.2355
v 6.3762 -9.071 -7.2354
v 16.8542 -11.377 -7.2354
v 17.8675 -11.0501 -7.2353
v 20.5341 -9.6544 -7.2352
v 24.4303 4.8254 -7.2352
v 19.7069 -10.1851 -7.2351
v 2.8986 3.9896 -7.2349
v 16.9179 -11.3549 -7.2349
v 10.7928 -11.3662 -7.2348
v 2.9047 -4.1831 -7.2347
v 3.312 -5.1367 -7.2347
v 4.9017 -7.6034 -7.2346
v 6.3271 -9.0286 -7.2344
v 8.8066 -10.6247 -7.2344
v 9.7604 -11.0307 -7.2344
v 3.7261 5.7422 -7.2341
v 18.7612 10.4981 -7.2341
v 24.4239 -5.0185 -7.234
v 2.8687 -4.0984 -7.2338
v 8.8951 10.4856 -7.2337
v 19.6869 -10.1954 -7.2336
v 3.7485 5.7815 -7.233
v 9.8315 -11.0607 -7.233
v 3.7057 -0.0674 -7.0501
v 3.7145 -0.2933 -7.0501
v 3.7325 0.5433 -7.0501
v 3.7419 0.7588 -7.0501
v 3.7446 -0.9742 -7.0501
v 3.7938 1.1649 -7.0501
v 3.8236 -1.5762 -7.0501
v 3.8621 1.683 -7.0501
v 3.8633 -1.8711 -7.0501
v 3.9473 -2.2494 -7.0501
v 4.029 -2.6184 -7.0501
v 4.0336 2.445 -7.0501
v 4.0766 2.6145 -7.0501
v 4.1572 -3.0451 -7.0501
v 4.2791 3.2499 -7.0501
v 4.3201 -3.5676 -7.0501
v 4.3474 3.4498 -7.0501
v 4.5525 3.9449 -7.0501
v 4.5867 -4.2094 -7.0501
v 4.646 4.1709 -7.0501
v 4.6657 -4.3963 -7.0501
v 4.927 4.7128 -7.0501
v 4.9611 -4.961 -7.0501
v 5.0702 -5.1684 -7.0501
v 5.0778 4.9992 -7.0501
v 5.2993 -5.5289 -7.0501
v 5.4869 5.6358 -7.0501
v 5.5234 -5.8819 -7.0501
v 5.61 5.8154 -7.0501
v 5.6195 -6.0097 -7.0501
v 5.9767 6.292 -7.0501
v 6.0757 -6.6053 -7.0501
v 6.0832 6.4297 -7.0501
v 6.364 6.7363 -7.0501
v 6.4652 -7.0302 -7.0501
v 6.6507 7.0496 -7.0501
v 6.6774 -7.2614 -7.0501
v 6.8482 7.2334 -7.0501
v 6.8888 -7.4549 -7.0501
v 7.3245 -7.8542 -7.0501
v 7.3248 7.6712 -7.0501
v 7.7974 -8.2162 -7.0501
v 7.8153 8.0468 -7.0501
v 8.0485 8.2238 -7.0501
v 8.0591 -8.4139 -7.0501
v 8.2837 -8.5564 -7.0501
v 8.6451 8.6029 -7.0501
v 8.7719 -8.8662 -7.0501
v 8.7962 8.6972 -7.0501
v 9.0095 -8.9902 -7.0501
v 9.2422 8.9293 -7.0501
v 9.534 -9.2646 -7.0501
v 9.5341 9.0814 -7.0501
v 9.6503 -9.3143 -7.0501
v 10.0731 9.3041 -7.0501
v 10.3629 -9.6104 -7.0501
v 10.4488 9.4551 -7.0501
v 10.5022 -9.6549 -7.0501
v 10.7465 9.5489 -7.0501
v 11.1922 -9.8728 -7.0501
v 11.1923 9.6896 -7.0501
v 11.3795 9.7325 -7.0501
v 11.4904 -9.9403 -7.0501
v 12.0794 9.8881 -7.0501
v 12.0966 -10.0739 -7.0501
v 12.2415 -10.0929 -7.0501
v 12.6264 9.9603 -7.0501
v 12.9424 10.002 -7.0501
v 12.9425 -10.1853 -7.0501
v 13.458 -10.2084 -7.0501
v 13.5252 10.028 -7.0501
v 13.8629 -10.2247 -7.0501
v 13.863 10.0414 -7.0501
v 14.2905 10.0227 -7.0501
v 14.5575 -10.1921 -7.0501
v 14.5791 10.0101 -7.0501
v 14.7038 10.0028 -7.0501
v 14.7642 9.997 -7.0501
v 14.7833 -10.1787 -7.0501
v 15.2427 -10.1175 -7.0501
v 15.4773 9.901 -7.0501
v 15.5743 -10.0734 -7.0501
v 15.6175 -10.0657 -7.0501
v 15.7173 9.862 -7.0501
v 15.7409 -10.04 -7.0501
v 16.2201 9.7504 -7.0501
v 16.3559 -9.9037 -7.0501
v 16.4432 -9.8844 -7.0501
v 16.4509 9.6993 -7.0501
v 16.6147 -9.8312 -7.0501
v 16.8094 9.5871 -7.0501
v 17.2724 9.4415 -7.0501
v 17.3046 -9.6133 -7.0501
v 17.5843 9.3146 -7.0501
v 17.6618 -9.4658 -7.0501
v 18.1013 -9.2844 -7.0501
v 18.1014 9.1011 -7.0501
v 18.615 -9.0181 -7.0501
v 18.6399 8.822 -7.0501
v 18.9297 -8.8525 -7.0501
v 18.9297 8.6695 -7.0501
v 19.3966 -8.5538 -7.0501
v 19.5498 8.2727 -7.0501
v 19.6633 -8.3823 -7.0501
v 19.671 8.1936 -7.0501
v 19.8713 -8.2231 -7.0501
v 20.071 7.8871 -7.0501
v 20.3125 7.7022 -7.0501
v 20.3126 -7.8855 -7.0501
v 20.5612 -7.662 -7.0501
v 20.5898 7.4525 -7.0501
v 20.9972 7.0801 -7.0501
v 21.0083 -7.2531 -7.0501
v 21.202 6.8576 -7.0501
v 21.314 -6.9193 -7.0501
v 21.6016 -6.6057 -7.0501
v 21.6019 6.422 -7.0501
v 21.9842 -6.1063 -7.0501
v 22.0572 5.8257 -7.0501
v 22.1524 -5.8847 -7.0501
v 22.177 5.6628 -7.0501
v 22.3106 -5.6362 -7.0501
v 22.3785 5.3462 -7.0501
v 22.5726 -5.2248 -7.0501
v 22.609 4.9846 -7.0501
v 22.6928 -5.0048 -7.0501
v 22.8692 4.4856 -7.0501
v 23.0118 -4.3963 -7.0501
v 23.0317 4.1708 -7.0501
v 23.0722 -4.2543 -7.0501
v 23.2541 3.6319 -7.0501
v 23.3576 -3.5675 -7.0501
v 23.3719 3.342 -7.0501
v 23.4476 -3.2823 -7.0501
v 23.5436 2.7959 -7.0501
v 23.6283 -2.7054 -7.0501
v 23.6316 2.5127 -7.0501
v 23.6783 -2.4804 -7.0501
v 23.7088 2.1622 -7.0501
v 23.8104 1.7017 -7.0501
v 23.8182 -1.8531 -7.0501
v 23.8287 -1.7735 -7.0501
v 23.8563 1.3688 -7.0501
v 23.9325 -0.9879 -7.0501
v 23.9355 0.7625 -7.0501
v 23.9538 0.3446 -7.0501
v 23.9556 -0.4724 -7.0501
v 23.9719 -0.0675 -7.0501
v 8.3628 -10.6051 -7.0444
v 3.3319 -5.581 -7.044
v 7.3567 -10.0212 -7.0437
v 17.496 -11.367 -7.0436
v 6.5496 -9.4478 -7.0435
v 4.466 -7.3575 -7.0432
v 4.4848 -7.3831 -7.0432
v 4.3905 -7.2522 -7.0431
v 10.9548 -11.5956 -7.0431
v 5.1465 -8.1579 -7.0428
v 8.9794 10.7241 -7.0426
v 5.8341 -8.8411 -7.0424
v 18.5829 -10.9611 -7.0424
v 6.6409 9.3295 -7.0423
v 8.203 -10.525 -7.0423
v 6.4461 -9.3601 -7.0421
v 3.8265 6.2548 -7.042
v 15.2784 11.6698 -7.0419
v 3.3965 -5.7118 -7.0418
v 18.6258 -10.9419 -7.0418
v 3.4091 -5.7366 -7.0417
v 5.1031 -8.1104 -7.0417
v 8.1377 -10.4886 -7.0417
v 24.2903 -5.6934 -7.0417
v 2.9002 4.4739 -7.0416
v 6.6316 -9.506 -7.0416
v 7.4915 -10.1031 -7.0416
v 12.3581 11.6653 -7.0416
v 3.3871 5.5101 -7.0415
v 14.8448 -11.9089 -7.0414
v 18.5235 10.8006 -7.0414
v 19.4398 -10.5436 -7.0414
v 20.1977 -10.0962 -7.0414
v 23.2302 7.1472 -7.0414
v 3.4428 -5.7943 -7.0413
v 5.7902 -8.7999 -7.0413
v 18.3633 -11.0458 -7.0413
v 19.4354 10.3623 -7.0412
v 23.2108 7.1733 -7.0411
v 25.383 -2.7771 -7.0411
v 2.3551 2.8666 -7.041
v 19.5293 10.3118 -7.041
v 24.7302 4.5948 -7.041
v 25.0907 -3.8262 -7.041
v 3.9534 -6.6389 -7.0409
v 9.083 -10.9553 -7.0409
v 23.7903 6.357 -7.0409
v 24.3394 5.4091 -7.0409
v 2.0175 -1.0374 -7.0408
v 3.9054 -6.5668 -7.0408
v 22.007 8.498 -7.0408
v 2.5399 3.4843 -7.0407
v 3.4078 5.5508 -7.0407
v 3.8369 -6.4547 -7.0407
v 8.4289 -10.6364 -7.0407
v 19.483 -10.5217 -7.0407
v 21.8927 -8.7957 -7.0407
v 23.7873 -6.5446 -7.0407
v 2.1131 1.6404 -7.0406
v 3.2939 -5.5015 -7.0406
v 5.2012 -8.2119 -7.0406
v 23.7754 6.3805 -7.0406
v 25.0638 3.7352 -7.0406
v 25.0708 3.7114 -7.0406
v 2.1157 1.6622 -7.0405
v 2.3467 2.834 -7.0405
v 2.5642 3.5659 -7.0404
v 9.4381 10.9107 -7.0404
v 20.1232 9.957 -7.0404
v 25.0668 -3.9065 -7.0404
v 25.0872 3.6554 -7.0404
v 2.5753 3.6031 -7.0403
v 7.393 9.8614 -7.0403
v 18.3174 -11.0634 -7.0403
v 24.2183 5.6387 -7.0403
v 2.1343 -1.996 -7.0402
v 2.4647 -3.4148 -7.0402
v 9.2786 10.8485 -7.0402
v 10.1038 11.1603 -7.0402
v 17.4016 -11.3941 -7.0402
v 20.4577 9.7424 -7.0402
v 25.0528 -3.9519 -7.0402
v 3.2942 5.3188 -7.0401
v 3.7446 -6.2995 -7.0401
v 9.1434 10.7953 -7.0401
v 9.3528 -11.0605 -7.0401
v 10.2577 -11.389 -7.0401
v 19.2488 -10.6364 -7.0401
v 2.8761 -4.5936 -7.04
v 9.5095 10.9386 -7.04
v 21.8565 -8.8284 -7.04
v 23.8886 6.1911 -7.04
v 25.1905 -3.4889 -7.04
v 25.3878 2.5701 -7.04
v 7.6565 -10.201 -7.0399
v 8.335 10.4073 -7.0399
v 11.3819 -11.6835 -7.0399
v 16.6825 -11.6032 -7.0399
v 19.5297 -10.4947 -7.0399
v 20.28 9.8636 -7.0399
v 20.3394 9.8256 -7.0399
v 21.0521 -9.5009 -7.0399
v 21.8642 8.6355 -7.0399
v 22.698 7.7826 -7.0399
v 25.6199 1.1935 -7.0399
v 2.9726 -4.8383 -7.0398
v 3.4346 5.5971 -7.0398
v 5.8511 8.6715 -7.0398
v 15.1133 11.6905 -7.0398
v 24.775 -4.662 -7.0398
v 11.9303 -11.7957 -7.0397
v 17.3217 11.2348 -7.0397
v 24.4121 -5.4431 -7.0397
v 2.1348 1.8169 -7.0396
v 2.8678 4.3893 -7.0396
v 6.485 9.2084 -7.0396
v 10.013 11.1334 -7.0396
v 15.8861 11.5869 -7.0396
v 16.408 11.4767 -7.0396
v 19.1503 10.5011 -7.0396
v 21.7532 8.7333 -7.0396
v 25.1651 3.3918 -7.0396
v 23.0928 7.3167 -7.0395
v 24.4321 5.2187 -7.0395
v 2.2464 -2.546 -7.0394
v 3.0078 -4.9173 -7.0394
v 7.2569 -9.9523 -7.0394
v 9.0135 -10.9227 -7.0394
v 9.9809 11.1234 -7.0394
v 19.3223 10.4171 -7.0394
v 21.8205 -8.8599 -7.0394
v 22.4469 8.0575 -7.0394
v 2.5377 -3.6581 -7.0393
v 2.9632 4.6348 -7.0393
v 11.4973 -11.7077 -7.0393
v 22.5459 7.955 -7.0393
v 23.3717 -7.1321 -7.0393
v 2.9896 4.696 -7.0392
v 3.0012 4.7208 -7.0392
v 18.1796 10.9339 -7.0392
v 23.6751 6.5246 -7.0392
v 24.8652 4.2473 -7.0392
v 15.7972 -11.7884 -7.0391
v 16.7341 -11.5916 -7.0391
v 17.2391 11.2593 -7.0391
v 19.6059 10.2659 -7.0391
v 24.8483 -4.4739 -7.0391
v 2.6572 -4.0351 -7.039
v 4.5905 -7.5066 -7.039
v 10.437 11.2589 -7.039
v 2.3191 2.7097 -7.0389
v 3.9295 6.4176 -7.0389
v 24.7673 4.4973 -7.0389
v 2.2241 2.2571 -7.0388
v 4.4217 7.1109 -7.0388
v 8.2397 10.3603 -7.0388
v 24.6476 4.7796 -7.0388
v 4.0671 6.6143 -7.0387
v 9.8953 -11.273 -7.0387
v 17.573 11.1601 -7.0387
v 17.764 -11.2795 -7.0387
v 2.6411 3.8086 -7.0386
v 8.5128 10.494 -7.0386
v 16.0226 11.5582 -7.0386
v 25.6167 -1.4021 -7.0386
v 3.3872 -5.6908 -7.0385
v 9.7717 11.0413 -7.0385
v 12.8486 -11.9103 -7.0385
v 18.7245 10.7101 -7.0385
v 24.2201 -5.8181 -7.0385
v 2.3463 -3.02 -7.0384
v 7.569 9.9654 -7.0383
v 16.8016 -11.5738 -7.0383
v 17.6782 11.1288 -7.0383
v 12.5261 11.6857 -7.0381
v 20.022 -10.2001 -7.0381
v 21.3304 -9.2739 -7.0381
v 23.6687 -6.7161 -7.0381
v 7.5669 -10.1468 -7.038
v 14.6673 -11.917 -7.038
v 16.1824 -11.7072 -7.038
v 22.5829 -8.101 -7.038
v 23.8903 -6.3707 -7.038
v 20.1505 9.94 -7.0379
v 2.3366 -2.9778 -7.0378
v 18.4084 10.8441 -7.0378
v 21.0149 9.3435 -7.0378
v 24.6501 -4.9562 -7.0377
v 24.7324 -4.7691 -7.0377
v 3.2176 -5.3445 -7.0375
v 2.1063 -1.759 -7.0374
v 4.5072 7.2242 -7.0374
v 10.8881 -11.5764 -7.0373
v 15.5914 -11.8133 -7.0373
v 10.182 -11.3658 -7.0372
v 25.1869 3.3169 -7.0372
v 2.0277 -1.1307 -7.0371
v 19.6804 -10.4044 -7.0371
v 20.8289 -9.6596 -7.0371
v 23.2114 -7.3503 -7.0371
v 24.4197 5.2425 -7.0371
v 2.0215 0.9094 -7.037
v 23.3609 6.9623 -7.0369
v 25.4119 -2.633 -7.0369
v 5.1866 8.0129 -7.0368
v 24.7172 4.6252 -7.0368
v 3.5247 5.7477 -7.0367
v 3.8068 6.219 -7.0367
v 6.0006 -8.9807 -7.0366
v 6.3307 9.0777 -7.0366
v 7.2052 9.7314 -7.0366
v 7.3509 9.8342 -7.0366
v 11.3004 11.4821 -7.0366
v 23.4564 6.8292 -7.0366
v 23.7578 -6.5884 -7.0366
v 24.3506 -5.5663 -7.0366
v 20.3744 -9.9816 -7.0365
v 20.5431 -9.8638 -7.0365
v 25.2964 -3.1346 -7.0365
v 2.3166 -2.8805 -7.0364
v 5.6037 -8.6135 -7.0364
v 25.486 2.1002 -7.0364
v 2.681 3.9098 -7.0363
v 8.9243 10.6953 -7.0363
v 19.0526 -10.7315 -7.0363
v 21.1015 9.2784 -7.0363
v 24.2618 -5.7454 -7.0363
v 12.0226 -11.806 -7.0362
v 19.293 10.4303 -7.0362
v 24.6372 -4.9821 -7.0362
v 2.6289 3.7733 -7.0361
v 8.617 -10.7276 -7.0361
v 10.5401 -11.4725 -7.0361
v 10.7938 11.3655 -7.0361
v 7.7372 10.0653 -7.036
v 8.3537 10.4152 -7.036
v 18.071 -11.1587 -7.036
v 24.2897 5.508 -7.036
v 4.993 7.7946 -7.0359
v 3.3325 5.3946 -7.0358
v 6.5572 9.2661 -7.0358
v 8.0822 10.2712 -7.0358
v 11.0633 11.4327 -7.0358
v 2.5751 -3.7811 -7.0357
v 2.7915 -4.3751 -7.0357
v 19.3206 -10.6 -7.0357
v 19.6582 -10.4171 -7.0357
v 24.9502 4.029 -7.0357
v 22.6502 -8.0208 -7.0356
v 24.3601 5.3634 -7.0356
v 4.2704 6.8982 -7.0355
v 23.0729 -7.5223 -7.0355
v 25.5001 2.0334 -7.0353
v 2.4393 3.1445 -7.0352
v 2.5905 3.6495 -7.0352
v 10.5925 -11.488 -7.0352
v 24.4458 -5.3718 -7.0352
v 25.5125 -2.1606 -7.0352
v 18.5276 -10.9802 -7.0351
v 9.569 -11.1441 -7.035
v 11.7709 11.582 -7.035
v 19.4716 10.3428 -7.035
v 23.9953 -6.1938 -7.035
v 24.2708 5.5457 -7.0349
v 2.2204 -2.4172 -7.0348
v 21.2773 9.1357 -7.0348
v 18.2559 10.9028 -7.0347
v 15.8099 11.6002 -7.0346
v 3.5217 -5.9237 -7.0345
v 5.3535 -8.3627 -7.0345
v 2.7681 4.1319 -7.0343
v 3.8157 -6.4155 -7.0343
v 18.5668 10.7817 -7.0343
v 24.8737 -4.4055 -7.0343
v 25.5268 1.9036 -7.0343
v 3.1833 5.0894 -7.0342
v 9.2653 -11.0247 -7.0342
v 17.1875 -11.4565 -7.0342
v 20.9563 9.3841 -7.0342
v 24.2499 -5.7653 -7.0342
v 25.4116 2.4491 -7.0341
v 6.8456 9.4736 -7.034
v 24.6171 -5.0225 -7.034
v 3.1892 -5.2847 -7.0339
v 3.3505 5.4302 -7.0339
v 4.2725 -7.0826 -7.0338
v 17.7136 11.1146 -7.0338
v 17.9555 11.0208 -7.0338
v 22.1092 8.3939 -7.0338
v 23.0316 7.3864 -7.0338
v 9.0203 10.741 -7.0335
v 21.6382 8.829 -7.0335
v 7.8234 -10.299 -7.0334
v 19.3578 -10.5811 -7.0334
v 23.2969 7.0506 -7.0334
v 25.2953 2.9539 -7.0334
v 2.4149 -3.2422 -7.0333
v 3.3729 -5.6582 -7.0333
v 3.4767 -5.8469 -7.0333
v 25.3622 2.6853 -7.0333
v 25.697 -0.112 -7.0333
v 6.4319 9.1615 -7.0332
v 8.9858 -10.9074 -7.0332
v 17.6752 -11.3103 -7.0332
v 24.9702 3.9763 -7.0331
v 8.2784 -10.5602 -7.033
v 9.9585 -11.2956 -7.033
v 22.2747 8.2286 -7.033
v 13.8662 11.7666 -7.0329
v 18.9351 10.6052 -7.0329
v 22.015 -8.6708 -7.0329
v 7.5249 -10.1201 -7.0328
v 11.0888 -11.6205 -7.0328
v 17.0559 -11.4958 -7.0328
v 24.5368 5.0023 -7.0328
v 25.2719 3.0307 -7.0328
v 2.6295 -3.9582 -7.0327
v 5.6784 8.5017 -7.0327
v 9.6424 -11.1725 -7.0327
v 10.1671 11.1768 -7.0327
v 8.6908 10.5799 -7.0326
v 15.0297 -11.8833 -7.0326
v 8.0265 -10.4197 -7.0325
v 20.21 9.9028 -7.0325
v 24.517 -5.226 -7.0325
v 4.6278 -7.548 -7.0324
v 8.8538 -10.8432 -7.0324
v 9.2383 -11.0137 -7.0324
v 12.6906 -11.8888 -7.0324
v 25.5381 1.8289 -7.0324
v 25.5818 1.4804 -7.0324
v 2.1545 -2.0996 -7.0323
v 20.4915 9.7158 -7.0323
v 23.7245 -6.6349 -7.0323
v 2.0076 0.569 -7.0322
v 8.9024 10.6834 -7.0322
v 11.856 -11.7813 -7.0322
v 17.8586 -11.2413 -7.0322
v 18.6254 10.756 -7.0322
v 23.8298 6.2856 -7.0322
v 3.5106 -5.9035 -7.0321
v 3.7897 6.188 -7.0321
v 2.9121 -4.6802 -7.032
v 7.2984 9.7961 -7.0319
v 11.6879 11.5634 -7.0319
v 25.0356 -3.9902 -7.0319
v 25.1116 -3.7462 -7.0318
v 2.9405 4.5701 -7.0315
v 16.8574 11.3721 -7.0314
v 19.9173 10.0777 -7.0314
v 20.1174 -10.141 -7.0314
v 2.7615 -4.2958 -7.0313
v 22.3523 -8.3334 -7.0312
v 25.2624 -3.2423 -7.0312
v 2.6225 -3.9377 -7.0311
v 6.1021 8.8822 -7.0311
v 19.5849 -10.4591 -7.0311
v 23.6468 6.5606 -7.0311
v 2.0472 1.0951 -7.031
v 4.1737 -6.9444 -7.031
v 15.4998 11.6394 -7.031
v 15.5869 11.6288 -7.0309
v 6.7562 -9.5912 -7.0308
v 18.2737 -11.0776 -7.0308
v 24.8044 4.3959 -7.0308
v 2.6039 3.6905 -7.0307
v 3.6867 6.016 -7.0307
v 13.6322 11.758 -7.0307
v 15.7457 11.6094 -7.0307
v 3.631 -6.105 -7.0306
v 17.6294 -11.3238 -7.0306
v 15.0394 11.6976 -7.0305
v 11.12 -11.6263 -7.0304
v 24.6979 4.6704 -7.0304
v 20.7011 9.5663 -7.0303
v 3.4677 5.6477 -7.0302
v 7.1279 9.6746 -7.0302
v 9.8356 11.0642 -7.0302
v 18.5926 10.7705 -7.0302
v 3.6414 5.9402 -7.0301
v 4.0485 -6.7683 -7.0301
v 8.1594 10.315 -7.0301
v 16.3666 -11.6656 -7.0301
v 24.5464 4.9813 -7.0301
v 24.677 -4.8966 -7.0301
v 9.9938 -11.308 -7.03
v 11.1989 -11.6424 -7.03
v 13.4121 -11.9317 -7.03
v 16.9349 11.3486 -7.03
v 18.4884 -10.9938 -7.03
v 2.3012 -2.7962 -7.0299
v 8.8058 -10.819 -7.0299
v 19.2348 10.4567 -7.0299
v 25.3432 -2.9476 -7.0299
v 18.8053 -10.8514 -7.0298
v 22.1678 8.3341 -7.0298
v 24.0085 5.9852 -7.0298
v 24.3633 -5.5362 -7.0298
v 24.3824 5.3141 -7.0298
v 2.1571 1.9277 -7.0297
v 3.0724 4.8621 -7.0297
v 10.9252 11.402 -7.0297
v 19.9959 10.03 -7.0297
v 23.0559 7.3558 -7.0297
v 3.0862 -5.0728 -7.0296
v 4.3311 -7.1625 -7.0296
v 11.2868 -11.6605 -7.0295
v 23.384 6.9264 -7.0295
v 10.6927 11.3333 -7.0294
v 24.9724 -4.152 -7.0294
v 25.3202 2.8632 -7.0294
v 3.2496 5.2207 -7.0293
v 8.3862 10.429 -7.0293
v 12.657 11.7001 -7.0293
v 17.007 11.3265 -7.0292
v 19.8698 -10.2889 -7.0291
v 23.5328 -6.903 -7.0291
v 3.1152 -5.1323 -7.029
v 22.9146 -7.7082 -7.029
v 3.4955 -5.8762 -7.0289
v 6.1668 8.9365 -7.0289
v 7.7865 10.0926 -7.0289
v 9.3552 10.8749 -7.0289
v 11.8658 11.5977 -7.0289
v 16.6531 11.4229 -7.0289
v 19.9948 -10.2135 -7.0289
v 2.9328 4.5481 -7.0288
v 19.147 -10.6827 -7.0288
v 19.7781 10.1609 -7.0288
v 23.5366 6.7139 -7.0288
v 25.4737 -2.3322 -7.0288
v 5.5488 -8.556 -7.0286
v 25.0322 3.813 -7.0284
v 16.332 11.4894 -7.0283
v 4.1942 6.7883 -7.0282
v 17.8699 11.053 -7.0282
v 24.7856 4.442 -7.0282
v 2.5159 -3.5743 -7.0281
v 18.3689 10.8567 -7.0281
v 22.8698 -7.7598 -7.0281
v 25.1108 3.563 -7.0281
v 25.5593 1.6501 -7.0281
v 25.6372 1.0396 -7.0281
v 2.4901 -3.4878 -7.028
v 10.3249 -11.4054 -7.028
v 17.5076 11.1761 -7.028
v 12.1277 11.6328 -7.0279
v 16.7986 11.3883 -7.0279
v 25.1204 -3.7125 -7.0279
v 1.9908 -0.3018 -7.0278
v 3.5497 5.7851 -7.0278
v 8.4924 -10.6636 -7.0278
v 2.0939 1.4537 -7.0277
v 16.098 -11.722 -7.0277
v 17.4154 11.2034 -7.0277
v 24.0877 5.8532 -7.0277
v 2.2713 -2.6484 -7.0276
v 15.8915 -11.7655 -7.0276
v 23.9517 6.0789 -7.0276
v 25.558 -1.8482 -7.0276
v 25.6692 0.5558 -7.0276
v 8.0188 10.2311 -7.0275
v 8.6713 -10.7518 -7.0275
v 20.5879 -9.8289 -7.0275
v 20.8484 9.4592 -7.0275
v 2.2121 2.1854 -7.0274
v 25.3153 -3.0611 -7.0274
v 5.4653 -8.4728 -7.0273
v 7.004 -9.7684 -7.0273
v 8.0704 -10.4438 -7.0273
v 2.0858 1.3882 -7.027
v 7.6343 10.0007 -7.027
v 24.8055 -4.5736 -7.027
v 25.6344 -1.2445 -7.027
v 20.5992 9.6376 -7.0268
v 23.4637 -6.9976 -7.0268
v 25.5259 -2.0801 -7.0268
v 7.9256 10.1756 -7.0267
v 8.7633 10.614 -7.0267
v 16.5457 -11.6276 -7.0267
v 25.3366 2.8008 -7.0267
v 2.3003 2.6017 -7.0266
v 5.4106 -8.4172 -7.0266
v 14.4636 11.7398 -7.0265
v 2.821 4.2598 -7.0264
v 2.8534 4.3423 -7.0264
v 3.2646 -5.4326 -7.0264
v 9.5745 10.9601 -7.0264
v 12.0101 11.6181 -7.0264
v 24.0924 -6.0269 -7.0264
v 7.7231 -10.2363 -7.0263
v 17.8873 -11.2284 -7.0263
v 22.1192 -8.5644 -7.0263
v 25.5503 -1.9072 -7.0262
v 10.2229 11.1914 -7.0261
v 4.025 -6.7332 -7.026
v 4.2398 -7.0336 -7.026
v 6.9291 9.5307 -7.0259
v 7.2078 -9.9129 -7.0259
v 2.5114 3.3746 -7.0258
v 7.9067 -10.3466 -7.0258
v 24.1605 5.7288 -7.0258
v 2.0699 1.2596 -7.0257
v 24.9833 3.9377 -7.0256
v 16.1991 11.5168 -7.0255
v 3.6161 -6.0774 -7.0254
v 19.0317 10.5552 -7.0254
v 23.9375 -6.2847 -7.0254
v 20.7649 -9.7014 -7.0253
v 2.29 -2.7354 -7.0252
v 18.7199 -10.8914 -7.0252
v 18.1671 -11.1175 -7.0251
v 9.4619 -11.0989 -7.025
v 10.4264 -11.4349 -7.025
v 19.706 10.2021 -7.025
v 25.651 0.9254 -7.025
v 25.662 -0.9046 -7.025
v 3.0391 4.7894 -7.0249
v 16.7491 11.4019 -7.0249
v 17.2966 -11.4209 -7.0249
v 21.3781 9.0472 -7.0249
v 20.6923 -9.7534 -7.0248
v 24.481 5.1101 -7.0248
v 25.1293 3.4971 -7.0248
v 2.393 -3.1613 -7.0246
v 20.5246 9.6896 -7.0246
v 25.4497 2.2549 -7.0246
v 3.577 -6.0119 -7.0245
v 3.6837 -6.1892 -7.0245
v 5.3835 8.2061 -7.0245
v 25.0201 -4.0246 -7.0245
v 16.1483 11.5273 -7.0244
v 4.1336 6.7008 -7.0243
v 25.2153 -3.3911 -7.0242
v 4.2307 6.8373 -7.024
v 23.5839 -6.829 -7.024
v 12.878 11.7253 -7.0239
v 11.77 -11.7619 -7.0238
v 1.9834 -0.0625 -7.0237
v 2.8293 -4.4618 -7.0237
v 4.6774 -7.6032 -7.0237
v 12.7426 11.7096 -7.0236
v 12.8383 11.7215 -7.0236
v 14.8489 11.7194 -7.0236
v 19.6793 10.2174 -7.0236
v 11.6151 -11.7284 -7.0234
v 13.8678 -11.9472 -7.0234
v 15.2493 -11.8521 -7.0234
v 2.0831 -1.5382 -7.0233
v 2.4215 3.074 -7.0233
v 14.7918 11.725 -7.0233
v 25.6539 -1.0786 -7.0233
v 3.0493 -4.9924 -7.0231
v 18.9348 -10.7855 -7.0231
v 3.1449 5.0043 -7.023
v 9.8945 11.0852 -7.023
v 18.0607 10.976 -7.023
v 17.1551 11.2798 -7.0229
v 24.5963 4.8754 -7.0229
v 8.9388 -10.8813 -7.0227
v 4.1125 -6.8552 -7.0226
v 7.8305 10.117 -7.0226
v 24.1478 5.7486 -7.0226
v 2.4 3.0004 -7.0224
v 5.4179 8.2399 -7.0224
v 8.608 10.5358 -7.0224
v 25.4344 -2.5064 -7.0224
v 5.4422 -8.4473 -7.0222
v 11.4209 11.5033 -7.0222
v 12.3927 -11.8474 -7.0222
v 22.9129 7.5236 -7.0222
v 24.044 -6.1058 -7.0221
v 24.4724 -5.3091 -7.022
v 23.6136 6.6028 -7.0217
v 21.4131 9.0164 -7.0216
v 24.9088 4.123 -7.0216
v 24.9909 3.915 -7.0214
v 18.796 10.6701 -7.0212
v 24.5625 -5.1273 -7.0212
v 25.2359 3.1378 -7.021
v 17.0679 11.3054 -7.0208
v 16.8964 -11.5406 -7.0207
v 10.5495 11.2874 -7.0205
v 6.2676 -9.2015 -7.0204
v 10.6681 -11.5064 -7.0203
v 5.4889 -8.4932 -7.0202
v 2.1838 2.0444 -7.0201
v 6.9896 9.5721 -7.0201
v 22.9461 7.4827 -7.0201
v 2.7399 4.049 -7.02
v 16.0025 -11.7401 -7.02
v 17.8229 11.0687 -7.02
v 24.0294 5.9452 -7.02
v 24.896 -4.338 -7.02
v 2.7204 3.999 -7.0199
v 7.9602 10.194 -7.0199
v 19.7926 -10.3323 -7.0195
v 19.8665 10.1044 -7.0195
v 24.5846 4.8973 -7.0194
v 2.7098 -4.1561 -7.0193
v 18.8327 10.6516 -7.0192
v 4.7714 -7.7131 -7.019
v 2.1986 -2.2935 -7.0189
v 6.2173 -9.1589 -7.0188
v 10.7483 -11.5305 -7.0188
v 17.9265 -11.2106 -7.0187
v 20.632 -9.7946 -7.0187
v 16.9634 -11.5197 -7.0184
v 2.7444 -4.2426 -7.0183
v 9.7735 -11.2199 -7.0183
v 3.1578 -5.2109 -7.0182
v 9.7007 -11.191 -7.018
v 3.6018 5.8673 -7.0179
v 8.7326 -10.7791 -7.0179
v 3.5783 5.8278 -7.0178
v 24.5788 -5.0908 -7.0175
v 8.823 10.6404 -7.0174
v 19.7727 -10.3433 -7.0173
v 3.8057 -0.0677 -6.8089
v 3.9605 1.6655 -6.8089
v 3.9616 -1.8535 -6.8089
v 4.0448 -2.2283 -6.8089
v 4.1139 2.3513 -6.8089
v 4.1257 -2.5937 -6.8089
v 4.1727 2.5877 -6.8089
v 4.2448 -2.9928 -6.8089
v 4.414 -3.5333 -6.8089
v 4.6577 -4.1206 -6.8089
v 4.7561 -4.3538 -6.8089
v 5.0168 -4.8534 -6.8089
v 5.1559 -5.1187 -6.8089
v 5.1641 4.9489 -6.8089
v 5.4037 -5.5079 -6.8089
v 5.5682 5.5799 -6.8089
v 5.6054 -5.8249 -6.8089
v 5.691 5.7569 -6.8089
v 5.7555 -6.0235 -6.8089
v 6.1523 -6.5412 -6.8089
v 6.5795 -7.0072 -6.8089
v 6.7216 6.9793 -6.8089
v 6.748 -7.1907 -6.8089
v 7.0544 -7.4712 -6.8089
v 7.389 -7.778 -6.8089
v 7.8393 -8.1229 -6.8089
v 8.1055 8.1418 -6.8089
v 8.1161 -8.3317 -6.8089
v 8.6448 8.4847 -6.8089
v 8.8459 8.6105 -6.8089
v 9.3317 8.8633 -6.8089
v 9.5765 -9.1742 -6.8089
v 9.5766 8.991 -6.8089
v 9.6772 -9.2177 -6.8089
v 10.3972 -9.5165 -6.8089
v 10.5453 -9.5639 -6.8089
v 11.2185 9.5931 -6.8089
v 11.4225 9.64 -6.8089
v 12.0966 9.7898 -6.8089
v 12.1138 -9.9755 -6.8089
v 12.3251 -10.0032 -6.8089
v 12.6409 9.8615 -6.8089
v 12.9513 9.9025 -6.8089
v 12.9514 -10.0858 -6.8089
v 13.4229 -10.1072 -6.8089
v 13.472 9.926 -6.8089
v 13.8626 -10.1247 -6.8089
v 13.8627 9.9414 -6.8089
v 15.4811 9.8012 -6.8089
v 15.6985 9.7639 -6.8089
v 16.1786 9.6574 -6.8089
v 16.4175 -9.7877 -6.8089
v 16.4252 9.6027 -6.8089
v 16.7611 9.4976 -6.8089
v 17.2386 9.3474 -6.8089
v 17.5429 9.2239 -6.8089
v 18.0593 -9.1937 -6.8089
v 18.0594 9.0104 -6.8089
v 18.5718 -8.9285 -6.8089
v 18.612 8.7243 -6.8089
v 18.8794 -8.7662 -6.8089
v 18.8794 8.5831 -6.8089
v 20.2488 7.6253 -6.8089
v 20.2489 -7.8086 -6.8089
v 20.5211 -7.5641 -6.8089
v 20.9376 -7.1826 -6.8089
v 21.2556 -6.8355 -6.8089
v 21.5252 -6.5414 -6.8089
v 21.5253 6.358 -6.8089
v 21.8749 -6.0852 -6.8089
v 22.0705 -5.8277 -6.8089
v 22.5226 4.9346 -6.8089
v 22.781 4.4393 -6.8089
v 22.9214 -4.3538 -6.8089
v 22.9409 4.1288 -6.8089
v 23.0038 -4.1595 -6.8089
v 23.199 3.5046 -6.8089
v 23.2637 -3.5332 -6.8089
v 23.2779 3.3082 -6.8089
v 23.4497 2.7622 -6.8089
v 23.535 2.487 -6.8089
v 23.7199 -1.8357 -6.8089
v 23.7275 -1.7797 -6.8089
v 23.833 -0.979 -6.8089
v 23.8359 0.7542 -6.8089
v 23.8493 0.4455 -6.8089
v 23.8544 -0.5075 -6.8089
v 23.8719 -0.0678 -6.8089
v 3.8165 -0.3517 -6.8088
v 3.8322 0.5367 -6.8088
v 3.8415 0.75 -6.8088
v 3.8432 -0.9659 -6.8088
v 3.8926 1.1522 -6.8088
v 3.9375 -1.6806 -6.8088
v 4.3614 3.1826 -6.8088
v 4.4408 3.4148 -6.8088
v 4.6786 3.9886 -6.8088
v 4.7367 4.1289 -6.8088
v 5.0193 4.6749 -6.8088
v 6.0763 6.2585 -6.8088
v 6.1594 6.3656 -6.8088
v 6.5102 6.7484 -6.8088
v 6.975 7.2148 -6.8088
v 7.3891 7.5948 -6.8088
v 7.9632 8.0348 -6.8088
v 8.3921 -8.5073 -6.8088
v 8.8218 -8.7809 -6.8088
v 9.1561 -8.955 -6.8088
v 10.0982 9.2072 -6.8088
v 10.4821 9.3609 -6.8088
v 10.787 9.457 -6.8088
v 11.2184 -9.7763 -6.8088
v 11.52 -9.8449 -6.8088
v 14.2863 9.9228 -6.8088
v 14.4538 -10.0976 -6.8088
v 14.5721 9.9104 -6.8088
v 14.6849 9.9047 -6.8088
v 14.755 9.8983 -6.8088
v 14.7738 -10.0795 -6.8088
v 15.1163 -10.0342 -6.8088
v 15.5575 -9.9759 -6.8088
v 15.6193 -9.9641 -6.8088
v 15.7218 -9.9419 -6.8088
v 16.1507 -9.8468 -6.8088
v 16.6229 -9.7243 -6.8088
v 17.2706 -9.5202 -6.8088
v 17.708 -9.339 -6.8088
v 19.4295 8.2319 -6.8088
v 19.4733 -8.3873 -6.8088
v 19.6063 -8.3013 -6.8088
v 19.6137 8.1124 -6.8088
v 19.9192 -8.0612 -6.8088
v 19.9598 7.8469 -6.8088
v 20.4438 7.4516 -6.8088
v 20.9269 7.0096 -6.8088
v 21.0981 6.8238 -6.8088
v 21.9388 5.8174 -6.8088
v 22.0947 5.6062 -6.8088
v 22.2675 -5.5182 -6.8088
v 22.3024 5.2801 -6.8088
v 22.4867 -5.1741 -6.8088
v 22.6117 -4.9462 -6.8088
v 23.3525 -3.2534 -6.8088
v 23.5326 -2.6798 -6.8088
v 23.5876 -2.4314 -6.8088
v 23.5993 2.196 -6.8088
v 23.7127 1.684 -6.8088
v 23.7662 1.2948 -6.8088
v 10.9304 -11.6961 -6.796
v 6.4864 -9.5301 -6.7957
v 4.4025 -7.4466 -6.7952
v 5.0702 -8.2287 -6.7948
v 4.3835 -7.4209 -6.7947
v 18.6241 -11.0564 -6.7945
v 8.3143 -10.6976 -6.7944
v 5.764 -8.9181 -6.7943
v 3.2394 -5.6296 -6.794
v 14.8532 -12.0121 -6.794
v 7.2996 -10.1089 -6.7939
v 3.7387 6.3111 -6.7937
v 17.5283 -11.4665 -6.7936
v 5.0258 -8.1813 -6.7932
v 18.5642 10.8964 -6.7932
v 8.0882 -10.5804 -6.7931
v 3.2951 5.559 -6.793
v 3.3045 -5.7611 -6.793
v 5.7194 -8.8769 -6.793
v 19.4888 -10.6355 -6.793
v 24.3824 -5.7424 -6.793
v 2.2543 2.8919 -6.7929
v 3.317 -5.7861 -6.7929
v 8.9376 10.8195 -6.7929
v 1.9138 -1.0454 -6.7928
v 4.3072 -7.3155 -6.7928
v 6.5775 9.4126 -6.7928
v 3.351 -5.8439 -6.7927
v 6.3815 -9.4419 -6.7927
v 20.2536 -10.1844 -6.7927
v 2.0099 1.6549 -6.7926
v 23.3133 7.2104 -6.7926
v 24.8259 4.6358 -6.7926
v 25.1622 3.7686 -6.7926
v 25.4848 -2.8006 -6.7926
v 2.0126 1.677 -6.7925
v 22.0785 8.5741 -6.7925
v 25.1694 3.7446 -6.7925
v 25.1899 -3.8585 -6.7925
v 18.6677 -11.0374 -6.7924
v 23.294 7.2368 -6.7924
v 24.4318 5.4577 -6.7924
v 3.8662 -6.6962 -6.7923
v 6.5684 -9.5891 -6.7923
v 5.1251 -8.2834 -6.7922
v 23.8777 6.4139 -6.7922
v 2.4403 3.516 -6.7921
v 2.8013 4.5089 -6.7921
v 3.3157 5.6002 -6.7921
v 12.345 11.7691 -6.7921
v 19.5323 -10.6138 -6.7921
v 24.3098 5.6885 -6.7921
v 25.1862 3.6881 -6.7921
v 2.0316 -2.0129 -6.792
v 3.2012 -5.5499 -6.792
v 3.8175 -6.6239 -6.792
v 8.1538 -10.6175 -6.792
v 8.3805 -10.7291 -6.792
v 9.3985 11.0074 -6.792
v 10.0707 11.2591 -6.792
v 23.8629 6.4376 -6.792
v 23.8752 -6.6011 -6.792
v 9.4174 11.0148 -6.7919
v 15.2918 11.7739 -6.7919
v 16.7074 -11.7043 -6.7919
v 18.4456 -11.1266 -6.7919
v 25.1657 -3.9397 -6.7919
v 2.2395 2.8365 -6.7917
v 2.3644 -3.4444 -6.7917
v 2.4648 3.5982 -6.7917
v 3.7487 -6.5109 -6.7917
v 7.3368 9.9492 -6.7917
v 10.2259 -11.4886 -6.7917
v 11.9128 -11.8982 -6.7917
v 20.179 10.0455 -6.7917
v 20.5154 9.8295 -6.7917
v 25.1514 -3.9855 -6.7917
v 2.0321 1.8336 -6.7916
v 9.313 -11.1573 -6.7916
v 9.471 11.0358 -6.7916
v 21.963 -8.8729 -6.7916
v 25.7238 1.2055 -6.7916
v 2.476 3.6357 -6.7915
v 2.7794 -4.6336 -6.7915
v 3.2014 5.3669 -6.7915
v 3.6557 -6.3547 -6.7915
v 11.3599 -11.7857 -6.7915
v 15.9035 11.6896 -6.7915
v 18.3571 -11.1603 -6.7915
v 19.297 -10.7292 -6.7915
v 9.2392 10.9453 -6.7914
v 17.3526 11.3347 -6.7914
v 17.4332 -11.4939 -6.7914
v 22.7754 7.8528 -6.7914
v 23.977 6.2469 -6.7914
v 25.2907 -3.5195 -6.7914
v 25.4898 2.5932 -6.7914
v 7.6016 -10.2901 -6.7913
v 9.9789 11.2318 -6.7913
v 16.4302 11.5789 -6.7913
v 21.9519 8.6979 -6.7913
v 25.265 3.4228 -6.7913
v 8.2861 10.4997 -6.7912
v 9.0415 -11.0512 -6.7912
v 15.1251 11.7944 -6.7912
v 19.1979 10.5943 -6.7912
v 19.5786 10.4038 -6.7912
v 19.5791 -10.5865 -6.7912
v 24.8714 -4.7024 -6.7912
v 2.1441 -2.5679 -6.7911
v 2.7709 4.4285 -6.7911
v 3.3428 5.6467 -6.7911
v 9.9466 11.2216 -6.7911
v 16.7593 -11.6928 -6.7911
v 23.7619 6.5823 -6.7911
v 24.5051 -5.491 -6.7911
v 24.5254 5.2662 -6.7911
v 2.5589 -4.0692 -6.791
v 11.4762 -11.8101 -6.791
v 21.9268 -8.9059 -6.791
v 23.1749 7.3812 -6.791
v 2.9124 -4.9593 -6.7909
v 7.1992 -10.0392 -6.7909
v 8.9716 -11.0182 -6.7909
v 17.2697 11.3593 -6.7909
v 20.4044 9.9081 -6.7909
v 23.4554 -7.1947 -6.7909
v 2.9059 4.7628 -6.7908
v 12.8402 -12.0139 -6.7908
v 18.2182 11.0312 -6.7908
v 19.4844 10.4548 -6.7908
v 19.656 10.3574 -6.7908
v 24.7428 4.8219 -6.7908
v 24.9453 -4.513 -6.7908
v 24.9624 4.2858 -6.7908
v 2.894 4.7378 -6.7907
v 6.4207 9.2908 -6.7907
v 9.8608 -11.3713 -6.7907
v 10.4066 11.359 -6.7907
v 5.7804 8.7485 -6.7906
v 18.7671 10.8052 -6.7906
v 21.1161 -9.5838 -6.7906
v 22.6233 8.0267 -6.7906
v 2.1218 2.2782 -6.7905
v 2.8674 4.6761 -6.7905
v 4.5089 -7.5719 -6.7905
v 20.3367 9.9516 -6.7905
v 21.8234 8.8109 -6.7905
v 22.5232 8.1292 -6.7905
v 7.4351 -10.1918 -6.7904
v 9.7356 11.1391 -6.7904
v 19.3712 10.5096 -6.7904
v 21.8905 -8.9375 -6.7904
v 25.7206 -1.4139 -6.7904
v 2.2455 -3.0455 -6.7903
v 16.827 -11.6747 -6.7903
v 2.8764 -4.88 -6.7902
v 8.4655 10.5873 -6.7902
v 9.1026 10.8918 -6.7902
v 3.8492 6.4863 -6.7901
v 3.9806 6.6731 -6.7901
v 8.1949 10.455 -6.7901
v 15.8146 -11.8913 -6.7901
v 2.4375 -3.6891 -6.79
v 17.6056 11.2593 -6.7898
v 21.3 -9.4363 -6.7898
v 2.2174 2.7343 -6.7897
v 12.5142 11.7897 -6.7897
v 24.8641 4.5377 -6.7897
v 16.2033 -11.8098 -6.7896
v 17.7983 -11.3784 -6.7896
v 4.3383 7.1743 -6.7895
v 23.7555 -6.7744 -6.7895
v 1.9179 0.9182 -6.7894
v 2.5422 3.8425 -6.7894
v 17.712 11.2277 -6.7894
v 2.2354 -3.0034 -6.7893
v 7.5132 10.0542 -6.7893
v 24.3118 -5.8683 -6.7892
v 3.1238 -5.3912 -6.7888
v 24.7457 -4.9988 -6.7888
v 19.7314 -10.4956 -6.7887
v 3.2945 -5.7402 -6.7884
v 3.4335 5.7987 -6.7883
v 16.0417 11.6613 -6.7883
v 22.6604 -8.1718 -6.7883
v 4.4243 7.2885 -6.7882
v 23.2951 -7.415 -6.7882
v 20.2068 10.0287 -6.7881
v 21.0786 9.427 -6.788
v 10.7672 11.4664 -6.7879
v 10.8625 -11.6779 -6.7879
v 25.3974 -3.1614 -6.7879
v 1.9232 -1.1397 -6.7878
v 20.8913 -9.7442 -6.7878
v 7.1467 9.8183 -6.7877
v 10.1496 -11.4657 -6.7877
v 23.5413 6.8908 -6.7876
v 24.5134 5.2903 -6.7876
v 5.5313 -8.6893 -6.7875
v 8.8816 10.7909 -6.7875
v 14.5879 -12.0245 -6.7875
v 24.829 -4.8106 -6.7875
v 25.589 2.1197 -6.7874
v 10.5108 -11.5732 -6.7873
v 20.6022 -9.9506 -6.7873
v 7.5108 -10.2361 -6.7872
v 19.0992 -10.8257 -6.7872
v 20.4323 -10.0697 -6.7872
v 25.2877 3.3472 -6.7872
v 24.7328 -5.025 -6.7871
v 2.215 -2.9061 -6.787
v 7.6828 10.1552 -6.787
v 8.57 -10.8215 -6.787
v 20.0772 -10.29 -6.787
v 25.5147 -2.656 -6.787
v 2.5823 3.945 -6.7869
v 25.6152 -2.1787 -6.7869
v 5.1097 8.0843 -6.7868
v 11.2773 11.5849 -6.7868
v 12.0059 -11.9095 -6.7868
v 21.1664 9.3621 -6.7868
v 24.8136 4.6667 -6.7868
v 2.0057 -1.805 -6.7866
v 4.9114 7.8615 -6.7866
v 7.2937 9.9226 -6.7866
v 8.0317 10.3631 -6.7866
v 11.7529 11.6849 -6.7866
v 19.7091 -10.5087 -6.7866
v 23.8462 -6.6457 -6.7866
v 24.4408 -5.6233 -6.7866
v 2.6937 -4.4136 -6.7865
v 3.718 6.2756 -6.7865
v 6.2647 9.1592 -6.7865
v 18.1088 -11.2569 -6.7865
v 4.1858 6.9602 -6.7864
v 15.607 -11.9175 -6.7864
v 2.3385 3.1734 -6.7863
v 5.9311 -9.0597 -6.7862
v 23.9797 -6.4266 -6.7862
v 18.4489 10.9415 -6.7861
v 23.1551 -7.5876 -6.7861
v 6.4929 9.3494 -6.786
v 19.3419 10.5236 -6.786
v 25.6033 2.052 -6.786
v 2.5292 3.8072 -6.7859
v 8.3048 10.5085 -6.7859
v 22.7285 -8.0911 -6.7857
v 24.0854 -6.2479 -6.7857
v 9.5307 -11.2421 -6.7856
v 24.3547 -5.7955 -6.7855
v 3.2391 5.4432 -6.7854
v 24.3829 5.5571 -6.7854
v 5.278 -8.4359 -6.7852
v 19.3694 -10.6934 -6.7852
v 21.3429 9.2177 -6.7852
v 23.4457 7.0254 -6.7852
v 2.4746 -3.8131 -6.7851
v 2.1171 -2.438 -6.785
v 2.6698 4.1693 -6.785
v 21.7404 8.8809 -6.785
v 24.4537 5.4121 -6.785
v 25.0489 4.0657 -6.7849
v 3.0888 5.1359 -6.7846
v 17.9922 11.1192 -6.7845
v 24.3606 5.602 -6.7845
v 24.7127 -5.0659 -6.7845
v 3.4299 -5.9753 -6.7844
v 10.5637 -11.5894 -6.7844
v 25.3966 2.9808 -6.7844
v 2.4903 3.6827 -6.7843
v 18.2955 11.0007 -6.7843
v 18.5691 -11.0771 -6.7843
v 1.9059 0.6513 -6.7841
v 6.7829 9.5583 -6.7841
v 15.8266 11.7044 -6.7841
v 22.1824 8.4696 -6.784
v 25.6306 1.9205 -6.784
v 11.0276 11.5328 -6.7839
v 19.5209 10.436 -6.7838
v 25.069 4.0121 -6.7837
v 24.5403 -5.4193 -6.7836
v 25.802 -0.1123 -6.7836
v 10.7207 11.4524 -6.7835
v 13.8663 11.8714 -6.7835
v 17.7479 11.2143 -6.7835
v 18.6086 10.8785 -6.7834
v 22.5152 -8.3196 -6.7834
v 25.5149 2.4714 -6.7833
v 9.2244 -11.1223 -6.7832
v 18.9807 10.7002 -6.7832
v 21.02 9.4685 -6.7832
v 23.1138 7.4528 -6.7832
v 25.3871 3.013 -6.7832
v 22.3496 8.3026 -6.7831
v 24.6318 5.0478 -6.7831
v 8.6453 10.675 -6.783
v 3.7261 -6.472 -6.7829
v 8.8097 -10.9387 -6.7828
v 24.9722 -4.4442 -6.7828
v 24.6118 -5.272 -6.7827
v 3.2567 5.4791 -6.7826
v 4.1877 -7.1461 -6.7826
v 8.9431 -11.0038 -6.7826
v 17.085 -11.5972 -6.7826
v 23.3813 7.1141 -6.7826
v 24.3428 -5.8156 -6.7826
v 3.0942 -5.3311 -6.7825
v 8.9782 10.8377 -6.7825
v 6.3665 9.2444 -6.7824
v 25.4649 2.7098 -6.7824
v 12.6806 -11.9936 -6.7823
v 2.0467 1.9168 -6.782
v 3.384 -5.898 -6.782
v 5.6053 8.5782 -6.782
v 8.8592 10.7796 -6.782
v 15.04 -11.9881 -6.782
v 22.0874 -8.7478 -6.782
v 11.6687 11.667 -6.7819
v 11.8379 -11.8852 -6.7819
v 17.2178 -11.5581 -6.7819
v 19.4068 -10.6749 -6.7819
v 17.8944 -11.3405 -6.7818
v 4.5456 -7.6144 -6.7817
v 9.9289 -11.3973 -6.7817
v 11.0647 -11.7234 -6.7816
v 17.7092 -11.4109 -6.7816
v 2.5292 -3.9916 -6.7814
v 10.1339 11.2773 -6.7814
v 16.8843 11.4739 -6.7814
v 7.9748 -10.5121 -6.7813
v 3.2791 -5.7077 -6.7812
v 7.7694 -10.3904 -6.7811
v 20.5505 9.8038 -6.781
v 3.4182 -5.9552 -6.7809
v 6.0332 8.9621 -6.7809
v 18.6679 10.8529 -6.7809
v 2.6626 -4.3332 -6.7808
v 4.0878 -7.0057 -6.7808
v 7.4681 -10.2099 -6.7808
v 23.813 -6.693 -6.7807
v 25.687 1.4945 -6.7807
v 9.1971 -11.1115 -6.7806
v 25.1355 -4.0245 -6.7806
v 8.2289 -10.6543 -6.7805
v 9.6051 -11.2718 -6.7803
v 15.0507 11.8027 -6.7803
v 20.2673 9.9922 -6.7803
v 23.9192 6.343 -6.7803
v 2.8143 -4.7215 -6.7802
v 3.7 6.2449 -6.7802
v 23.7346 6.6196 -6.7802
v 25.3644 -3.2707 -6.7802
v 1.942 1.1061 -6.7801
v 2.0543 -2.1358 -6.7801
v 7.2404 9.8847 -6.7801
v 8.1089 10.4078 -6.7801
v 25.3603 3.1041 -6.7801
v 2.3099 -3.2602 -6.78
v 25.6469 1.8128 -6.7799
v 3.5962 6.071 -6.7798
v 20.7626 9.6524 -6.7797
v 3.5505 5.9943 -6.7796
v 13.5564 11.8603 -6.7796
v 25.2129 -3.7787 -6.7796
v 2.843 4.6119 -6.7795
v 7.0681 9.7619 -6.7795
v 16.9624 11.4506 -6.7795
v 24.6419 5.0268 -6.7795
v 25.1365 3.8373 -6.7795
v 3.5397 -6.159 -6.7794
v 19.6355 -10.5522 -6.7794
v 16.3895 -11.7695 -6.7793
v 20.174 -10.2311 -6.7793
v 9.7997 11.1636 -6.7792
v 22.2421 8.4096 -6.7791
v 2.5218 -3.9709 -6.7789
v 22.9957 -7.7758 -6.7788
v 3.0195 -5.1771 -6.7787
v 6.6922 -9.6763 -6.7787
v 24.9029 4.4364 -6.7787
v 18.314 -11.1763 -6.7785
v 6.0983 9.0171 -6.7784
v 8.7609 -10.9149 -6.7784
v 11.843 11.7011 -6.7784
v 23.135 7.4262 -6.7784
v 11.0959 -11.7298 -6.7783
v 19.8309 10.2526 -6.7783
v 19.9721 10.1691 -6.7783
v 25.4466 -2.9719 -6.7783
v 2.9927 -5.1227 -6.7782
v 5.4749 -8.6319 -6.7782
v 3.3744 5.6983 -6.7781
v 24.7952 4.7128 -6.7781
v 12.6462 11.8056 -6.778
v 15.5153 11.745 -6.778
v 15.6026 11.7342 -6.778
v 15.7619 11.7145 -6.778
v 17.0351 11.4287 -6.778
v 19.9239 -10.3802 -6.778
v 20.0514 10.1208 -6.778
v 2.503 3.7241 -6.7779
v 24.2176 -6.0253 -6.7779
v 25.4229 2.8896 -6.7779
v 24.7742 -4.9394 -6.7778
v 2.1979 -2.8213 -6.7777
v 9.96 -11.4087 -6.7777
v 17.6631 -11.4248 -6.7777
v 18.635 10.8679 -6.7777
v 11.1753 -11.7463 -6.7776
v 7.7321 10.1839 -6.7774
v 10.8991 11.505 -6.7774
v 13.5072 -12.0412 -6.7774
v 2.9845 4.9243 -6.7773
v 3.9603 -6.8278 -6.7773
v 19.2837 10.5515 -6.7773
v 20.0503 -10.3044 -6.7773
v 25.7423 1.0503 -6.7773
v 25.7778 0.4911 -6.7773
v 22.9508 -7.8283 -6.7772
v 23.6236 6.775 -6.7772
v 4.2459 -7.2267 -6.7771
v 18.5302 -11.0919 -6.7771
v 18.8499 -10.9478 -6.7771
v 24.4773 5.3629 -6.7771
v 25.578 -2.3525 -6.777
v 3.1545 5.2691 -6.7769
v 23.4698 6.9899 -6.7769
v 24.1795 5.9061 -6.7769
v 11.2638 -11.7648 -6.7768
v 1.886 -0.3393 -6.7767
v 23.6199 -6.9642 -6.7767
v 24.458 -5.5857 -6.7767
v 8.3371 10.5238 -6.7766
v 16.6783 11.5262 -6.7766
v 4.0965 6.8354 -6.7765
v 24.1 6.0401 -6.7765
v 3.4574 5.8376 -6.7763
v 25.6305 -2.0979 -6.7762
v 3.4023 -5.9281 -6.7761
v 19.1954 -10.7779 -6.7761
v 25.7397 -1.2549 -6.7761
v 16.1184 -11.8266 -6.776
v 24.0424 6.1347 -6.776
v 25.0724 -4.1882 -6.776
v 2.1673 -2.672 -6.7759
v 17.9057 11.153 -6.7758
v 2.7546 4.3821 -6.7757
v 2.8347 4.5901 -6.7757
v 4.1561 -7.1001 -6.7757
v 7.9668 10.3238 -6.7757
v 9.3147 10.9738 -6.7757
v 16.8251 11.4911 -6.7757
v 12.1126 11.7384 -6.7756
v 15.9099 -11.8703 -6.7756
v 16.3543 11.5939 -6.7756
v 8.6245 -10.8476 -6.7754
v 5.3901 -8.548 -6.7753
v 20.6484 -9.9168 -6.7753
v 7.8725 10.2676 -6.7752
v 2.1074 2.2061 -6.775
v 10.293 -11.5076 -6.7749
v 24.8845 4.4831 -6.7749
v 25.2126 3.5957 -6.7749
v 5.3347 -8.4919 -6.7748
v 6.9426 -9.8554 -6.7748
v 17.5404 11.2779 -6.7748
v 18.4099 10.9555 -6.7748
v 25.6636 -1.8638 -6.7748
v 14.4416 11.8471 -6.7746
v 1.9876 1.4673 -6.7745
v 2.3875 -3.5185 -6.7745
v 2.4134 -3.6057 -6.7745
v 17.4481 11.3053 -6.7745
v 20.912 9.5453 -6.7745
v 8.4437 -10.759 -6.7744
v 25.6653 1.6654 -6.7744
v 8.7181 10.7104 -6.7743
v 20.6599 9.7253 -6.7743
v 25.4186 -3.0878 -6.7743
v 23.5504 -7.0601 -6.7742
v 25.2226 -3.745 -6.7741
v 7.8533 -10.439 -6.7738
v 17.9237 -11.3287 -6.7738
v 18.2064 -11.217 -6.7738
v 22.1935 -8.6412 -6.7738
v 7.5778 10.0916 -6.7737
v 1.9794 1.4016 -6.7736
v 8.0184 -10.5375 -6.7735
v 25.4402 2.8268 -6.7735
v 6.8666 9.6173 -6.7734
v 24.9046 -4.6147 -6.7734
v 25.0837 3.9733 -6.7734
v 2.7214 4.2994 -6.7732
v 16.5703 -11.7319 -6.7732
v 25.2314 3.5292 -6.7731
v 25.7699 -0.877 -6.7731
v 25.7569 0.935 -6.773
v 24.2537 5.781 -6.7729
v 3.936 -6.7925 -6.7728
v 9.5355 11.0599 -6.7728
v 11.9941 11.7239 -6.7728
v 25.6561 -1.9232 -6.7727
v 3.1689 -5.4814 -6.7726
v 3.4845 -6.0652 -6.7726
v 7.1484 -10.0018 -6.7726
v 7.6674 -10.3282 -6.7726
v 2.1958 2.6264 -6.7725
v 21.4462 9.1294 -6.7724
v 3.5237 -6.1316 -6.7723
v 10.1895 11.2934 -6.7722
v 19.7587 10.2951 -6.7722
v 16.2203 11.6219 -6.7721
v 19.079 10.6514 -6.772
v 1.9633 1.2725 -6.7719
v 2.4087 3.4061 -6.7719
v 5.3071 8.2808 -6.7719
v 18.7639 -10.9888 -6.7718
v 20.8279 -9.7883 -6.7718
v 2.9416 4.8335 -6.7716
v 24.0289 -6.3411 -6.7716
v 24.5773 5.1577 -6.7712
v 9.4216 -11.1986 -6.7711
v 10.3954 -11.5379 -6.7711
v 23.6721 -6.8897 -6.7711
v 2.1855 -2.7603 -6.771
v 12.8692 11.8317 -6.771
v 16.7754 11.5056 -6.771
v 17.1855 11.3825 -6.771
v 4.1438 6.9 -6.7709
v 11.7512 -11.867 -6.7708
v 16.1691 11.6326 -6.7708
v 2.2896 -3.1894 -6.7707
v 12.8292 11.828 -6.7707
v 20.5849 9.7785 -6.7706
v 25.1213 -4.0596 -6.7706
v 1.8766 -0.0622 -6.7705
v 4.0454 6.7621 -6.7705
v 14.86 11.8259 -6.7705
v 25.5551 2.2761 -6.7704
v 3.5916 -6.2449 -6.7703
v 12.7326 11.816 -6.7703
v 17.3282 -11.524 -6.7703
v 25.7604 -1.0875 -6.7703
v 4.5945 -7.6712 -6.7702
v 13.8681 -12.0539 -6.7702
v 2.3184 3.1031 -6.7699
v 19.7319 10.3109 -6.7699
v 24.6935 4.9203 -6.7698
v 25.3188 -3.4216 -6.7697
v 4.0246 -6.9164 -6.7696
v 18.9813 -10.8824 -6.7695
v 3.048 5.0508 -6.7694
v 5.3416 8.3151 -6.7693
v 11.5948 -11.834 -6.7693
v 14.8007 11.8319 -6.7693
v 20.7298 -9.8587 -6.7693
v 2.7293 -4.5021 -6.7692
v 9.8588 11.1861 -6.7692
v 5.3661 -8.5229 -6.7691
v 2.9514 -5.0366 -6.769
v 22.9947 7.5927 -6.769
v 7.7761 10.2097 -6.7689
v 18.0995 11.0764 -6.7688
v 24.2415 5.8013 -6.7687
v 24.1368 -6.1599 -6.7685
v 8.8946 -10.9793 -6.7684
v 15.262 -11.9594 -6.7684
v 16.9238 -11.6441 -6.7682
v 2.2962 3.0282 -6.7681
v 5.4135 -8.5694 -6.7681
v 21.4821 9.0987 -6.7681
v 8.5602 10.6324 -6.768
v 1.9757 -1.5517 -6.7678
v 23.7025 6.6634 -6.7675
v 25.0922 3.9506 -6.7675
v 24.6596 -5.1729 -6.7674
v 18.8407 10.7678 -6.7673
v 6.1988 -9.2842 -6.7672
v 24.5692 -5.3571 -6.7672
v 2.6084 -4.1913 -6.7671
v 2.6391 4.0864 -6.767
v 11.3981 11.6092 -6.767
v 12.3795 -11.9548 -6.767
v 25.5403 -2.529 -6.767
v 25.0096 4.1618 -6.7668
v 18.8822 10.7468 -6.7662
v 25.3398 3.1672 -6.7661
v 17.0973 11.4094 -6.7659
v 23.0288 7.5518 -6.7659
v 2.0779 2.0637 -6.7657
v 7.9068 10.2876 -6.7657
v 10.639 -11.6103 -6.7657
v 6.9272 9.6602 -6.7656
v 9.737 -11.321 -6.7656
v 10.5192 11.3912 -6.7655
v 17.8586 11.1703 -6.7654
v 24.1223 6.0005 -6.7652
v 19.8468 -10.4255 -6.7651
v 24.6823 4.9427 -6.7651
v 4.689 -7.7826 -6.7649
v 2.6189 4.036 -6.7648
v 24.9969 -4.377 -6.7648
v 6.1478 -9.2414 -6.7647
v 16.0221 -11.8464 -6.7647
v 19.9217 10.1974 -6.7647
v 3.5088 5.9218 -6.7643
v 10.7203 -11.6345 -6.7641
v 20.6939 -9.8836 -6.7634
v 2.0922 -2.3136 -6.7633
v 17.9638 -11.3124 -6.7631
v 2.6427 -4.2799 -6.763
v 16.9921 -11.624 -6.763
v 3.0601 -5.2579 -6.7628
v 3.4847 5.882 -6.7627
v 9.6632 -11.2926 -6.7626
v 8.6859 -10.8769 -6.7624
v 8.7776 10.7385 -6.7623
v 24.677 -5.1364 -6.7621
v 19.8269 -10.4371 -6.762
v 3.8388 -0.0916 -6.5501
v 3.8398 -0.0678 -6.5501
v 3.8422 -0.1694 -6.5501
v 3.8531 -0.4184 -6.5501
v 3.9481 1.3204 -6.5501
v 3.9822 -1.7629 -6.5501
v 3.9822 1.5796 -6.5501
v 3.9908 -1.828 -6.5501
v 3.9908 1.6447 -6.5501
v 4.0077 -1.9041 -6.5501
v 4.0616 -2.1474 -6.5501
v 4.1044 2.157 -6.5501
v 4.1088 2.177 -6.5501
v 4.1583 -2.5836 -6.5501
v 4.1627 2.4203 -6.5501
v 4.1796 -2.6797 -6.5501
v 4.1796 2.4964 -6.5501
v 4.203 -2.754 -6.5501
v 4.2055 2.5785 -6.5501
v 4.278 -2.9917 -6.5501
v 4.3275 2.9655 -6.5501
v 4.4024 -3.3866 -6.5501
v 4.4419 -3.5118 -6.5501
v 4.4717 -3.5837 -6.5501
v 4.5671 -3.814 -6.5501
v 4.713 -4.1661 -6.5501
v 4.7758 -4.3177 -6.5501
v 4.787 -4.3393 -6.5501
v 4.8118 -4.3868 -6.5501
v 4.9269 -4.6079 -6.5501
v 5.0276 4.6181 -6.5501
v 5.0877 -4.917 -6.5501
v 5.1427 4.8392 -6.5501
v 5.1786 -5.0916 -6.5501
v 5.1786 4.9083 -6.5501
v 5.1936 4.9318 -6.5501
v 5.2205 -5.1573 -6.5501
v 5.3544 -5.3675 -6.5501
v 5.39 5.2402 -6.5501
v 5.4715 5.3681 -6.5501
v 5.5239 -5.6337 -6.5501
v 5.6054 5.5783 -6.5501
v 5.6334 -5.8054 -6.5501
v 5.6473 -5.8273 -6.5501
v 5.6473 5.644 -6.5501
v 5.6947 -5.8891 -6.5501
v 5.7186 5.737 -6.5501
v 5.8465 -6.0868 -6.5501
v 5.8669 5.9302 -6.5501
v 6.0187 -6.3113 -6.5501
v 6.1784 -6.5194 -6.5501
v 6.231 -6.5768 -6.5501
v 6.3994 -6.7606 -6.5501
v 6.5468 6.7381 -6.5501
v 6.5684 -6.945 -6.5501
v 6.7152 6.9219 -6.5501
v 6.7458 6.9553 -6.5501
v 6.7678 -7.1626 -6.5501
v 6.7678 6.9793 -6.5501
v 6.8252 -7.2152 -6.5501
v 6.9854 7.1787 -6.5501
v 7.009 -7.3836 -6.5501
v 7.1692 -7.5304 -6.5501
v 7.411 -7.752 -6.5501
v 7.4728 -7.7994 -6.5501
v 7.6705 -7.9512 -6.5501
v 7.8169 -8.0635 -6.5501
v 7.8436 7.9006 -6.5501
v 8.0413 8.0524 -6.5501
v 8.1031 -8.2831 -6.5501
v 8.1031 8.0998 -6.5501
v 8.125 8.1138 -6.5501
v 8.1355 -8.3037 -6.5501
v 8.1688 -8.325 -6.5501
v 8.2967 8.2232 -6.5501
v 8.379 -8.4589 -6.5501
v 8.563 8.3927 -6.5501
v 8.7732 8.5266 -6.5501
v 8.8389 8.5685 -6.5501
v 8.8628 8.5809 -6.5501
v 9.0135 8.6594 -6.5501
v 9.2346 -8.9578 -6.5501
v 9.3225 8.8202 -6.5501
v 9.5436 8.9353 -6.5501
v 9.591 -9.1433 -6.5501
v 9.5911 8.9601 -6.5501
v 9.6127 -9.1546 -6.5501
v 9.6127 8.9713 -6.5501
v 9.6846 -9.1844 -6.5501
v 9.7643 9.0341 -6.5501
v 9.9149 -9.2798 -6.5501
v 9.9945 -9.3128 -6.5501
v 10.4186 -9.4885 -6.5501
v 10.4929 -9.5119 -6.5501
v 10.7306 -9.5869 -6.5501
v 10.7816 -9.6029 -6.5501
v 10.9387 9.4691 -6.5501
v 11.1764 9.5441 -6.5501
v 11.2274 9.5602 -6.5501
v 11.2507 9.5675 -6.5501
v 11.3468 9.5888 -6.5501
v 11.783 9.6855 -6.5501
v 12.0263 9.7394 -6.5501
v 12.1024 -9.9396 -6.5501
v 12.1024 9.7563 -6.5501
v 12.1675 9.7649 -6.5501
v 12.1796 -9.9497 -6.5501
v 12.4267 -9.9823 -6.5501
v 12.643 9.8275 -6.5501
v 12.8901 9.8601 -6.5501
v 12.9673 -10.0535 -6.5501
v 12.9673 9.8702 -6.5501
v 13.0001 -10.0549 -6.5501
v 13.0001 9.8716 -6.5501
v 13.0451 -10.0569 -6.5501
v 13.2941 -10.0678 -6.5501
v 13.512 9.894 -6.5501
v 13.761 9.9049 -6.5501
v 13.8388 -10.0916 -6.5501
v 13.8388 9.9083 -6.5501
v 13.8625 -10.0906 -6.5501
v 13.8626 9.9073 -6.5501
v 13.9166 -10.0882 -6.5501
v 14.1656 -10.0773 -6.5501
v 15.2509 9.799 -6.5501
v 15.5101 9.7649 -6.5501
v 15.5752 9.7563 -6.5501
v 15.6921 9.7304 -6.5501
v 16.0875 9.6427 -6.5501
v 16.1075 9.6383 -6.5501
v 16.3308 -9.7721 -6.5501
v 16.3508 9.5844 -6.5501
v 16.4269 -9.7508 -6.5501
v 16.4269 9.5675 -6.5501
v 16.5012 -9.7274 -6.5501
v 16.7389 -9.6524 -6.5501
v 16.896 9.4196 -6.5501
v 16.947 9.4036 -6.5501
v 17.1847 9.3286 -6.5501
v 17.2271 9.3153 -6.5501
v 17.259 9.3052 -6.5501
v 17.6831 9.1295 -6.5501
v 17.7627 9.0965 -6.5501
v 17.9133 -9.2174 -6.5501
v 17.993 9.0011 -6.5501
v 18.045 -9.1628 -6.5501
v 18.0451 8.9795 -6.5501
v 18.0649 -9.1546 -6.5501
v 18.0649 8.9713 -6.5501
v 18.134 -9.1186 -6.5501
v 18.3551 -9.0035 -6.5501
v 18.443 8.7745 -6.5501
v 18.5486 8.7195 -6.5501
v 18.6641 -8.8427 -6.5501
v 18.7697 8.6044 -6.5501
v 18.8387 -8.7518 -6.5501
v 18.8388 8.5685 -6.5501
v 18.8623 -8.7367 -6.5501
v 18.8623 8.5536 -6.5501
v 18.9044 -8.7099 -6.5501
v 19.1146 -8.576 -6.5501
v 19.1707 8.3571 -6.5501
v 20.0071 7.7679 -6.5501
v 20.0585 -7.9117 -6.5501
v 20.2048 7.6161 -6.5501
v 20.227 7.599 -6.5501
v 20.2271 -7.7823 -6.5501
v 20.2666 -7.752 -6.5501
v 20.2666 7.5687 -6.5501
v 20.324 -7.6994 -6.5501
v 20.5078 -7.531 -6.5501
v 20.5084 7.3471 -6.5501
v 20.6922 -7.362 -6.5501
v 20.9098 -7.1626 -6.5501
v 20.9624 -7.1052 -6.5501
v 21.1308 -6.9214 -6.5501
v 21.2776 -6.7612 -6.5501
v 21.2782 6.5773 -6.5501
v 21.4466 6.3935 -6.5501
v 21.4992 -6.5194 -6.5501
v 21.4992 6.3361 -6.5501
v 21.5466 -6.4576 -6.5501
v 21.6589 6.128 -6.5501
v 21.6984 -6.2599 -6.5501
v 21.8107 -6.1135 -6.5501
v 22.0303 -5.8273 -6.5501
v 22.0425 -5.8082 -6.5501
v 22.0722 -5.7616 -6.5501
v 22.2061 -5.5514 -6.5501
v 22.3232 5.1841 -6.5501
v 22.4571 4.9739 -6.5501
v 22.499 4.9082 -6.5501
v 22.5899 4.7336 -6.5501
v 22.7049 -4.6958 -6.5501
v 22.7507 4.4246 -6.5501
v 22.8658 4.2035 -6.5501
v 22.8905 -4.3393 -6.5501
v 22.9018 -4.3177 -6.5501
v 22.9018 4.1344 -6.5501
v 22.91 4.1145 -6.5501
v 22.9316 -4.2458 -6.5501
v 22.9646 3.9828 -6.5501
v 23.027 -4.0155 -6.5501
v 23.06 -3.9359 -6.5501
v 23.1105 3.6307 -6.5501
v 23.2059 3.4004 -6.5501
v 23.2357 -3.5118 -6.5501
v 23.2357 3.3285 -6.5501
v 23.2457 3.2967 -6.5501
v 23.2591 -3.4375 -6.5501
v 23.2752 3.2033 -6.5501
v 23.3341 -3.1998 -6.5501
v 23.3502 -3.1488 -6.5501
v 23.3996 2.8084 -6.5501
v 23.4747 2.5707 -6.5501
v 23.498 2.4964 -6.5501
v 23.5193 2.4003 -6.5501
v 23.6868 -1.828 -6.5501
v 23.6954 -1.7629 -6.5501
v 23.7295 -1.5037 -6.5501
v 23.758 1.1041 -6.5501
v 23.7906 0.857 -6.5501
v 23.8007 -0.9631 -6.5501
v 23.8007 0.7798 -6.5501
v 23.802 0.7491 -6.5501
v 23.8021 -0.9303 -6.5501
v 23.8041 -0.8853 -6.5501
v 23.815 -0.6363 -6.5501
v 23.8245 0.2351 -6.5501
v 23.8354 -0.0138 -6.5501
v 23.8378 -0.0679 -6.5501
v 23.8388 -0.0916 -6.5501
v 3.8626 0.453 -6.55
v 3.8735 0.702 -6.55
v 3.8755 -0.9303 -6.55
v 3.8755 0.747 -6.55
v 3.8769 -0.9631 -6.55
v 3.8769 0.7798 -6.55
v 3.887 -1.0403 -6.55
v 3.9196 -1.2874 -6.55
v 4.3435 3.0165 -6.55
v 4.4185 3.2542 -6.55
v 4.4419 3.3285 -6.55
v 4.4727 3.4028 -6.55
v 4.6176 3.7526 -6.55
v 4.6506 3.8322 -6.55
v 4.746 4.0625 -6.55
v 4.7676 4.1146 -6.55
v 4.7758 4.1344 -6.55
v 4.9726 4.5125 -6.55
v 5.9792 6.0766 -6.55
v 6.131 6.2743 -6.55
v 6.1784 6.3361 -6.55
v 6.4 6.5779 -6.55
v 7.1698 7.3476 -6.55
v 7.3536 7.5161 -6.55
v 7.411 7.5687 -6.55
v 7.6191 7.7284 -6.55
v 8.507 -8.5404 -6.55
v 8.8388 -8.7518 -6.55
v 8.9079 -8.7877 -6.55
v 9.129 -8.9028 -6.55
v 10.1164 9.18 -6.55
v 10.3467 9.2754 -6.55
v 10.4186 9.3052 -6.55
v 10.4934 9.3288 -6.55
v 10.5438 9.3447 -6.55
v 11.2273 -9.7434 -6.55
v 11.2507 -9.7508 -6.55
v 11.3268 -9.7677 -6.55
v 11.5701 -9.8216 -6.55
v 11.5901 -9.826 -6.55
v 14.3835 9.8845 -6.55
v 14.5697 9.8764 -6.55
v 14.6325 9.8736 -6.55
v 14.6775 -10.0549 -6.55
v 14.6775 9.8716 -6.55
v 14.7103 -10.0535 -6.55
v 14.7103 9.8702 -6.55
v 14.7519 9.8647 -6.55
v 14.7875 -10.0434 -6.55
v 15.0347 -10.0108 -6.55
v 15.5101 -9.9482 -6.55
v 15.5517 -9.9427 -6.55
v 15.5752 -9.9396 -6.55
v 15.6513 -9.9227 -6.55
v 15.7153 -9.9085 -6.55
v 15.8946 -9.8688 -6.55
v 17.1338 -9.528 -6.55
v 17.259 -9.4885 -6.55
v 17.3309 -9.4587 -6.55
v 17.5612 -9.3633 -6.55
v 19.2986 8.2756 -6.55
v 19.3809 -8.4065 -6.55
v 19.5088 8.1417 -6.55
v 19.5745 -8.2831 -6.55
v 19.5745 8.0998 -6.55
v 19.5942 8.0847 -6.55
v 19.6363 -8.2357 -6.55
v 19.834 -8.0839 -6.55
v 19.8607 7.8802 -6.55
v 20.6686 7.2004 -6.55
v 20.8524 7.0319 -6.55
v 20.9098 6.9793 -6.55
v 21.1092 6.7617 -6.55
v 21.8311 5.9035 -6.55
v 21.9829 5.7058 -6.55
v 22.0303 5.644 -6.55
v 22.0667 5.5869 -6.55
v 22.1537 5.4504 -6.55
v 22.2876 -5.4234 -6.55
v 22.4574 -5.1568 -6.55
v 22.499 -5.0915 -6.55
v 22.5349 -5.0224 -6.55
v 22.65 -4.8013 -6.55
v 23.498 -2.6797 -6.55
v 23.5149 -2.6036 -6.55
v 23.5688 -2.3603 -6.55
v 23.5732 -2.3403 -6.55
v 23.616 1.9641 -6.55
v 23.6699 1.7208 -6.55
v 23.6794 1.678 -6.55
v 23.6868 1.6447 -6.55
v 23.6954 1.5796 -6.55
v 10.9226 -11.7306 -6.5301
v 6.4683 -9.5612 -6.5289
v 4.3692 -7.4621 -6.5281
v 6.4878 -9.5751 -6.528
v 5.0441 -8.2528 -6.5279
v 14.8558 -12.0474 -6.5278
v 18.6379 -11.0891 -6.5277
v 6.4296 -9.5284 -6.5274
v 5.7402 -8.9445 -6.5272
v 14.8297 -12.0506 -6.527
v 7.2518 -10.1206 -6.5266
v 4.3397 -7.4208 -6.5264
v 5.0102 -8.2189 -6.5264
v 3.709 6.3308 -6.5263
v 5.7115 -8.9202 -6.5263
v 18.578 10.9292 -6.5261
v 1.8784 -1.0479 -6.5259
v 2.2197 2.9 -6.5259
v 10.893 -11.7244 -6.5259
v 18.6591 -11.0808 -6.5259
v 7.2341 -10.108 -6.5258
v 25.1959 3.78 -6.5257
v 1.9746 1.6595 -6.5256
v 3.2636 5.5755 -6.5256
v 4.993 -8.1986 -6.5256
v 1.9773 1.6817 -6.5255
v 7.2755 -10.1375 -6.5255
v 8.0718 -10.612 -6.5255
v 8.2856 -10.7225 -6.5255
v 19.5054 -10.667 -6.5255
v 25.2031 3.7559 -6.5255
v 14.7789 -12.0527 -6.5254
v 19.5044 -10.6675 -6.5253
v 24.4139 -5.7589 -6.5253
v 24.8587 4.6498 -6.5253
v 19.613 10.4244 -6.5252
v 22.1025 8.6005 -6.5252
v 3.273 -5.7779 -6.5251
v 3.2852 -5.8029 -6.5251
v 5.6755 -8.8842 -6.5251
v 8.3102 -10.7345 -6.5251
v 1.9965 -2.0188 -6.525
v 3.2082 -5.6454 -6.525
v 3.3194 -5.8603 -6.525
v 20.2728 -10.2145 -6.525
v 25.5196 -2.8086 -6.525
v 11.9063 -11.9332 -6.5249
v 16.7159 -11.7388 -6.5249
v 24.4633 5.4745 -6.5249
v 25.22 3.6991 -6.5249
v 25.2239 -3.8693 -6.5249
v 3.8361 -6.7154 -6.5248
v 23.338 7.2374 -6.5248
v 23.342 7.2317 -6.5248
v 24.3414 5.7051 -6.5248
v 10.0591 11.2928 -6.5247
v 1.997 1.8394 -6.5246
v 8.1917 10.4933 -6.5246
v 9.1403 10.945 -6.5246
v 2.206 2.8541 -6.5245
v 2.4064 3.5272 -6.5245
v 3.2852 5.6196 -6.5245
v 9.3843 11.0402 -6.5245
v 19.5501 -10.6452 -6.5245
v 23.9074 6.4335 -6.5245
v 3.1699 -5.5671 -6.5244
v 3.7929 -6.6549 -6.5244
v 23.3084 7.2788 -6.5244
v 23.8847 6.4716 -6.5244
v 7.5305 -10.2894 -6.5243
v 8.3633 -10.7605 -6.5243
v 9.9913 11.2726 -6.5243
v 10.2148 -11.5225 -6.5243
v 15.909 11.7247 -6.5243
v 17.5386 -11.4999 -6.5243
v 25.7591 1.2099 -6.5243
v 20.5345 9.8596 -6.5242
v 23.9054 -6.6201 -6.5242
v 25.1885 -3.9882 -6.5242
v 2.3302 -3.4546 -6.5241
v 3.7669 -6.6112 -6.5241
v 6.5563 9.4407 -6.5241
v 9.4577 11.0689 -6.5241
v 11.352 -11.8206 -6.5241
v 2.5251 -4.0804 -6.524
v 7.3192 9.9803 -6.524
v 8.9242 10.8514 -6.524
v 9.2991 -11.1903 -6.524
v 9.9425 11.2581 -6.524
v 12.8479 -12.0506 -6.524
v 16.4376 11.6138 -6.524
v 16.7846 -11.7244 -6.524
v 17.3634 11.3688 -6.524
v 20.1985 10.0755 -6.524
v 22.0021 8.7009 -6.524
v 23.7918 6.6017 -6.524
v 2.7465 -4.6476 -6.5239
v 3.1699 5.3838 -6.5239
v 4.9773 -8.1801 -6.5239
v 19.314 -10.7606 -6.5239
v 25.2991 3.4336 -6.5239
v 2.4309 3.6095 -6.5238
v 18.7813 10.8378 -6.5238
v 22.8013 7.8775 -6.5238
v 24.007 6.2664 -6.5238
v 24.7755 4.836 -6.5238
v 2.1092 -2.5756 -6.5237
v 2.1999 2.8252 -6.5237
v 3.6255 -6.3739 -6.5237
v 9.8493 -11.405 -6.5237
v 18.3709 -11.1933 -6.5237
v 19.2147 10.6259 -6.5237
v 25.5247 2.601 -6.5237
v 1.8798 -1.0825 -6.5236
v 2.7377 4.4418 -6.5236
v 2.7682 4.5199 -6.5236
v 3.7186 -6.5302 -6.5236
v 7.5825 -10.3204 -6.5236
v 11.4687 -11.8451 -6.5236
v 18.4521 -11.1616 -6.5236
v 21.9661 8.7369 -6.5236
v 24.557 5.2829 -6.5236
v 25.3248 -3.5304 -6.5236
v 2.4421 3.647 -6.5235
v 8.1275 -10.6452 -6.5235
v 15.1294 11.8299 -6.5235
v 17.2806 11.3934 -6.5235
v 24.5365 -5.5081 -6.5235
v 24.8757 -4.7897 -6.5235
v 2.8726 4.7756 -6.5234
v 2.8796 -4.9733 -6.5234
v 3.3113 5.6633 -6.5234
v 7.1797 -10.0691 -6.5234
v 8.269 10.5311 -6.5234
v 8.9576 -11.051 -6.5234
v 9.2261 10.9785 -6.5234
v 9.7231 11.1725 -6.5234
v 10.3959 11.3931 -6.5234
v 12.3406 11.804 -6.5234
v 16.8352 -11.7093 -6.5234
v 17.4442 -11.528 -6.5234
v 18.2317 11.0643 -6.5234
v 19.4901 10.4912 -6.5234
v 19.5956 -10.6181 -6.5234
v 19.6725 10.389 -6.5234
v 21.9866 -8.8997 -6.5234
v 23.2034 7.4027 -6.5234
v 23.4837 -7.2166 -6.5234
v 24.9043 -4.7165 -6.5234
v 24.9956 4.2992 -6.5234
v 6.5968 -9.6529 -6.5233
v 24.9783 -4.5268 -6.5233
v 2.0868 2.2855 -6.5232
v 22.7003 7.9967 -6.5232
v 4.2792 -7.336 -6.5231
v 6.336 -9.4492 -6.5231
v 20.4435 9.9246 -6.5231
v 21.9661 -8.9202 -6.5231
v 22.6806 8.02 -6.5231
v 25.756 -1.4179 -6.5231
v 2.8496 4.7286 -6.523
v 4.4809 -7.594 -6.523
v 21.9141 8.781 -6.523
v 22.6674 8.0356 -6.523
v 1.8825 0.9212 -6.5229
v 2.8346 4.6901 -6.5227
v 6.3992 9.3193 -6.5227
v 8.4489 10.619 -6.5227
v 15.2972 11.809 -6.5227
v 2.206 -3.0374 -6.5226
v 8.1588 -10.6605 -6.5225
v 20.4021 9.9542 -6.5225
v 21.9272 -8.9531 -6.5225
v 22.5496 8.1534 -6.5225
v 3.9508 6.6928 -6.5224
v 9.0185 -11.0808 -6.5224
v 1.8798 0.8992 -6.5223
v 2.8496 -4.9119 -6.5223
v 5.7561 8.7747 -6.5223
v 19.3883 10.541 -6.5223
v 21.1383 -9.6119 -6.5223
v 21.1679 -9.5908 -6.5223
v 21.2093 -9.5612 -6.5223
v 21.3649 -9.4294 -6.5223
v 21.8477 8.8372 -6.5223
v 1.8823 -1.103 -6.5222
v 3.8225 6.5131 -6.5222
v 19.5939 10.4358 -6.5222
v 23.4269 -7.2962 -6.5222
v 3.778 6.4467 -6.5221
v 3.7929 6.4716 -6.5221
v 8.1733 10.4843 -6.5221
v 12.5101 11.8252 -6.5221
v 16.2105 -11.8448 -6.5221
v 15.8139 -11.9279 -6.522
v 18.7035 -11.0591 -6.522
v 20.3559 9.9817 -6.522
v 4.2563 7.1207 -6.5219
v 5.1544 -8.3631 -6.5219
v 9.0497 -11.093 -6.5219
v 17.6167 11.2933 -6.5219
v 23.7854 -6.7941 -6.5218
v 2.8349 -4.8742 -6.5216
v 2.4031 -3.6994 -6.5215
v 12.7973 -12.0443 -6.5214
v 16.0329 11.6987 -6.5214
v 17.8097 -11.4123 -6.5214
v 2.1827 2.7428 -6.5213
v 19.7483 -10.5271 -6.5213
v 20.3583 -10.1636 -6.5213
v 24.8972 4.5514 -6.5213
v 15.7633 -11.9342 -6.5212
v 22.5231 8.1799 -6.5212
v 2.5082 3.8537 -6.5211
v 18.6116 -11.0993 -6.5211
v 25.5135 -2.8376 -6.5211
v 3.0919 -5.4075 -6.521
v 7.4938 10.0843 -6.521
v 1.8861 0.9498 -6.5209
v 2.5076 3.8522 -6.5209
v 2.1955 -2.9874 -6.5208
v 24.3434 -5.8851 -6.5208
v 24.7785 -5.0131 -6.5208
v 2.831 -4.8643 -6.5207
v 3.402 5.8157 -6.5207
v 10.7584 11.501 -6.5206
v 6.2699 9.2098 -6.5205
v 6.5099 9.4076 -6.5203
v 4.3692 7.2788 -6.5202
v 25.432 -3.1703 -6.5202
v 25.1886 3.8046 -6.5201
v 4.399 7.314 -6.5199
v 5.7115 8.7369 -6.5198
v 23.3084 -7.4621 -6.5197
v 7.1269 9.8481 -6.5196
v 25.6504 -2.1846 -6.5196
v 1.8691 -0.8251 -6.5195
v 7.4161 -10.2213 -6.5195
v 8.8677 10.8238 -6.5195
v 5.5069 -8.7156 -6.5194
v 20.4021 -10.1375 -6.5194
v 23.5702 6.9121 -6.5194
v 9.0661 10.9161 -6.5193
v 10.5008 -11.6076 -6.5193
v 20.9128 -9.7729 -6.5193
v 21.8101 8.8691 -6.5193
v 22.6868 -8.196 -6.5193
v 25.6242 2.1263 -6.5192
v 2.0025 -2.0667 -6.5191
v 2.7752 4.5381 -6.5191
v 11.747 11.7201 -6.5191
v 17.7351 11.2581 -6.5191
v 20.2264 10.0589 -6.5191
v 23.2754 -7.5011 -6.5191
v 3.2627 -5.757 -6.519
v 10.1385 -11.4998 -6.519
v 5.8676 -9.0524 -6.5189
v 21.1006 9.4555 -6.5189
v 23.8847 -6.6549 -6.5189
v 7.664 10.1857 -6.5188
v 10.844 -11.7098 -6.5188
v 19.1154 -10.8577 -6.5188
v 20.622 -9.9805 -6.5188
v 8.5534 -10.8534 -6.5187
v 13.0523 -12.0591 -6.5186
v 22.6674 -8.2189 -6.5185
v 11.08 11.5803 -6.5184
v 15.864 11.7341 -6.5184
v 2.0025 1.8834 -6.5183
v 2.1805 -2.9156 -6.5183
v 2.5484 3.9567 -6.5183
v 4.8779 7.8794 -6.5183
v 19.7259 -10.5404 -6.5183
v 3.1953 5.4357 -6.5182
v 21.1692 9.4065 -6.5182
v 25.6331 2.0837 -6.5182
v 2.304 3.1832 -6.5181
v 2.6604 -4.4271 -6.5181
v 4.157 6.9816 -6.5181
v 8.0148 10.3947 -6.5181
v 1.867 -0.7716 -6.5179
v 11.8637 -11.9279 -6.5179
v 19.3662 10.5518 -6.5179
v 5.0102 8.0356 -6.5178
v 15.5574 -11.9599 -6.5178
v 18.4705 10.9711 -6.5178
v 21.2093 9.3779 -6.5178
v 24.4682 -5.6479 -6.5178
v 5.0464 8.0718 -6.5177
v 10.8364 -11.7075 -6.5177
v 18.1219 -11.2904 -6.5177
v 20.5688 -10.0185 -6.5177
v 25.5498 -2.6643 -6.5177
v 5.0831 8.1085 -6.5176
v 11.2689 11.6199 -6.5176
v 24.8466 4.6809 -6.5176
v 7.2755 9.9542 -6.5175
v 21.2484 9.3448 -6.5174
v 23.1837 -7.6094 -6.5174
v 7.1087 9.8352 -6.5172
v 24.1162 -6.2664 -6.5172
v 24.3924 -5.8029 -6.5172
v 22.6312 -8.2551 -6.5171
v 1.8713 0.6945 -6.517
v 3.688 6.2955 -6.5169
v 6.4683 9.3779 -6.5169
v 9.5173 -11.2755 -6.5169
v 9.7516 11.1836 -6.5169
v 23.9896 -6.4788 -6.5167
v 4.5017 -7.6185 -6.5166
v 5.2519 -8.4606 -6.5166
v 2.6362 4.1819 -6.5164
v 21.3652 9.2459 -6.5163
v 25.4312 2.9899 -6.5163
v 20.0958 -10.32 -6.5162
v 9.0185 10.8975 -6.516
v 2.0818 -2.4451 -6.5159
v 18.0047 11.1529 -6.5159
v 20.4799 -10.082 -6.5159
v 8.1275 10.4619 -6.5158
v 1.8693 0.6453 -6.5157
v 2.2891 -3.3164 -6.5157
v 6.3117 9.2453 -6.5157
v 24.7457 -5.0804 -6.5157
v 3.0567 5.1522 -6.5156
v 9.8947 -11.4228 -6.5155
v 24.4149 5.5735 -6.5155
v 19.5501 10.4619 -6.5152
v 25.1029 4.0241 -6.5151
v 3.3983 -5.9927 -6.515
v 1.8627 -0.6688 -6.5149
v 2.0095 -2.1003 -6.5149
v 13.8662 11.9072 -6.5149
v 6.761 9.5869 -6.5148
v 25.3335 3.3181 -6.5147
v 6.6355 -9.6805 -6.5146
v 1.8674 0.599 -6.5145
v 13.8388 11.9083 -6.5145
v 25.6662 1.9257 -6.5145
v 2.489 3.8046 -6.5144
v 13.8901 11.9062 -6.5144
v 22.8002 -8.0621 -6.5144
v 24.3924 5.6196 -6.5144
v 25.0767 4.0913 -6.5144
v 25.8388 -0.0918 -6.5143
v 17.1943 -11.6024 -6.5142
v 13.8149 11.9073 -6.5141
v 18.9963 10.7327 -6.5141
v 24.6643 5.0634 -6.5141
v 25.8367 -0.143 -6.5141
v 8.6301 10.7076 -6.514
v 8.7948 -10.9714 -6.514
v 23.4744 7.0463 -6.5139
v 24.6442 -5.2879 -6.5136
v 12.0678 -11.9534 -6.5134
v 18.7053 10.8749 -6.5133
v 23.1416 7.4757 -6.5133
v 18.6227 10.9117 -6.5132
v 24.0283 -6.4139 -6.5132
v 1.9615 -1.7379 -6.5131
v 2.5002 -4.0167 -6.5131
v 10.6958 11.4824 -6.513
v 17.0951 -11.6319 -6.5129
v 23.1754 7.4358 -6.5129
v 21.0418 9.4974 -6.5128
v 9.2102 -11.1556 -6.5127
v 15.0339 -12.0251 -6.5127
v 16.5832 11.5833 -6.5127
v 25.8335 -0.2206 -6.5127
v 25.8335 0.0373 -6.5127
v 11.6623 11.7024 -6.5125
v 24.5717 -5.4361 -6.5125
v 25.7723 1.1034 -6.5125
v 23.41 7.1365 -6.5124
v 17.7351 -11.4414 -6.5122
v 25.6751 1.8834 -6.5122
v 1.8634 0.5027 -6.512
v 6.3446 9.2732 -6.512
v 8.9645 10.8711 -6.512
v 16.8934 11.5087 -6.512
v 17.9065 -11.3745 -6.512
v 25.4128 3.0514 -6.512
v 3.6955 -6.4915 -6.5119
v 4.1584 -7.1669 -6.5119
v 10.5773 -11.6304 -6.5118
v 25.8303 0.114 -6.5118
v 3.2246 5.4957 -6.5117
v 15.8139 11.7446 -6.5117
v 25.0055 -4.4571 -6.5116
v 22.1118 -8.7745 -6.5115
v 24.3748 -5.8325 -6.5115
v 4.0585 -7.0269 -6.5112
v 5.5658 8.5912 -6.5111
v 13.6329 11.8998 -6.5111
v 3.0603 -5.3428 -6.511
v 2.0131 1.9338 -6.5109
v 2.6287 -4.3458 -6.5109
v 19.4234 -10.7071 -6.5108
v 5.9924 -9.1581 -6.5107
v 8.0916 10.4405 -6.5107
v 7.9573 -10.5438 -6.5106
v 24.828 -4.9119 -6.5104
v 1.9053 -1.2872 -6.51
v 8.6868 10.7353 -6.5099
v 23.7649 6.6395 -6.5098
v 20.7837 9.6818 -6.5097
v 25.1698 -4.036 -6.5097
v 3.5195 6.0129 -6.5096
v 3.2469 -5.7245 -6.5095
v 23.8435 -6.7126 -6.5095
v 11.8132 -11.9173 -6.5094
v 25.6815 1.8322 -6.5094
v 2.4743 -3.9384 -6.5093
v 9.1828 -11.1449 -6.5092
v 7.4484 -10.2405 -6.5091
v 7.7507 -10.4206 -6.5091
v 10.9435 11.5517 -6.5091
v 16.3962 -11.8058 -6.509
v 2.9866 -5.1922 -6.5089
v 17.7832 11.2393 -6.5089
v 7.221 9.9153 -6.5088
v 22.2674 8.4356 -6.5088
v 2.7809 -4.7359 -6.5087
v 3.5085 -6.1776 -6.5087
v 3.6697 6.2649 -6.5087
v 8.8329 10.8068 -6.5087
v 15.7905 11.7475 -6.5087
v 23.9494 6.363 -6.5087
v 1.8577 0.3651 -6.5085
v 6.0748 9.0446 -6.5085
v 8.2121 -10.6866 -6.5084
v 19.8486 10.2841 -6.5084
v 20.2872 10.0227 -6.5084
v 2.489 -3.9879 -6.5082
v 9.5929 -11.305 -6.5082
v 19.6521 -10.5844 -6.5082
v 11.8079 11.7329 -6.508
v 3.9468 -6.8705 -6.5078
v 25.3944 3.1135 -6.5077
v 25.2476 -3.7897 -6.5076
v 17.9311 11.1816 -6.5074
v 20.1937 -10.2617 -6.5074
v 19.9423 -10.4115 -6.5073
v 23.1605 7.4535 -6.5073
v 17.0443 11.4638 -6.5072
v 25.8153 0.4763 -6.5072
v 25.8202 -0.5403 -6.5071
v 12.6426 11.8417 -6.507
v 9.9419 -11.4412 -6.5069
v 18.6591 10.8975 -6.5069
v 25.4913 -2.9432 -6.5069
v 6.6699 -9.7051 -6.5068
v 11.832 11.7379 -6.5068
v 16.1482 -11.8578 -6.5068
v 22.9785 -7.8516 -6.5068
v 2.9483 -5.1137 -6.5066
v 20.0709 10.1516 -6.5066
v 24.2111 5.9239 -6.5066
v 3.3421 5.715 -6.5064
v 11.0876 -11.7652 -6.5064
v 18.3282 -11.2099 -6.5064
v 24.828 4.7286 -6.5063
v 18.8829 -10.9714 -6.5061
v 20.0694 -10.3357 -6.506
v 23.6727 -6.9519 -6.506
v 2.9488 4.9314 -6.5059
v 25.1133 3.9976 -6.5059
v 24.8076 -4.9537 -6.5058
v 25.8104 0.5938 -6.5058
v 2.7202 4.3969 -6.5057
v 8.7322 -10.9408 -6.5056
v 10.893 11.5411 -6.5056
v 12.1826 11.7843 -6.5056
v 15.7669 11.7505 -6.5056
v 2.4684 3.7354 -6.5053
v 11.8637 11.7446 -6.5053
v 15.6082 11.7703 -6.5053
v 19.9905 10.1995 -6.5052
v 25.6656 -2.1118 -6.5052
v 25.8085 0.6404 -6.5052
v 15.5212 11.7811 -6.5051
v 17.6743 -11.4595 -6.505
v 19.3007 10.5838 -6.5049
v 4.0563 6.8405 -6.5048
v 4.2171 -7.2491 -6.5048
v 24.0737 6.1544 -6.5048
v 25.8146 -0.6778 -6.5047
v 3.1222 5.2861 -6.5046
v 24.128 6.0632 -6.5046
v 24.5097 5.3797 -6.5046
v 23.4989 7.0119 -6.5045
v 11.2558 -11.8005 -6.5043
v 18.5447 -11.1254 -6.5043
v 1.8474 -0.2989 -6.5042
v 2.1287 -2.6687 -6.5042
v 7.9493 10.3557 -6.5042
v 17.9284 -11.366 -6.5042
v 7.8543 10.2991 -6.5041
v 8.3201 10.5561 -6.504
v 16.8343 11.5263 -6.5039
v 24.49 -5.6032 -6.5038
v 3.6261 -6.3749 -6.5037
v 5.3637 -8.5724 -6.5037
v 25.6751 -2.0667 -6.5037
v 19.2123 -10.8103 -6.5036
v 25.4716 -3.0374 -6.5036
v 25.4822 2.8033 -6.5036
v 3.3703 -5.9456 -6.5035
v 15.012 11.8446 -6.5034
v 18.8456 -10.9896 -6.5034
v 25.1077 -4.1952 -6.5033
v 16.3619 11.6297 -6.503
v 25.8105 -0.7762 -6.503
v 18.2208 -11.2518 -6.5029
v 2.2653 -3.2365 -6.5028
v 11.9152 11.751 -6.5028
v 2.0716 2.2132 -6.5027
v 2.8012 4.6047 -6.5027
v 14.0464 -12.083 -6.5026
v 25.7999 0.8473 -6.5026
v 9.3006 11.0076 -6.5025
v 4.1355 -7.1348 -6.5024
v 7.5792 -10.3183 -6.5023
v 25.4716 2.8541 -6.5023
v 24.7367 4.9153 -6.5022
v 3.1715 -5.5702 -6.5021
v 25.8084 -0.8253 -6.5021
v 7.8305 -10.4682 -6.502
v 25.7978 0.8992 -6.502
v 10.2819 -11.5425 -6.5018
v 23.58 -7.0816 -6.5018
v 1.8437 -0.2092 -6.5017
v 25.2476 3.6068 -6.5017
v 25.7846 1.0052 -6.5017
v 3.4413 -6.0649 -6.5016
v 17.5516 11.3127 -6.5016
v 18.4242 10.9892 -6.5016
v 20.934 9.5745 -6.5016
v 24.9182 4.4974 -6.5016
v 25.2687 3.5356 -6.5016
v 25.6987 -1.8772 -6.5016
v 2.3298 -3.4531 -6.5015
v 11.354 -11.821 -6.5015
v 25.7929 0.9385 -6.5015
v 22.2184 -8.6679 -6.5014
v 25.4539 -3.097 -6.5014
v 25.8064 -0.8746 -6.5013
v 1.9512 1.4717 -6.5012
v 9.3872 11.0413 -6.5012
v 17.4597 11.3401 -6.5012
v 2.3524 -3.5291 -6.5011
v 8.4267 -10.7915 -6.5011
v 2.3784 -3.6165 -6.501
v 17.5368 -11.5003 -6.501
v 25.7016 1.6705 -6.5007
v 7.558 10.1225 -6.5005
v 17.3606 11.3695 -6.5004
v 25.2576 -3.7561 -6.5003
v 9.454 11.0674 -6.5002
v 24.2858 5.7985 -6.5002
v 1.8442 0.0389 -6.5
v 2.5647 -4.182 -6.5
v 2.6874 4.3131 -6.5
v 17.2837 11.3924 -6.4999
v 8.0009 -10.5697 -6.4998
v 24.7779 -5.0143 -6.4998
v 24.9383 -4.6292 -6.4998
v 3.9052 -6.8122 -6.4997
v 15.9307 -11.9034 -6.4997
v 25.1549 3.8909 -6.4997
v 2.109 -2.5743 -6.4996
v 16.579 -11.7675 -6.4996
v 7.1284 -10.0325 -6.4994
v 3.492 -6.15 -6.4993
v 9.5219 11.094 -6.4993
v 11.9889 11.7602 -6.4993
v 13.7867 -12.0894 -6.4993
v 17.1974 11.4182 -6.4993
v 14.6214 11.8759 -6.4992
v 25.6923 -1.9284 -6.4992
v 1.84 -0.1197 -6.4991
v 12.9 11.8695 -6.4991
v 16.2106 -11.8447 -6.499
v 24.537 -5.507 -6.4989
v 3.1364 -5.4985 -6.4988
v 7.6481 -10.3595 -6.4988
v 19.0954 10.6842 -6.4987
v 16.9127 -11.6863 -6.4986
v 18.7789 -11.0222 -6.4986
v 17.4474 -11.527 -6.4985
v 25.2994 3.4322 -6.4985
v 2.9082 4.8484 -6.4984
v 11.4658 -11.8444 -6.4984
v 14.8815 11.8609 -6.4984
v 23.7024 -6.9102 -6.4984
v 1.8388 -0.0916 -6.4983
v 10.1775 11.3281 -6.4983
v 12.8479 11.8673 -6.4983
v 2.1601 2.6352 -6.4982
v 20.8498 -9.8178 -6.4982
v 1.841 -0.0394 -6.498
v 1.9269 1.2773 -6.498
v 11.7448 -11.903 -6.4979
v 13.8388 -12.0916 -6.4979
v 2.3736 3.417 -6.4978
v 4.1141 6.9215 -6.4978
v 24.06 -6.3607 -6.4978
v 25.7978 -1.0825 -6.4976
v 20.7569 -9.8842 -6.4975
v 24.6101 5.1743 -6.4975
v 1.84 -0.0621 -6.4974
v 6.2203 -9.3511 -6.4973
v 25.7915 -1.1343 -6.4973
v 16.1761 11.6687 -6.4972
v 9.4073 -11.2325 -6.4971
v 10.3847 -11.5731 -6.4971
v 12.7293 11.8525 -6.4971
v 13.8683 -12.0904 -6.4971
v 16.7846 11.5411 -6.4971
v 25.7834 -1.1981 -6.497
v 2.1499 -2.7698 -6.4968
v 2.2542 -3.1991 -6.4968
v 4.566 -7.6944 -6.4968
v 3.9945 -6.9373 -6.4967
v 25.1561 -4.0712 -6.4967
v 2.2831 3.1131 -6.4966
v 4.015 6.7827 -6.4966
v 20.6052 9.8092 -6.4965
v 14.8297 11.8673 -6.4964
v 5.3875 -8.5962 -6.4963
v 5.3154 8.3408 -6.4962
v 19.7495 10.3431 -6.4962
v 25.5913 2.2832 -6.4961
v 3.5602 -6.2643 -6.496
v 5.34 -8.5487 -6.496
v 18.9972 -10.9155 -6.4958
v 3.0149 5.0667 -6.4957
v 9.8466 11.2207 -6.4954
v 14.8041 11.8684 -6.4954
v 17.3392 -11.5593 -6.4954
v 24.9789 -4.5251 -6.4952
v 7.7576 10.2415 -6.4951
v 11.5878 -11.8701 -6.4951
v 25.3541 -3.4322 -6.4949
v 24.1688 -6.1781 -6.4948
v 24.2737 5.819 -6.4948
v 2.9178 -5.0514 -6.4947
v 2.6952 -4.5163 -6.4946
v 21.5059 9.1267 -6.4946
v 18.1129 11.1107 -6.4945
v 8.8798 -11.013 -6.494
v 3.0911 -5.4057 -6.4939
v 24.7477 -5.076 -6.4937
v 2.2606 3.0375 -6.4936
v 25.1271 3.9622 -6.4936
v 2.0455 -2.2718 -6.4935
v 2.0826 -2.4481 -6.4935
v 8.5437 10.6654 -6.4935
v 18.9025 10.7785 -6.4935
v 2.6029 4.0964 -6.4934
v 18.8557 10.8014 -6.4933
v 9.726 -11.3569 -6.4932
v 23.7332 6.6839 -6.4932
v 15.2662 -11.9962 -6.493
v 2.5767 -4.2127 -6.4928
v 18.0032 11.1534 -6.4926
v 24.6021 -5.3739 -6.4922
v 1.9389 -1.5565 -6.492
v 17.1928 -11.6028 -6.4918
v 25.044 4.1752 -6.4918
v 2.6596 -4.4248 -6.4915
v 23.0571 7.5755 -6.4915
v 3.4801 5.9466 -6.4914
v 7.8888 10.3197 -6.4914
v 11.3899 11.6453 -6.4914
v 12.3749 -11.9916 -6.4914
v 25.5765 -2.5371 -6.4913
v 2.0416 2.07 -6.4911
v 10.629 -11.6458 -6.491
v 6.906 9.6904 -6.4909
v 8.7934 -10.9707 -6.4909
v 25.3755 3.177 -6.4909
v 8.6323 10.7086 -6.4908
v 17.1072 11.445 -6.4907
v 24.7158 4.9581 -6.4906
v 4.6608 -7.8064 -6.4905
v 17.8703 11.2053 -6.4905
v 6.124 -9.2696 -6.4903
v 10.5088 11.4267 -6.4902
v 24.154 6.0196 -6.4901
v 17.0981 -11.631 -6.4896
v 19.9407 10.2291 -6.4896
v 2.5841 4.0484 -6.4895
v 10.7109 -11.6702 -6.4893
v 25.0315 -4.3904 -6.4893
v 16.0285 -11.8829 -6.4892
v 2.6304 -4.35 -6.4891
v 20.7148 -9.9142 -6.4877
v 2.0557 -2.3203 -6.4874
v 2.6077 -4.2921 -6.4873
v 3.4526 5.9005 -6.4873
v 17.002 -11.6597 -6.4873
v 17.9763 -11.3473 -6.4871
v 3.0267 -5.2741 -6.487
v 8.7625 10.7723 -6.4869
v 9.6507 -11.3275 -6.4869
v 8.6699 -10.9104 -6.4866
v 19.8453 -10.4693 -6.4864
v 24.7108 -5.1519 -6.4864
v 1.8388 -0.0916 -6.0501
v 3.8388 -0.0916 -6.0501
v 23.8388 -0.0916 -6.0501
v 25.8389 -0.0916 -6.0501
v 3.8399 -0.0662 -6.045
v 23.8374 -0.1235 -6.0437
v 1.8405 -0.1319 -6.0421
v 3.8415 -0.1535 -6.0378
v 23.8361 -0.0297 -6.0378
v 1.8419 -0.0165 -6.0351
v 25.8357 -0.1667 -6.0351
v 3.8458 -0.251 -6.0184
v 23.8318 0.0677 -6.0184
v 1.8467 -0.2829 -6.012
v 1.8467 0.0996 -6.012
v 3.8471 0.0996 -6.012
v 3.8472 -0.2829 -6.012
v 23.8304 -0.2829 -6.012
v 23.8304 0.0996 -6.012
v 25.8309 -0.2829 -6.012
v 25.8309 0.0996 -6.012
v 3.8483 0.1267 -5.9939
v 23.8293 -0.31 -5.9939
v 3.8498 -0.3428 -5.972
v 23.8278 0.1595 -5.972
v 3.8531 -0.418 -5.9217
v 23.8246 0.2347 -5.9217
v 1.8534 -0.4451 -5.9036
v 1.8534 0.2618 -5.9036
v 3.8542 0.2618 -5.9036
v 3.8543 -0.4451 -5.9036
v 23.8233 0.2618 -5.9036
v 23.8234 -0.4451 -5.9036
v 25.8242 -0.4451 -5.9036
v 25.8242 0.2618 -5.9036
v 3.855 0.2799 -5.8765
v 23.8226 -0.4632 -5.8765
v 3.8559 0.2998 -5.8468
v 23.8217 -0.4831 -5.8468
v 3.8582 -0.5354 -5.7685
v 23.8194 0.3521 -5.7685
v 1.8579 -0.5535 -5.7414
v 1.8579 0.3702 -5.7414
v 3.859 -0.5535 -5.7414
v 3.859 0.3702 -5.7414
v 23.8186 -0.5535 -5.7414
v 23.8186 0.3702 -5.7414
v 25.8197 -0.5535 -5.7414
v 25.8197 0.3702 -5.7414
v 3.8593 0.3766 -5.7094
v 23.8183 -0.5599 -5.7094
v 3.8604 -0.5852 -5.5821
v 23.8172 0.4019 -5.5821
v 1.8595 -0.5916 -5.5501
v 1.8595 0.4083 -5.5501
v 3.8607 -0.5916 -5.5501
v 3.8607 0.4083 -5.5501
v 23.8169 -0.5916 -5.5501
v 23.8169 0.4083 -5.5501
v 25.8181 -0.5916 -5.5501
v 25.8181 0.4083 -5.5501
v 3.8604 0.4019 -5.5181
v 23.8172 -0.5852 -5.5181
v 3.8593 -0.5599 -5.3908
v 23.8183 0.3766 -5.3908
v 1.8579 -0.5535 -5.3588
v 1.8579 0.3702 -5.3588
v 3.859 -0.5535 -5.3588
v 3.859 0.3702 -5.3588
v 23.8186 -0.5535 -5.3588
v 23.8186 0.3702 -5.3588
v 25.8197 -0.5535 -5.3588
v 25.8197 0.3702 -5.3588
v 3.8582 0.3521 -5.3317
v 23.8194 -0.5354 -5.3317
v 1.857 -0.5322 -5.3269
v 25.8206 0.3489 -5.3269
v 3.8551 -0.4632 -5.2237
v 23.8225 0.2799 -5.2237
v 1.8534 -0.4451 -5.1966
v 1.8534 0.2618 -5.1966
v 3.8542 0.2618 -5.1966
v 3.8543 -0.4451 -5.1966
v 23.8233 0.2618 -5.1966
v 23.8234 -0.4451 -5.1966
v 25.8242 -0.4451 -5.1966
v 25.8242 0.2618 -5.1966
v 3.8531 0.2347 -5.1785
v 23.8245 -0.418 -5.1785
v 3.8489 0.1404 -5.1155
v 23.8287 -0.3237 -5.1155
v 3.8484 -0.31 -5.1063
v 23.8292 0.1267 -5.1063
v 1.8467 -0.2829 -5.0882
v 1.8467 0.0996 -5.0882
v 3.8472 -0.2829 -5.0882
v 3.8472 0.0996 -5.0882
v 23.8304 -0.2829 -5.0882
v 23.8304 0.0996 -5.0882
v 25.8309 -0.2829 -5.0882
v 25.8309 0.0996 -5.0882
v 3.8458 0.0677 -5.0818
v 23.8318 -0.251 -5.0818
v 3.8447 -0.2258 -5.0768
v 23.833 0.0425 -5.0768
v 1.8439 0.031 -5.0745
v 25.8337 -0.2143 -5.0745
v 1.8415 -0.1581 -5.0633
v 3.8402 -0.1232 -5.0564
v 23.8374 -0.06 -5.0564
v 1.8388 -0.0916 -5.0501
v 3.8388 -0.0916 -5.0501
v 23.8388 -0.0916 -5.0501
v 25.8389 -0.0916 -5.0501
v 3.8388 -0.0916 -4.0501
v 3.8769 -0.9631 -4.0501
v 3.8769 0.7798 -4.0501
v 3.9908 -1.828 -4.0501
v 3.9908 1.6447 -4.0501
v 4.1796 -2.6797 -4.0501
v 4.1796 2.4964 -4.0501
v 4.4419 -3.5118 -4.0501
v 4.4419 3.3285 -4.0501
v 4.7758 -4.3177 -4.0501
v 4.7758 4.1344 -4.0501
v 5.1786 -5.0916 -4.0501
v 5.1786 4.9083 -4.0501
v 5.6473 -5.8273 -4.0501
v 5.6473 5.644 -4.0501
v 6.1784 -6.5194 -4.0501
v 6.1784 6.3361 -4.0501
v 6.7678 -7.1626 -4.0501
v 6.7678 6.9793 -4.0501
v 7.411 -7.752 -4.0501
v 7.411 7.5687 -4.0501
v 8.1031 -8.2831 -4.0501
v 8.1031 8.0998 -4.0501
v 8.8388 -8.7518 -4.0501
v 8.8389 8.5685 -4.0501
v 9.6127 -9.1546 -4.0501
v 9.6127 8.9713 -4.0501
v 10.4186 -9.4885 -4.0501
v 10.4186 9.3052 -4.0501
v 11.2507 -9.7508 -4.0501
v 11.2507 9.5675 -4.0501
v 12.1024 -9.9396 -4.0501
v 12.1024 9.7563 -4.0501
v 12.9673 -10.0535 -4.0501
v 12.9673 9.8702 -4.0501
v 13.8388 -10.0916 -4.0501
v 13.8388 -0.0916 -4.0501
v 13.8388 9.9083 -4.0501
v 14.7103 -10.0535 -4.0501
v 14.7103 9.8702 -4.0501
v 15.5752 -9.9396 -4.0501
v 15.5752 9.7563 -4.0501
v 16.4269 -9.7508 -4.0501
v 16.4269 9.5675 -4.0501
v 17.259 -9.4885 -4.0501
v 17.259 9.3052 -4.0501
v 18.0649 -9.1546 -4.0501
v 18.0649 8.9713 -4.0501
v 18.8387 -8.7518 -4.0501
v 18.8388 8.5685 -4.0501
v 19.5745 -8.2831 -4.0501
v 19.5745 8.0998 -4.0501
v 20.2666 -7.752 -4.0501
v 20.2666 7.5687 -4.0501
v 20.9098 -7.1626 -4.0501
v 20.9098 6.9793 -4.0501
v 21.4992 -6.5194 -4.0501
v 21.4992 6.3361 -4.0501
v 22.0303 -5.8273 -4.0501
v 22.0303 5.644 -4.0501
v 22.499 -5.0915 -4.0501
v 22.499 4.9082 -4.0501
v 22.9018 -4.3177 -4.0501
v 22.9018 4.1344 -4.0501
v 23.2357 -3.5118 -4.0501
v 23.2357 3.3285 -4.0501
v 23.498 -2.6797 -4.0501
v 23.498 2.4964 -4.0501
v 23.6868 -1.828 -4.0501
v 23.6868 1.6447 -4.0501
v 23.8007 -0.9631 -4.0501
v 23.8007 0.7798 -4.0501
v 23.8388 -0.0916 -4.0501
v 1.8388 -0.0916 -3.5502
v 1.8432 -0.1986 -3.5502
v 1.847 0.1065 -3.5502
v 1.8716 -0.8843 -3.5502
v 1.8798 -1.0825 -3.5502
v 1.8897 -1.1622 -3.5502
v 1.978 -1.8698 -3.5502
v 2.0025 -2.0667 -3.5502
v 2.0297 -2.1966 -3.5502
v 2.1653 -2.8432 -3.5502
v 2.1824 2.7415 -3.5502
v 2.206 -3.0374 -3.5502
v 2.206 2.8541 -3.5502
v 2.2286 -3.1132 -3.5502
v 2.2626 3.0442 -3.5502
v 2.4324 -3.7978 -3.5502
v 2.4743 3.7554 -3.5502
v 2.489 -3.9879 -3.5502
v 2.489 3.8046 -3.5502
v 2.5323 -4.0988 -3.5502
v 2.5611 3.9894 -3.5502
v 2.7775 -4.7271 -3.5502
v 2.8496 -4.9119 -3.5502
v 3.6914 -6.4845 -3.5502
v 3.7929 -6.6549 -3.5502
v 3.7929 6.4716 -3.5502
v 3.8166 6.5048 -3.5502
v 3.9082 6.6331 -3.5502
v 4.2539 -7.3006 -3.5502
v 4.3692 -7.4621 -3.5502
v 4.882 -8.0675 -3.5502
v 5.0102 -8.2189 -3.5502
v 5.031 -8.2397 -3.5502
v 5.5712 -8.7799 -3.5502
v 5.7115 -8.9202 -3.5502
v 5.7115 8.7369 -3.5502
v 5.7322 8.7544 -3.5502
v 5.7552 -8.9572 -3.5502
v 5.8629 8.8651 -3.5502
v 6.3169 -9.433 -3.5502
v 6.4683 -9.5612 -3.5502
v 6.5446 -9.6157 -3.5502
v 7.114 -10.0222 -3.5502
v 7.2755 -10.1375 -3.5502
v 7.2755 9.9542 -3.5502
v 7.2971 -10.1504 -3.5502
v 7.4459 10.0558 -3.5502
v 7.9571 -10.5436 -3.5502
v 8.1275 -10.6452 -3.5502
v 8.1275 10.4619 -3.5502
v 8.1502 10.473 -3.5502
v 8.1889 -10.6752 -3.5502
v 8.3057 10.549 -3.5502
v 8.9577 10.8678 -3.5502
v 9.0185 10.8975 -3.5502
v 9.2033 10.9696 -3.5502
v 12.651 -12.0261 -3.5502
v 12.7874 11.8598 -3.5502
v 12.8479 -12.0506 -3.5502
v 12.8479 11.8673 -3.5502
v 13.0461 11.8755 -3.5502
v 13.7464 11.9045 -3.5502
v 13.8388 11.9083 -3.5502
v 14.037 11.9001 -3.5502
v 14.6315 -12.0588 -3.5502
v 14.7673 11.8699 -3.5502
v 14.8297 -12.0506 -3.5502
v 14.8297 11.8673 -3.5502
v 14.8501 -12.0481 -3.5502
v 15.0266 11.8428 -3.5502
v 15.617 -11.9524 -3.5502
v 15.7242 11.7558 -3.5502
v 15.8139 -11.9279 -3.5502
v 15.8139 11.7446 -3.5502
v 16.0081 11.7039 -3.5502
v 19.4751 10.4986 -3.5502
v 19.5501 10.4619 -3.5502
v 19.7205 10.3604 -3.5502
v 20.2317 -10.239 -3.5502
v 20.4021 -10.1375 -3.5502
v 21.0478 -9.6765 -3.5502
v 21.2093 -9.5612 -3.5502
v 21.2093 9.3779 -3.5502
v 21.2302 9.3602 -3.5502
v 21.2583 -9.5198 -3.5502
v 21.3607 9.2497 -3.5502
v 21.8147 -9.0484 -3.5502
v 21.9661 -8.9202 -3.5502
v 22.0266 -8.8597 -3.5502
v 22.5271 -8.3592 -3.5502
v 22.6674 -8.2189 -3.5502
v 22.7034 -8.1764 -3.5502
v 23.1802 -7.6135 -3.5502
v 23.3084 -7.4621 -3.5502
v 23.3084 7.2788 -3.5502
v 23.3517 -7.4015 -3.5502
v 23.4237 7.1173 -3.5502
v 23.7695 -6.8164 -3.5502
v 23.8847 -6.6549 -3.5502
v 23.9322 -6.5751 -3.5502
v 24.7409 -5.0901 -3.5502
v 24.828 -4.9119 -3.5502
v 24.828 4.7286 -3.5502
v 24.9001 4.5438 -3.5502
v 25.6344 -2.2609 -3.5502
v 25.6751 -2.0667 -3.5502
v 25.6751 1.8834 -3.5502
v 25.6996 1.6865 -3.5502
v 25.8306 -0.2898 -3.5502
v 25.8389 -0.0916 -3.5502
v 1.8798 0.8992 -3.5501
v 1.8823 0.9196 -3.5501
v 1.9043 1.096 -3.5501
v 2.0025 1.8834 -3.5501
v 2.0432 2.0775 -3.5501
v 2.8496 4.7286 -3.5501
v 2.9367 4.9068 -3.5501
v 3.1981 -5.6247 -3.5501
v 3.2852 -5.8029 -3.5501
v 3.2852 5.6196 -3.5501
v 3.3867 5.79 -3.5501
v 4.3463 7.2467 -3.5501
v 4.3692 7.2788 -3.5501
v 4.4974 7.4302 -3.5501
v 5.0102 8.0356 -3.5501
v 5.1505 8.1759 -3.5501
v 6.4486 9.3612 -3.5501
v 6.4683 9.3779 -3.5501
v 6.6297 9.4932 -3.5501
v 8.8403 -10.9937 -3.5501
v 9 -11.0718 -3.5501
v 9.0185 -11.0808 -3.5501
v 9.7577 -11.3693 -3.5501
v 9.9425 -11.4414 -3.5501
v 9.9425 11.2581 -3.5501
v 10.1326 11.3147 -3.5501
v 10.7029 -11.6678 -3.5501
v 10.893 -11.7244 -3.5501
v 10.893 11.5411 -3.5501
v 10.9226 -11.7306 -3.5501
v 10.9226 11.5473 -3.5501
v 11.0871 11.5818 -3.5501
v 11.6696 -11.8872 -3.5501
v 11.7423 11.7191 -3.5501
v 11.8637 -11.9279 -3.5501
v 11.8637 11.7446 -3.5501
v 11.9047 -11.933 -3.5501
v 12.0605 11.7691 -3.5501
v 13.6406 -12.0834 -3.5501
v 13.8388 -12.0916 -3.5501
v 13.8683 -12.0904 -3.5501
v 16.5905 -11.7651 -3.5501
v 16.7438 11.5497 -3.5501
v 16.7846 -11.7244 -3.5501
v 16.7846 11.5411 -3.5501
v 16.814 -11.7156 -3.5501
v 16.9747 11.4845 -3.5501
v 17.545 -11.498 -3.5501
v 17.7023 -11.4512 -3.5501
v 17.7351 -11.4414 -3.5501
v 17.7351 11.2581 -3.5501
v 17.9199 11.186 -3.5501
v 18.4743 -11.1529 -3.5501
v 18.5187 10.9523 -3.5501
v 18.6591 -11.0808 -3.5501
v 18.6591 10.8975 -3.5501
v 18.8373 10.8104 -3.5501
v 19.3719 -10.7323 -3.5501
v 19.5501 -10.6452 -3.5501
v 20.4021 9.9542 -3.5501
v 20.5635 9.8389 -3.5501
v 21.9413 8.7579 -3.5501
v 21.9661 8.7369 -3.5501
v 22.1064 8.5966 -3.5501
v 22.6674 8.0356 -3.5501
v 22.6907 8.0081 -3.5501
v 22.7957 7.8842 -3.5501
v 23.8847 6.4716 -3.5501
v 23.9862 6.3012 -3.5501
v 24.2909 -5.9733 -3.5501
v 24.3924 -5.8029 -3.5501
v 24.3924 5.6196 -3.5501
v 24.4795 5.4414 -3.5501
v 25.1165 -4.1727 -3.5501
v 25.1798 3.8273 -3.5501
v 25.1886 -3.9879 -3.5501
v 25.1886 3.8046 -3.5501
v 25.2453 3.6145 -3.5501
v 25.415 -3.2275 -3.5501
v 25.4716 -3.0374 -3.5501
v 25.4716 2.8541 -3.5501
v 25.4778 -3.0078 -3.5501
v 25.4789 2.8191 -3.5501
v 25.5123 2.66 -3.5501
v 25.7653 -1.3438 -3.5501
v 25.7733 -1.2793 -3.5501
v 25.7953 0.9196 -3.5501
v 25.7978 -1.0825 -3.5501
v 25.7978 0.8992 -3.5501
v 25.7987 -1.0604 -3.5501
v 25.806 0.701 -3.5501
v 1.8732 -0.0915 -3.2914
v 1.8978 0.5012 -3.2914
v 1.9032 -0.8098 -3.2914
v 1.9237 -1.1591 -3.2914
v 2.0321 -2.0124 -3.2914
v 2.0633 -2.1906 -3.2914
v 2.2156 2.7335 -3.2914
v 2.22 -2.9321 -3.2914
v 2.2616 -3.1046 -3.2914
v 2.2689 2.9398 -3.2914
v 2.5066 3.7445 -3.2914
v 2.509 -3.9295 -3.2914
v 2.5644 -4.0874 -3.2914
v 2.6297 4.0696 -3.2914
v 2.809 -4.7138 -3.2914
v 2.878 -4.8905 -3.2914
v 3.0761 -5.297 -3.2914
v 3.5942 6.0703 -3.2914
v 3.7713 -6.551 -3.2914
v 3.8318 -6.6504 -3.2914
v 3.8453 6.4859 -3.2914
v 3.9366 6.6139 -3.2914
v 4.3389 -7.3604 -3.2914
v 4.4069 -7.4539 -3.2914
v 4.9718 -8.12 -3.2914
v 5.056 -8.2165 -3.2914
v 5.4553 8.4317 -3.2914
v 5.7007 -8.8595 -3.2914
v 5.7554 8.729 -3.2914
v 5.7783 -8.9318 -3.2914
v 5.8857 8.8394 -3.2914
v 6.4148 -9.4694 -3.2914
v 6.5653 -9.5886 -3.2914
v 7.214 -10.0511 -3.2914
v 7.2851 9.9191 -3.2914
v 7.3157 -10.1217 -3.2914
v 7.7617 10.2036 -3.2914
v 8.0595 -10.5636 -3.2914
v 8.1665 10.4427 -3.2914
v 8.205 -10.645 -3.2914
v 8.3215 10.5186 -3.2914
v 8.9716 10.8367 -3.2914
v 9.1247 10.9013 -3.2914
v 12.7527 -12.004 -3.2914
v 12.7904 11.8258 -3.2914
v 12.8637 -12.0169 -3.2914
v 12.9494 11.8364 -3.2914
v 13.7467 11.8704 -3.2914
v 13.9374 11.8688 -3.2914
v 14.728 -12.0203 -3.2914
v 14.7647 11.8359 -3.2914
v 14.8472 -12.0141 -3.2914
v 14.9248 11.8202 -3.2914
v 15.71 -11.9062 -3.2914
v 15.7189 11.7221 -3.2914
v 15.8262 -11.8905 -3.2914
v 15.9046 11.6894 -3.2914
v 19.4591 10.4685 -3.2914
v 19.788 10.2792 -3.2914
v 19.916 -10.387 -3.2914
v 20.3914 -10.1029 -3.2914
v 20.8661 9.5804 -3.2914
v 21.1073 -9.5908 -3.2914
v 21.209 9.3331 -3.2914
v 21.2371 -9.493 -3.2914
v 21.3392 9.2229 -3.2914
v 21.8668 -8.9579 -3.2914
v 22.0033 -8.8348 -3.2914
v 22.5717 -8.265 -3.2914
v 22.6781 -8.1534 -3.2914
v 23.2167 -7.5157 -3.2914
v 23.2779 7.2618 -3.2914
v 23.3246 -7.3807 -3.2914
v 23.3387 7.1772 -3.2914
v 23.7976 -6.7158 -3.2914
v 23.9034 -6.5567 -3.2914
v 24.7098 -5.0758 -3.2914
v 24.7922 4.7245 -3.2914
v 24.7957 -4.8998 -3.2914
v 24.8325 4.6227 -3.2914
v 24.9404 -4.5296 -3.2914
v 25.5599 2.2648 -3.2914
v 25.6007 -2.2547 -3.2914
v 25.6394 -2.0696 -3.2914
v 25.6416 1.8735 -3.2914
v 25.6656 1.6814 -3.2914
v 25.7254 -1.3859 -3.2914
v 25.7757 0.5999 -3.2914
v 25.7963 -0.2893 -3.2914
v 25.8044 -0.0935 -3.2914
v 1.9163 0.9167 -3.2913
v 1.9874 1.4851 -3.2913
v 2.0399 1.8957 -3.2913
v 2.0767 2.0713 -3.2913
v 2.8854 4.7242 -3.2913
v 2.9677 4.8926 -3.2913
v 3.3107 5.5943 -3.2913
v 3.3153 -5.7867 -3.2913
v 4.3733 7.2259 -3.2913
v 4.5884 7.4838 -3.2913
v 5.0475 8.0246 -3.2913
v 6.4696 9.3343 -3.2913
v 6.5699 9.408 -3.2913
v 8.8546 -10.9626 -3.2913
v 9.0138 -11.0405 -3.2913
v 9.4009 -11.1931 -3.2913
v 9.9512 -11.4082 -3.2913
v 9.9535 11.2258 -3.2913
v 10.4757 11.3809 -3.2913
v 10.6173 -11.6063 -3.2913
v 10.9309 -11.6975 -3.2913
v 10.9309 11.5142 -3.2913
v 11.0949 11.5486 -3.2913
v 11.7483 11.6855 -3.2913
v 11.7728 -11.8733 -3.2913
v 11.9102 -11.8993 -3.2913
v 11.9181 11.7151 -3.2913
v 13.7401 -12.0529 -3.2913
v 13.8682 -12.0563 -3.2913
v 16.6794 -11.7112 -3.2913
v 16.7355 11.5165 -3.2913
v 16.8055 -11.6826 -3.2913
v 17.0602 11.4227 -3.2913
v 17.5344 -11.4656 -3.2913
v 17.6913 -11.4189 -3.2913
v 17.7307 11.223 -3.2913
v 17.9082 11.1538 -3.2913
v 18.1383 -11.2469 -3.2913
v 18.5054 10.9209 -3.2913
v 18.6547 -11.045 -3.2913
v 18.733 10.8211 -3.2913
v 19.3562 -10.7021 -3.2913
v 19.5248 -10.6196 -3.2913
v 20.3954 9.9171 -3.2913
v 21.9183 8.7327 -3.2913
v 22.3272 8.3266 -3.2913
v 22.6655 7.9851 -3.2913
v 22.7701 7.8615 -3.2913
v 23.8518 6.4589 -3.2913
v 24.1344 5.9855 -3.2913
v 24.3115 -5.872 -3.2913
v 24.3624 -5.7866 -3.2913
v 24.3667 5.5946 -3.2913
v 24.4493 5.4257 -3.2913
v 25.1473 3.8161 -3.2913
v 25.1554 -3.9792 -3.2913
v 25.3108 3.2719 -3.2913
v 25.3535 -3.3131 -3.2913
v 25.4447 -2.9995 -3.2913
v 25.4456 2.8108 -3.2913
v 25.7613 0.9167 -3.2913
v 25.7647 -1.0577 -3.2913
v 1.974 -0.0914 -3.0502
v 1.9758 -0.1966 -3.0502
v 1.9981 0.4963 -3.0502
v 2.0113 -0.9733 -3.0501
v 2.0159 0.9083 -3.0501
v 2.0235 -1.1501 -3.0501
v 2.0866 1.4719 -3.0501
v 2.126 -1.9469 -3.0501
v 2.1385 1.8791 -3.0501
v 2.1618 -2.1729 -3.0501
v 2.175 2.0533 -3.0501
v 2.3129 2.71 -3.0501
v 2.318 -2.908 -3.0501
v 2.3585 -3.0793 -3.0501
v 2.3668 2.9143 -3.0501
v 2.5907 -3.8495 -3.0501
v 2.6013 3.7125 -3.0501
v 2.6586 -4.0538 -3.0501
v 2.7239 4.0347 -3.0501
v 2.9017 -4.675 -3.0501
v 2.9702 -4.8502 -3.0501
v 2.9769 4.6839 -3.0501
v 3.0585 4.8509 -3.0501
v 3.1666 -5.2535 -3.0501
v 3.3987 5.5468 -3.0501
v 3.4036 -5.7393 -3.0501
v 3.7309 6.1027 -3.0501
v 3.8562 -6.4965 -3.0501
v 3.9161 -6.5951 -3.0501
v 3.9294 6.4305 -3.0501
v 4.0198 6.5575 -3.0501
v 4.4185 -7.2995 -3.0501
v 4.4524 7.1647 -3.0501
v 4.4857 -7.3923 -3.0501
v 4.666 7.4202 -3.0501
v 5.0462 -8.0527 -3.0501
v 5.121 7.9568 -3.0501
v 5.1294 -8.1486 -3.0501
v 5.5259 8.36 -3.0501
v 5.7347 -8.7505 -3.0501
v 5.8236 8.6546 -3.0501
v 5.8462 -8.8573 -3.0501
v 5.9527 8.7642 -3.0501
v 6.4776 -9.39 -3.0501
v 6.5312 9.2555 -3.0501
v 6.6261 -9.5091 -3.0501
v 6.6309 9.3284 -3.0501
v 7.2696 -9.9673 -3.0501
v 7.3401 9.8351 -3.0501
v 7.3704 -10.0376 -3.0501
v 7.813 10.1168 -3.0501
v 8.1506 -10.5004 -3.0501
v 8.2143 10.3539 -3.0501
v 8.2521 -10.5566 -3.0501
v 8.368 10.4293 -3.0501
v 8.8963 -10.8717 -3.0501
v 9.0123 10.7454 -3.0501
v 9.0542 -10.9489 -3.0501
v 9.1186 10.7908 -3.0501
v 9.438 -11.1001 -3.0501
v 9.9837 -11.3136 -3.0501
v 9.9858 11.1311 -3.0501
v 10.5037 11.2847 -3.0501
v 10.6442 -11.5097 -3.0501
v 10.9551 -11.6005 -3.0501
v 10.9551 11.4172 -3.0501
v 11.1178 11.4513 -3.0501
v 11.7659 11.587 -3.0501
v 11.8382 -11.7845 -3.0501
v 11.9262 -11.8007 -3.0501
v 11.9834 11.6213 -3.0501
v 12.7618 -11.9036 -3.0501
v 12.7993 11.726 -3.0501
v 12.8719 -11.9165 -3.0501
v 12.9079 11.7338 -3.0501
v 13.7409 -11.9525 -3.0501
v 13.7476 11.7703 -3.0501
v 13.8679 -11.9563 -3.0501
v 13.9366 11.7677 -3.0501
v 14.7206 -11.9205 -3.0501
v 14.757 11.7361 -3.0501
v 14.8388 -11.9145 -3.0501
v 14.9157 11.7198 -3.0501
v 15.7033 11.6233 -3.0501
v 15.743 -11.8012 -3.0501
v 15.8096 -11.7919 -3.0501
v 15.8873 11.5899 -3.0501
v 16.6555 -11.6137 -3.0501
v 16.7113 11.4193 -3.0501
v 16.7807 -11.5857 -3.0501
v 17.0331 11.3256 -3.0501
v 17.5036 -11.3704 -3.0501
v 17.6591 -11.3241 -3.0501
v 17.6979 11.1275 -3.0501
v 17.874 11.059 -3.0501
v 18.1023 -11.1534 -3.0501
v 18.4666 10.8287 -3.0501
v 18.6144 -10.9535 -3.0501
v 18.6917 10.7284 -3.0501
v 19.3101 -10.6134 -3.0501
v 19.4122 10.3801 -3.0501
v 19.4773 -10.5316 -3.0501
v 19.738 10.1918 -3.0501
v 19.8649 -10.3006 -3.0501
v 20.3362 -10.0186 -3.0501
v 20.3406 9.8334 -3.0501
v 20.8069 9.4989 -3.0501
v 21.0459 -9.5107 -3.0501
v 21.1468 9.2536 -3.0501
v 21.1751 -9.4143 -3.0501
v 21.276 9.1445 -3.0501
v 21.799 -8.8831 -3.0501
v 21.8508 8.6589 -3.0501
v 21.9349 -8.7617 -3.0501
v 22.2559 8.256 -3.0501
v 22.4982 -8.1962 -3.0501
v 22.5917 7.9176 -3.0501
v 22.6041 -8.0859 -3.0501
v 22.6954 7.795 -3.0501
v 23.1376 -7.4532 -3.0501
v 23.1984 7.1999 -3.0501
v 23.2452 -7.3198 -3.0501
v 23.2588 7.116 -3.0501
v 23.7135 -6.6598 -3.0501
v 23.7681 6.4041 -3.0501
v 23.8191 -6.5026 -3.0501
v 24.0482 5.9347 -3.0501
v 24.2238 -5.8235 -3.0501
v 24.2743 -5.7388 -3.0501
v 24.2786 5.5471 -3.0501
v 24.3605 5.3796 -3.0501
v 24.6183 -5.0339 -3.0501
v 24.7005 4.6842 -3.0501
v 24.7035 -4.8593 -3.0501
v 24.7404 4.5832 -3.0501
v 24.8472 -4.4923 -3.0501
v 25.0522 3.7832 -3.0501
v 25.0608 -3.9467 -3.0501
v 25.2139 3.2435 -3.0501
v 25.2569 -3.2862 -3.0501
v 25.3477 -2.9753 -3.0501
v 25.348 2.7864 -3.0501
v 25.4612 2.245 -3.0501
v 25.5018 -2.2365 -3.0501
v 25.5401 -2.0529 -3.0501
v 25.5421 1.857 -3.0501
v 25.5661 1.6665 -3.0501
v 25.6262 -1.371 -3.0501
v 25.6617 0.9083 -3.0501
v 25.665 -1.0496 -3.0501
v 25.6755 0.5942 -3.0501
v 25.6958 -0.2876 -3.0501
v 25.7036 -0.0935 -3.0501
v 2.1344 -0.0914 -2.843
v 2.1352 -0.1952 -2.843
v 2.1575 0.4883 -2.843
v 2.1709 -0.9612 -2.843
v 2.1744 0.8948 -2.843
v 2.1822 -1.1357 -2.843
v 2.2683 1.643 -2.843
v 2.2905 -1.9699 -2.843
v 2.2954 1.8527 -2.843
v 2.3185 -2.1447 -2.843
v 2.3315 2.0246 -2.843
v 2.4676 2.6726 -2.843
v 2.4834 -2.9174 -2.843
v 2.5126 -3.039 -2.843
v 2.5217 2.8739 -2.843
v 2.7425 -3.7986 -2.843
v 2.752 3.6616 -2.843
v 2.8085 -4.0005 -2.843
v 2.8733 3.9793 -2.843
v 3.0489 -4.6133 -2.843
v 3.1167 -4.7861 -2.843
v 3.1225 4.6199 -2.843
v 3.203 4.7847 -2.843
v 3.3104 -5.1843 -2.843
v 3.5387 5.4712 -2.843
v 3.544 -5.664 -2.843
v 3.8174 5.936 -2.843
v 3.9911 -6.4101 -2.843
v 4.0501 -6.5073 -2.843
v 4.0632 6.3424 -2.843
v 4.1523 6.4678 -2.843
v 4.5451 -7.2026 -2.843
v 4.5783 7.0675 -2.843
v 4.6112 -7.2944 -2.843
v 4.7893 7.3193 -2.843
v 5.1642 -7.9457 -2.843
v 5.2379 7.8487 -2.843
v 5.2461 -8.0405 -2.843
v 5.638 8.2458 -2.843
v 5.8443 -8.6332 -2.843
v 5.932 8.5362 -2.843
v 5.9541 -8.7388 -2.843
v 6.0592 8.6446 -2.843
v 6.5769 -9.2643 -2.843
v 6.6293 9.1302 -2.843
v 6.7227 -9.3826 -2.843
v 6.7278 9.2019 -2.843
v 7.358 -9.8343 -2.843
v 7.4275 9.7016 -2.843
v 7.4574 -9.9038 -2.843
v 7.8943 9.9789 -2.843
v 8.1854 -10.3352 -2.843
v 8.2903 10.2126 -2.843
v 8.327 -10.416 -2.843
v 8.4418 10.2872 -2.843
v 8.9627 -10.727 -2.843
v 9.0771 10.6002 -2.843
v 9.1185 -10.8032 -2.843
v 9.2273 10.6621 -2.843
v 9.4972 -10.9523 -2.843
v 10.0354 -11.1631 -2.843
v 10.0371 10.9805 -2.843
v 10.5483 11.132 -2.843
v 10.6871 -11.3564 -2.843
v 10.9937 -11.4462 -2.843
v 10.9937 11.2629 -2.843
v 11.1543 11.2965 -2.843
v 11.794 11.4302 -2.843
v 11.865 -11.6274 -2.843
v 11.9518 -11.6437 -2.843
v 12.0087 11.463 -2.843
v 12.7763 -11.7441 -2.843
v 12.8134 11.5673 -2.843
v 12.8849 -11.7568 -2.843
v 12.9691 11.5766 -2.843
v 13.7422 -11.7931 -2.843
v 13.749 11.6111 -2.843
v 13.8675 -11.7973 -2.843
v 13.9355 11.6078 -2.843
v 14.7087 -11.7617 -2.843
v 14.7448 11.5773 -2.843
v 14.8253 -11.756 -2.843
v 14.8531 11.5666 -2.843
v 15.6695 -11.65 -2.843
v 15.6784 11.4661 -2.843
v 15.7832 -11.635 -2.843
v 15.8598 11.4323 -2.843
v 16.6176 -11.459 -2.843
v 16.6728 11.2647 -2.843
v 16.7412 -11.4317 -2.843
v 16.99 11.1717 -2.843
v 17.4544 -11.2191 -2.843
v 17.6079 -11.1734 -2.843
v 17.6456 10.9757 -2.843
v 17.8195 10.9084 -2.843
v 18.0451 -11.0048 -2.843
v 18.4047 10.6821 -2.843
v 18.5504 -10.8079 -2.843
v 18.6263 10.5821 -2.843
v 19.2367 -10.4724 -2.843
v 19.3376 10.2396 -2.843
v 19.4017 -10.3917 -2.843
v 19.6587 10.0533 -2.843
v 19.7838 -10.1632 -2.843
v 20.2484 -9.8845 -2.843
v 20.2534 9.7004 -2.843
v 20.7128 9.3696 -2.843
v 20.9486 -9.3838 -2.843
v 21.0478 9.1271 -2.843
v 21.0765 -9.2893 -2.843
v 21.1754 9.0197 -2.843
v 21.6915 -8.7647 -2.843
v 21.7434 8.5416 -2.843
v 21.8261 -8.6455 -2.843
v 22.1428 8.1439 -2.843
v 22.3813 -8.0871 -2.843
v 22.4743 7.8103 -2.843
v 22.4862 -7.9786 -2.843
v 22.5764 7.6892 -2.843
v 23.0121 -7.3541 -2.843
v 23.072 7.1015 -2.843
v 23.1188 -7.2229 -2.843
v 23.1316 7.0187 -2.843
v 23.5799 -6.5713 -2.843
v 23.635 6.317 -2.843
v 23.6849 -6.4166 -2.843
v 23.9113 5.8538 -2.843
v 24.0843 -5.7464 -2.843
v 24.1343 -5.6628 -2.843
v 24.1386 5.4714 -2.843
v 24.2194 5.3061 -2.843
v 24.4729 -4.9672 -2.843
v 24.5548 4.6201 -2.843
v 24.5568 -4.7949 -2.843
v 24.594 4.5204 -2.843
v 24.699 -4.433 -2.843
v 24.9008 3.7308 -2.843
v 24.9104 -3.895 -2.843
v 25.0601 3.1985 -2.843
v 25.1036 -3.2433 -2.843
v 25.1928 2.7477 -2.843
v 25.1934 -2.9367 -2.843
v 25.3041 2.2135 -2.843
v 25.3443 -2.2076 -2.843
v 25.3819 -2.0264 -2.843
v 25.3838 1.8306 -2.843
v 25.4077 1.6427 -2.843
v 25.4678 -1.3539 -2.843
v 25.5032 0.8948 -2.843
v 25.5063 -1.0368 -2.843
v 25.5153 0.6091 -2.843
v 25.5358 -0.2849 -2.843
v 25.5433 -0.0934 -2.843
v 2.3431 -0.1933 -2.6841
v 2.3434 -0.0914 -2.6841
v 2.3651 0.4781 -2.6841
v 2.3786 -0.9456 -2.6841
v 2.3809 0.8773 -2.6841
v 2.389 -1.117 -2.6841
v 2.4496 1.4235 -2.6841
v 2.4902 -1.8887 -2.6841
v 2.4997 1.8182 -2.6841
v 2.5227 -2.108 -2.6841
v 2.5352 1.9871 -2.6841
v 2.6693 2.6238 -2.6841
v 2.6755 -2.8202 -2.6841
v 2.7135 -2.9866 -2.6841
v 2.7233 2.8213 -2.6841
v 2.9398 -3.7324 -2.6841
v 2.9483 3.5952 -2.6841
v 3.0037 -3.931 -2.6841
v 3.0678 3.9071 -2.6841
v 3.2408 -4.5328 -2.6841
v 3.3077 -4.7025 -2.6841
v 3.3122 4.5365 -2.6841
v 3.3913 4.6984 -2.6841
v 3.4978 -5.094 -2.6841
v 3.721 5.3728 -2.6841
v 3.727 -5.5657 -2.6841
v 3.9834 5.8083 -2.6841
v 4.1668 -6.2974 -2.6841
v 4.2247 -6.3928 -2.6841
v 4.2375 6.2275 -2.6841
v 4.3248 6.3509 -2.6841
v 4.71 -7.0765 -2.6841
v 4.7423 6.9409 -2.6841
v 4.7746 -7.1668 -2.6841
v 4.9498 7.1879 -2.6841
v 5.3179 -7.8064 -2.6841
v 5.3902 7.708 -2.6841
v 5.3982 -7.8997 -2.6841
v 5.7841 8.0972 -2.6841
v 5.987 -8.4804 -2.6841
v 6.0733 8.382 -2.6841
v 6.0947 -8.5844 -2.6841
v 6.198 8.4887 -2.6841
v 6.7061 -9.1007 -2.6841
v 6.757 8.9669 -2.6841
v 6.8487 -9.2177 -2.6841
v 6.854 9.037 -2.6841
v 7.4732 -9.661 -2.6841
v 7.5415 9.5276 -2.6841
v 7.5707 -9.7294 -2.6841
v 8.0004 9.7992 -2.6841
v 8.2858 -10.1528 -2.6841
v 8.3894 10.0285 -2.6841
v 8.4246 -10.2327 -2.6841
v 8.5381 10.1021 -2.6841
v 9.0491 -10.5383 -2.6841
v 9.1616 10.4109 -2.6841
v 9.2022 -10.6132 -2.6841
v 9.3092 10.4711 -2.6841
v 9.5742 -10.7596 -2.6841
v 10.1028 -10.967 -2.6841
v 10.104 10.7842 -2.6841
v 10.6063 10.933 -2.6841
v 10.7429 -11.1568 -2.6841
v 11.044 -11.2452 -2.6841
v 11.044 11.0619 -2.6841
v 11.2018 11.0948 -2.6841
v 11.8305 11.226 -2.6841
v 11.8999 -11.4228 -2.6841
v 11.9851 -11.4392 -2.6841
v 12.0416 11.2572 -2.6841
v 12.7952 -11.5364 -2.6841
v 12.8317 11.3605 -2.6841
v 12.9019 -11.5488 -2.6841
v 12.9847 11.3691 -2.6841
v 13.7438 -11.5854 -2.6841
v 13.7508 11.4036 -2.6841
v 13.8669 -11.59 -2.6841
v 13.934 11.3995 -2.6841
v 14.6932 -11.5549 -2.6841
v 14.7289 11.3704 -2.6841
v 14.8078 -11.5495 -2.6841
v 14.8826 11.3536 -2.6841
v 15.6369 -11.4452 -2.6841
v 15.6461 11.2612 -2.6841
v 15.7487 -11.4307 -2.6841
v 15.8241 11.2272 -2.6841
v 16.5684 -11.2575 -2.6841
v 16.6227 11.0632 -2.6841
v 16.6898 -11.2309 -2.6841
v 16.934 10.971 -2.6841
v 17.3904 -11.022 -2.6841
v 17.5412 -10.977 -2.6841
v 17.5776 10.7779 -2.6841
v 17.7487 10.7122 -2.6841
v 17.8819 -10.8457 -2.6841
v 18.3241 10.4911 -2.6841
v 18.467 -10.6182 -2.6841
v 18.5412 10.3917 -2.6841
v 19.1412 -10.2886 -2.6841
v 19.2403 10.0565 -2.6841
v 19.3033 -10.2093 -2.6841
v 19.5553 9.873 -2.6841
v 19.678 -9.9842 -2.6841
v 20.134 -9.7097 -2.6841
v 20.1398 9.5271 -2.6841
v 20.5903 9.2011 -2.6841
v 20.822 -9.2185 -2.6841
v 20.9189 8.9624 -2.6841
v 20.9481 -9.1263 -2.6841
v 21.0445 8.8571 -2.6841
v 21.588 -8.5795 -2.6841
v 21.6034 8.3886 -2.6841
v 21.6844 -8.494 -2.6841
v 21.9954 7.9977 -2.6841
v 22.2294 -7.945 -2.6841
v 22.3213 7.6704 -2.6841
v 22.3327 -7.8387 -2.6841
v 22.4214 7.5513 -2.6841
v 22.8489 -7.225 -2.6841
v 22.9074 6.9732 -2.6841
v 22.9542 -7.0966 -2.6841
v 22.966 6.8919 -2.6841
v 23.4063 -6.4561 -2.6841
v 23.4615 6.2034 -2.6841
v 23.5102 -6.3046 -2.6841
v 23.7327 5.7484 -2.6841
v 23.9026 -5.6459 -2.6841
v 23.9516 -5.5637 -2.6841
v 23.9561 5.3729 -2.6841
v 24.0355 5.2106 -2.6841
v 24.2834 -4.8802 -2.6841
v 24.365 4.5366 -2.6841
v 24.3656 -4.711 -2.6841
v 24.4033 4.4385 -2.6841
v 24.5058 -4.3557 -2.6841
v 24.7036 3.6626 -2.6841
v 24.7143 -3.8276 -2.6841
v 24.8599 3.1398 -2.6841
v 24.904 -3.1875 -2.6841
v 24.9906 2.6972 -2.6841
v 24.9925 -2.8864 -2.6841
v 25.0994 2.1724 -2.6841
v 25.1392 -2.1699 -2.6841
v 25.1757 -1.9919 -2.6841
v 25.1773 1.7963 -2.6841
v 25.2013 1.6118 -2.6841
v 25.2309 -1.5671 -2.6841
v 25.2967 0.8773 -2.6841
v 25.2995 -1.0201 -2.6841
v 25.309 0.5729 -2.6841
v 25.3274 -0.2815 -2.6841
v 25.3344 -0.0934 -2.6841
v 2.5853 -0.1912 -2.5842
v 2.5867 -0.0915 -2.5842
v 2.607 0.466 -2.5842
v 2.6205 -0.9274 -2.5842
v 2.6215 0.8569 -2.5842
v 2.6298 -1.0952 -2.5842
v 2.6889 1.3917 -2.5842
v 2.73 -1.8504 -2.5842
v 2.7378 1.7781 -2.5842
v 2.7606 -2.0653 -2.5842
v 2.7727 1.9435 -2.5842
v 2.9042 2.567 -2.5842
v 2.911 -2.7625 -2.5842
v 2.9474 -2.9255 -2.5842
v 2.9581 2.7601 -2.5842
v 3.1698 -3.6553 -2.5842
v 3.177 3.5179 -2.5842
v 3.2312 -3.8501 -2.5842
v 3.2944 3.8231 -2.5842
v 3.4644 -4.439 -2.5842
v 3.5301 -4.6051 -2.5842
v 3.5332 4.4393 -2.5842
v 3.6107 4.5978 -2.5842
v 3.7161 -4.9889 -2.5842
v 3.9335 5.2581 -2.5842
v 3.9402 -5.4513 -2.5842
v 4.2034 5.7036 -2.5842
v 4.3715 -6.1661 -2.5842
v 4.4281 -6.2594 -2.5842
v 4.4405 6.0937 -2.5842
v 4.5257 6.2147 -2.5842
v 4.9019 -6.9296 -2.5842
v 4.9333 6.7933 -2.5842
v 4.9649 -7.0182 -2.5842
v 5.1367 7.0349 -2.5842
v 5.4971 -7.6441 -2.5842
v 5.5676 7.5441 -2.5842
v 5.5754 -7.7357 -2.5842
v 5.9542 7.924 -2.5842
v 6.1533 -8.3026 -2.5842
v 6.2379 8.2023 -2.5842
v 6.2585 -8.4046 -2.5842
v 6.3598 8.3071 -2.5842
v 6.8566 -8.9102 -2.5842
v 6.9058 8.7767 -2.5842
v 6.9954 -9.0257 -2.5842
v 7.0009 8.845 -2.5842
v 7.6073 -9.4592 -2.5842
v 7.6742 9.325 -2.5842
v 7.7027 -9.5263 -2.5842
v 8.1239 9.59 -2.5842
v 8.4029 -9.9404 -2.5842
v 8.5048 9.814 -2.5842
v 8.5384 -10.0193 -2.5842
v 8.6502 9.8865 -2.5842
v 9.1499 -10.3186 -2.5842
v 9.26 10.1905 -2.5842
v 9.2998 -10.392 -2.5842
v 9.4047 10.2488 -2.5842
v 9.664 -10.5353 -2.5842
v 10.1813 -10.7385 -2.5842
v 10.1819 10.5556 -2.5842
v 10.674 10.7012 -2.5842
v 10.8079 -10.9241 -2.5842
v 11.1026 -11.011 -2.5842
v 11.1026 10.8277 -2.5842
v 11.2572 10.8599 -2.5842
v 11.873 10.9881 -2.5842
v 11.8949 -11.1749 -2.5842
v 12.0239 -11.2009 -2.5842
v 12.0799 11.0174 -2.5842
v 12.8172 -11.2943 -2.5842
v 12.8531 11.1196 -2.5842
v 12.9217 -11.3064 -2.5842
v 13.003 11.1274 -2.5842
v 13.7457 -11.3436 -2.5842
v 13.7529 11.1619 -2.5842
v 13.8662 -11.3486 -2.5842
v 13.9322 11.1571 -2.5842
v 14.6752 -11.314 -2.5842
v 14.7104 11.1295 -2.5842
v 14.7874 -11.3089 -2.5842
v 14.8145 11.118 -2.5842
v 15.5992 -11.2066 -2.5842
v 15.6084 11.0226 -2.5842
v 15.7086 -11.1926 -2.5842
v 15.7825 10.9885 -2.5842
v 16.5109 -11.0228 -2.5842
v 16.5642 10.8285 -2.5842
v 16.6298 -10.9971 -2.5842
v 16.8686 10.7373 -2.5842
v 17.3159 -10.7924 -2.5842
v 17.4635 -10.7483 -2.5842
v 17.4983 10.5475 -2.5842
v 17.666 10.4836 -2.5842
v 17.8837 -10.5858 -2.5842
v 18.2302 10.2686 -2.5842
v 18.3698 -10.3972 -2.5842
v 18.4422 10.1701 -2.5842
v 19.0299 -10.0745 -2.5842
v 19.127 9.8432 -2.5842
v 19.1886 -9.9969 -2.5842
v 19.4351 9.6631 -2.5842
v 19.5549 -9.7756 -2.5842
v 20.0007 -9.5061 -2.5842
v 20.0075 9.3252 -2.5842
v 20.4475 9.0048 -2.5842
v 20.6745 -9.0259 -2.5842
v 20.7687 8.7704 -2.5842
v 20.7985 -8.9364 -2.5842
v 20.892 8.6677 -2.5842
v 21.3888 -8.431 -2.5842
v 21.4404 8.2105 -2.5842
v 21.5193 -8.3176 -2.5842
v 21.8238 7.8275 -2.5842
v 22.0523 -7.7794 -2.5842
v 22.1431 7.5074 -2.5842
v 22.1538 -7.6757 -2.5842
v 22.2409 7.3906 -2.5842
v 22.6587 -7.0747 -2.5842
v 22.7156 6.8237 -2.5842
v 22.7625 -6.9495 -2.5842
v 22.7731 6.7442 -2.5842
v 23.231 -6.2836 -2.5842
v 23.2594 6.0712 -2.5842
v 23.3064 -6.174 -2.5842
v 23.5248 5.6257 -2.5842
v 23.6909 -5.5288 -2.5842
v 23.7389 -5.4483 -2.5842
v 23.7436 5.2581 -2.5842
v 23.8213 5.0992 -2.5842
v 24.0627 -4.779 -2.5842
v 24.1429 -4.6133 -2.5842
v 24.1439 4.4394 -2.5842
v 24.1811 4.3433 -2.5842
v 24.2808 -4.2657 -2.5842
v 24.4739 3.5832 -2.5842
v 24.4859 -3.7491 -2.5842
v 24.6265 3.0714 -2.5842
v 24.6714 -3.1225 -2.5842
v 24.7549 2.6384 -2.5842
v 24.7583 -2.8278 -2.5842
v 24.8609 2.1245 -2.5842
v 24.9004 -2.126 -2.5842
v 24.9357 -1.9516 -2.5842
v 24.937 1.7562 -2.5842
v 24.9608 1.5756 -2.5842
v 24.9869 -1.5664 -2.5842
v 25.0561 0.8569 -2.5842
v 25.0587 -1.0007 -2.5842
v 25.0672 0.5589 -2.5842
v 25.0845 -0.2776 -2.5842
v 25.0911 -0.0934 -2.5842
v 2.845 -0.1885 -2.5501
v 2.8479 -0.0916 -2.5501
v 2.8796 0.835 -2.5501
v 2.8847 -0.9992 -2.5501
v 2.8883 -1.0718 -2.5501
v 2.9932 1.735 -2.5501
v 2.9998 -1.9003 -2.5501
v 3.0158 -2.0194 -2.5501
v 3.1562 2.5061 -2.5501
v 3.1832 -2.7899 -2.5501
v 3.1849 2.6062 -2.5501
v 3.1984 -2.8599 -2.5501
v 3.4224 3.435 -2.5501
v 3.4392 3.4784 -2.5501
v 3.4436 -3.6602 -2.5501
v 3.4752 -3.7632 -2.5501
v 3.7688 -4.5006 -2.5501
v 3.7703 4.335 -2.5501
v 4.1614 5.135 -2.5501
v 4.1689 -5.3285 -2.5501
v 4.6392 5.9187 -2.5501
v 4.6464 -6.1163 -2.5501
v 4.6584 5.9502 -2.5501
v 5.1383 6.635 -2.5501
v 5.1613 6.6623 -2.5501
v 5.1692 -6.8587 -2.5501
v 5.7483 -7.5395 -2.5501
v 5.758 7.3682 -2.5501
v 5.7655 -7.5597 -2.5501
v 6.3969 7.9923 -2.5501
v 6.3971 -8.1754 -2.5501
v 6.4145 8.0095 -2.5501
v 6.4342 -8.2116 -2.5501
v 7.0655 8.5726 -2.5501
v 7.0845 8.5862 -2.5501
v 7.0881 -8.7649 -2.5501
v 7.1528 -8.8197 -2.5501
v 7.5151 0.1574 -2.5501
v 7.5193 0.1354 -2.5501
v 7.5227 0.0417 -2.5501
v 7.5229 0.2249 -2.5501
v 7.5326 -0.0256 -2.5501
v 7.5335 0.2839 -2.5501
v 7.5355 0.3359 -2.5501
v 7.5437 0.3768 -2.5501
v 7.5471 -0.0959 -2.5501
v 7.5488 -0.1357 -2.5501
v 7.5492 0.414 -2.5501
v 7.5561 0.4399 -2.5501
v 7.568 0.4769 -2.5501
v 7.5753 -0.2343 -2.5501
v 7.5866 0.5455 -2.5501
v 7.6064 -0.1894 -2.5501
v 7.6827 -0.1303 -2.5501
v 7.7033 0.5598 -2.5501
v 7.7285 -0.0837 -2.5501
v 7.7308 0.5269 -2.5501
v 7.7636 -0.0632 -2.5501
v 7.7677 -0.0837 -2.5501
v 7.7953 -0.0574 -2.5501
v 7.8166 9.1075 -2.5501
v 7.8257 -9.2953 -2.5501
v 7.8394 -0.0494 -2.5501
v 7.8443 -9.3084 -2.5501
v 7.8653 -0.0447 -2.5501
v 7.8675 0.4528 -2.5501
v 7.868 -0.129 -2.5501
v 7.8681 -0.0839 -2.5501
v 7.8682 -0.1866 -2.5501
v 7.8721 -0.5661 -2.5501
v 7.8738 -0.5867 -2.5501
v 7.8767 -0.6228 -2.5501
v 7.8956 0.5382 -2.5501
v 7.8964 -0.0401 -2.5501
v 7.9109 0.4411 -2.5501
v 7.9142 -1.0396 -2.5501
v 7.9177 -1.06 -2.5501
v 7.9216 -1.0831 -2.5501
v 7.9301 -0.0337 -2.5501
v 7.9314 -1.1425 -2.5501
v 7.9335 0.8564 -2.5501
v 7.9345 -1.1602 -2.5501
v 7.938 0.882 -2.5501
v 7.9413 0.9012 -2.5501
v 7.9441 0.9181 -2.5501
v 7.9867 0.4147 -2.5501
v 8.0026 -1.5505 -2.5501
v 8.0071 -1.5683 -2.5501
v 8.0082 1.307 -2.5501
v 8.0123 -1.589 -2.5501
v 8.0126 1.325 -2.5501
v 8.0204 -0.0141 -2.5501
v 8.021 -1.624 -2.5501
v 8.0249 1.3757 -2.5501
v 8.0266 -1.646 -2.5501
v 8.0308 1.3991 -2.5501
v 8.0374 1.4256 -2.5501
v 8.0416 -0.009 -2.5501
v 8.0634 -0.0026 -2.5501
v 8.0929 0.4052 -2.5501
v 8.1033 0.5148 -2.5501
v 8.1295 -2.0554 -2.5501
v 8.1396 1.846 -2.5501
v 8.147 1.8681 -2.5501
v 8.1471 -2.1068 -2.5501
v 8.1516 -2.1195 -2.5501
v 8.1528 1.8852 -2.5501
v 8.1551 0.0297 -2.5501
v 8.159 -2.1407 -2.5501
v 8.1806 0.3138 -2.5501
v 8.198 0.0522 -2.5501
v 8.2167 0.2835 -2.5501
v 8.2323 0.0769 -2.5501
v 8.2458 0.2527 -2.5501
v 8.2579 0.1035 -2.5501
v 8.2682 0.2218 -2.5501
v 8.2842 0.1909 -2.5501
v 8.2904 -2.52 -2.5501
v 8.2965 -2.5339 -2.5501
v 8.301 2.3238 -2.5501
v 8.3144 2.3541 -2.5501
v 8.4824 -2.962 -2.5501
v 8.4945 2.7673 -2.5501
v 8.4952 -2.9854 -2.5501
v 8.5045 2.7857 -2.5501
v 8.6072 -9.7588 -2.5501
v 8.6089 9.5723 -2.5501
v 8.6286 9.5839 -2.5501
v 8.6604 -9.7902 -2.5501
v 8.7189 -3.3985 -2.5501
v 8.7264 3.196 -2.5501
v 8.7308 -3.4163 -2.5501
v 8.7401 3.2166 -2.5501
v 8.7414 -3.4324 -2.5501
v 8.7512 3.2335 -2.5501
v 8.7516 -3.448 -2.5501
v 8.7615 3.2492 -2.5501
v 8.763 -3.4656 -2.5501
v 8.7718 3.2648 -2.5501
v 8.7829 3.2818 -2.5501
v 9.0147 -3.8566 -2.5501
v 9.0264 -3.8716 -2.5501
v 9.0416 -3.8913 -2.5501
v 9.321 -4.256 -2.5501
v 9.3302 -4.266 -2.5501
v 9.3655 9.954 -2.5501
v 9.3763 -6.9314 -2.5501
v 9.3781 -6.9709 -2.5501
v 9.3804 -6.9962 -2.5501
v 9.3971 -7.033 -2.5501
v 9.4009 -6.8973 -2.5501
v 9.4031 -7.0655 -2.5501
v 9.4045 -10.1546 -2.5501
v 9.4061 3.2273 -2.5501
v 9.4107 3.1996 -2.5501
v 9.4142 -7.0954 -2.5501
v 9.4155 3.272 -2.5501
v 9.4225 9.9766 -2.5501
v 9.4251 -7.1148 -2.5501
v 9.427 3.4062 -2.5501
v 9.4336 3.16 -2.5501
v 9.4349 3.4276 -2.5501
v 9.4384 -6.8849 -2.5501
v 9.4487 -7.1499 -2.5501
v 9.4494 3.4647 -2.5501
v 9.4682 3.5009 -2.5501
v 9.4717 3.162 -2.5501
v 9.4764 -6.8873 -2.5501
v 9.4868 -6.8487 -2.5501
v 9.487 -6.8489 -2.5501
v 9.4871 -6.8491 -2.5501
v 9.4879 -6.8502 -2.5501
v 9.4882 -6.8506 -2.5501
v 9.4902 -6.8539 -2.5501
v 9.4909 -6.8552 -2.5501
v 9.4927 -6.8589 -2.5501
v 9.4934 -6.8603 -2.5501
v 9.496 -6.8701 -2.5501
v 9.4999 -6.8911 -2.5501
v 9.5015 3.1689 -2.5501
v 9.5092 -7.1967 -2.5501
v 9.5358 -7.2094 -2.5501
v 9.5382 3.1865 -2.5501
v 9.5429 3.6179 -2.5501
v 9.5468 -6.8689 -2.5501
v 9.5523 -6.8895 -2.5501
v 9.5541 3.1988 -2.5501
v 9.5617 3.6408 -2.5501
v 9.5696 -6.8728 -2.5501
v 9.5738 3.0577 -2.5501
v 9.5876 3.0764 -2.5501
v 9.6011 3.0945 -2.5501
v 9.6017 -7.2367 -2.5501
v 9.6018 -6.843 -2.5501
v 9.6224 3.1225 -2.5501
v 9.6311 3.695 -2.5501
v 9.634 3.1376 -2.5501
v 9.6393 -4.6005 -2.5501
v 9.6467 -7.2548 -2.5501
v 9.6555 -4.6152 -2.5501
v 9.6664 -7.262 -2.5501
v 9.667 -6.7829 -2.5501
v 9.6674 -4.6261 -2.5501
v 9.6833 -6.7679 -2.5501
v 9.6852 3.7071 -2.5501
v 9.6871 -4.6443 -2.5501
v 9.695 -7.2723 -2.5501
v 9.729 -7.2799 -2.5501
v 9.7389 3.2048 -2.5501
v 9.7393 3.6975 -2.5501
v 9.7396 -6.7151 -2.5501
v 9.7565 -7.2815 -2.5501
v 9.7658 3.6848 -2.5501
v 9.7698 -6.6873 -2.5501
v 9.7722 -7.2825 -2.5501
v 9.7753 3.1982 -2.5501
v 9.7945 3.6747 -2.5501
v 9.801 -7.2795 -2.5501
v 9.816 3.1925 -2.5501
v 9.8364 -7.2721 -2.5501
v 9.8532 3.1875 -2.5501
v 9.8559 -7.2651 -2.5501
v 9.8713 4.1782 -2.5501
v 9.8837 4.1896 -2.5501
v 9.8859 -6.5775 -2.5501
v 9.8917 4.197 -2.5501
v 9.8923 3.1844 -2.5501
v 9.9005 4.205 -2.5501
v 9.9048 -7.2196 -2.5501
v 9.9074 -6.5574 -2.5501
v 9.9111 3.5806 -2.5501
v 9.9301 -7.1983 -2.5501
v 9.9321 3.5586 -2.5501
v 9.9572 -7.174 -2.5501
v 9.9622 3.5301 -2.5501
v 9.9769 3.513 -2.5501
v 9.9806 3.1875 -2.5501
v 9.9921 -6.4784 -2.5501
v 10.0024 3.4833 -2.5501
v 10.0045 -7.1309 -2.5501
v 10.007 -6.4648 -2.5501
v 10.0154 -4.9436 -2.5501
v 10.0226 3.4534 -2.5501
v 10.0248 3.1985 -2.5501
v 10.0307 -4.9553 -2.5501
v 10.0358 3.4342 -2.5501
v 10.0421 -7.0966 -2.5501
v 10.044 3.2071 -2.5501
v 10.0462 -4.9673 -2.5501
v 10.0502 3.4115 -2.5501
v 10.0587 -6.4221 -2.5501
v 10.0622 3.3875 -2.5501
v 10.0673 -7.0707 -2.5501
v 10.071 3.2312 -2.5501
v 10.0743 3.3636 -2.5501
v 10.0809 -4.9943 -2.5501
v 10.083 3.2493 -2.5501
v 10.088 3.316 -2.5501
v 10.09 3.2794 -2.5501
v 10.0956 -5.0055 -2.5501
v 10.1128 -6.3777 -2.5501
v 10.1304 -7.0093 -2.5501
v 10.1697 -6.9636 -2.5501
v 10.1856 -6.3244 -2.5501
v 10.1901 -6.9398 -2.5501
v 10.2172 -6.9089 -2.5501
v 10.2246 -6.9555 -2.5501
v 10.2302 4.4586 -2.5501
v 10.2445 -6.8779 -2.5501
v 10.247 4.4716 -2.5501
v 10.2516 -6.2822 -2.5501
v 10.2559 4.4785 -2.5501
v 10.2565 -6.9636 -2.5501
v 10.2655 -10.4934 -2.5501
v 10.2655 10.3103 -2.5501
v 10.2719 4.4909 -2.5501
v 10.2756 -6.9687 -2.5501
v 10.2818 -6.9703 -2.5501
v 10.289 4.5043 -2.5501
v 10.2952 -6.974 -2.5501
v 10.3001 -6.8004 -2.5501
v 10.3044 -6.9765 -2.5501
v 10.3076 -6.9774 -2.5501
v 10.3117 -6.2533 -2.5501
v 10.3371 -6.744 -2.5501
v 10.3501 -6.7225 -2.5501
v 10.3859 -6.6492 -2.5501
v 10.3951 -6.2254 -2.5501
v 10.4124 -6.5954 -2.5501
v 10.4261 -6.5609 -2.5501
v 10.428 -6.2288 -2.5501
v 10.435 -5.2674 -2.5501
v 10.4512 -5.2779 -2.5501
v 10.4533 -6.2437 -2.5501
v 10.4541 -5.2798 -2.5501
v 10.4551 -6.4754 -2.5501
v 10.4553 -5.2806 -2.5501
v 10.4642 -7.0219 -2.5501
v 10.4675 -6.2633 -2.5501
v 10.47 -6.4139 -2.5501
v 10.4704 -5.2904 -2.5501
v 10.4773 -6.2997 -2.5501
v 10.4778 -6.3563 -2.5501
v 10.4796 -5.2963 -2.5501
v 10.4893 -5.3027 -2.5501
v 10.6519 4.7399 -2.5501
v 10.6666 -5.4204 -2.5501
v 10.6688 4.7509 -2.5501
v 10.683 -5.4303 -2.5501
v 10.6861 4.7623 -2.5501
v 10.7054 4.7752 -2.5501
v 10.708 -5.4453 -2.5501
v 10.7336 -5.4605 -2.5501
v 10.7351 -7.1135 -2.5501
v 10.7502 -7.1201 -2.5501
v 10.7516 -5.471 -2.5501
v 10.7595 -5.4755 -2.5501
v 10.7757 -5.4849 -2.5501
v 10.7854 -5.4905 -2.5501
v 10.8046 -5.5014 -2.5501
v 10.8274 -5.5143 -2.5501
v 10.8495 -5.5267 -2.5501
v 10.8661 -5.5358 -2.5501
v 10.8857 -5.5465 -2.5501
v 10.9063 -5.5576 -2.5501
v 10.9215 -5.5657 -2.5501
v 10.9285 -5.5694 -2.5501
v 10.9404 -5.5759 -2.5501
v 10.9514 -5.5818 -2.5501
v 11.0101 -7.2353 -2.5501
v 11.0926 4.9849 -2.5501
v 11.1022 4.9901 -2.5501
v 11.1243 5.0022 -2.5501
v 11.1393 -10.7519 -2.5501
v 11.1393 10.5686 -2.5501
v 11.1655 -10.7597 -2.5501
v 11.1655 10.5764 -2.5501
v 11.2921 5.3681 -2.5501
v 11.2956 5.4039 -2.5501
v 11.2981 5.3068 -2.5501
v 11.3075 5.4476 -2.5501
v 11.3142 5.254 -2.5501
v 11.3191 -5.7791 -2.5501
v 11.3231 5.4825 -2.5501
v 11.3379 -7.3102 -2.5501
v 11.3408 -5.7886 -2.5501
v 11.3463 5.5194 -2.5501
v 11.3474 -7.3134 -2.5501
v 11.3567 -7.3165 -2.5501
v 11.372 5.5479 -2.5501
v 11.3767 5.1212 -2.5501
v 11.4016 5.5722 -2.5501
v 11.4164 5.1399 -2.5501
v 11.4465 5.1245 -2.5501
v 11.4766 5.1136 -2.5501
v 11.5003 5.1085 -2.5501
v 11.5239 5.6221 -2.5501
v 11.5242 5.1041 -2.5501
v 11.5575 5.1029 -2.5501
v 11.5588 5.6266 -2.5501
v 11.584 5.6285 -2.5501
v 11.5909 5.1059 -2.5501
v 11.61 5.6254 -2.5501
v 11.6119 -7.4041 -2.5501
v 11.6263 5.1141 -2.5501
v 11.6691 5.6095 -2.5501
v 11.6743 5.135 -2.5501
v 11.7067 5.1562 -2.5501
v 11.7383 5.5702 -2.5501
v 11.7843 -5.9853 -2.5501
v 11.7846 5.5083 -2.5501
v 11.7978 -5.9898 -2.5501
v 11.7981 5.4734 -2.5501
v 11.8024 5.296 -2.5501
v 11.8095 5.4462 -2.5501
v 11.811 -5.9943 -2.5501
v 11.814 5.4109 -2.5501
v 11.8147 5.3855 -2.5501
v 11.8795 5.4993 -2.5501
v 11.9 5.5061 -2.5501
v 11.9142 5.5109 -2.5501
v 11.9187 10.7329 -2.5501
v 11.9279 5.5156 -2.5501
v 11.9465 -7.4513 -2.5501
v 11.9604 -7.4547 -2.5501
v 11.9738 -7.458 -2.5501
v 11.9813 -7.4599 -2.5501
v 11.9913 -7.4623 -2.5501
v 12.0048 -7.4656 -2.5501
v 12.0289 -10.9378 -2.5501
v 12.03 10.7478 -2.5501
v 12.0655 -10.9453 -2.5501
v 12.2481 -7.5276 -2.5501
v 12.2648 -6.1502 -2.5501
v 12.2842 -6.1549 -2.5501
v 12.3028 -6.1595 -2.5501
v 12.3168 -6.163 -2.5501
v 12.3356 -6.1677 -2.5501
v 12.3535 5.6631 -2.5501
v 12.3801 5.6697 -2.5501
v 12.3932 5.673 -2.5501
v 12.5809 -7.5489 -2.5501
v 12.5939 -7.551 -2.5501
v 12.6071 -7.5532 -2.5501
v 12.6171 -7.5549 -2.5501
v 12.6313 -7.5572 -2.5501
v 12.6461 -7.5596 -2.5501
v 12.7635 5.7657 -2.5501
v 12.7819 5.7688 -2.5501
v 12.7872 -6.2827 -2.5501
v 12.8 5.7719 -2.5501
v 12.8051 -6.2856 -2.5501
v 12.8232 -6.2886 -2.5501
v 12.8427 -6.2919 -2.5501
v 12.8432 -0.1346 -2.5501
v 12.8441 -0.0962 -2.5501
v 12.8452 -0.0479 -2.5501
v 12.8474 -0.0174 -2.5501
v 12.85 -0.1753 -2.5501
v 12.8549 5.7816 -2.5501
v 12.8575 0.0335 -2.5501
v 12.8598 -0.2156 -2.5501
v 12.863 -6.2952 -2.5501
v 12.8651 0.0715 -2.5501
v 12.8709 -0.2614 -2.5501
v 12.8717 0.1052 -2.5501
v 12.876 10.8611 -2.5501
v 12.8778 5.7854 -2.5501
v 12.879 0.1417 -2.5501
v 12.8795 -0.2965 -2.5501
v 12.8849 -7.6005 -2.5501
v 12.8881 -0.3323 -2.5501
v 12.8884 0.1892 -2.5501
v 12.8983 -0.3741 -2.5501
v 12.899 0.2429 -2.5501
v 12.8993 5.789 -2.5501
v 12.9091 -0.4186 -2.5501
v 12.9149 0.2758 -2.5501
v 12.9155 -0.4451 -2.5501
v 12.9263 -0.4895 -2.5501
v 12.9311 10.8637 -2.5501
v 12.9366 -0.5185 -2.5501
v 12.9429 -11.0464 -2.5501
v 12.9439 0.3362 -2.5501
v 12.9623 0.3745 -2.5501
v 12.9672 -0.5636 -2.5501
v 12.9904 0.4163 -2.5501
v 12.9917 -0.5998 -2.5501
v 13.0134 0.4504 -2.5501
v 13.0137 -0.6324 -2.5501
v 13.0347 0.482 -2.5501
v 13.0351 -0.6639 -2.5501
v 13.0577 0.5163 -2.5501
v 13.0591 -0.6994 -2.5501
v 13.0796 0.5487 -2.5501
v 13.081 -0.7318 -2.5501
v 13.1011 0.5807 -2.5501
v 13.1097 -0.7741 -2.5501
v 13.1275 0.6038 -2.5501
v 13.1466 -0.8009 -2.5501
v 13.1539 0.6232 -2.5501
v 13.1558 -8.4404 -2.5501
v 13.1638 -8.4411 -2.5501
v 13.1711 0.6358 -2.5501
v 13.1739 -0.8207 -2.5501
v 13.2041 0.6601 -2.5501
v 13.2063 -0.8443 -2.5501
v 13.2356 0.6832 -2.5501
v 13.2393 -0.8682 -2.5501
v 13.2694 0.7081 -2.5501
v 13.2704 -0.8908 -2.5501
v 13.3007 0.7311 -2.5501
v 13.303 -0.9145 -2.5501
v 13.3179 5.8623 -2.5501
v 13.3247 -6.3743 -2.5501
v 13.3328 0.7547 -2.5501
v 13.3362 -0.9386 -2.5501
v 13.339 -6.3754 -2.5501
v 13.3452 5.8647 -2.5501
v 13.3588 5.8658 -2.5501
v 13.3688 0.7811 -2.5501
v 13.3713 -0.9641 -2.5501
v 13.409 0.8081 -2.5501
v 13.4129 -0.9943 -2.5501
v 13.4487 0.8222 -2.5501
v 13.4618 -1.0066 -2.5501
v 13.4888 0.8365 -2.5501
v 13.4909 -1.0138 -2.5501
v 13.5166 0.8464 -2.5501
v 13.5195 -1.0209 -2.5501
v 13.5435 0.856 -2.5501
v 13.5536 -8.3998 -2.5501
v 13.5605 -1.0312 -2.5501
v 13.5968 0.8667 -2.5501
v 13.5997 -1.041 -2.5501
v 13.6331 0.874 -2.5501
v 13.6396 -1.0509 -2.5501
v 13.6689 0.8812 -2.5501
v 13.6771 -1.0603 -2.5501
v 13.7143 0.8903 -2.5501
v 13.7149 -1.0698 -2.5501
v 13.7552 10.9026 -2.5501
v 13.7567 0.8988 -2.5501
v 13.7574 -1.0804 -2.5501
v 13.7693 5.9009 -2.5501
v 13.7834 0.9042 -2.5501
v 13.7875 -1.0879 -2.5501
v 13.795 5.9009 -2.5501
v 13.8148 -6.4157 -2.5501
v 13.8249 -8.3985 -2.5501
v 13.8349 0.9032 -2.5501
v 13.8368 5.9012 -2.5501
v 13.8388 -11.0883 -2.5501
v 13.8388 10.8998 -2.5501
v 13.8389 -8.3986 -2.5501
v 13.839 -6.4155 -2.5501
v 13.8394 -1.0803 -2.5501
v 13.8502 -8.3986 -2.5501
v 13.8533 -6.4155 -2.5501
v 13.8584 -8.3986 -2.5501
v 13.8602 5.9011 -2.5501
v 13.8655 -11.0896 -2.5501
v 13.8816 -1.0742 -2.5501
v 13.8817 0.9022 -2.5501
v 13.9019 0.9018 -2.5501
v 13.921 -1.0685 -2.5501
v 13.9592 0.8888 -2.5501
v 13.9626 -1.0624 -2.5501
v 13.9956 0.8806 -2.5501
v 14.0006 -1.0569 -2.5501
v 14.0386 0.8709 -2.5501
v 14.0389 -1.0513 -2.5501
v 14.0784 0.8619 -2.5501
v 14.0803 -1.0453 -2.5501
v 14.1185 0.8528 -2.5501
v 14.119 -1.0396 -2.5501
v 14.1605 0.8433 -2.5501
v 14.1721 -1.0319 -2.5501
v 14.1891 0.8369 -2.5501
v 14.2244 0.828 -2.5501
v 14.2292 -8.3257 -2.5501
v 14.2303 -1.0075 -2.5501
v 14.2587 0.8143 -2.5501
v 14.2713 -0.9903 -2.5501
v 14.2874 5.9029 -2.5501
v 14.3099 0.7788 -2.5501
v 14.3105 -0.9641 -2.5501
v 14.3156 5.9006 -2.5501
v 14.3256 5.8997 -2.5501
v 14.3348 -6.4142 -2.5501
v 14.3458 0.754 -2.5501
v 14.3471 -0.9397 -2.5501
v 14.3545 -6.4123 -2.5501
v 14.3729 -6.4106 -2.5501
v 14.3776 0.7319 -2.5501
v 14.3796 -0.9179 -2.5501
v 14.4103 0.7092 -2.5501
v 14.4115 -0.8966 -2.5501
v 14.4454 0.6849 -2.5501
v 14.447 -0.8729 -2.5501
v 14.4771 0.6629 -2.5501
v 14.4879 -0.8456 -2.5501
v 14.5099 -8.2997 -2.5501
v 14.5104 0.6399 -2.5501
v 14.5119 -0.8228 -2.5501
v 14.5216 -8.2987 -2.5501
v 14.5325 -8.2978 -2.5501
v 14.5417 -0.7944 -2.5501
v 14.5432 0.6171 -2.5501
v 14.5571 -0.7796 -2.5501
v 14.5578 0.5969 -2.5501
v 14.5702 0.5795 -2.5501
v 14.5816 -0.7563 -2.5501
v 14.5943 0.5461 -2.5501
v 14.5978 -0.7318 -2.5501
v 14.617 0.5146 -2.5501
v 14.6212 -0.6965 -2.5501
v 14.642 0.4799 -2.5501
v 14.6431 -0.6633 -2.5501
v 14.6648 0.4483 -2.5501
v 14.6666 -0.6277 -2.5501
v 14.6874 0.4168 -2.5501
v 14.688 -0.5954 -2.5501
v 14.6905 10.8709 -2.5501
v 14.7096 -0.5628 -2.5501
v 14.72 0.3716 -2.5501
v 14.7334 -0.5268 -2.5501
v 14.736 0.3375 -2.5501
v 14.74 5.8645 -2.5501
v 14.7466 10.8642 -2.5501
v 14.7515 -0.4813 -2.5501
v 14.7539 0.2994 -2.5501
v 14.7655 -11.0508 -2.5501
v 14.7672 -0.4416 -2.5501
v 14.7687 5.8596 -2.5501
v 14.7715 0.2621 -2.5501
v 14.7764 0.2317 -2.5501
v 14.7781 -0.4142 -2.5501
v 14.7833 0.1886 -2.5501
v 14.787 5.8566 -2.5501
v 14.7874 -0.3909 -2.5501
v 14.7898 0.1483 -2.5501
v 14.7964 0.1071 -2.5501
v 14.7979 -0.3337 -2.5501
v 14.8025 0.0688 -2.5501
v 14.8055 -0.2924 -2.5501
v 14.8087 0.0306 -2.5501
v 14.8124 -0.2548 -2.5501
v 14.8152 -0.0098 -2.5501
v 14.8197 -0.2154 -2.5501
v 14.8214 -0.0488 -2.5501
v 14.8255 -0.1839 -2.5501
v 14.8276 5.8501 -2.5501
v 14.8283 -0.0917 -2.5501
v 14.8349 -0.1326 -2.5501
v 14.8491 5.8464 -2.5501
v 14.858 -6.3695 -2.5501
v 14.8772 -6.3661 -2.5501
v 14.8832 -8.1977 -2.5501
v 14.8947 -6.363 -2.5501
v 14.9123 -6.36 -2.5501
v 14.9314 -6.3568 -2.5501
v 15.1721 -8.1467 -2.5501
v 15.1839 -8.1447 -2.5501
v 15.1946 -8.143 -2.5501
v 15.2054 -8.1413 -2.5501
v 15.2171 -8.1395 -2.5501
v 15.2832 5.7756 -2.5501
v 15.3027 5.7706 -2.5501
v 15.3212 5.7659 -2.5501
v 15.3409 5.7609 -2.5501
v 15.3615 5.7557 -2.5501
v 15.4061 -6.2807 -2.5501
v 15.4234 -6.2762 -2.5501
v 15.4379 -6.2725 -2.5501
v 15.4617 -6.2664 -2.5501
v 15.54 -8.0215 -2.5501
v 15.5679 10.7666 -2.5501
v 15.648 10.7503 -2.5501
v 15.6655 -10.9372 -2.5501
v 15.8122 5.6455 -2.5501
v 15.8257 5.6408 -2.5501
v 15.8284 -7.9485 -2.5501
v 15.8393 -7.9459 -2.5501
v 15.8426 5.635 -2.5501
v 15.8493 -7.9434 -2.5501
v 15.8585 -7.9412 -2.5501
v 15.8734 -7.9376 -2.5501
v 15.9079 -6.1564 -2.5501
v 15.9237 -6.151 -2.5501
v 15.9322 -6.148 -2.5501
v 16.061 5.4259 -2.5501
v 16.0633 5.4601 -2.5501
v 16.0635 5.3856 -2.5501
v 16.0702 5.341 -2.5501
v 16.0729 5.4882 -2.5501
v 16.0801 5.307 -2.5501
v 16.0843 5.5246 -2.5501
v 16.093 5.2842 -2.5501
v 16.1054 5.2602 -2.5501
v 16.1157 5.2403 -2.5501
v 16.1265 5.5907 -2.5501
v 16.1598 -7.808 -2.5501
v 16.1926 5.6364 -2.5501
v 16.2115 5.6431 -2.5501
v 16.2207 5.1508 -2.5501
v 16.2516 5.6583 -2.5501
v 16.2531 5.1401 -2.5501
v 16.2719 5.1328 -2.5501
v 16.2752 5.6634 -2.5501
v 16.3069 5.6641 -2.5501
v 16.3349 5.6633 -2.5501
v 16.3425 5.1245 -2.5501
v 16.3553 5.6606 -2.5501
v 16.3768 5.1274 -2.5501
v 16.4041 -5.9875 -2.5501
v 16.412 5.6484 -2.5501
v 16.4132 5.1368 -2.5501
v 16.4223 -5.9793 -2.5501
v 16.4357 -7.7146 -2.5501
v 16.4407 5.6358 -2.5501
v 16.4408 -5.9711 -2.5501
v 16.4462 -7.711 -2.5501
v 16.4563 -7.7076 -2.5501
v 16.4618 -7.7058 -2.5501
v 16.5015 10.5767 -2.5501
v 16.5376 10.5658 -2.5501
v 16.5384 -10.752 -2.5501
v 16.5442 5.225 -2.5501
v 16.5655 -10.7462 -2.5501
v 16.5794 5.3263 -2.5501
v 16.6006 5.3711 -2.5501
v 16.6345 5.3947 -2.5501
v 16.6549 5.2566 -2.5501
v 16.6884 5.2384 -2.5501
v 16.7153 5.2236 -2.5501
v 16.743 -7.5423 -2.5501
v 16.8855 -5.7773 -2.5501
v 16.9042 -5.767 -2.5501
v 17.0388 -7.4104 -2.5501
v 17.0509 -7.4052 -2.5501
v 17.0523 -5.6869 -2.5501
v 17.0591 -5.6829 -2.5501
v 17.0632 -7.3999 -2.5501
v 17.0679 -5.6777 -2.5501
v 17.086 -5.667 -2.5501
v 17.1056 -5.6554 -2.5501
v 17.1258 -5.6433 -2.5501
v 17.1261 5.0012 -2.5501
v 17.1439 4.9892 -2.5501
v 17.145 -5.6316 -2.5501
v 17.1598 4.9786 -2.5501
v 17.1671 -5.6181 -2.5501
v 17.1762 4.9678 -2.5501
v 17.1913 -5.6031 -2.5501
v 17.2111 -5.5907 -2.5501
v 17.2352 -5.5755 -2.5501
v 17.2479 -5.5674 -2.5501
v 17.2561 -5.5621 -2.5501
v 17.2616 -5.5585 -2.5501
v 17.2728 -5.5512 -2.5501
v 17.2857 -5.5428 -2.5501
v 17.2902 -5.5398 -2.5501
v 17.3043 -5.5305 -2.5501
v 17.3103 -7.2292 -2.5501
v 17.3144 -5.5238 -2.5501
v 17.3227 -5.5183 -2.5501
v 17.3364 -5.5092 -2.5501
v 17.3405 -5.5064 -2.5501
v 17.3483 -5.5011 -2.5501
v 17.3551 -5.4965 -2.5501
v 17.3622 -5.4917 -2.5501
v 17.3699 -5.4866 -2.5501
v 17.3771 -5.4818 -2.5501
v 17.3801 -10.5028 -2.5501
v 17.3864 -5.4757 -2.5501
v 17.3947 -5.4702 -2.5501
v 17.3997 -5.4669 -2.5501
v 17.409 -10.4916 -2.5501
v 17.4132 10.3003 -2.5501
v 17.4923 -5.4073 -2.5501
v 17.5056 -5.3983 -2.5501
v 17.5212 -5.3877 -2.5501
v 17.5582 4.7196 -2.5501
v 17.5709 -6.4886 -2.5501
v 17.5714 -6.4372 -2.5501
v 17.5746 4.7067 -2.5501
v 17.5809 -6.5545 -2.5501
v 17.5811 -6.4 -2.5501
v 17.5845 4.6989 -2.5501
v 17.5939 -7.0744 -2.5501
v 17.5977 -6.377 -2.5501
v 17.5993 4.6872 -2.5501
v 17.6053 -6.6205 -2.5501
v 17.6066 -7.0676 -2.5501
v 17.6149 4.675 -2.5501
v 17.6245 -6.3633 -2.5501
v 17.6392 -6.6978 -2.5501
v 17.6556 -6.7238 -2.5501
v 17.6626 -6.362 -2.5501
v 17.6698 -6.8423 -2.5501
v 17.7003 -6.371 -2.5501
v 17.717 -6.8191 -2.5501
v 17.7339 -6.848 -2.5501
v 17.754 -6.3936 -2.5501
v 17.7747 -6.9896 -2.5501
v 17.778 -6.9882 -2.5501
v 17.7867 -6.4118 -2.5501
v 17.7944 -6.9808 -2.5501
v 17.8053 -6.944 -2.5501
v 17.8086 -5.1919 -2.5501
v 17.8239 -6.965 -2.5501
v 17.8253 -6.4361 -2.5501
v 17.8261 -5.1782 -2.5501
v 17.8375 -6.981 -2.5501
v 17.8511 -5.1588 -2.5501
v 17.8606 -6.4613 -2.5501
v 17.8916 -7.033 -2.5501
v 17.9021 -6.4914 -2.5501
v 17.9206 -6.5081 -2.5501
v 17.9288 -7.0687 -2.5501
v 17.9606 4.4089 -2.5501
v 17.9616 3.2794 -2.5501
v 17.9636 3.316 -2.5501
v 17.9686 3.2493 -2.5501
v 17.9687 -7.1023 -2.5501
v 17.9716 4.3987 -2.5501
v 17.9765 3.3619 -2.5501
v 17.9791 4.3917 -2.5501
v 17.9805 3.2312 -2.5501
v 17.981 -6.5626 -2.5501
v 17.9857 4.3855 -2.5501
v 17.9893 3.3875 -2.5501
v 18.0013 3.4115 -2.5501
v 18.0076 3.2071 -2.5501
v 18.0187 -7.1443 -2.5501
v 18.0264 -6.6044 -2.5501
v 18.0265 3.1986 -2.5501
v 18.029 3.4534 -2.5501
v 18.0441 -7.1643 -2.5501
v 18.0525 3.4875 -2.5501
v 18.0532 3.1915 -2.5501
v 18.0683 -6.6455 -2.5501
v 18.0743 -7.1878 -2.5501
v 18.0748 3.513 -2.5501
v 18.0853 3.186 -2.5501
v 18.0894 3.5301 -2.5501
v 18.1181 3.5947 -2.5501
v 18.1195 3.5586 -2.5501
v 18.1218 -7.2355 -2.5501
v 18.1295 10.0298 -2.5501
v 18.1404 3.5806 -2.5501
v 18.141 -6.7178 -2.5501
v 18.1636 -6.7403 -2.5501
v 18.18 -7.2432 -2.5501
v 18.1983 3.1875 -2.5501
v 18.1997 -6.776 -2.5501
v 18.219 -4.8718 -2.5501
v 18.2253 -6.8013 -2.5501
v 18.2299 -4.8616 -2.5501
v 18.2325 -7.2361 -2.5501
v 18.2356 3.1925 -2.5501
v 18.2364 -4.8555 -2.5501
v 18.2401 -6.8158 -2.5501
v 18.2468 -6.7857 -2.5501
v 18.2471 -6.7854 -2.5501
v 18.2528 9.9713 -2.5501
v 18.2571 3.6747 -2.5501
v 18.2655 -10.1601 -2.5501
v 18.2676 -4.8268 -2.5501
v 18.2746 -4.8202 -2.5501
v 18.2759 -7.2253 -2.5501
v 18.2763 3.1982 -2.5501
v 18.2816 -4.8136 -2.5501
v 18.2858 3.6848 -2.5501
v 18.2872 -6.8622 -2.5501
v 18.3122 -6.8866 -2.5501
v 18.3123 3.6975 -2.5501
v 18.3293 4.0715 -2.5501
v 18.3374 4.0626 -2.5501
v 18.34 -7.2023 -2.5501
v 18.3443 4.0549 -2.5501
v 18.3517 -6.9282 -2.5501
v 18.3556 4.0425 -2.5501
v 18.3663 3.7071 -2.5501
v 18.3816 -6.9344 -2.5501
v 18.3958 -6.8872 -2.5501
v 18.4011 -7.1792 -2.5501
v 18.4205 3.695 -2.5501
v 18.4362 -7.1653 -2.5501
v 18.4639 -6.916 -2.5501
v 18.4662 -7.1529 -2.5501
v 18.4898 3.6408 -2.5501
v 18.4975 3.1988 -2.5501
v 18.5029 -6.912 -2.5501
v 18.5086 3.6179 -2.5501
v 18.5209 3.1824 -2.5501
v 18.5315 -6.9161 -2.5501
v 18.5352 -7.0886 -2.5501
v 18.5398 3.5706 -2.5501
v 18.5429 -7.0679 -2.5501
v 18.5501 3.1689 -2.5501
v 18.561 -7.0399 -2.5501
v 18.5699 -6.9277 -2.5501
v 18.5799 3.162 -2.5501
v 18.5833 3.5009 -2.5501
v 18.6014 3.4667 -2.5501
v 18.6166 3.4276 -2.5501
v 18.6178 -4.5031 -2.5501
v 18.618 3.16 -2.5501
v 18.6246 3.4062 -2.5501
v 18.628 -4.4918 -2.5501
v 18.6361 3.272 -2.5501
v 18.6408 3.1996 -2.5501
v 18.6454 3.2273 -2.5501
v 18.6468 -4.4713 -2.5501
v 18.7256 3.1289 -2.5501
v 18.7366 3.1122 -2.5501
v 18.7477 3.0956 -2.5501
v 18.7636 3.0719 -2.5501
v 18.9665 -4.1213 -2.5501
v 18.9744 -4.1109 -2.5501
v 18.9774 2.6772 -2.5501
v 18.9859 -4.0959 -2.5501
v 18.9867 2.6603 -2.5501
v 19.0055 9.6143 -2.5501
v 19.0087 -4.0665 -2.5501
v 19.0655 -9.769 -2.5501
v 19.0707 9.576 -2.5501
v 19.1589 2.2654 -2.5501
v 19.1677 2.2455 -2.5501
v 19.1764 2.226 -2.5501
v 19.2928 -3.6966 -2.5501
v 19.3023 -3.6817 -2.5501
v 19.3126 -3.6657 -2.5501
v 19.3163 1.8173 -2.5501
v 19.3215 1.8024 -2.5501
v 19.325 1.7924 -2.5501
v 19.338 -3.6267 -2.5501
v 19.3473 -3.6121 -2.5501
v 19.3567 -3.5974 -2.5501
v 19.4286 1.3686 -2.5501
v 19.4341 1.3466 -2.5501
v 19.4394 1.3261 -2.5501
v 19.4432 1.3111 -2.5501
v 19.5013 0.1591 -2.5501
v 19.5031 0.1923 -2.5501
v 19.5091 0.8951 -2.5501
v 19.5109 0.13 -2.5501
v 19.5127 0.8736 -2.5501
v 19.5161 0.8536 -2.5501
v 19.5196 0.8337 -2.5501
v 19.5233 0.8126 -2.5501
v 19.5409 0.2515 -2.5501
v 19.5538 0.0756 -2.5501
v 19.5563 0.531 -2.5501
v 19.5612 0.4847 -2.5501
v 19.5636 0.4606 -2.5501
v 19.5693 0.3941 -2.5501
v 19.5704 0.3819 -2.5501
v 19.5715 0.3693 -2.5501
v 19.5717 0.3681 -2.5501
v 19.5725 0.3596 -2.5501
v 19.5727 0.3585 -2.5501
v 19.5748 0.3363 -2.5501
v 19.5879 0.0509 -2.5501
v 19.6077 -3.2128 -2.5501
v 19.6081 0.0397 -2.5501
v 19.6167 -3.196 -2.5501
v 19.6388 0.4132 -2.5501
v 19.64 0.4001 -2.5501
v 19.6412 0.3917 -2.5501
v 19.6416 0.3878 -2.5501
v 19.6428 0.38 -2.5501
v 19.6433 0.375 -2.5501
v 19.6434 0.3744 -2.5501
v 19.6441 0.3699 -2.5501
v 19.6445 0.3658 -2.5501
v 19.6446 0.3653 -2.5501
v 19.6508 0.3432 -2.5501
v 19.7 0.3706 -2.5501
v 19.7026 -0.0277 -2.5501
v 19.7033 -0.0864 -2.5501
v 19.7033 -0.0848 -2.5501
v 19.7035 -0.1083 -2.5501
v 19.7036 -0.1302 -2.5501
v 19.7237 0.3815 -2.5501
v 19.7434 -0.0102 -2.5501
v 19.7574 0.3974 -2.5501
v 19.7704 -0.0166 -2.5501
v 19.7815 0.4121 -2.5501
v 19.7817 0.4112 -2.5501
v 19.7879 0.4106 -2.5501
v 19.8131 -0.0263 -2.5501
v 19.8215 0.4224 -2.5501
v 19.8469 0.4308 -2.5501
v 19.8577 -9.2877 -2.5501
v 19.8592 -2.7523 -2.5501
v 19.8613 -0.0358 -2.5501
v 19.8655 9.1085 -2.5501
v 19.8677 -2.7324 -2.5501
v 19.8719 -2.7226 -2.5501
v 19.8751 -2.7151 -2.5501
v 19.8896 0.445 -2.5501
v 19.8984 -0.0846 -2.5501
v 19.8985 -0.1074 -2.5501
v 19.8986 -0.1302 -2.5501
v 19.908 -0.0439 -2.5501
v 19.9496 0.4989 -2.5501
v 19.9501 0.4981 -2.5501
v 19.9507 0.4972 -2.5501
v 19.9515 0.4959 -2.5501
v 19.9525 0.4944 -2.5501
v 19.9541 0.4918 -2.5501
v 19.9563 0.4885 -2.5501
v 19.9583 0.4851 -2.5501
v 20.0065 -0.057 -2.5501
v 20.0065 0.5311 -2.5501
v 20.0072 -0.1301 -2.5501
v 20.0072 0.53 -2.5501
v 20.0084 -0.1189 -2.5501
v 20.0084 -0.1068 -2.5501
v 20.0084 0.5281 -2.5501
v 20.0095 -0.0973 -2.5501
v 20.0095 -0.0844 -2.5501
v 20.011 0.5242 -2.5501
v 20.0135 0.4845 -2.5501
v 20.0153 0.5184 -2.5501
v 20.0189 0.5129 -2.5501
v 20.033 0.4918 -2.5501
v 20.0384 -0.0692 -2.5501
v 20.0639 0.5247 -2.5501
v 20.0685 -0.0844 -2.5501
v 20.0821 -2.2499 -2.5501
v 20.0862 -2.2376 -2.5501
v 20.0897 -2.2272 -2.5501
v 20.09 -0.1065 -2.5501
v 20.0944 0.5614 -2.5501
v 20.114 -0.1301 -2.5501
v 20.1201 0.5954 -2.5501
v 20.1911 -0.1887 -2.5501
v 20.2142 0.5413 -2.5501
v 20.2233 0.5132 -2.5501
v 20.2328 0.4773 -2.5501
v 20.2408 0.4523 -2.5501
v 20.2473 0.4288 -2.5501
v 20.2503 -0.1367 -2.5501
v 20.2513 -0.1113 -2.5501
v 20.2537 0.4037 -2.5501
v 20.2574 -1.7427 -2.5501
v 20.2579 0.3755 -2.5501
v 20.2623 0.3527 -2.5501
v 20.2634 -1.7181 -2.5501
v 20.2662 0.3329 -2.5501
v 20.2671 -1.7032 -2.5501
v 20.2674 -0.0255 -2.5501
v 20.2676 0.2834 -2.5501
v 20.2783 0.2282 -2.5501
v 20.2792 0.0621 -2.5501
v 20.2813 0.1785 -2.5501
v 20.2822 0.1367 -2.5501
v 20.2855 0.1582 -2.5501
v 20.3869 -1.2244 -2.5501
v 20.3897 -1.2064 -2.5501
v 20.3923 -1.19 -2.5501
v 20.3951 -1.1728 -2.5501
v 20.3974 -1.1591 -2.5501
v 20.4635 -0.781 -2.5501
v 20.4777 -0.6462 -2.5501
v 20.4786 -0.6349 -2.5501
v 20.4803 -0.6125 -2.5501
v 20.5876 8.5791 -2.5501
v 20.5906 -8.7663 -2.5501
v 20.6075 8.5645 -2.5501
v 20.6379 -8.7327 -2.5501
v 21.2655 8.0193 -2.5501
v 21.2835 -8.1786 -2.5501
v 21.2863 7.9985 -2.5501
v 21.3421 -8.1283 -2.5501
v 21.9264 -7.5368 -2.5501
v 21.9288 7.3557 -2.5501
v 21.9519 7.3326 -2.5501
v 21.9619 -7.5009 -2.5501
v 22.5098 6.6634 -2.5501
v 22.5133 -6.8432 -2.5501
v 22.5566 -6.7916 -2.5501
v 23.0396 -6.1028 -2.5501
v 23.0425 5.9293 -2.5501
v 23.0879 -6.034 -2.5501
v 23.5107 -5.3245 -2.5501
v 23.5155 5.135 -2.5501
v 23.9039 -4.5084 -2.5501
v 23.9067 4.335 -2.5501
v 24.2276 3.4979 -2.5501
v 24.2338 3.4768 -2.5501
v 24.2408 -3.6649 -2.5501
v 24.493 2.6063 -2.5501
v 24.4991 -2.7911 -2.5501
v 24.5021 2.5753 -2.5501
v 24.5069 -2.7649 -2.5501
v 24.6781 -1.9084 -2.5501
v 24.6789 1.7133 -2.5501
v 24.7706 -1.2372 -2.5501
v 24.798 -0.9997 -2.5501
v 24.798 0.835 -2.5501
v 24.8003 -0.9798 -2.5501
v 24.8302 -0.0933 -2.5501
v 9.5916 3.6693 -2.55
v 11.337 5.219 -2.55
v 18.46 3.6693 -2.55
v 18.5818 -7.0026 -2.55
v 20.283 0.0982 -2.55
v 7.7491 0.5066 -2.5499
v 9.5689 -7.2251 -2.5499
v 11.4196 5.5825 -2.5499
v 18.422 -6.9087 -2.5499
v 18.5239 3.5933 -2.5499
v 7.7635 0.4909 -2.5498
v 9.5832 3.2153 -2.5498
v 9.6525 3.1614 -2.5498
v 9.8155 3.6603 -2.5498
v 11.3545 5.193 -2.5498
v 18.1592 3.1846 -2.5498
v 18.236 3.6603 -2.5498
v 18.3927 -6.9037 -2.5498
v 18.4415 -6.9231 -2.5498
v 19.9286 0.4552 -2.5498
v 7.7771 0.5151 -2.5497
v 7.892 0.503 -2.5497
v 8.0998 0.4811 -2.5497
v 9.4169 3.3558 -2.5497
v 9.8955 3.5946 -2.5497
v 16.4597 5.1553 -2.5497
v 16.5313 5.5741 -2.5497
v 18.1559 3.5947 -2.5497
v 7.9504 0.471 -2.5496
v 8.0324 0.4262 -2.5496
v 8.1063 0.0102 -2.5496
v 11.4503 5.6001 -2.5496
v 16.6025 5.413 -2.5496
v 8.1442 0.3397 -2.5495
v 9.4839 3.5281 -2.5495
v 11.8098 5.3262 -2.5495
v 16.4846 5.169 -2.5495
v 18.5676 3.5281 -2.5495
v 20.2754 0.0234 -2.5495
v 8.2861 0.1609 -2.5494
v 9.4111 3.3181 -2.5494
v 9.5268 3.5938 -2.5494
v 9.8136 3.6897 -2.5494
v 18.4718 3.2135 -2.5494
v 18.6404 3.3181 -2.5494
v 19.5548 0.5435 -2.5494
v 19.6306 0.0285 -2.5494
v 20.1666 0.615 -2.5494
v 20.2283 -0.1846 -2.5494
v 18.6339 3.3609 -2.5493
v 20.2006 0.5959 -2.5493
v 7.5181 0.0909 -2.5492
v 7.9759 -0.0251 -2.5492
v 8.0291 0.3982 -2.5492
v 11.7817 5.2503 -2.5492
v 16.4405 5.1452 -2.5492
v 18.3127 3.2042 -2.5492
v 18.429 3.2043 -2.5492
v 18.5074 -7.1234 -2.5492
v 9.9379 3.1817 -2.5491
v 18.1137 3.1817 -2.5491
v 19.9708 0.467 -2.5491
v 16.5054 5.1581 -2.549
v 16.5007 5.6023 -2.5489
v 8.2794 0.1319 -2.5488
v 9.8481 3.6377 -2.5488
v 16.3761 5.6578 -2.5488
v 18.2033 3.6377 -2.5488
v 18.3111 -7.2154 -2.5488
v 19.524 0.1025 -2.5488
v 7.7075 -0.1062 -2.5487
v 7.868 -0.1058 -2.5487
v 10.356 -6.2297 -2.5487
v 11.3973 5.1309 -2.5487
v 16.156 5.1947 -2.5487
v 18.4143 -6.9285 -2.5487
v 20.0072 -0.1463 -2.5487
v 7.6783 0.5912 -2.5486
v 7.8986 0.5652 -2.5486
v 8.1062 0.5407 -2.5486
v 9.6508 3.2213 -2.5486
v 19.7036 -0.1744 -2.5486
v 19.8985 -0.1761 -2.5486
v 20.2528 -0.0763 -2.5486
v 19.5129 0.2191 -2.5485
v 11.3731 5.1737 -2.5484
v 7.8234 0.4665 -2.5483
v 16.5863 5.2951 -2.5482
v 7.6123 0.6449 -2.5481
v 9.6922 3.212 -2.5481
v 11.7723 5.2283 -2.5481
v 16.5822 5.4966 -2.5481
v 18.2989 3.1676 -2.5481
v 18.3593 3.212 -2.5481
v 7.9 0.5771 -2.548
v 8.1075 0.5521 -2.548
v 7.631 0.6095 -2.5479
v 16.5231 5.2002 -2.5479
v 16.5677 5.2595 -2.5479
v 7.8681 -0.1592 -2.5478
v 9.4798 -7.1789 -2.5477
v 16.4673 5.6248 -2.5477
v 7.5252 0.0156 -2.5474
v 19.6054 0.3144 -2.5474
v 9.502 3.5602 -2.5473
v 11.3897 5.1566 -2.5473
v 16.5996 5.3461 -2.5472
v 7.5462 -0.0725 -2.5471
v 16.1883 5.1682 -2.5471
v 8.0681 0.3827 -2.547
v 19.9433 -0.0513 -2.547
v 20.1553 -0.1684 -2.547
v 7.5656 -0.1775 -2.5468
v 7.6502 -0.1641 -2.5466
v 11.4973 5.6178 -2.5466
v 7.6008 0.5976 -2.5465
v 9.6219 3.2244 -2.5465
v 9.6716 3.1855 -2.5465
v 18.4296 3.2244 -2.5465
v 16.5644 5.5317 -2.5462
v 16.3106 5.1245 -2.546
v 8.0904 0.374 -2.5459
v 19.5782 0.2973 -2.5459
v 16.598 5.4495 -2.5458
v 11.743 5.1868 -2.5452
v 19.6947 -0.0021 -2.5449
v 7.9669 0.4381 -2.5425
v 8.2823 0.101 -2.5422
v 8.2954 0.219 -2.5412
v 16.2616 5.1329 -2.5407
v 9.4161 -7.1009 -2.5403
v 19.5226 0.0725 -2.54
v 7.7592 0.5007 -2.5398
v 17.5664 -6.5749 -2.5394
v 7.9312 0.4448 -2.5388
v 9.7558 -7.2936 -2.5379
v 17.7153 -6.857 -2.5379
v 9.994 3.5162 -2.5372
v 18.0574 3.5162 -2.5372
v 16.0537 5.4502 -2.537
v 18.3771 -6.9175 -2.5369
v 19.5018 0.2477 -2.5369
v 8.2763 0.0725 -2.5359
v 18.3213 -6.8654 -2.5356
v 11.7028 5.146 -2.5352
v 9.9281 3.1588 -2.535
v 18.1235 3.1588 -2.535
v 19.6569 0.3673 -2.535
v 18.4209 -7.1868 -2.5344
v 17.8295 -6.9938 -2.5342
v 9.8733 -6.5697 -2.5338
v 20.2863 0.2564 -2.5332
v 9.5564 3.6664 -2.5331
v 18.4952 3.6664 -2.5331
v 8.0972 -0.0136 -2.533
v 8.2971 0.2477 -2.5328
v 11.8245 5.3729 -2.5328
v 18.0447 -6.5916 -2.5328
v 18.4553 -7.1726 -2.5327
v 11.8104 5.2892 -2.5325
v 9.7964 3.6909 -2.5324
v 18.2552 3.6909 -2.5324
v 9.7431 3.7168 -2.532
v 18.3085 3.7168 -2.532
v 16.3224 5.6741 -2.5318
v 16.4098 5.1277 -2.5318
v 20.0159 -0.068 -2.5317
v 10.0912 -6.3698 -2.5315
v 16.099 5.2529 -2.5315
v 19.5298 0.0449 -2.5315
v 19.8293 -0.0447 -2.5315
v 16.2702 5.1257 -2.5313
v 9.8112 -7.2931 -2.531
v 18.3848 -7.2031 -2.531
v 7.5328 0.3716 -2.5309
v 8.1421 0.3673 -2.5308
v 9.8889 -7.2537 -2.5308
v 17.6179 -6.7133 -2.5308
v 8.0204 0.4197 -2.5307
v 11.8235 5.4506 -2.5307
v 9.7553 -6.6775 -2.5306
v 16.05 5.4628 -2.5304
v 11.7123 5.1497 -2.5303
v 20.2784 0.3203 -2.5303
v 9.4834 -6.8781 -2.5302
v 20.0457 0.5147 -2.5302
v 20.2924 0.1824 -2.5299
v 10.2496 -6.8924 -2.5298
v 20.104 -0.1293 -2.5295
v 9.7099 3.7354 -2.5293
v 17.8193 -6.3919 -2.5293
v 18.3417 3.7354 -2.5293
v 17.9264 -6.4757 -2.5291
v 9.5839 3.7036 -2.529
v 11.3039 5.2854 -2.529
v 18.4677 3.7036 -2.529
v 18.4831 -7.1573 -2.5288
v 7.5126 0.2564 -2.5285
v 16.5991 5.3296 -2.5284
v 10.1444 3.2048 -2.5283
v 17.9071 3.2048 -2.5283
v 20.1347 0.6148 -2.5282
v 7.548 -0.1405 -2.5281
v 9.9887 -6.455 -2.5279
v 7.507 0.1418 -2.5278
v 18.1641 -6.7003 -2.5278
v 11.4601 5.6154 -2.5276
v 11.5399 5.638 -2.5274
v 8.2692 0.0449 -2.5273
v 9.5095 -7.2079 -2.5273
v 20.0697 -0.0927 -2.5273
v 7.783 -0.068 -2.5272
v 10.1289 3.1804 -2.5272
v 17.9227 3.1804 -2.5272
v 7.9696 -0.0447 -2.5271
v 10.1387 -7.0225 -2.5271
v 11.5606 5.0936 -2.5271
v 18.4838 -6.8983 -2.527
v 9.4036 -7.0814 -2.5266
v 16.6115 5.383 -2.5266
v 19.5018 0.2758 -2.5266
v 11.282 5.3626 -2.5265
v 20.0881 0.5696 -2.5264
v 9.7175 -7.2992 -2.5261
v 10.1595 3.2293 -2.526
v 11.2957 5.4458 -2.526
v 17.8921 3.2293 -2.526
v 7.5206 0.3203 -2.5256
v 7.7532 0.5147 -2.5256
v 10.088 3.4221 -2.5256
v 17.9635 3.4221 -2.5256
v 11.7904 5.2402 -2.5255
v 9.5201 3.1713 -2.5254
v 18.5315 3.1713 -2.5253
v 7.5065 0.1824 -2.5252
v 9.7936 3.1685 -2.5252
v 10.3623 -6.745 -2.5252
v 18.349 -7.2215 -2.5252
v 9.5433 -7.2273 -2.5251
v 7.695 -0.1293 -2.5249
v 9.4461 3.4971 -2.5249
v 18.6053 3.4971 -2.5249
v 9.6643 -6.7542 -2.5248
v 11.4143 5.1291 -2.5245
v 10.1127 3.1573 -2.5244
v 17.9388 3.1573 -2.5244
v 16.4601 5.6383 -2.5243
v 18.002 -7.1646 -2.5242
v 11.4659 5.1057 -2.5241
v 19.9074 0.4647 -2.524
v 9.4295 -7.1281 -2.5238
v 7.6642 0.6148 -2.5236
v 18.0791 -7.2342 -2.5235
v 18.266 3.1695 -2.5235
v 18.4356 -6.904 -2.5235
v 9.5627 3.1936 -2.5234
v 9.68 3.1933 -2.5234
v 11.8009 5.5252 -2.5234
v 18.3715 3.1933 -2.5234
v 18.4889 3.1936 -2.5234
v 18.2535 -6.779 -2.5233
v 9.4297 -6.8776 -2.5227
v 9.6817 -7.2896 -2.5227
v 20.2562 0.4258 -2.5226
v 8.2972 0.2758 -2.5225
v 17.5465 -6.5901 -2.5225
v 18.1589 -7.2686 -2.5225
v 18.2665 -7.2543 -2.5222
v 16.0677 5.5397 -2.5221
v 7.7108 0.5696 -2.5219
v 11.3093 5.482 -2.5219
v 20.212 0.5833 -2.5219
v 9.9689 -7.189 -2.5217
v 11.5962 5.0956 -2.5214
v 18.3109 -7.2399 -2.5211
v 10.1737 3.2541 -2.5209
v 17.8778 3.2541 -2.5209
v 18.2166 -7.267 -2.5208
v 19.538 0.0185 -2.5208
v 7.741 -0.0887 -2.5207
v 9.7428 -7.3075 -2.5204
v 18.5296 -7.1058 -2.5203
v 18.5489 -7.0538 -2.5199
v 9.9122 3.1404 -2.5197
v 17.9142 -7.0908 -2.5197
v 18.1394 3.1404 -2.5197
v 7.8914 0.4647 -2.5195
v 16.3775 5.1172 -2.5195
v 9.5785 -6.8255 -2.5194
v 18.1001 -7.2594 -2.5194
v 19.7121 -0.0347 -2.5193
v 11.3362 5.2002 -2.5192
v 20.1635 -0.1806 -2.5182
v 7.5427 0.4258 -2.5179
v 11.2817 5.3977 -2.5176
v 10.0054 3.5343 -2.5174
v 18.0462 3.5343 -2.5174
v 9.8684 -7.2813 -2.5173
v 10.0965 3.1344 -2.5173
v 17.955 3.1344 -2.5173
v 7.5869 0.5833 -2.5172
v 19.9528 -0.0683 -2.5171
v 18.3397 -6.8507 -2.5169
v 20.0117 0.4971 -2.5169
v 9.6766 3.7566 -2.5168
v 16.1366 5.1979 -2.5168
v 18.375 3.7566 -2.5168
v 8.2609 0.0185 -2.5167
v 9.423 3.1761 -2.5166
v 18.6286 3.1761 -2.5166
v 11.2906 5.2957 -2.5164
v 11.6315 5.1026 -2.5164
v 16.25 5.6805 -2.5164
v 16.595 5.289 -2.516
v 17.708 -6.8755 -2.516
v 9.6154 3.7449 -2.5159
v 18.4362 3.7449 -2.5159
v 9.5512 3.6935 -2.5158
v 18.5004 3.6935 -2.5158
v 10.4407 -6.6157 -2.5151
v 8.0868 -0.0347 -2.515
v 19.6704 0.3941 -2.5149
v 20.2873 0.0689 -2.5148
v 11.6114 5.6503 -2.5147
v 9.3855 -6.9905 -2.5145
v 11.4073 5.5926 -2.5145
v 11.317 5.221 -2.5144
v 11.377 5.1513 -2.5141
v 19.5032 0.3029 -2.5141
v 10.0549 -7.1154 -2.5139
v 18.0486 -7.217 -2.5138
v 7.6354 -0.1806 -2.5136
v 18.062 -6.5798 -2.5132
v 11.6935 5.6307 -2.5129
v 20.2962 0.2243 -2.5129
v 7.8461 -0.0683 -2.5127
v 16.5122 5.1747 -2.5127
v 10.1872 3.2788 -2.5126
v 16.1687 5.6543 -2.5126
v 17.8644 3.2788 -2.5126
v 7.7871 0.4971 -2.5124
v 9.5233 -6.8676 -2.5124
v 9.4111 3.2845 -2.5123
v 18.6405 3.2845 -2.5123
v 16.6143 5.4162 -2.5122
v 9.4623 3.55 -2.512
v 13.0334 -0.1004 -2.512
v 13.0348 -0.1358 -2.512
v 13.0479 0.0132 -2.512
v 13.0799 0.1781 -2.512
v 13.0868 -0.3576 -2.512
v 13.0919 0.2082 -2.512
v 13.1106 -0.4366 -2.512
v 13.1614 0.3282 -2.512
v 13.1929 -0.5583 -2.512
v 13.243 0.4509 -2.512
v 13.2496 -0.6424 -2.512
v 13.3021 0.4999 -2.512
v 13.3369 -0.7075 -2.512
v 13.486 0.6323 -2.512
v 13.4946 -0.8203 -2.512
v 13.5462 0.6565 -2.512
v 13.5929 -0.8477 -2.512
v 13.6534 0.6841 -2.512
v 13.7937 0.7122 -2.512
v 13.797 -0.896 -2.512
v 13.8508 0.7127 -2.512
v 13.8901 0.7105 -2.512
v 13.9337 -0.8783 -2.512
v 14.0388 0.6777 -2.512
v 14.107 -0.851 -2.512
v 14.1406 -0.8384 -2.512
v 14.1467 0.6541 -2.512
v 14.1882 -0.817 -2.512
v 14.2314 0.6013 -2.512
v 14.3467 -0.7109 -2.512
v 14.4084 0.4815 -2.512
v 14.4112 -0.6568 -2.512
v 14.4375 0.4407 -2.512
v 14.4387 -0.628 -2.512
v 14.5222 -0.5019 -2.512
v 14.5495 0.2826 -2.512
v 14.5612 -0.4434 -2.512
v 14.5719 0.2388 -2.512
v 14.5833 0.2169 -2.512
v 14.5854 -0.3867 -2.512
v 14.5976 0.162 -2.512
v 14.6045 -0.3326 -2.512
v 14.6303 -0.1946 -2.512
v 14.6415 -0.0914 -2.512
v 14.6434 -0.125 -2.512
v 16.0813 5.2683 -2.512
v 18.5892 3.55 -2.512
v 9.5739 -7.2505 -2.5117
v 17.8403 -6.3799 -2.5117
v 9.61 -7.2681 -2.5116
v 9.9197 3.6173 -2.5116
v 10.0949 3.4444 -2.5116
v 17.8213 -7.0091 -2.5116
v 17.9566 3.4444 -2.5116
v 18.1319 3.6173 -2.5116
v 11.4943 5.0943 -2.5115
v 8.1293 0.3926 -2.5113
v 9.5244 3.6604 -2.5112
v 18.5272 3.6604 -2.5112
v 19.7946 0.4416 -2.5109
v 11.3532 5.1721 -2.5107
v 16.5822 5.2619 -2.5106
v 18.4424 -7.1933 -2.5106
v 18.5769 -6.934 -2.5104
v 10.0725 -6.3612 -2.5102
v 7.5117 0.0689 -2.5101
v 8.2958 0.3029 -2.51
v 16.3433 5.1119 -2.5099
v 17.5973 -6.7248 -2.5096
v 9.8576 -6.5606 -2.5095
v 18.5111 -6.8867 -2.5095
v 19.8406 -0.0612 -2.5095
v 16.513 5.6083 -2.5093
v 17.9452 -6.4644 -2.5091
v 18.3956 -6.8923 -2.5091
v 10.08 3.1132 -2.5089
v 17.9716 3.1132 -2.5089
v 9.3936 -7.0353 -2.5088
v 18.1806 -6.6881 -2.5085
v 9.4277 3.4708 -2.5083
v 18.6238 3.4708 -2.5083
v 7.5028 0.2243 -2.5082
v 16.3963 5.6728 -2.5082
v 16.2161 5.1385 -2.508
v 19.3574 0.1407 -2.508
v 9.403 3.3181 -2.5078
v 18.6486 3.3181 -2.5078
v 19.5472 -0.0063 -2.5078
v 20.0565 0.5387 -2.5077
v 16.5937 5.5019 -2.5076
v 18.572 -6.9971 -2.5076
v 19.3548 0.1699 -2.5076
v 11.8074 5.2573 -2.5074
v 9.5723 3.7305 -2.5073
v 18.4793 3.7305 -2.5073
v 18.4145 -7.2084 -2.5069
v 18.5522 -6.898 -2.5069
v 9.4156 3.3984 -2.5068
v 9.7689 -7.316 -2.5068
v 18.636 3.3984 -2.5068
v 19.3612 0.1113 -2.5063
v 16.4609 5.1401 -2.5062
v 16.6097 5.34 -2.5061
v 16.4468 5.6516 -2.506
v 9.7395 -6.6672 -2.5057
v 16.5398 5.1981 -2.5057
v 9.6025 3.2021 -2.5053
v 9.6487 -7.2898 -2.5053
v 18.4491 3.2021 -2.5053
v 7.9584 -0.0612 -2.5051
v 10.2571 -6.9064 -2.5051
v 11.2774 5.3305 -2.505
v 9.4836 -7.1986 -2.5047
v 9.7789 3.1537 -2.5046
v 18.2727 3.1537 -2.5046
v 18.503 -7.1493 -2.5045
v 20.1189 -0.1478 -2.5045
v 9.9723 -6.4469 -2.5041
v 16.105 5.2301 -2.5041
v 8.4416 0.1407 -2.504
v 16.5558 5.2184 -2.504
v 18.3828 -7.2253 -2.504
v 16.1805 5.1576 -2.5039
v 16.3705 5.6811 -2.5038
v 7.9931 0.4482 -2.5037
v 8.2518 -0.0063 -2.5037
v 20.1495 0.6334 -2.5037
v 8.4441 0.1699 -2.5036
v 20.2232 0.5171 -2.5034
v 16.3335 5.6873 -2.5033
v 17.9913 -7.1776 -2.5033
v 7.7424 0.5387 -2.5032
v 9.4976 3.1576 -2.5032
v 18.554 3.1576 -2.5032
v 11.2907 5.27 -2.5029
v 18.2707 -6.7659 -2.5028
v 9.4562 3.1543 -2.5026
v 10.3695 -6.7631 -2.5026
v 18.5953 3.1543 -2.5026
v 9.408 3.3556 -2.5025
v 9.4175 3.2095 -2.5025
v 9.4542 -7.1685 -2.5025
v 9.4706 -6.8685 -2.5025
v 10.1458 -7.0342 -2.5025
v 16.3048 5.112 -2.5025
v 18.634 3.2095 -2.5025
v 18.6436 3.3556 -2.5025
v 19.9081 0.4759 -2.5025
v 8.4377 0.1113 -2.5024
v 17.5276 -6.6035 -2.5024
v 9.4886 3.6076 -2.5022
v 18.563 3.6076 -2.5022
v 9.8966 3.1237 -2.5021
v 18.1549 3.1237 -2.5021
v 19.366 0.0823 -2.5021
v 10.1995 3.3039 -2.502
v 17.8521 3.3039 -2.502
v 9.9219 -7.2426 -2.5019
v 16.5767 5.5374 -2.5019
v 11.4683 5.6318 -2.5016
v 9.6498 -6.7444 -2.5014
v 16.6112 5.4513 -2.5013
v 9.6664 3.181 -2.5009
v 18.3852 3.181 -2.5009
v 20.2844 0.0259 -2.5009
v 19.3519 0.1996 -2.5007
v 20.0713 -0.1026 -2.5006
v 11.5271 5.0867 -2.5004
v 9.8604 3.6711 -2.5003
v 18.1912 3.6711 -2.5003
v 9.3857 -6.9157 -2.5002
v 20.2959 0.1123 -2.5002
v 18.2529 -7.2788 -2.5001
v 7.6801 -0.1478 -2.4999
v 18.2252 -7.2857 -2.4999
v 19.5058 0.3288 -2.4995
v 19.7229 -0.0538 -2.4994
v 9.6936 -7.3107 -2.4992
v 7.6494 0.6334 -2.4991
v 11.5291 5.651 -2.4989
v 7.5758 0.5171 -2.4987
v 17.9034 -7.1039 -2.4982
v 7.8908 0.4759 -2.4981
v 8.4329 0.0823 -2.4981
v 11.4931 5.6421 -2.4981
v 11.7872 5.2182 -2.4978
v 9.9755 -7.1987 -2.4977
v 10.0636 3.093 -2.4971
v 11.3581 5.5596 -2.4971
v 17.988 3.093 -2.4971
v 16.5549 5.5699 -2.497
v 11.4201 5.6073 -2.4969
v 20.28 -0.014 -2.4968
v 8.447 0.1996 -2.4967
v 18.4719 -7.1812 -2.4963
v 19.6688 0.411 -2.4963
v 7.5145 0.0259 -2.4962
v 10.0093 3.5551 -2.4962
v 18.0423 3.5551 -2.4962
v 7.7276 -0.1026 -2.4961
v 19.3721 0.0537 -2.4961
v 20.2481 -0.1103 -2.4961
v 10.4507 -6.6364 -2.496
v 18.357 -6.8372 -2.496
v 9.4351 3.5085 -2.4956
v 9.6421 3.7862 -2.4956
v 11.6846 5.1198 -2.4956
v 18.4094 3.7862 -2.4956
v 18.6164 3.5085 -2.4956
v 10.1003 3.467 -2.4955
v 17.9512 3.467 -2.4955
v 7.503 0.1123 -2.4954
v 8.2931 0.3288 -2.4954
v 9.5861 -7.2681 -2.4953
v 8.0761 -0.0538 -2.4951
v 11.3009 5.2439 -2.495
v 18.1955 -7.2936 -2.4945
v 20.2713 0.383 -2.4945
v 20.2941 0.2778 -2.4945
v 20.188 0.6302 -2.4944
v 18.3502 -7.2447 -2.4941
v 20.0339 -0.0834 -2.494
v 19.985 0.4924 -2.4939
v 16.6077 5.3116 -2.4938
v 9.7407 3.7553 -2.4937
v 18.3109 3.7553 -2.4937
v 11.7182 5.1412 -2.4933
v 19.5571 -0.0296 -2.4929
v 20.2627 -0.0486 -2.4928
v 9.8249 -7.3154 -2.4925
v 17.7017 -6.8924 -2.4924
v 18.2997 -7.2673 -2.4923
v 20.2062 -0.1854 -2.4923
v 11.5615 5.0843 -2.4922
v 19.9644 -0.08 -2.4922
v 7.519 -0.014 -2.4921
v 8.4269 0.0537 -2.4921
v 17.8601 -6.3698 -2.4921
v 8.1302 0.411 -2.492
v 9.4143 -7.1038 -2.4919
v 16.1225 5.2041 -2.4918
v 18.078 -6.5697 -2.4918
v 11.2727 5.3633 -2.4915
v 7.5508 -0.1103 -2.4914
v 16.4949 5.1567 -2.4912
v 9.6001 3.7756 -2.4911
v 18.4515 3.7756 -2.4911
v 19.3502 0.2289 -2.4911
v 9.5328 3.704 -2.491
v 18.5187 3.704 -2.491
v 20.2496 0.4684 -2.4907
v 9.711 3.7834 -2.4903
v 18.3405 3.7834 -2.4903
v 11.3909 5.1335 -2.4901
v 11.2868 5.4492 -2.4899
v 19.7947 0.455 -2.4899
v 7.5048 0.2778 -2.4898
v 7.611 0.6302 -2.4898
v 16.6194 5.3782 -2.4898
v 7.5276 0.383 -2.4897
v 20.1118 0.6068 -2.4897
v 10.0619 -7.1252 -2.4896
v 16.502 5.6218 -2.4896
v 9.4153 3.2438 -2.4895
v 18.6363 3.2438 -2.4895
v 7.7651 -0.0834 -2.4894
v 7.814 0.4924 -2.4894
v 16.4332 5.1249 -2.4891
v 17.5889 -6.745 -2.4891
v 10.2105 3.329 -2.4889
v 17.8411 3.329 -2.4889
v 18.0624 -7.2537 -2.4889
v 8.2419 -0.0296 -2.4888
v 17.8125 -7.0225 -2.4883
v 18.5727 -6.9624 -2.4883
v 18.1401 -7.2931 -2.4882
v 7.5363 -0.0486 -2.4881
v 19.3792 0.0259 -2.4878
v 7.5927 -0.1854 -2.4877
v 7.8346 -0.08 -2.4877
v 20.3014 0.1964 -2.4876
v 16.4297 5.6673 -2.4874
v 17.9625 -6.455 -2.4873
v 18.196 -6.6775 -2.4872
v 8.4488 0.2289 -2.4871
v 9.921 3.6359 -2.4871
v 18.1306 3.6359 -2.4871
v 9.4244 -6.8738 -2.4869
v 10.0552 -6.3543 -2.4869
v 20.2842 0.3381 -2.4869
v 11.5994 5.0874 -2.4862
v 7.5494 0.4684 -2.486
v 19.852 -0.0754 -2.4859
v 11.301 5.4854 -2.4857
v 11.854 5.3955 -2.4856
v 8.0043 0.455 -2.4855
v 9.5635 3.7507 -2.4855
v 16.0252 5.4035 -2.4855
v 18.4881 3.7507 -2.4855
v 18.3824 -7.2383 -2.4854
v 7.6872 0.6068 -2.4851
v 9.5015 3.6593 -2.4851
v 11.2794 5.2954 -2.4851
v 18.55 3.6593 -2.4851
v 11.3167 5.2088 -2.485
v 20.0266 0.5144 -2.4849
v 20.2134 0.5859 -2.4849
v 11.4441 5.1034 -2.4846
v 11.7723 5.1916 -2.4845
v 9.5582 -6.8116 -2.4843
v 9.4157 3.4359 -2.484
v 18.6359 3.4359 -2.484
v 8.4197 0.0259 -2.4838
v 20.0678 0.56 -2.4837
v 9.7344 -7.3288 -2.4836
v 18.4678 -6.8781 -2.4834
v 9.8434 -6.5526 -2.4833
v 16.5955 5.2743 -2.4831
v 7.4976 0.1964 -2.4828
v 11.3624 5.1546 -2.4828
v 19.5098 0.3532 -2.4828
v 11.3201 5.5189 -2.4825
v 9.7648 3.1411 -2.4824
v 18.2867 3.1411 -2.4824
v 10.0474 3.0741 -2.4823
v 18.0041 3.0741 -2.4823
v 18.2337 -7.2992 -2.4823
v 7.5147 0.3381 -2.4822
v 9.8816 3.1086 -2.482
v 18.1699 3.1086 -2.482
v 11.2735 5.3983 -2.4818
v 11.3388 5.1786 -2.4818
v 9.6072 -7.2852 -2.4816
v 7.947 -0.0754 -2.4815
v 9.7931 3.7255 -2.4814
v 18.2585 3.7255 -2.4814
v 10.2657 3.1062 -2.4811
v 17.7858 3.1062 -2.4811
v 10.2813 3.1305 -2.481
v 17.7703 3.1305 -2.481
v 17.9823 -7.189 -2.4809
v 18.4417 -7.2079 -2.4809
v 7.7723 0.5144 -2.4804
v 9.7262 -6.6591 -2.4804
v 20.2638 0.4218 -2.4804
v 7.5855 0.5859 -2.4803
v 18.2869 -6.7542 -2.4802
v 9.4559 3.5781 -2.48
v 17.5105 -6.6157 -2.48
v 18.5956 3.5781 -2.48
v 9.6848 3.8089 -2.4799
v 18.3667 3.8089 -2.4799
v 9.5138 -7.2281 -2.4796
v 11.4366 5.6246 -2.4795
v 9.4329 -7.1363 -2.4794
v 19.3499 0.2574 -2.4794
v 7.7312 0.56 -2.4792
v 10.2635 -6.9185 -2.4791
v 18.4079 -7.2273 -2.4791
v 18.5475 -7.0814 -2.4789
v 9.9578 -6.4406 -2.4788
v 8.2892 0.3532 -2.4787
v 10.2497 3.0827 -2.4785
v 17.8019 3.0827 -2.4785
v 16.042 5.3224 -2.4784
v 18.2695 -7.2896 -2.4784
v 10.2961 3.1553 -2.4783
v 11.3686 5.5742 -2.4783
v 17.7555 3.1553 -2.4783
v 9.6378 -6.7372 -2.4778
v 10.3766 -6.778 -2.4778
v 16.4692 5.6468 -2.4778
v 16.5774 5.2392 -2.4775
v 19.7339 -0.0707 -2.4775
v 9.5637 -7.2635 -2.4774
v 19.2359 0.1233 -2.4774
v 9.3998 -7.0581 -2.477
v 16.5531 5.2061 -2.4769
v 19.3871 -0.0006 -2.4769
v 18.2084 -7.3075 -2.4768
v 19.2328 0.1523 -2.4767
v 18.5217 -7.1281 -2.4765
v 19.9184 0.4876 -2.4765
v 11.8436 5.3145 -2.4764
v 10.1505 -7.0443 -2.4763
v 19.24 0.0941 -2.4763
v 16.6208 5.4115 -2.4761
v 9.6526 -7.3105 -2.476
v 9.6535 3.1701 -2.4758
v 18.3981 3.1701 -2.4758
v 7.5351 0.4218 -2.4757
v 16.2534 5.1185 -2.4756
v 10.1049 3.489 -2.4755
v 17.9467 3.489 -2.4755
v 8.4491 0.2574 -2.4754
v 18.5215 -6.8776 -2.4754
v 18.0827 -7.2813 -2.4753
v 9.4092 3.2876 -2.4752
v 18.6424 3.2876 -2.4752
v 19.5672 -0.0512 -2.4752
v 16.4022 5.1137 -2.4745
v 10.4595 -6.6544 -2.4742
v 19.6761 0.4297 -2.4742
v 17.8962 -7.1154 -2.4741
v 9.5389 3.1734 -2.4739
v 18.3727 -6.8255 -2.4739
v 18.5127 3.1734 -2.4739
v 8.5631 0.1233 -2.4736
v 8.0651 -0.0707 -2.4732
v 20.17 -0.1689 -2.4731
v 10.2201 3.3534 -2.473
v 17.8315 3.3534 -2.473
v 8.4118 -0.0006 -2.4729
v 8.5662 0.1523 -2.4728
v 10.2333 3.06 -2.4727
v 17.8183 3.06 -2.4727
v 8.5589 0.0941 -2.4725
v 19.2451 0.0652 -2.4723
v 20.2989 0.2398 -2.4723
v 7.8806 0.4876 -2.4721
v 10.3101 3.1802 -2.4721
v 16.6171 5.3391 -2.4721
v 17.7414 3.1802 -2.4721
v 9.9791 -7.2065 -2.472
v 10.6589 -5.9433 -2.4713
v 8.2318 -0.0512 -2.4711
v 11.2877 5.2615 -2.4711
v 10.0127 3.575 -2.4706
v 17.8785 -6.3612 -2.4706
v 18.0389 3.575 -2.4706
v 9.4709 -7.1957 -2.4705
v 19.2301 0.182 -2.4702
v 8.1228 0.4297 -2.47
v 10.6823 -5.9593 -2.47
v 16.4717 5.1397 -2.4699
v 9.8776 -7.297 -2.4698
v 10.6355 -5.9281 -2.4697
v 20.0869 -0.1152 -2.4697
v 16.6003 5.501 -2.4693
v 11.41 5.1176 -2.4691
v 16.2159 5.1321 -2.469
v 9.3967 -6.9391 -2.4687
v 9.4386 3.5446 -2.4686
v 18.613 3.5446 -2.4686
v 11.2713 5.3262 -2.4685
v 11.473 5.091 -2.4685
v 7.629 -0.1689 -2.4684
v 8.5539 0.0652 -2.4684
v 11.3996 5.6017 -2.4682
v 17.6939 -6.9064 -2.4677
v 7.5001 0.2398 -2.4676
v 18.0935 -6.5606 -2.4674
v 9.6941 -7.3318 -2.467
v 17.5815 -6.7631 -2.4666
v 18.5655 -6.9905 -2.4666
v 19.2513 0.0365 -2.4665
v 9.7845 -7.3419 -2.4664
v 18.341 -7.2681 -2.4664
v 8.5689 0.182 -2.4663
v 19.9764 -0.0886 -2.4663
v 18.4278 -6.8676 -2.4661
v 19.351 0.2847 -2.4661
v 9.9018 -7.2766 -2.4658
v 10.6128 -5.9142 -2.4658
v 9.4596 -6.8614 -2.4657
v 10.7052 -5.9755 -2.4655
v 16.182 5.1502 -2.4655
v 19.8041 0.4689 -2.4654
v 20.1219 0.6152 -2.4654
v 7.712 -0.1152 -2.4652
v 20.2978 0.1619 -2.4652
v 16.6169 5.4475 -2.4651
v 9.4975 -6.8499 -2.4649
v 10.2164 3.0383 -2.4649
v 16.4952 5.632 -2.4649
v 17.8352 3.0383 -2.4649
v 10.0315 3.0568 -2.4646
v 18.0201 3.0568 -2.4646
v 9.489 3.1579 -2.4644
v 18.5626 3.1579 -2.4644
v 19.396 -0.0259 -2.4642
v 19.5148 0.3759 -2.4641
v 17.8051 -7.0342 -2.4637
v 20.1238 -0.1452 -2.4636
v 18.1821 -7.316 -2.4635
v 17.9786 -6.4469 -2.4633
v 10.065 -7.1332 -2.4632
v 18.3823 -7.2492 -2.4631
v 10.3232 3.2048 -2.4627
v 17.7284 3.2048 -2.4627
v 8.5477 0.0365 -2.4626
v 9.8141 3.719 -2.4624
v 18.2373 3.719 -2.4623
v 16.1493 5.1725 -2.4622
v 8.448 0.2847 -2.4621
v 16.368 5.1068 -2.4621
v 18.2115 -6.6672 -2.4621
v 9.5418 3.744 -2.462
v 18.5097 3.744 -2.462
v 9.5836 3.794 -2.4619
v 10.0396 -6.3492 -2.4619
v 18.4679 3.794 -2.4619
v 7.8226 -0.0886 -2.4618
v 11.6506 5.0983 -2.4618
v 9.9284 -7.2542 -2.4615
v 7.9949 0.4689 -2.4611
v 16.5832 5.5365 -2.461
v 17.5002 -6.6364 -2.461
v 18.5574 -7.0353 -2.461
v 19.8636 -0.0871 -2.461
v 9.4768 3.6367 -2.4609
v 18.5748 3.6367 -2.4609
v 7.677 0.6152 -2.4608
v 18.3023 -7.2898 -2.4606
v 7.5012 0.1619 -2.4605
v 18.029 -7.2426 -2.4605
v 11.3027 5.226 -2.4602
v 19.2284 0.2115 -2.4602
v 8.403 -0.0259 -2.4601
v 8.2841 0.3759 -2.46
v 9.6371 3.8302 -2.4599
v 18.4145 3.8302 -2.4599
v 9.8673 3.0956 -2.4597
v 18.1843 3.0956 -2.4597
v 20.2224 -0.1557 -2.4595
v 9.9199 3.6535 -2.4594
v 18.1316 3.6535 -2.4594
v 9.7691 3.7503 -2.4593
v 16.6073 5.2986 -2.4593
v 18.2823 3.7503 -2.4593
v 20.2364 -0.1201 -2.4592
v 7.6752 -0.1452 -2.459
v 20.2487 -0.0814 -2.4589
v 9.6788 3.8385 -2.4587
v 18.3728 3.8385 -2.4587
v 16.4357 5.6721 -2.4586
v 20.0384 0.5265 -2.4585
v 10.7274 -5.9921 -2.4583
v 20.2802 0.3583 -2.4581
v 9.7515 3.1304 -2.458
v 18.3001 3.1304 -2.458
v 18.4673 -7.1986 -2.458
v 9.832 -6.5482 -2.4579
v 16.5619 5.5681 -2.4579
v 19.2583 0.0088 -2.4579
v 20.2669 -0.0336 -2.4579
v 16.5376 5.5957 -2.4574
v 11.6866 5.1145 -2.457
v 17.9754 -7.1987 -2.457
v 7.9354 -0.0871 -2.4567
v 9.4011 -6.9926 -2.4567
v 18.3011 -6.7444 -2.4567
v 9.4121 3.3185 -2.4566
v 16.0763 5.251 -2.4566
v 18.6395 3.3185 -2.4566
v 8.5705 0.2115 -2.4564
v 20.081 0.5764 -2.4564
v 20.2811 0.0492 -2.4564
v 16.096 5.2245 -2.4563
v 19.5781 -0.0706 -2.4563
v 10.5883 -5.8992 -2.4562
v 16.2992 5.711 -2.4562
v 9.7159 -6.6544 -2.4559
v 10.2276 3.3764 -2.4559
v 17.824 3.3764 -2.4559
v 11.268 5.3592 -2.4557
v 18.4803 -6.8685 -2.4557
v 18.4967 -7.1685 -2.4555
v 9.5775 -7.2829 -2.4554
v 9.4141 3.3635 -2.4553
v 18.6375 3.3635 -2.4553
v 9.8354 -7.3315 -2.4552
v 11.7187 5.1349 -2.4552
v 18.2573 -7.3107 -2.4551
v 11.5048 5.0827 -2.455
v 7.5766 -0.1557 -2.4548
v 16.5239 5.1747 -2.4546
v 7.5626 -0.1201 -2.4545
v 11.3233 5.1931 -2.4545
v 11.3756 5.5856 -2.4543
v 7.5503 -0.0814 -2.4542
v 11.3496 5.1624 -2.4541
v 20.0018 0.5042 -2.4541
v 7.7606 0.5265 -2.454
v 8.5407 0.0088 -2.454
v 19.7449 -0.0852 -2.4539
v 20.053 -0.0911 -2.4539
v 11.5631 5.6784 -2.4538
v 11.7494 5.1594 -2.4536
v 9.5024 3.6867 -2.4535
v 9.7377 3.7998 -2.4535
v 18.3139 3.7998 -2.4535
v 18.5492 3.6867 -2.4535
v 7.5188 0.3583 -2.4534
v 9.5781 3.1838 -2.4534
v 18.4734 3.1838 -2.4534
v 7.5321 -0.0336 -2.4532
v 9.4239 -6.8759 -2.4532
v 10.1995 3.0176 -2.4532
v 17.8521 3.0176 -2.4532
v 20.2961 0.2106 -2.4527
v 9.9451 -6.4364 -2.4524
v 10.1084 3.5094 -2.4524
v 17.9432 3.5094 -2.4524
v 18.5651 -6.9157 -2.4524
v 20.2145 0.5503 -2.4524
v 11.8157 5.2422 -2.4523
v 8.2209 -0.0706 -2.4522
v 20.2878 0.0936 -2.4521
v 7.718 0.5764 -2.4519
v 11.2818 5.4488 -2.4519
v 16.4436 5.1255 -2.4519
v 16.5906 5.2589 -2.4519
v 10.268 -6.9288 -2.4518
v 7.5179 0.0492 -2.4517
v 16.3315 5.1047 -2.4517
v 10.3824 -6.7907 -2.4515
v 9.4263 3.513 -2.4514
v 18.6252 3.513 -2.4514
v 10.3349 3.229 -2.4513
v 17.7166 3.229 -2.4513
v 9.6597 -7.3293 -2.4511
v 11.4315 5.6297 -2.451
v 11.7982 5.2146 -2.4508
v 19.3533 0.3107 -2.4508
v 9.6261 -6.7299 -2.4507
v 9.436 3.1847 -2.4505
v 18.6155 3.1847 -2.4505
v 19.6843 0.4461 -2.4505
v 19.9293 0.4963 -2.4504
v 9.7354 -7.3529 -2.4503
v 10.4667 -6.6701 -2.4502
v 11.2772 5.2884 -2.4502
v 9.7112 3.8342 -2.45
v 18.3404 3.8342 -2.45
v 18.1259 -7.3154 -2.4499
v 10.1547 -7.0523 -2.4498
v 17.8889 -7.1252 -2.4498
v 18.3647 -7.2681 -2.4498
v 9.8545 3.7005 -2.4497
v 18.1971 3.7005 -2.4497
v 7.7972 0.5042 -2.4496
v 8.0541 -0.0852 -2.4496
v 20.2929 0.1253 -2.4496
v 7.746 -0.0911 -2.4494
v 19.4055 -0.0496 -2.4492
v 10.749 -6.0092 -2.4487
v 11.4348 5.1033 -2.4487
v 9.4448 -7.1591 -2.4486
v 16.5675 5.2217 -2.4486
v 7.5029 0.2106 -2.448
v 19.228 0.2403 -2.448
v 7.5845 0.5503 -2.4477
v 20.2724 0.0038 -2.4476
v 7.5112 0.0936 -2.4474
v 9.5418 -6.8016 -2.4474
v 9.9836 -7.2127 -2.4474
v 9.6151 -7.3094 -2.4473
v 19.2662 -0.0178 -2.4472
v 17.8955 -6.3543 -2.4471
v 8.4457 0.3107 -2.4468
v 8.1147 0.4461 -2.4463
v 7.8697 0.4963 -2.4459
v 11.2696 5.3951 -2.4459
v 20.2373 0.4848 -2.4457
v 11.2962 5.4852 -2.4454
v 8.3935 -0.0496 -2.4452
v 10.0158 3.0414 -2.445
v 18.0358 3.0414 -2.445
v 10.3728 3.0436 -2.4449
v 10.3883 3.0676 -2.4449
v 17.6633 3.0676 -2.4449
v 17.6788 3.0436 -2.4449
v 7.5061 0.1253 -2.4448
v 11.3368 5.5469 -2.4445
v 10.5644 -5.8856 -2.4443
v 18.5364 -7.1038 -2.4443
v 8.571 0.2403 -2.4441
v 16.1196 5.1947 -2.4441
v 11.5394 5.0788 -2.4439
v 11.3148 5.5179 -2.4437
v 10.0136 3.5929 -2.4435
v 18.038 3.5929 -2.4435
v 19.5208 0.3965 -2.4435
v 8.5328 -0.0178 -2.4433
v 16.2941 5.1078 -2.4432
v 7.5266 0.0038 -2.4429
v 20.2876 0.298 -2.4426
v 9.8107 -7.3532 -2.4425
v 10.3564 3.0197 -2.4425
v 17.6951 3.0197 -2.4425
v 9.4167 3.4046 -2.4419
v 17.5741 -6.778 -2.4419
v 18.6349 3.4046 -2.4419
v 10.4033 3.0925 -2.4418
v 17.6483 3.0925 -2.4418
v 17.6872 -6.9185 -2.4418
v 9.5288 3.1702 -2.4414
v 18.5228 3.1702 -2.4414
v 9.535 -7.2605 -2.4413
v 7.5617 0.4848 -2.4411
v 18.1073 -6.5526 -2.4409
v 9.8178 3.7229 -2.4406
v 18.2338 3.7229 -2.4406
v 9.4296 -7.1268 -2.4405
v 18.2163 -7.3288 -2.4399
v 19.8141 0.4803 -2.4397
v 19.9889 -0.0939 -2.4396
v 9.4225 -7.0894 -2.4395
v 8.2782 0.3965 -2.4394
v 18.5263 -6.8738 -2.4394
v 17.4912 -6.6544 -2.4393
v 20.1646 0.6204 -2.439
v 17.2917 -5.9433 -2.4388
v 9.5003 -7.2327 -2.4387
v 10.183 2.9987 -2.4387
v 17.8686 2.9987 -2.4387
v 18.2777 3.7553 -2.4387
v 9.7737 3.7554 -2.4386
v 9.4215 3.4741 -2.4385
v 10.2329 3.3995 -2.4385
v 17.8187 3.3995 -2.4385
v 18.3925 -6.8116 -2.4385
v 18.63 3.4741 -2.4385
v 20.145 -0.1539 -2.4384
v 10.3453 3.2531 -2.4382
v 16.3761 5.703 -2.4382
v 17.7063 3.2531 -2.4382
v 7.5114 0.298 -2.4379
v 17.2683 -5.9593 -2.4378
v 17.9929 -6.4406 -2.4378
v 17.8001 -7.0443 -2.4377
v 20.1857 -0.1645 -2.4377
v 20.2542 0.4432 -2.4375
v 9.6907 -7.3516 -2.4374
v 9.45 3.5904 -2.4373
v 18.6015 3.5904 -2.4373
v 11.7777 5.184 -2.4372
v 10.34 2.9973 -2.437
v 10.7696 -6.0265 -2.437
v 11.2902 5.2497 -2.437
v 17.7116 2.9973 -2.437
v 17.3151 -5.9281 -2.4369
v 18.2244 -6.6591 -2.4366
v 9.6357 3.1594 -2.4364
v 18.3434 -7.2852 -2.4364
v 18.4159 3.1594 -2.4364
v 16.4116 5.1149 -2.4362
v 10.0663 -7.1392 -2.4361
v 9.8534 3.0849 -2.4359
v 10.026 -6.3459 -2.4359
v 18.1982 3.0849 -2.4359
v 16.5282 5.6077 -2.4358
v 10.4172 3.1173 -2.4356
v 17.6343 3.1173 -2.4356
v 9.4548 -6.8594 -2.4354
v 16.2564 5.1162 -2.4354
v 7.9849 0.4803 -2.4353
v 7.8101 -0.0939 -2.4351
v 19.8753 -0.096 -2.4351
v 11.5757 5.0797 -2.435
v 16.4914 5.6412 -2.4349
v 19.5889 -0.0879 -2.4349
v 9.413 -7.0348 -2.4345
v 9.6754 3.868 -2.4345
v 18.3762 3.868 -2.4345
v 7.6344 0.6204 -2.4343
v 19.2289 0.2676 -2.4343
v 7.654 -0.1539 -2.4338
v 19.2747 -0.043 -2.4337
v 17.2454 -5.9755 -2.4336
v 9.9158 3.6679 -2.4335
v 18.1357 3.6679 -2.4335
v 19.3568 0.335 -2.4335
v 11.4886 5.6652 -2.4333
v 18.4368 -7.2281 -2.4333
v 7.6133 -0.1645 -2.4331
v 18.3128 -6.7372 -2.433
v 7.5448 0.4432 -2.4328
v 20.265 0.3826 -2.4328
v 17.3377 -5.9142 -2.4327
v 11.3814 5.1342 -2.4324
v 9.418 3.4346 -2.4322
v 18.6335 3.4346 -2.4322
v 9.5119 -6.8217 -2.4321
v 18.5177 -7.1363 -2.4321
v 9.7392 3.122 -2.4318
v 18.3124 3.122 -2.4318
v 19.4154 -0.0714 -2.4318
v 18.3869 -7.2635 -2.4317
v 9.8225 -6.5459 -2.4316
v 11.4641 5.0919 -2.4316
v 9.4128 -6.9302 -2.4313
v 17.9715 -7.2065 -2.4313
v 18.298 -7.3105 -2.4313
v 16.5015 5.1575 -2.431
v 7.9237 -0.096 -2.4307
v 8.2101 -0.0879 -2.4307
v 16.2199 5.1296 -2.4306
v 8.5701 0.2676 -2.4305
v 16.6225 5.3821 -2.4305
v 20.2875 0.2531 -2.4303
v 9.7072 -6.6515 -2.4302
v 8.5243 -0.043 -2.4298
v 20.2793 0.3335 -2.4297
v 8.4422 0.335 -2.4296
v 10.5412 -5.8732 -2.4296
v 11.3098 5.2121 -2.4294
v 18.5508 -7.0581 -2.4293
v 10.3226 2.975 -2.4292
v 17.729 2.975 -2.4292
v 19.7562 -0.0971 -2.429
v 16.1808 5.1497 -2.4289
v 7.534 0.3826 -2.4282
v 11.6125 5.0856 -2.4281
v 18.0729 -7.297 -2.4279
v 8.3836 -0.0714 -2.4278
v 16.6017 5.2845 -2.4275
v 16.6186 5.438 -2.4272
v 9.5651 3.7896 -2.427
v 9.5695 -7.2912 -2.427
v 18.4864 3.7896 -2.427
v 9.5266 3.7359 -2.4267
v 18.525 3.7359 -2.4267
v 17.223 -5.9921 -2.4266
v 10.1104 3.5277 -2.4265
v 17.9412 3.5277 -2.4265
v 10.4302 3.1422 -2.4263
v 17.6214 3.1422 -2.4263
v 20.0528 0.5364 -2.4262
v 11.3353 5.1774 -2.4261
v 9.6182 -6.727 -2.426
v 19.6933 0.46 -2.4257
v 7.5115 0.2531 -2.4256
v 9.4363 3.5498 -2.4256
v 18.6153 3.5498 -2.4256
v 9.9342 -6.4345 -2.4253
v 7.5197 0.3335 -2.425
v 11.8168 5.6389 -2.425
v 9.6469 -7.3399 -2.4249
v 11.3797 5.5958 -2.4248
v 8.0428 -0.0971 -2.4247
v 9.4379 3.2195 -2.4247
v 9.4837 3.1652 -2.4247
v 18.5678 3.1652 -2.4247
v 18.6137 3.2195 -2.4247
v 18.0486 -7.2766 -2.4242
v 10.4725 -6.683 -2.4241
v 9.4263 3.2693 -2.4238
v 10.3867 -6.8011 -2.4238
v 18.6253 3.2693 -2.4238
v 11.346 5.5601 -2.4237
v 16.448 5.6723 -2.4236
v 18.4796 -7.1957 -2.4236
v 10.2699 -6.9376 -2.4235
v 17.8855 -7.1332 -2.4235
v 18.166 -7.3419 -2.4233
v 10.0008 3.0282 -2.4232
v 18.0508 3.0282 -2.4232
v 19.9406 0.5024 -2.423
v 10.3543 3.276 -2.4229
v 17.3621 -5.8992 -2.4229
v 17.6973 3.276 -2.4229
v 18.2564 -7.3318 -2.4229
v 16.3766 5.1085 -2.4228
v 9.7836 -7.3725 -2.4222
v 11.8665 5.5816 -2.4222
v 16.5662 5.5615 -2.4222
v 11.6492 5.0968 -2.4221
v 20.1305 0.5977 -2.4221
v 17.9109 -6.3492 -2.422
v 16.5521 5.2041 -2.4219
v 10.1667 2.9816 -2.4218
v 16.5798 5.2419 -2.4218
v 17.8849 2.9816 -2.4218
v 7.7462 0.5364 -2.4217
v 10.1545 -7.0587 -2.4215
v 8.1057 0.46 -2.4214
v 10.7882 -6.0428 -2.4214
v 9.4718 -7.1987 -2.4212
v 19.5278 0.415 -2.4212
v 18.5538 -6.9391 -2.4209
v 9.4155 -6.9635 -2.4205
v 9.6497 3.8756 -2.4202
v 16.0477 5.6504 -2.4202
v 18.022 -7.2542 -2.4202
v 18.4019 3.8756 -2.4202
v 9.9821 -7.2165 -2.4197
v 9.6111 3.8496 -2.4195
v 18.4405 3.8496 -2.4195
v 9.8787 -7.3066 -2.4191
v 11.7213 5.1356 -2.4191
v 19.2841 -0.067 -2.419
v 11.6843 5.1129 -2.4189
v 20.2179 0.5177 -2.4188
v 18.4908 -6.8614 -2.4187
v 19.2309 0.2934 -2.4187
v 7.8585 0.5024 -2.4186
v 10.2367 3.4211 -2.4185
v 17.8148 3.4211 -2.4185
v 18.4529 -6.8499 -2.4183
v 9.4252 3.3031 -2.4181
v 18.6264 3.3031 -2.4181
v 10.3053 2.9543 -2.4177
v 17.7463 2.9543 -2.4177
v 7.6685 0.5977 -2.4175
v 17.2014 -6.0092 -2.4173
v 9.7276 -7.3764 -2.4172
v 8.2712 0.415 -2.4171
v 11.4969 5.0842 -2.4171
v 16.0019 5.5885 -2.4171
v 20.11 -0.1201 -2.4168
v 10.0119 3.6086 -2.4162
v 18.0397 3.6086 -2.4162
v 16.6088 5.4755 -2.4161
v 20.087 0.5684 -2.4161
v 11.4207 5.63 -2.4158
v 17.568 -6.7907 -2.4156
v 20.2842 0.1834 -2.4155
v 17.4836 -6.6701 -2.4154
v 18.1184 -6.5482 -2.4154
v 10.4418 3.1664 -2.4152
v 17.6098 3.1664 -2.4152
v 8.5149 -0.067 -2.4151
v 9.4258 3.3305 -2.4149
v 18.6258 3.3305 -2.4149
v 8.5681 0.2934 -2.4148
v 9.4719 3.6444 -2.4148
v 9.4813 -6.8403 -2.4148
v 18.5797 3.6444 -2.4148
v 17.6824 -6.9288 -2.4146
v 10.4657 2.9876 -2.4145
v 17.5859 2.9876 -2.4145
v 19.3614 0.3574 -2.4145
v 10.4815 3.012 -2.4144
v 17.5701 3.012 -2.4144
v 20.2024 0.5536 -2.4144
v 7.5811 0.5177 -2.4142
v 9.4319 3.5167 -2.414
v 9.8374 -7.3487 -2.414
v 18.6197 3.5167 -2.414
v 9.7351 3.8428 -2.4139
v 16.1575 5.1642 -2.4139
v 18.3165 3.8428 -2.4139
v 19.4262 -0.0915 -2.4137
v 16.6154 5.3344 -2.4131
v 19.8248 0.489 -2.4131
v 20.0195 0.5091 -2.4129
v 18.115 -7.3315 -2.4128
v 11.7601 5.6855 -2.4126
v 20.0004 -0.0973 -2.4123
v 7.689 -0.1201 -2.4122
v 18.2345 -6.6544 -2.412
v 16.5179 5.6213 -2.4119
v 10.4493 2.9639 -2.4118
v 10.5181 -5.8618 -2.4118
v 17.6023 2.9639 -2.4118
v 16.3395 5.1067 -2.4116
v 7.712 0.5684 -2.4115
v 9.4396 -6.8834 -2.4115
v 10.4965 3.0367 -2.4115
v 17.5551 3.0367 -2.4115
v 9.9277 -7.2613 -2.4114
v 18.0052 -6.4364 -2.4113
v 19.5997 -0.1027 -2.4113
v 17.7956 -7.0523 -2.4112
v 9.496 3.6879 -2.4109
v 18.5555 3.6879 -2.4109
v 7.5148 0.1834 -2.4108
v 17.3859 -5.8856 -2.4106
v 8.4376 0.3574 -2.4105
v 9.8404 3.0766 -2.4105
v 18.2112 3.0766 -2.4105
v 20.1846 0.5877 -2.4102
v 16.4745 5.1428 -2.4101
v 11.2701 5.3313 -2.41
v 20.2625 0.031 -2.41
v 16.5949 5.5102 -2.4099
v 18.3729 -7.2829 -2.4099
v 7.5966 0.5536 -2.4098
v 9.4222 -6.9937 -2.4098
v 9.5942 3.167 -2.4098
v 16.0486 5.2723 -2.4098
v 18.4574 3.167 -2.4098
v 8.3728 -0.0915 -2.4097
v 11.4056 5.1196 -2.4097
v 11.9 5.5165 -2.4097
v 9.7804 3.7627 -2.4092
v 18.2712 3.7627 -2.4092
v 18.5492 -6.9926 -2.409
v 9.4366 -7.1181 -2.4089
v 7.9743 0.489 -2.4088
v 10.0144 -6.3444 -2.4087
v 10.0654 -7.1433 -2.4085
v 16.102 5.7015 -2.4085
v 19.8872 -0.102 -2.4085
v 7.7796 0.5091 -2.4084
v 11.2699 5.3867 -2.4083
v 9.8974 -7.2877 -2.408
v 11.3125 5.5123 -2.408
v 9.532 -6.7946 -2.4079
v 7.7986 -0.0973 -2.4078
v 9.6829 -7.3689 -2.4077
v 9.5974 -7.3158 -2.4075
v 8.1993 -0.1027 -2.4071
v 11.8435 5.2669 -2.407
v 17.9667 -7.2127 -2.4067
v 18.2149 -7.3529 -2.4066
v 20.257 0.0033 -2.4066
v 18.2906 -7.3293 -2.4065
v 9.5045 -7.2387 -2.4064
v 10.4325 2.9413 -2.4064
v 17.6191 2.9413 -2.4064
v 9.727 3.1169 -2.4062
v 18.3245 3.1169 -2.4062
v 17.1806 -6.0265 -2.4058
v 18.5264 -6.8759 -2.4058
v 10.5106 3.0617 -2.4057
v 17.541 3.0617 -2.4057
v 18.3242 -6.7299 -2.4057
v 7.6145 0.5877 -2.4055
v 11.2979 5.2371 -2.4055
v 11.7438 5.152 -2.4054
v 7.5365 0.031 -2.4053
v 9.9104 3.6803 -2.4052
v 18.1412 3.6803 -2.4052
v 9.5638 -7.2957 -2.405
v 11.5322 5.0808 -2.405
v 15.9734 5.5198 -2.405
v 20.2815 0.2159 -2.405
v 10.3617 3.2996 -2.4046
v 17.6899 3.2996 -2.4046
v 7.9118 -0.102 -2.4041
v 20.2475 -0.0318 -2.4041
v 13.2044 -0.0239 -2.4038
v 13.241 -0.3183 -2.4038
v 13.2415 0.1477 -2.4038
v 13.2929 0.2352 -2.4038
v 13.5865 0.5001 -2.4038
v 13.6703 0.5224 -2.4038
v 14.2303 -0.594 -2.4038
v 13.1951 -0.0991 -2.4037
v 13.1975 -0.1272 -2.4037
v 13.2332 0.1232 -2.4037
v 13.2581 -0.3671 -2.4037
v 13.2925 -0.4181 -2.4037
v 13.3632 0.3408 -2.4037
v 13.3681 -0.5307 -2.4037
v 13.4063 -0.5617 -2.4037
v 13.4107 0.382 -2.4037
v 13.5571 0.4854 -2.4037
v 13.5639 -0.6727 -2.4037
v 13.6454 -0.6969 -2.4037
v 13.8024 0.5495 -2.4037
v 13.8051 -0.7333 -2.4037
v 13.8484 0.5509 -2.4037
v 13.8801 0.5483 -2.4037
v 13.899 -0.7231 -2.4037
v 14.0013 0.5226 -2.4037
v 14.0519 -0.6976 -2.4037
v 14.0794 -0.6881 -2.4037
v 14.0854 0.5049 -2.4037
v 14.1178 -0.6701 -2.4037
v 14.1433 0.4683 -2.4037
v 14.2941 0.3665 -2.4037
v 14.2998 -0.5404 -2.4037
v 14.3176 -0.5193 -2.4037
v 14.3295 0.3158 -2.4037
v 14.3841 -0.4192 -2.4037
v 14.4049 0.2071 -2.4037
v 14.4151 -0.3727 -2.4037
v 14.4247 0.1725 -2.4037
v 14.4349 -0.3286 -2.4037
v 14.4475 0.0994 -2.4037
v 14.4495 -0.2831 -2.4037
v 14.4651 -0.2014 -2.4037
v 14.4811 -0.1185 -2.4037
v 14.4816 -0.0916 -2.4037
v 9.756 3.807 -2.4036
v 10.2881 2.9353 -2.4036
v 14.4348 0.1552 -2.4036
v 17.7634 2.9353 -2.4036
v 18.2956 3.807 -2.4036
v 16.302 5.1099 -2.4033
v 16.553 5.5779 -2.4033
v 19.7676 -0.1063 -2.4031
v 20.1565 -0.1412 -2.4031
v 9.8146 -6.5441 -2.403
v 10.1501 2.9659 -2.4027
v 17.9014 2.9659 -2.4027
v 16.1983 5.1421 -2.4024
v 10.4521 3.1904 -2.4022
v 17.5994 3.1904 -2.4022
v 18.3351 -7.3094 -2.4021
v 7.5421 0.0033 -2.4019
v 18.5054 -7.1591 -2.4015
v 20.216 -0.1213 -2.4015
v 9.6995 -6.6482 -2.4014
v 18.4085 -6.8016 -2.4014
v 19.2938 -0.0889 -2.4014
v 19.2341 0.3176 -2.4011
v 20.2644 0.0741 -2.4011
v 9.8419 3.7193 -2.4009
v 18.2097 3.7193 -2.4009
v 11.356 5.575 -2.4007
v 7.5175 0.2159 -2.4003
v 19.7032 0.4711 -2.4
v 11.3527 5.162 -2.3999
v 20.272 0.1356 -2.3999
v 11.3227 5.1971 -2.3997
v 18.1395 -7.3532 -2.3997
v 20.0764 -0.0937 -2.3997
v 7.5515 -0.0318 -2.3995
v 9.9866 3.0174 -2.3995
v 18.065 3.0174 -2.3995
v 9.5193 3.1731 -2.3993
v 18.5323 3.1731 -2.3993
v 9.8163 -7.378 -2.3989
v 8.0314 -0.1063 -2.3988
v 9.6112 -6.7245 -2.3988
v 11.2771 5.4245 -2.3987
v 7.6425 -0.1412 -2.3985
v 10.8027 -6.0546 -2.3985
v 10.4147 2.9187 -2.3983
v 16.2638 5.1178 -2.3983
v 17.6369 2.9187 -2.3983
v 10.1107 3.5439 -2.398
v 17.9408 3.5439 -2.398
v 9.5352 -7.2692 -2.3977
v 9.4526 -7.1486 -2.3976
v 8.5052 -0.0889 -2.3975
v 19.5355 0.431 -2.3973
v 8.565 0.3176 -2.3972
v 7.583 -0.1213 -2.3969
v 10.5236 3.0869 -2.3969
v 17.5279 3.0869 -2.3969
v 9.4324 3.3685 -2.3968
v 18.6192 3.3685 -2.3968
v 9.9256 -6.4338 -2.3967
v 10.4761 -6.694 -2.3965
v 7.5346 0.0741 -2.3964
v 17.8839 -7.1392 -2.3964
v 9.5574 3.1757 -2.3963
v 18.4941 3.1757 -2.3962
v 8.0959 0.4711 -2.3957
v 17.4089 -5.8732 -2.3957
v 17.9242 -6.3459 -2.3957
v 19.9522 0.5055 -2.3955
v 11.5691 5.0821 -2.3954
v 7.527 0.1356 -2.3952
v 10.3883 -6.8104 -2.3952
v 16.59 5.2679 -2.3952
v 18.4151 -7.2605 -2.3952
v 7.7226 -0.0937 -2.3951
v 16.5312 5.1874 -2.3951
v 10.2393 3.4407 -2.395
v 17.8123 3.4407 -2.395
v 16.6176 5.3696 -2.3949
v 10.2704 -6.9442 -2.3946
v 9.4342 -7.0379 -2.3939
v 11.2885 5.4598 -2.3938
v 19.3669 0.3778 -2.3936
v 10.1539 -7.063 -2.3935
v 8.2635 0.431 -2.3932
v 18.2594 -7.3516 -2.3932
v 20.2606 0.3385 -2.3932
v 18.5205 -7.1268 -2.3931
v 10.497 -5.8525 -2.3928
v 19.4369 -0.1091 -2.3927
v 20.2436 0.4141 -2.3927
v 11.7057 5.1275 -2.3922
v 18.4498 -7.2327 -2.3922
v 20.2679 0.293 -2.3922
v 18.5277 -7.0894 -2.3921
v 11.2812 5.2856 -2.3919
v 16.5636 5.2253 -2.3919
v 11.6937 5.7166 -2.3918
v 16.4435 5.1311 -2.3917
v 9.7569 -7.3966 -2.3914
v 9.9782 -7.2181 -2.3914
v 9.4401 -7.0802 -2.3912
v 9.4637 -6.8619 -2.3911
v 7.8468 0.5055 -2.391
v 17.1618 -6.0427 -2.3905
v 16.2293 5.1296 -2.3902
v 20.2242 -0.0784 -2.3902
v 11.325 5.5298 -2.39
v 20.1078 0.5754 -2.3899
v 11.4339 5.1077 -2.3897
v 8.4321 0.3778 -2.3896
v 9.6394 -7.3512 -2.3894
v 17.4776 -6.683 -2.3893
v 9.4377 -6.9404 -2.389
v 18.1276 -6.5459 -2.389
v 9.4811 3.1789 -2.3889
v 16.1676 5.7375 -2.3889
v 18.5705 3.1789 -2.3889
v 8.3622 -0.1091 -2.3887
v 9.8726 3.7043 -2.3887
v 10.0074 3.6223 -2.3887
v 18.0442 3.6223 -2.3887
v 18.1789 3.7043 -2.3887
v 11.6061 5.0882 -2.3886
v 7.5385 0.3385 -2.3885
v 18.4953 -6.8594 -2.3884
v 16.5857 5.5213 -2.3883
v 7.5555 0.4141 -2.388
v 17.5633 -6.8011 -2.388
v 16.0996 5.2084 -2.3878
v 9.5038 -6.8176 -2.3877
v 9.5132 3.7218 -2.3876
v 18.5384 3.7218 -2.3876
v 20.1473 0.5898 -2.3876
v 7.5311 0.293 -2.3875
v 10.2716 2.9185 -2.3872
v 10.461 3.2132 -2.3872
v 17.5906 3.2132 -2.3872
v 17.78 2.9185 -2.3872
v 10.3969 2.8979 -2.387
v 17.6546 2.8979 -2.387
v 18.5371 -7.0348 -2.387
v 17.6801 -6.9376 -2.3863
v 18.2429 -6.6515 -2.3862
v 10.5353 3.1113 -2.3861
v 17.5163 3.1113 -2.3861
v 9.8575 -7.3313 -2.386
v 19.8359 0.4948 -2.386
v 20.122 -0.113 -2.386
v 9.483 -7.2037 -2.3858
v 19.6104 -0.1148 -2.3858
v 18.4382 -6.8217 -2.3857
v 7.5749 -0.0784 -2.3855
v 7.6913 0.5754 -2.3853
v 11.6431 5.099 -2.3852
v 10.3674 3.3226 -2.3851
v 17.6842 3.3226 -2.3851
v 16.5379 5.5974 -2.385
v 9.4358 3.4792 -2.3849
v 18.6158 3.4792 -2.3849
v 9.7176 -7.3948 -2.3846
v 9.4383 3.3336 -2.3844
v 18.6133 3.3336 -2.3844
v 18.0158 -6.4345 -2.3841
v 9.8282 3.0708 -2.384
v 11.9198 5.4491 -2.384
v 18.2233 3.0708 -2.384
v 9.5422 3.7684 -2.3837
v 9.644 3.9055 -2.3837
v 18.4076 3.9055 -2.3837
v 18.5094 3.7684 -2.3837
v 18.5372 -6.9302 -2.3837
v 9.453 3.2296 -2.3834
v 18.5986 3.2296 -2.3834
v 19.3043 -0.1092 -2.3833
v 7.6518 0.5898 -2.383
v 9.4447 3.2614 -2.3829
v 17.7955 -7.0587 -2.3829
v 18.6069 3.2614 -2.3829
v 9.479 3.6566 -2.3825
v 18.5726 3.6566 -2.3825
v 11.7987 5.2007 -2.3824
v 9.4573 3.5958 -2.3822
v 18.5943 3.5958 -2.3822
v 20.251 0.0449 -2.382
v 7.9632 0.4948 -2.3816
v 8.1886 -0.1148 -2.3816
v 19.2382 0.3398 -2.3816
v 9.4372 3.4276 -2.3815
v 18.6144 3.4276 -2.3815
v 7.6771 -0.113 -2.3814
v 9.4472 3.5496 -2.3814
v 18.3805 -7.2912 -2.3814
v 18.6043 3.5496 -2.3814
v 10.1342 2.9524 -2.3813
v 17.9174 2.9524 -2.3813
v 19.8989 -0.1052 -2.3812
v 10.5834 2.9509 -2.3811
v 17.4682 2.9509 -2.3811
v 9.6795 -7.3808 -2.381
v 10.5676 2.9267 -2.381
v 16.6152 5.4045 -2.381
v 17.484 2.9267 -2.381
v 18.3318 -6.727 -2.3809
v 10.0624 -7.1453 -2.3806
v 10.0047 -6.3449 -2.3804
v 18.3031 -7.3399 -2.3802
v 15.9595 5.4495 -2.3801
v 9.6154 3.1532 -2.3798
v 18.4361 3.1532 -2.3798
v 20.2234 0.4616 -2.3798
v 9.4426 3.2967 -2.3797
v 18.609 3.2967 -2.3797
v 8.4948 -0.1092 -2.3794
v 9.5048 -7.2298 -2.3794
v 18.1663 -7.3725 -2.3791
v 17.9679 -7.2165 -2.379
v 9.7963 -7.4005 -2.3787
v 9.5587 -7.2905 -2.3786
v 11.6766 5.1134 -2.3786
v 9.7738 3.7799 -2.3784
v 18.2778 3.7799 -2.3784
v 10.5986 2.9759 -2.3783
v 17.4529 2.9759 -2.3783
v 10.5508 2.9026 -2.3781
v 17.5008 2.9026 -2.3781
v 8.5608 0.3398 -2.3777
v 17.4318 -5.8618 -2.3776
v 9.7227 3.8793 -2.3775
v 18.3288 3.8793 -2.3775
v 7.548 0.0449 -2.3773
v 9.5879 3.8159 -2.3773
v 9.9017 3.6902 -2.3773
v 18.1499 3.6902 -2.3773
v 18.4636 3.8159 -2.3773
v 18.0712 -7.3066 -2.3772
v 9.7171 3.1133 -2.3771
v 18.3345 3.1133 -2.3771
v 7.9002 -0.1052 -2.3768
v 16.5626 5.5587 -2.3766
v 19.7791 -0.1127 -2.3765
v 16.4092 5.1231 -2.376
v 7.5757 0.4616 -2.3751
v 11.2771 5.3204 -2.3748
v 9.9729 3.0089 -2.3745
v 18.0786 3.0089 -2.3745
v 18.4781 -7.1987 -2.3744
v 11.3117 5.2225 -2.3738
v 11.3754 5.1478 -2.3738
v 9.6822 3.9108 -2.3735
v 10.8155 -6.0661 -2.3735
v 18.2223 -7.3764 -2.3735
v 18.3694 3.9108 -2.3735
v 10.4789 -5.8457 -2.3734
v 9.8089 -6.5432 -2.3733
v 10.3797 2.8791 -2.3733
v 17.6719 2.8791 -2.3733
v 19.7135 0.4796 -2.3733
v 20.2667 0.2413 -2.3733
v 10.5457 3.1356 -2.3732
v 17.5058 3.1356 -2.3732
v 11.2975 5.4721 -2.373
v 11.3391 5.5508 -2.373
v 20.0763 0.5359 -2.373
v 9.6943 -6.6474 -2.3729
v 16.4198 5.6955 -2.3729
v 18.5344 -6.9635 -2.3729
v 9.4457 -6.9925 -2.3728
v 10.6128 3.0011 -2.3728
v 17.4388 3.0011 -2.3728
v 10.5339 2.88 -2.3726
v 17.5177 2.88 -2.3726
v 11.4659 5.0989 -2.3725
v 8.02 -0.1127 -2.3722
v 16.5965 5.2964 -2.3722
v 19.5441 0.4446 -2.3722
v 18.1124 -7.3487 -2.3716
v 9.6066 -6.7241 -2.3715
v 16.507 5.1736 -2.3711
v 20.0181 -0.0958 -2.3711
v 19.3733 0.3958 -2.371
v 11.3409 5.1827 -2.3704
v 9.4868 -6.8384 -2.3702
v 18.0221 -7.2613 -2.3701
v 20.1666 -0.1206 -2.3699
v 9.4632 -6.8851 -2.3698
v 9.5938 -7.3191 -2.3696
v 10.1084 3.5583 -2.3696
v 17.9432 3.5583 -2.3696
v 8.0855 0.4796 -2.3691
v 9.6213 3.8821 -2.369
v 18.4303 3.8821 -2.369
v 9.7992 3.7506 -2.3689
v 10.4684 3.2364 -2.3689
v 17.5831 3.2364 -2.3689
v 18.2523 3.7506 -2.3689
v 19.9645 0.5054 -2.3689
v 20.2389 0.0116 -2.3689
v 17.8844 -7.1433 -2.3688
v 19.4474 -0.124 -2.3688
v 7.5324 0.2413 -2.3686
v 7.7227 0.5359 -2.3685
v 10.2402 3.4579 -2.3685
v 17.8114 3.4579 -2.3685
v 17.9354 -6.3444 -2.3684
v 9.8403 -7.3712 -2.3683
v 10.2543 2.9024 -2.3683
v 17.7973 2.9024 -2.3683
v 9.864 -7.3224 -2.3682
v 10.4774 -6.7037 -2.3682
v 8.255 0.4446 -2.3681
v 18.4686 -6.8403 -2.368
v 17.1471 -6.0546 -2.3678
v 9.9192 -6.435 -2.3676
v 20.2407 0.3676 -2.3675
v 8.4258 0.3958 -2.367
v 11.4488 5.6566 -2.3669
v 7.781 -0.0958 -2.3666
v 20.265 0.1918 -2.3665
v 9.4441 3.5069 -2.3664
v 18.6075 3.5069 -2.3664
v 9.4741 -7.1616 -2.3663
v 18.0522 -7.2877 -2.3663
v 16.6072 5.4413 -2.3662
v 10.3873 -6.8182 -2.366
v 9.5135 3.181 -2.3659
v 18.5381 3.181 -2.3659
v 9.4586 -7.1053 -2.3653
v 7.6325 -0.1206 -2.3652
v 10.2671 -6.9494 -2.3651
v 9.4502 -7.022 -2.3649
v 8.3517 -0.124 -2.3648
v 10.1499 -7.0653 -2.3647
v 10.6259 3.0264 -2.3645
v 16.5729 5.2515 -2.3645
v 17.4256 3.0264 -2.3645
v 7.8345 0.5054 -2.3644
v 9.9742 -7.2181 -2.3644
v 7.5602 0.0116 -2.3643
v 10.3713 3.3446 -2.3643
v 17.6803 3.3446 -2.3643
v 10.5158 2.8573 -2.3642
v 16.5421 5.2094 -2.3642
v 17.5357 2.8573 -2.3642
v 18.5103 -6.8834 -2.3642
v 20.2499 0.1018 -2.3642
v 9.9203 -7.2611 -2.3641
v 16.5768 5.5296 -2.3641
v 16.372 5.119 -2.3637
v 18.2669 -7.3689 -2.3634
v 20.229 -0.0229 -2.3633
v 11.3179 5.511 -2.3629
v 16.2194 5.1371 -2.3629
v 7.5583 0.3676 -2.3628
v 18.5276 -6.9937 -2.3624
v 18.3523 -7.3158 -2.3622
v 19.3148 -0.127 -2.3622
v 11.2773 5.3552 -2.362
v 7.5341 0.1918 -2.3618
v 17.4736 -6.694 -2.3618
v 18.4177 -6.7946 -2.3618
v 18.5132 -7.1181 -2.3616
v 9.4725 3.6255 -2.3615
v 18.5791 3.6255 -2.3615
v 16.2726 5.1231 -2.3614
v 10.0005 3.6338 -2.361
v 18.051 3.6338 -2.361
v 16.5975 5.4745 -2.3608
v 16.6074 5.3535 -2.3606
v 19.2433 0.3599 -2.3604
v 18.1352 -6.5441 -2.3603
v 19.6217 -0.1244 -2.3603
v 18.4452 -7.2387 -2.3599
v 9.4599 -6.9196 -2.3597
v 7.5492 0.1018 -2.3596
v 9.7447 3.8401 -2.3595
v 16.1657 5.1645 -2.3595
v 18.3068 3.8401 -2.3595
v 17.5613 -6.8104 -2.3594
v 20.0441 0.5057 -2.3594
v 18.386 -7.2957 -2.3593
v 7.5701 -0.0229 -2.3586
v 9.6606 -7.372 -2.3584
v 10.5546 3.1587 -2.3583
v 17.4526 -5.8525 -2.3583
v 17.4969 3.1587 -2.3583
v 19.8473 0.4977 -2.3583
v 8.4843 -0.127 -2.3582
v 10.1194 2.9416 -2.3582
v 17.9322 2.9416 -2.3582
v 9.9453 -7.2394 -2.358
v 11.5007 5.094 -2.358
v 9.4962 -7.2024 -2.3579
v 9.6241 -7.3433 -2.3579
v 11.6294 5.7321 -2.3578
v 17.6793 -6.9442 -2.3574
v 18.2502 -6.6482 -2.3573
v 20.1824 0.545 -2.3572
v 10.3627 2.8623 -2.3571
v 17.6889 2.8623 -2.3571
v 9.456 -7.0493 -2.357
v 9.5293 -6.7914 -2.3567
v 8.5558 0.3599 -2.3565
v 9.8173 3.0676 -2.3564
v 18.2343 3.0676 -2.3564
v 20.1211 0.559 -2.3564
v 16.2327 5.7572 -2.3563
v 18.1334 -7.378 -2.3562
v 8.1774 -0.1244 -2.3561
v 18.0241 -6.4338 -2.3554
v 7.7549 0.5057 -2.3549
v 17.7957 -7.063 -2.3549
v 20.2137 -0.0517 -2.3547
v 16.334 5.1195 -2.3544
v 10.8728 -5.5818 -2.3543
v 9.4498 3.3821 -2.3542
v 18.6017 3.3821 -2.3542
v 9.5773 3.1672 -2.3541
v 18.4743 3.1672 -2.3541
v 10.6377 3.0511 -2.354
v 17.4138 3.0511 -2.354
v 7.9518 0.4977 -2.3539
v 19.9103 -0.1056 -2.3537
v 18.3384 -6.7245 -2.3536
v 10.498 2.8366 -2.3531
v 17.5536 2.8366 -2.3531
v 10.0575 -7.1453 -2.3528
v 7.6166 0.545 -2.3525
v 9.4643 3.2527 -2.3525
v 10.8513 -5.5695 -2.3525
v 18.5873 3.2527 -2.3525
v 9.4981 3.6714 -2.3523
v 18.5535 3.6714 -2.3523
v 11.6868 5.1222 -2.3522
v 20.1948 0.5019 -2.352
v 10.8936 -5.5941 -2.3519
v 7.678 0.559 -2.3518
v 16.4872 5.6496 -2.3518
v 9.7947 -7.4188 -2.3517
v 9.7048 -7.4018 -2.3516
v 9.997 -6.3473 -2.3516
v 18.4144 -7.2692 -2.3516
v 11.304 5.2507 -2.3515
v 9.8223 -7.4054 -2.3513
v 20.061 -0.0887 -2.3513
v 11.7378 5.1533 -2.3512
v 11.4012 5.1365 -2.3509
v 11.9215 5.3819 -2.3509
v 10.9176 -5.6098 -2.3507
v 17.9714 -7.2181 -2.3507
v 20.2349 0.0631 -2.3507
v 18.4971 -7.1486 -2.3505
v 9.7101 3.8942 -2.3504
v 18.3415 3.8942 -2.3504
v 20.241 0.3192 -2.3504
v 9.7066 3.1135 -2.3502
v 18.345 3.1135 -2.3502
v 7.5853 -0.0517 -2.3501
v 9.4559 3.3389 -2.3499
v 9.8913 3.6975 -2.3499
v 18.1602 3.6975 -2.3499
v 18.5957 3.3389 -2.3499
v 16.476 5.1603 -2.3497
v 11.3066 5.4817 -2.3495
v 10.4597 -5.8392 -2.3494
v 7.8888 -0.1056 -2.3493
v 19.7904 -0.1163 -2.3492
v 9.765 3.7975 -2.3491
v 18.2866 3.7975 -2.3491
v 9.8711 -7.3128 -2.349
v 20.1355 -0.0964 -2.349
v 20.2211 0.4114 -2.3488
v 10.4742 3.2595 -2.3487
v 11.283 5.3923 -2.3487
v 17.5773 3.2595 -2.3487
v 9.4893 3.2061 -2.3485
v 11.6356 5.1046 -2.3485
v 18.5623 3.2061 -2.3485
v 15.9641 5.3806 -2.3484
v 9.96 3.0028 -2.3483
v 18.0915 3.0028 -2.3483
v 18.1927 -7.3966 -2.348
v 9.7569 -7.42 -2.3478
v 20.2464 0.1297 -2.3478
v 7.6042 0.5019 -2.3474
v 10.2379 2.8889 -2.3473
v 10.8268 -6.0778 -2.3473
v 17.8137 2.8889 -2.3473
v 11.538 5.0931 -2.3472
v 20.2513 0.1579 -2.347
v 19.3806 0.4116 -2.3469
v 7.7381 -0.0887 -2.3468
v 18.5154 -7.0379 -2.3466
v 19.7245 0.4852 -2.3462
v 7.5641 0.0631 -2.3461
v 19.5534 0.4555 -2.3461
v 9.6918 -6.6502 -2.3459
v 10.9405 -5.6255 -2.3458
v 7.5581 0.3192 -2.3457
v 9.8055 -6.5467 -2.3455
v 9.6045 -6.7267 -2.3451
v 9.8199 3.7311 -2.3451
v 18.2316 3.7311 -2.3451
v 20.099 -0.0845 -2.3451
v 8.0087 -0.1163 -2.3449
v 16.6046 5.39 -2.3446
v 18.3102 -7.3512 -2.3445
v 7.6636 -0.0964 -2.3444
v 7.5779 0.4114 -2.3442
v 11.2904 5.426 -2.3442
v 18.4859 -6.8619 -2.3441
v 9.4666 -6.9481 -2.344
v 9.5059 -6.8205 -2.344
v 18.5095 -7.0802 -2.344
v 18.0918 -7.3313 -2.3439
v 11.3308 5.2085 -2.3438
v 11.3642 5.1694 -2.3436
v 19.458 -0.1362 -2.3433
v 7.5527 0.1297 -2.3432
v 20.0893 0.5258 -2.343
v 8.4185 0.4116 -2.3429
v 11.3865 5.6069 -2.3429
v 17.1339 -6.0661 -2.3429
v 20.175 -0.0954 -2.3426
v 7.5478 0.1579 -2.3423
v 10.8252 -5.5546 -2.3422
v 8.0746 0.4852 -2.3419
v 8.2457 0.4555 -2.3419
v 18.5118 -6.9404 -2.3417
v 19.9767 0.5027 -2.3417
v 10.1035 3.5708 -2.3414
v 17.948 3.5708 -2.3414
v 18.4457 -6.8176 -2.3412
v 9.5249 -7.2358 -2.341
v 10.6482 3.0756 -2.341
v 11.2896 5.3064 -2.341
v 17.4033 3.0756 -2.341
v 17.8871 -7.1453 -2.3409
v 9.5254 3.7306 -2.3408
v 18.5262 3.7306 -2.3408
v 16.2551 5.1313 -2.3407
v 18.232 -7.3948 -2.3407
v 10.3735 3.3638 -2.3406
v 17.6781 3.3638 -2.3406
v 7.7 -0.0845 -2.3405
v 10.5621 3.1819 -2.3403
v 17.4895 3.1819 -2.3403
v 10.2392 3.4729 -2.3401
v 17.8123 3.4729 -2.3401
v 17.9448 -6.3449 -2.34
v 10.4758 -6.7126 -2.3398
v 9.466 -7.0048 -2.3396
v 9.5629 -7.2838 -2.3395
v 10.7044 2.878 -2.3395
v 16.5877 5.4867 -2.3395
v 17.3471 2.878 -2.3395
v 10.4802 2.8174 -2.3394
v 11.5757 5.0967 -2.3394
v 17.5714 2.8174 -2.3394
v 10.6883 2.8534 -2.3393
v 17.3632 2.8534 -2.3393
v 8.3411 -0.1362 -2.3392
v 18.4665 -7.2037 -2.3391
v 19.3253 -0.1422 -2.339
v 9.9147 -6.4387 -2.3387
v 17.4705 -5.8457 -2.3387
v 10.9628 -5.6418 -2.3386
v 7.7098 0.5258 -2.3385
v 9.5429 3.181 -2.3385
v 18.5086 3.181 -2.3385
v 10.3449 2.846 -2.3384
v 17.7067 2.846 -2.3384
v 7.6241 -0.0954 -2.338
v 20.2281 0.344 -2.338
v 9.9682 -7.2162 -2.3378
v 19.2492 0.3776 -2.3377
v 7.8224 0.5027 -2.3372
v 10.7197 2.903 -2.337
v 17.3319 2.903 -2.337
v 10.3839 -6.8243 -2.3366
v 18.2699 -7.3808 -2.3366
v 9.4802 -6.8968 -2.3364
v 10.1442 -7.0656 -2.3363
v 10.6716 2.8295 -2.3363
v 17.38 2.8295 -2.3363
v 10.2634 -6.952 -2.336
v 18.1531 -7.4005 -2.3358
v 20.207 0.4399 -2.3358
v 9.4955 -6.8488 -2.3355
v 20.2429 0.2711 -2.3354
v 9.5551 3.7703 -2.3353
v 18.4965 3.7703 -2.3353
v 9.4529 3.4711 -2.3352
v 18.5986 3.4711 -2.3352
v 8.4737 -0.1422 -2.335
v 9.4721 3.5744 -2.3348
v 18.5795 3.5744 -2.3348
v 16.3129 5.1271 -2.334
v 8.5499 0.3776 -2.3338
v 10.8437 -6.1005 -2.3337
v 10.1055 2.9331 -2.3336
v 17.9461 2.9331 -2.3336
v 19.6327 -0.1312 -2.3336
v 17.472 -6.7037 -2.3335
v 7.571 0.344 -2.3334
v 9.7834 3.7596 -2.3334
v 18.2682 3.7596 -2.3334
v 9.9918 3.6429 -2.333
v 18.0597 3.6429 -2.333
v 18.4445 -7.2298 -2.333
v 16.4434 5.1506 -2.3329
v 9.6156 3.8741 -2.3328
v 18.3907 -7.2905 -2.3328
v 18.436 3.8741 -2.3328
v 20.2087 -0.0178 -2.3324
v 9.4577 3.4036 -2.3318
v 18.5938 3.4036 -2.3318
v 10.734 2.9284 -2.3317
v 17.3176 2.9284 -2.3317
v 7.5921 0.4399 -2.3311
v 9.4929 -7.1585 -2.3311
v 19.8591 0.4977 -2.331
v 7.5562 0.2711 -2.3307
v 10.6544 2.8066 -2.3307
v 17.3972 2.8066 -2.3307
v 11.4333 5.1263 -2.3306
v 18.1405 -6.5432 -2.3305
v 17.562 -6.8182 -2.3303
v 10.985 -5.6592 -2.3297
v 9.4709 -7.0331 -2.3296
v 16.3845 5.1336 -2.3296
v 20.2461 0.2245 -2.3295
v 8.1664 -0.1312 -2.3294
v 9.4615 3.5202 -2.3294
v 10.7996 -5.541 -2.3294
v 18.59 3.5202 -2.3294
v 11.653 5.1145 -2.3289
v 18.2551 -6.6474 -2.3287
v 16.5924 5.338 -2.3286
v 9.807 3.067 -2.3285
v 18.2446 3.067 -2.3285
v 9.5977 -7.3111 -2.3281
v 16.556 5.5553 -2.328
v 17.6822 -6.9494 -2.3279
v 7.5904 -0.0178 -2.3278
v 9.858 -7.3543 -2.3275
v 16.536 5.5868 -2.3271
v 10.4782 3.2812 -2.3269
v 17.5733 3.2812 -2.3269
v 7.9399 0.4977 -2.3267
v 10.052 -7.1437 -2.3265
v 19.9216 -0.1028 -2.3264
v 11.2902 5.3428 -2.3263
v 18.3428 -6.7241 -2.3263
v 9.4755 3.2904 -2.3262
v 18.0302 -6.435 -2.3262
v 18.0852 -7.3225 -2.3262
v 18.5761 3.2904 -2.3262
v 10.6572 3.099 -2.3261
v 17.3944 3.099 -2.3261
v 17.7994 -7.0653 -2.3261
v 9.483 -7.1162 -2.326
v 9.5624 -6.7631 -2.326
v 20.1335 0.5352 -2.326
v 18.109 -7.3712 -2.3259
v 20.2271 0.1056 -2.3257
v 18.5036 -6.9925 -2.3256
v 9.4894 3.6177 -2.3253
v 18.5622 3.6177 -2.3253
v 9.6425 -7.3521 -2.325
v 7.553 0.2245 -2.3248
v 10.2223 2.8778 -2.3246
v 17.8293 2.8778 -2.3246
v 9.4584 3.4312 -2.3245
v 18.5932 3.4312 -2.3245
v 17.0764 -5.5818 -2.3243
v 18.3555 -7.3191 -2.3243
v 20.213 0.3691 -2.3242
v 10.4422 -5.8346 -2.324
v 11.2999 5.4394 -2.3238
v 17.9751 -7.2181 -2.3237
v 10.7472 2.9539 -2.3236
v 17.3044 2.9539 -2.3236
v 10.463 2.8007 -2.3235
v 17.5886 2.8007 -2.3235
v 18.4625 -6.8384 -2.3235
v 16.5956 5.4012 -2.3233
v 9.6945 3.9072 -2.323
v 18.3571 3.9072 -2.323
v 18.4861 -6.8851 -2.3229
v 9.9916 -6.3517 -2.3227
v 18.029 -7.2611 -2.3226
v 17.0979 -5.5695 -2.3224
v 9.6524 3.911 -2.3223
v 18.3992 3.911 -2.3223
v 10.6363 2.7839 -2.3222
v 17.0556 -5.5941 -2.3222
v 17.4153 2.7839 -2.3222
v 9.8873 -7.2834 -2.3221
v 7.8775 -0.1028 -2.322
v 9.879 3.7022 -2.3219
v 18.1725 3.7022 -2.3219
v 20.2285 0.2977 -2.3219
v 19.8015 -0.117 -2.3218
v 9.8463 -7.394 -2.3217
v 9.796 -7.4352 -2.3215
v 7.6656 0.5352 -2.3214
v 9.6012 3.1584 -2.3214
v 18.4503 3.1584 -2.3214
v 9.4768 -7.0628 -2.3213
v 17.0316 -5.6098 -2.3213
v 19.3888 0.4251 -2.3213
v 20.145 -0.0785 -2.3213
v 7.5719 0.1056 -2.3211
v 9.9484 2.9994 -2.3211
v 18.1032 2.9994 -2.3211
v 20.1882 0.4678 -2.3211
v 9.5113 -7.1831 -2.3208
v 20.2403 0.1856 -2.3206
v 9.6986 3.1157 -2.3203
v 18.3529 3.1157 -2.3203
v 9.7541 3.812 -2.3201
v 10.5679 3.2043 -2.3201
v 11.5966 5.1063 -2.3201
v 17.4836 3.2043 -2.3201
v 18.2975 3.812 -2.3201
v 9.6867 -7.3875 -2.32
v 9.5137 3.2051 -2.3198
v 18.5378 3.2051 -2.3198
v 7.5861 0.3691 -2.3196
v 16.3002 5.7574 -2.3195
v 18.4752 -7.1616 -2.3195
v 9.6046 -6.7316 -2.3194
v 9.6915 -6.6552 -2.3193
v 19.5635 0.4638 -2.3192
v 11.5644 5.7283 -2.319
v 16.5718 5.2885 -2.3189
v 19.7357 0.4879 -2.3187
v 11.0061 -5.6768 -2.3185
v 16.2869 5.1344 -2.3185
v 18.4906 -7.1053 -2.3183
v 19.469 -0.1462 -2.3181
v 9.8681 -7.3174 -2.3178
v 18.4991 -7.022 -2.3178
v 9.5246 -6.804 -2.3177
v 10.3279 2.8324 -2.3177
v 17.7236 2.8324 -2.3177
v 20.206 0.0277 -2.3177
v 7.9976 -0.117 -2.3175
v 9.8043 -6.5519 -2.3175
v 16.506 5.1993 -2.3174
v 8.4103 0.4251 -2.3173
v 7.5706 0.2977 -2.3172
v 20.0393 -0.0851 -2.317
v 16.5774 5.5013 -2.3168
v 17.1223 -6.0778 -2.3168
v 18.0037 -7.2394 -2.3168
v 7.6541 -0.0785 -2.3167
v 17.0087 -5.6255 -2.3167
v 7.6109 0.4678 -2.3165
v 16.5889 5.443 -2.3162
v 7.5588 0.1856 -2.3159
v 9.5996 3.8312 -2.3159
v 18.452 3.8312 -2.3159
v 9.4704 3.371 -2.3157
v 18.5811 3.371 -2.3157
v 11.3439 5.5421 -2.3154
v 16.1353 5.1875 -2.3154
v 8.2356 0.4638 -2.3151
v 16.5429 5.2418 -2.3151
v 11.3266 5.5097 -2.315
v 11.4667 5.1197 -2.315
v 10.8564 -6.1193 -2.3147
v 10.3738 3.3806 -2.3146
v 10.775 -5.5291 -2.3146
v 17.6778 3.3806 -2.3146
v 17.4895 -5.8392 -2.3145
v 20.1747 -0.0548 -2.3145
v 8.0634 0.4879 -2.3144
v 16.3357 5.1348 -2.3141
v 8.3301 -0.1462 -2.314
v 9.7234 3.8684 -2.3138
v 18.2886 -7.372 -2.3138
v 18.3282 3.8684 -2.3138
v 10.0963 3.5816 -2.3137
v 17.9553 3.5816 -2.3137
v 11.526 5.1075 -2.3134
v 10.7591 2.9788 -2.3133
v 17.2925 2.9788 -2.3133
v 19.3359 -0.1544 -2.3133
v 17.8917 -7.1453 -2.3131
v 7.5931 0.0277 -2.313
v 18.3251 -7.3433 -2.3129
v 19.2562 0.3935 -2.3129
v 18.4892 -6.9196 -2.3127
v 7.7598 -0.0851 -2.3125
v 9.9604 -7.2125 -2.312
v 9.5449 -7.2399 -2.3118
v 17.1239 -5.5546 -2.3117
v 18.453 -7.2025 -2.3114
v 9.9047 -7.254 -2.3112
v 17.9521 -6.3473 -2.3111
v 10.6182 2.7631 -2.311
v 17.4334 2.7631 -2.311
v 9.5014 3.241 -2.3109
v 10.4721 -6.7194 -2.3109
v 18.5502 3.241 -2.3109
v 16.4322 5.1573 -2.3107
v 20.2137 0.3242 -2.3106
v 18.4199 -6.7914 -2.3105
v 10.2362 3.4857 -2.3103
v 17.8154 3.4857 -2.3103
v 9.9122 -6.4445 -2.31
v 18.4932 -7.0493 -2.31
v 7.6244 -0.0548 -2.3098
v 11.3066 5.2931 -2.3097
v 16.9862 -5.6418 -2.3097
v 8.4633 -0.1544 -2.3093
v 9.5128 -6.8334 -2.3091
v 8.5429 0.3935 -2.309
v 20.2263 0.1467 -2.309
v 20.1049 0.5058 -2.3089
v 11.768 5.1798 -2.3088
v 10.137 -7.0639 -2.3087
v 18.1268 -7.4054 -2.3087
v 18.1544 -7.4188 -2.3087
v 10.6647 3.1221 -2.3084
v 17.3869 3.1221 -2.3084
v 9.4882 -6.9633 -2.3077
v 10.0917 2.9266 -2.3077
v 11.9076 5.3217 -2.3077
v 17.9599 2.9266 -2.3077
v 18.2443 -7.4018 -2.3076
v 10.3784 -6.8281 -2.3071
v 16.3718 5.141 -2.307
v 18.078 -7.3129 -2.307
v 15.9843 5.3197 -2.3068
v 10.2561 -6.9529 -2.3066
v 16.5833 5.3478 -2.3063
v 19.6435 -0.1351 -2.3063
v 9.5244 3.6885 -2.3061
v 18.5272 3.6885 -2.3061
v 20.0687 0.4908 -2.3061
v 7.5854 0.3242 -2.3059
v 9.496 -6.9126 -2.3059
v 11.6223 5.1158 -2.3059
v 11.299 5.3551 -2.3058
v 9.7694 3.7652 -2.3057
v 18.2822 3.7652 -2.3057
v 9.5058 -6.864 -2.3056
v 9.7985 3.7333 -2.3054
v 18.253 3.7333 -2.3054
v 9.9811 3.6495 -2.3053
v 18.0704 3.6495 -2.3053
v 17.4732 -6.7126 -2.3051
v 10.445 2.7845 -2.3049
v 17.6066 2.7845 -2.3049
v 18.1921 -7.42 -2.3044
v 7.5728 0.1467 -2.3043
v 7.6942 0.5058 -2.3043
v 19.8713 0.4947 -2.3042
v 9.487 -7.0119 -2.3038
v 17.1053 -6.1005 -2.3034
v 11.0248 -5.6933 -2.3033
v 10.4804 3.3002 -2.3032
v 17.5712 3.3002 -2.3032
v 9.5678 3.179 -2.303
v 18.4838 3.179 -2.303
v 18.1435 -6.5467 -2.3026
v 20.2039 0.073 -2.3025
v 9.7371 -7.4247 -2.3023
v 20.1446 0.5074 -2.3023
v 8.1556 -0.1351 -2.3021
v 11.3099 5.4553 -2.3019
v 18.2572 -6.6502 -2.3018
v 19.9949 0.4928 -2.3018
v 7.7304 0.4908 -2.3016
v 9.7761 -7.4405 -2.3015
v 20.0807 -0.0722 -2.3012
v 20.2256 0.2452 -2.3012
v 16.9639 -5.6592 -2.3011
v 17.5651 -6.8243 -2.3008
v 20.1863 0.4147 -2.3008
v 10.2082 2.8696 -2.3004
v 10.7696 3.0034 -2.3004
v 17.2819 3.0034 -2.3004
v 17.8433 2.8696 -2.3004
v 9.4855 3.3287 -2.3003
v 10.0434 -7.1401 -2.3003
v 18.566 3.3287 -2.3003
v 7.9278 0.4947 -2.2998
v 9.7983 3.0691 -2.2998
v 11.5744 5.1127 -2.2998
v 18.2533 3.0691 -2.2998
v 18.3446 -6.7267 -2.2998
v 11.3029 5.397 -2.2997
v 11.3308 5.2462 -2.2997
v 17.6856 -6.952 -2.2987
v 18.5932 0.0318 -2.2987
v 19.9317 -0.0977 -2.2987
v 17.1493 -5.541 -2.2986
v 10.428 -5.8323 -2.2985
v 11.4021 5.1635 -2.2985
v 18.5896 0.0599 -2.2985
v 10.572 3.2258 -2.2979
v 17.4796 3.2258 -2.2979
v 7.5952 0.073 -2.2978
v 7.6545 0.5074 -2.2977
v 9.567 -7.2545 -2.2976
v 17.8048 -7.0656 -2.2976
v 18.5977 0.0028 -2.2976
v 10.6004 2.7442 -2.2975
v 17.4512 2.7442 -2.2975
v 18.4431 -6.8205 -2.2975
v 7.8042 0.4928 -2.2973
v 18.0343 -6.4387 -2.2972
v 18.4824 -6.9481 -2.2971
v 9.5813 3.7909 -2.297
v 17.9807 -7.2162 -2.297
v 18.4703 3.7909 -2.297
v 7.7184 -0.0722 -2.2967
v 7.5735 0.2452 -2.2966
v 10.7503 -5.5181 -2.2963
v 7.6128 0.4147 -2.2961
v 9.865 3.7043 -2.2958
v 11.3628 5.2025 -2.2958
v 16.5826 5.4184 -2.2958
v 9.5097 -7.1345 -2.2957
v 18.1866 3.7043 -2.2957
v 9.2059 0.0318 -2.2954
v 10.3123 2.8215 -2.2954
v 17.7393 2.8215 -2.2954
v 9.2095 0.0599 -2.2951
v 20.1179 -0.0624 -2.2951
v 16.5613 5.2971 -2.295
v 19.3976 0.4356 -2.2949
v 18.4241 -7.2358 -2.2948
v 9.6196 -7.3206 -2.2947
v 16.4951 5.2064 -2.2946
v 19.8122 -0.1148 -2.2944
v 7.8674 -0.0977 -2.2943
v 9.2014 0.0028 -2.2943
v 9.5135 3.6358 -2.2938
v 9.9885 -6.3577 -2.2938
v 18.3861 -7.2838 -2.2938
v 18.5381 3.6358 -2.2938
v 10.8666 -6.1366 -2.2937
v 11.4781 5.1277 -2.2936
v 9.6933 -6.6626 -2.2935
v 9.9381 2.9986 -2.2932
v 18.1135 2.9986 -2.2932
v 18.6032 -0.0255 -2.2932
v 18.4829 -7.0048 -2.2927
v 16.2123 5.1569 -2.2926
v 9.6685 -7.3643 -2.2925
v 9.6905 3.1211 -2.2925
v 18.3611 3.1211 -2.2925
v 20.2213 0.2117 -2.2924
v 9.4728 3.4487 -2.2921
v 18.5788 3.4487 -2.2921
v 9.4981 -7.0828 -2.2919
v 16.5806 5.3821 -2.2918
v 19.5739 0.4691 -2.2918
v 20.2118 0.2798 -2.2918
v 18.5872 0.09 -2.2917
v 11.5388 5.1164 -2.2916
v 19.4797 -0.1533 -2.2915
v 16.5322 5.2497 -2.2914
v 9.4754 3.4891 -2.2912
v 18.5761 3.4891 -2.2912
v 8.4015 0.4356 -2.2909
v 19.7471 0.4876 -2.2909
v 20.1712 -0.0082 -2.2907
v 7.6812 -0.0624 -2.2905
v 9.7394 3.8215 -2.2902
v 16.9427 -5.6768 -2.2902
v 18.3122 3.8215 -2.2902
v 9.4781 3.4058 -2.2901
v 18.5735 3.4058 -2.2901
v 7.987 -0.1148 -2.29
v 9.8052 -6.559 -2.29
v 9.196 -0.0255 -2.2899
v 11.8969 5.7084 -2.2899
v 9.7101 3.8708 -2.2897
v 18.3414 3.8708 -2.2897
v 18.4687 -6.8968 -2.2896
v 16.4156 5.1626 -2.2891
v 17.5066 -5.8346 -2.2889
v 18.4534 -6.8488 -2.2889
v 9.5011 3.5842 -2.2887
v 11.9464 5.6498 -2.2887
v 18.5505 3.5842 -2.2887
v 9.4966 -7.0424 -2.2884
v 9.212 0.09 -2.2883
v 10.6706 3.1443 -2.2882
v 11.3156 5.304 -2.2882
v 17.381 3.1443 -2.2882
v 19.3466 -0.1645 -2.2881
v 7.5779 0.2117 -2.2877
v 8.2252 0.4691 -2.2877
v 18.6094 -0.0542 -2.2877
v 20.2158 0.1789 -2.2877
v 8.3194 -0.1533 -2.2874
v 9.5434 -7.189 -2.2873
v 20.152 -0.0409 -2.2873
v 7.5874 0.2798 -2.2871
v 9.5653 -6.7714 -2.287
v 19.2641 0.4069 -2.287
v 17.8968 -7.1437 -2.2867
v 8.052 0.4876 -2.2866
v 9.542 3.2074 -2.2866
v 10.3723 3.395 -2.2866
v 17.6793 3.395 -2.2866
v 18.5096 3.2074 -2.2866
v 10.0871 3.5902 -2.2862
v 17.9645 3.5902 -2.2862
v 7.6279 -0.0082 -2.286
v 10.8471 2.7897 -2.286
v 17.2045 2.7897 -2.286
v 9.8756 -7.2798 -2.2858
v 10.831 2.7653 -2.2858
v 17.2206 2.7653 -2.2858
v 9.4883 3.5346 -2.2857
v 9.9491 -7.2064 -2.2857
v 18.5633 3.5346 -2.2857
v 9.8652 -7.3229 -2.2855
v 10.7787 3.0271 -2.2853
v 17.2729 3.0271 -2.2853
v 18.0908 -7.3543 -2.2853
v 17.0923 -6.1193 -2.2846
v 18.456 -7.1585 -2.2845
v 10.4281 2.771 -2.2844
v 17.6235 2.771 -2.2844
v 9.1897 -0.0542 -2.2843
v 8.4525 -0.1645 -2.2841
v 17.1737 -5.5291 -2.2835
v 20.1164 0.4852 -2.2835
v 10.8625 2.8149 -2.2834
v 17.1891 2.8149 -2.2834
v 8.535 0.4069 -2.2831
v 11.6952 5.1444 -2.2831
v 7.5833 0.1789 -2.283
v 10.1293 -7.0605 -2.2829
v 10.814 2.7413 -2.2828
v 17.2376 2.7413 -2.2828
v 18.3511 -7.3111 -2.2828
v 18.478 -7.0331 -2.2828
v 7.6472 -0.0409 -2.2827
v 10.466 -6.7246 -2.2822
v 17.9572 -6.3517 -2.2821
v 10.2308 3.4975 -2.2818
v 17.8208 3.4975 -2.2817
v 9.5337 -6.8206 -2.2816
v 10.5828 2.7271 -2.2816
v 17.4688 2.7271 -2.2816
v 18.5859 0.1203 -2.2811
v 9.9125 -6.4514 -2.281
v 9.6088 -6.742 -2.2809
v 10.079 2.9227 -2.2809
v 17.9726 2.9227 -2.2809
v 9.5055 -6.9721 -2.2808
v 10.7314 -5.5112 -2.2806
v 15.9678 5.7103 -2.2803
v 18.0614 -7.2834 -2.2803
v 18.3062 -7.3521 -2.2803
v 18.3864 -6.7631 -2.2802
v 20.1971 0.111 -2.2802
v 11.8397 5.7533 -2.28
v 11.0379 -5.7054 -2.2799
v 9.5549 3.7268 -2.2795
v 16.5065 5.6104 -2.2795
v 18.4967 3.7268 -2.2795
v 18.1025 -7.394 -2.2794
v 11.3116 5.3738 -2.2793
v 18.4658 -7.1162 -2.2793
v 20.148 0.4618 -2.2792
v 18.6165 -0.0818 -2.2791
v 7.6828 0.4852 -2.2789
v 15.9221 5.6473 -2.2788
v 18.1528 -7.4352 -2.2786
v 16.5646 5.3339 -2.2784
v 10.248 -6.9515 -2.2782
v 10.8768 2.8402 -2.2782
v 17.1748 2.8402 -2.2782
v 19.654 -0.136 -2.2782
v 9.9687 3.6537 -2.278
v 18.0829 3.6537 -2.278
v 9.2133 0.1203 -2.2778
v 9.5241 3.2444 -2.2778
v 9.6059 3.8195 -2.2778
v 10.3706 -6.8301 -2.2778
v 10.4807 3.3168 -2.2778
v 17.5709 3.3168 -2.2778
v 18.4457 3.8195 -2.2778
v 18.5274 3.2444 -2.2778
v 9.8554 -7.3683 -2.2775
v 9.5978 -7.2758 -2.2774
v 10.7965 2.7185 -2.2772
v 17.255 2.7185 -2.2772
v 19.8832 0.4889 -2.2772
v 20.1809 0.3583 -2.2771
v 16.5694 5.4661 -2.2767
v 11.3414 5.2561 -2.2766
v 11.413 5.1719 -2.2766
v 17.4766 -6.7194 -2.2761
v 11.9794 5.5847 -2.2759
v 9.1827 -0.0818 -2.2758
v 9.8439 -7.4139 -2.2758
v 18.0806 -7.3174 -2.2758
v 18.262 -7.3875 -2.2757
v 16.4676 5.1992 -2.2756
v 7.602 0.111 -2.2755
v 16.9238 -5.6933 -2.2752
v 18.2572 -6.6552 -2.2751
v 16.3582 5.7402 -2.2749
v 10.1936 2.8627 -2.2748
v 17.858 2.8627 -2.2748
v 9.5135 -6.9291 -2.2747
v 18.1444 -6.5519 -2.2747
v 7.6511 0.4618 -2.2746
v 10.0324 -7.1344 -2.2745
v 11.3164 5.3384 -2.2745
v 18.4719 -7.0628 -2.2745
v 10.5742 3.2445 -2.2744
v 17.4774 3.2445 -2.2744
v 18.4375 -7.1831 -2.2744
v 9.5114 3.2852 -2.2743
v 18.5402 3.2852 -2.2743
v 16.3598 5.155 -2.2742
v 18.3441 -6.7316 -2.2741
v 8.1452 -0.136 -2.274
v 9.7509 3.7675 -2.274
v 18.3007 3.7675 -2.274
v 16.4395 5.1837 -2.2734
v 10.4173 -5.8323 -2.2731
v 16.3329 5.1516 -2.2731
v 9.7106 -7.3852 -2.273
v 11.3736 5.2117 -2.273
v 11.4947 5.1348 -2.2729
v 7.9159 0.4889 -2.2728
v 20.1842 0.0808 -2.2727
v 11.5103 5.7084 -2.2726
v 7.6182 0.3583 -2.2725
v 16.2946 5.1523 -2.2725
v 9.8874 -7.2437 -2.2723
v 18.4751 0.0133 -2.2723
v 19.9417 -0.0896 -2.2719
v 18.4796 -0.0158 -2.2718
v 10.2977 2.8132 -2.2715
v 17.7539 2.8132 -2.2715
v 18.4241 -6.804 -2.2715
v 9.5181 3.6027 -2.2714
v 18.5334 3.6027 -2.2714
v 17.5702 -6.8281 -2.2713
v 9.7906 3.0738 -2.2712
v 18.261 3.0738 -2.2712
v 16.0225 5.7598 -2.2711
v 17.9883 -7.2125 -2.271
v 18.4714 0.042 -2.271
v 9.6632 3.8784 -2.2705
v 16.5046 5.2354 -2.2705
v 18.3884 3.8784 -2.2705
v 10.8899 2.8656 -2.2702
v 17.1616 2.8656 -2.2702
v 9.4981 3.358 -2.27
v 17.8116 -7.0639 -2.2699
v 18.5535 3.358 -2.2699
v 11.3733 5.5691 -2.2697
v 9.5048 3.3237 -2.2696
v 18.0439 -7.254 -2.2696
v 18.5468 3.3237 -2.2696
v 9.8497 3.7037 -2.2695
v 18.2019 3.7037 -2.2695
v 9.6973 -6.6729 -2.2694
v 16.5338 5.2768 -2.2694
v 9.6436 -7.3349 -2.2693
v 17.6925 -6.9529 -2.2692
v 9.3241 0.0133 -2.2691
v 9.5258 -6.8738 -2.269
v 20.1663 0.3899 -2.2689
v 10.7783 2.6961 -2.2688
v 17.2733 2.6961 -2.2688
v 9.3195 -0.0158 -2.2685
v 18.0364 -6.4445 -2.2685
v 20.1706 0.0454 -2.2681
v 7.615 0.0808 -2.268
v 18.4851 -0.0445 -2.268
v 10.8726 -6.1498 -2.2679
v 9.3277 0.042 -2.2678
v 19.4071 0.4435 -2.2678
v 9.7739 3.7289 -2.2677
v 10.7862 3.0502 -2.2677
v 17.2654 3.0502 -2.2677
v 18.2777 3.7289 -2.2677
v 18.6243 -0.1082 -2.2677
v 7.8575 -0.0896 -2.2674
v 9.5068 3.5543 -2.2673
v 16.396 5.167 -2.2673
v 18.5448 3.5543 -2.2673
v 9.5345 -7.1301 -2.2671
v 18.5858 0.1503 -2.2671
v 19.8222 -0.1098 -2.2668
v 15.8942 5.5785 -2.2665
v 9.5217 -7.0924 -2.2663
v 10.6747 3.1653 -2.2662
v 17.3769 3.1653 -2.2662
v 9.5151 -7.003 -2.266
v 18.4037 -7.2399 -2.2659
v 9.5162 -7.0501 -2.2654
v 18.4688 0.0715 -2.2651
v 9.9881 -6.3653 -2.265
v 9.5412 3.6696 -2.2649
v 9.9286 3.0003 -2.2649
v 17.1982 -5.5181 -2.2649
v 18.1229 3.0003 -2.2649
v 18.5104 3.6696 -2.2649
v 16.5458 5.3068 -2.2648
v 20.0565 -0.0627 -2.2648
v 9.3141 -0.0445 -2.2647
v 7.6329 0.3899 -2.2643
v 9.1749 -0.1082 -2.2643
v 19.5848 0.4715 -2.2642
v 20.013 0.4773 -2.264
v 20.0519 0.4711 -2.2639
v 8.3921 0.4435 -2.2638
v 9.2133 0.1503 -2.2637
v 16.0222 5.2694 -2.2637
v 17.0819 -6.1366 -2.2637
v 9.8082 -6.5685 -2.2636
v 19.7587 0.4845 -2.2636
v 20.1829 0.309 -2.2636
v 19.4902 -0.1572 -2.2635
v 7.6286 0.0454 -2.2634
v 17.5205 -5.8323 -2.2632
v 10.5648 2.711 -2.263
v 17.4868 2.711 -2.263
v 18.4358 -6.8334 -2.2628
v 11.8757 5.2706 -2.2627
v 20.1957 0.2391 -2.2627
v 10.7137 -5.5057 -2.2626
v 18.4913 -0.0732 -2.2625
v 7.9769 -0.1098 -2.2624
v 9.6856 3.1288 -2.2622
v 10.4118 2.7597 -2.2622
v 17.6398 2.7597 -2.2622
v 18.366 3.1288 -2.2622
v 9.3303 0.0715 -2.2618
v 11.3218 5.4223 -2.2618
v 9.4932 3.4291 -2.2617
v 16.5448 5.5356 -2.2617
v 18.5583 3.4291 -2.2617
v 9.5959 3.1749 -2.2615
v 18.4556 3.1749 -2.2615
v 20.1918 0.1531 -2.2614
v 19.3572 -0.1716 -2.2611
v 18.4603 -6.9633 -2.261
v 11.3362 5.2926 -2.2607
v 19.2724 0.4171 -2.2605
v 11.6151 5.1342 -2.2604
v 20.1506 0.01 -2.2604
v 9.936 -7.1983 -2.2603
v 17.9051 -7.1401 -2.2603
v 7.7427 -0.0627 -2.2602
v 8.2143 0.4715 -2.26
v 11.5506 5.1318 -2.26
v 10.9018 2.8906 -2.2598
v 17.1498 2.8906 -2.2598
v 9.4975 3.498 -2.2596
v 11.5774 5.1307 -2.2596
v 18.5541 3.498 -2.2596
v 7.7862 0.4772 -2.2595
v 7.7473 0.4711 -2.2594
v 8.309 -0.1572 -2.2594
v 18.4525 -6.9126 -2.2594
v 8.0404 0.4845 -2.2593
v 20.0912 0.4642 -2.2593
v 9.3078 -0.0732 -2.2592
v 9.6302 3.8447 -2.2591
v 11.7727 5.785 -2.2591
v 18.4214 3.8447 -2.2591
v 18.4427 -6.864 -2.2591
v 20.0945 -0.0462 -2.2591
v 7.6163 0.309 -2.259
v 10.0762 3.5964 -2.2587
v 17.9753 3.5964 -2.2586
v 18.2115 -7.4247 -2.2586
v 9.4946 3.4627 -2.2585
v 18.557 3.4627 -2.2585
v 11.4415 5.1675 -2.2584
v 18.1724 -7.4405 -2.2583
v 9.6884 3.8432 -2.2582
v 9.777 -7.4528 -2.2582
v 18.3632 3.8432 -2.2582
v 7.6034 0.2391 -2.2581
v 10.76 2.6754 -2.2578
v 17.2916 2.6754 -2.2578
v 20.1938 0.1963 -2.2577
v 10.3687 3.4074 -2.2574
v 17.6829 3.4074 -2.2574
v 9.7229 3.8026 -2.2573
v 9.8656 -7.2759 -2.2573
v 18.3287 3.8026 -2.2573
v 10.1179 -7.0552 -2.2572
v 18.4615 -7.0119 -2.2572
v 8.442 -0.1716 -2.2571
v 11.4703 5.1543 -2.257
v 7.6073 0.1531 -2.2568
v 8.5267 0.4171 -2.2566
v 20.1262 -0.0217 -2.2566
v 9.5834 -7.2159 -2.2562
v 7.6485 0.01 -2.2558
v 18.4674 0.1013 -2.2553
v 16.5643 5.4156 -2.2551
v 7.708 0.4642 -2.2548
v 7.7046 -0.0462 -2.2545
v 18.6328 -0.1336 -2.2544
v 9.8132 -7.447 -2.2542
v 11.0491 -5.7169 -2.254
v 18.4984 -0.1007 -2.2537
v 20.1234 0.4435 -2.2536
v 20.1423 0.4146 -2.2536
v 9.5542 -7.1419 -2.2535
v 10.2234 3.5075 -2.2533
v 17.8282 3.5075 -2.2533
v 10.0683 2.9219 -2.2532
v 10.4578 -6.7271 -2.2532
v 17.9599 -6.3577 -2.2532
v 17.9833 2.9219 -2.2532
v 7.6053 0.1963 -2.2531
v 9.8604 -7.3259 -2.2531
v 9.5261 -6.9526 -2.253
v 9.9146 -6.4604 -2.253
v 16.5607 5.3726 -2.253
v 11.4026 5.2004 -2.2529
v 9.5371 3.6208 -2.2528
v 18.5145 3.6208 -2.2528
v 18.5867 0.1779 -2.2528
v 11.9972 5.5166 -2.2526
v 20.182 0.2732 -2.2522
v 7.6729 -0.0217 -2.252
v 9.3317 0.1013 -2.252
v 11.5146 5.1413 -2.252
v 16.9104 -5.7054 -2.252
v 18.3814 -7.2545 -2.2519
v 11.3709 5.239 -2.2518
v 16.0887 5.7965 -2.2515
v 9.9547 3.6554 -2.2514
v 18.0968 3.6554 -2.2514
v 20.179 0.1235 -2.2513
v 10.2384 -6.9481 -2.2511
v 9.1664 -0.1336 -2.251
v 19.6642 -0.1345 -2.251
v 10.4791 3.3312 -2.2508
v 17.5724 3.3312 -2.2508
v 9.5256 3.5741 -2.2507
v 18.5259 3.5741 -2.2507
v 9.5643 3.2079 -2.2505
v 18.4872 3.2079 -2.2505
v 9.3007 -0.1007 -2.2504
v 19.8946 0.4802 -2.2504
v 9.5729 -6.7838 -2.2497
v 18.3288 -7.3206 -2.2497
v 9.2125 0.1779 -2.2495
v 10.5746 3.2612 -2.2494
v 17.4769 3.2612 -2.2494
v 10.0188 -7.1266 -2.2493
v 18.2551 -6.6626 -2.2493
v 18.4387 -7.1345 -2.2493
v 9.6754 -7.3403 -2.2492
v 11.3416 5.4931 -2.2492
v 7.6568 0.4146 -2.249
v 7.6757 0.4435 -2.249
v 9.7524 -7.4296 -2.249
v 17.2169 -5.5112 -2.249
v 10.3611 -6.8295 -2.2489
v 9.5707 -7.1689 -2.2488
v 16.5583 5.4526 -2.2488
v 10.1806 2.8587 -2.2482
v 17.871 2.8587 -2.2482
v 16.4631 5.2159 -2.2481
v 18.2799 -7.3643 -2.2481
v 10.792 3.0721 -2.2479
v 17.2595 3.0721 -2.2479
v 7.6172 0.2732 -2.2475
v 11.3571 5.2678 -2.2475
v 17.4824 -6.7246 -2.2474
v 18.1431 -6.559 -2.2472
v 9.6272 -7.2873 -2.247
v 10.9123 2.9152 -2.2469
v 17.1393 2.9152 -2.2469
v 8.1349 -0.1345 -2.2468
v 7.6202 0.1235 -2.2467
v 16.4933 5.2438 -2.2462
v 7.9045 0.4802 -2.246
v 10.2826 2.806 -2.2459
v 17.769 2.806 -2.2459
v 19.9508 -0.0787 -2.2456
v 9.5373 -7.0599 -2.2455
v 18.4502 -7.0828 -2.2454
v 16.4016 5.1836 -2.2453
v 9.8355 -7.4186 -2.245
v 17.9992 -7.2064 -2.2446
v 9.8332 3.7005 -2.2444
v 16.5161 5.2769 -2.2444
v 18.2183 3.7005 -2.2444
v 10.7416 2.6563 -2.2442
v 17.31 2.6563 -2.2442
v 10.4055 -5.8331 -2.2441
v 15.8823 5.5078 -2.2441
v 17.819 -7.0605 -2.244
v 9.56 3.6902 -2.2438
v 18.0727 -7.2798 -2.2438
v 18.4916 3.6902 -2.2438
v 9.5494 -6.8295 -2.2437
v 18.0831 -7.3229 -2.2434
v 9.5469 3.246 -2.2432
v 18.5046 3.246 -2.2432
v 9.517 3.5262 -2.2429
v 18.5346 3.5262 -2.2429
v 9.784 3.0813 -2.2428
v 10.6769 3.184 -2.2428
v 17.3746 3.184 -2.2428
v 18.2676 3.0813 -2.2428
v 10.5476 2.6974 -2.2427
v 17.504 2.6974 -2.2427
v 18.5063 -0.1273 -2.2427
v 18.4672 0.1304 -2.2425
v 9.51 3.3926 -2.2421
v 18.5416 3.3926 -2.2421
v 18.4517 -7.0424 -2.2419
v 17.5777 -6.8301 -2.2418
v 13.312 -0.0342 -2.2415
v 13.3384 -0.2699 -2.2415
v 13.3415 0.1072 -2.2415
v 13.3877 0.183 -2.2415
v 13.6262 0.3994 -2.2415
v 13.6986 0.4185 -2.2415
v 14.1723 -0.5034 -2.2415
v 13.3031 -0.0982 -2.2414
v 13.3062 -0.1215 -2.2414
v 13.3357 0.0865 -2.2414
v 13.3567 -0.3207 -2.2414
v 13.3985 -0.383 -2.2414
v 13.4436 0.2673 -2.2414
v 13.4474 -0.4561 -2.2414
v 13.4904 0.3077 -2.2414
v 13.4996 -0.4971 -2.2414
v 13.6046 0.3872 -2.2414
v 13.6102 -0.5741 -2.2414
v 13.6866 -0.5974 -2.2414
v 13.8082 0.4408 -2.2414
v 13.8105 -0.6246 -2.2414
v 13.8468 0.4428 -2.2414
v 13.8734 0.44 -2.2414
v 13.8918 -0.6167 -2.2414
v 13.9224 0.4299 -2.2414
v 14.015 -0.5951 -2.2414
v 14.0445 0.4052 -2.2414
v 14.0516 -0.5823 -2.2414
v 14.0707 -0.5719 -2.2414
v 14.1007 0.3684 -2.2414
v 14.2177 0.2897 -2.2414
v 14.221 -0.4671 -2.2414
v 14.2367 -0.4466 -2.2414
v 14.2456 0.2492 -2.2414
v 14.2565 -0.4168 -2.2414
v 14.3083 0.1567 -2.2414
v 14.3176 -0.3255 -2.2414
v 14.3352 -0.2877 -2.2414
v 14.3355 0.1141 -2.2414
v 14.344 0.0748 -2.2414
v 14.3459 -0.2501 -2.2414
v 14.3553 -0.2021 -2.2414
v 14.3727 -0.1142 -2.2414
v 14.3748 -0.0918 -2.2414
v 18.383 -6.7714 -2.2413
v 18.4049 -7.189 -2.2413
v 7.8483 -0.0787 -2.2411
v 9.703 -6.6794 -2.2411
v 17.7003 -6.9515 -2.2408
v 9.6164 -6.7523 -2.2405
v 10.8758 -6.1611 -2.2404
v 9.5515 -7.096 -2.2402
v 19.4171 0.4486 -2.2401
v 20.1632 0.0929 -2.2401
v 9.5437 -6.862 -2.2399
v 20.1449 0.3723 -2.2398
v 9.5385 -7.0192 -2.2395
v 11.3313 5.3736 -2.2395
v 18.0358 -6.4514 -2.2395
v 9.2929 -0.1273 -2.2394
v 19.8316 -0.1018 -2.2393
v 9.332 0.1304 -2.2392
v 9.5342 3.2835 -2.2392
v 18.5173 3.2835 -2.2392
v 18.6419 -0.1576 -2.2392
v 9.5165 3.3584 -2.239
v 18.535 3.3584 -2.239
v 10.397 2.7514 -2.2385
v 17.6546 2.7514 -2.2385
v 9.6106 -7.2423 -2.2384
v 17.0756 -6.1498 -2.238
v 9.589 3.7503 -2.2379
v 18.4626 3.7503 -2.2379
v 17.5309 -5.8323 -2.2377
v 10.6922 -5.4991 -2.2375
v 19.7708 0.4785 -2.237
v 9.9903 -6.3742 -2.2368
v 18.5885 0.2038 -2.2368
v 9.8661 -7.2291 -2.2366
v 9.9202 3.0045 -2.2366
v 9.9215 -7.1886 -2.2366
v 11.3381 5.3317 -2.2366
v 18.1314 3.0045 -2.2366
v 19.5957 0.4709 -2.2364
v 18.3344 -0.0078 -2.2363
v 9.8138 -6.5774 -2.2362
v 8.382 0.4486 -2.2361
v 18.339 -0.0371 -2.2361
v 9.1573 -0.1576 -2.2358
v 18.3394 -6.742 -2.2357
v 7.636 0.0929 -2.2355
v 9.5258 3.3219 -2.2355
v 18.4146 -6.8206 -2.2355
v 18.5258 3.3219 -2.2355
v 18.0928 -7.3683 -2.2353
v 7.6543 0.3723 -2.2352
v 19.5004 -0.1582 -2.2351
v 7.9676 -0.1018 -2.235
v 9.6805 3.1396 -2.2346
v 18.3711 3.1396 -2.2346
v 16.54 5.3412 -2.2345
v 17.9158 -7.1344 -2.2344
v 11.3347 5.4107 -2.2343
v 18.3308 0.0212 -2.2343
v 18.4428 -6.9721 -2.2343
v 20.1483 0.0592 -2.2342
v 9.5436 -6.9004 -2.2341
v 9.5408 -6.9723 -2.2338
v 9.6987 3.8062 -2.2335
v 18.3528 3.8062 -2.2335
v 9.2106 0.2038 -2.2334
v 18.1043 -7.4139 -2.2334
v 19.3675 -0.1758 -2.2334
v 9.4647 -0.0078 -2.2332
v 19.2814 0.4245 -2.2332
v 9.4602 -0.0371 -2.2329
v 9.6546 -7.3102 -2.2329
v 8.0284 0.4785 -2.2327
v 18.3445 -0.066 -2.2327
v 10.1042 -7.0478 -2.2325
v 8.2034 0.4709 -2.2322
v 9.6628 3.8294 -2.2321
v 18.3504 -7.2758 -2.2321
v 18.3888 3.8294 -2.2321
v 11.4456 5.1849 -2.2318
v 10.9214 2.9391 -2.2317
v 16.4104 5.7041 -2.2317
v 17.1302 2.9391 -2.2317
v 10.0638 3.6001 -2.2314
v 17.9878 3.6001 -2.2314
v 9.4684 0.0212 -2.2312
v 8.2988 -0.1582 -2.2311
v 9.5428 -6.9392 -2.231
v 17.2344 -5.5057 -2.2308
v 11.5087 5.1578 -2.2306
v 18.0608 -7.2437 -2.2305
v 20.1498 0.3308 -2.2304
v 11.0611 -5.7307 -2.2301
v 7.6509 0.0592 -2.2296
v 8.4317 -0.1758 -2.2295
v 9.4547 -0.066 -2.2295
v 11.4141 5.2102 -2.2294
v 11.7067 5.7983 -2.2294
v 8.5178 0.4245 -2.2293
v 16.2607 5.1731 -2.2293
v 18.2375 -7.3852 -2.2291
v 9.6052 -7.2098 -2.229
v 9.5774 -7.1283 -2.2289
v 18.4678 0.1576 -2.2287
v 18.5148 -0.1523 -2.2287
v 18.3282 0.0506 -2.2286
v 9.516 3.4335 -2.2285
v 10.7236 2.6394 -2.2285
v 17.3279 2.6394 -2.2285
v 18.5356 3.4335 -2.2285
v 9.7167 3.7561 -2.2284
v 18.3348 3.7561 -2.2284
v 18.4347 -6.9291 -2.2284
v 10.3632 3.4185 -2.2281
v 17.6884 3.4185 -2.2281
v 20.028 0.4545 -2.2281
v 11.3893 5.2411 -2.2276
v 20.1293 0.0274 -2.2274
v 11.4632 5.6702 -2.2272
v 18.3508 -0.0947 -2.2272
v 19.9073 0.4689 -2.2268
v 16.8989 -5.7169 -2.2262
v 10.0041 -7.1173 -2.2261
v 10.2143 3.5157 -2.2261
v 17.8373 3.5157 -2.2261
v 10.7962 3.0929 -2.226
v 17.2554 3.0929 -2.226
v 7.6494 0.3308 -2.2258
v 20.0987 0.4264 -2.2258
v 10.2272 -6.943 -2.2256
v 20.0688 0.442 -2.2256
v 9.9395 3.6544 -2.2255
v 18.1121 3.6544 -2.2255
v 9.2844 -0.1523 -2.2254
v 9.3313 0.1576 -2.2254
v 9.471 0.0506 -2.2254
v 9.6124 3.7884 -2.2254
v 18.4392 3.7884 -2.2254
v 18.2508 -6.6729 -2.2253
v 9.9198 -6.4701 -2.225
v 10.0588 2.9236 -2.225
v 17.9928 2.9236 -2.225
v 10.4474 -6.7275 -2.2248
v 20.1615 0.1365 -2.2247
v 9.851 -7.2679 -2.2245
v 18.3045 -7.3349 -2.2245
v 17.96 -6.3653 -2.2244
v 9.5224 3.4763 -2.2242
v 18.5292 3.4763 -2.2242
v 9.4484 -0.0947 -2.2241
v 20.1677 0.2164 -2.2239
v 7.7711 0.4545 -2.2236
v 19.6739 -0.1298 -2.2235
v 9.8443 -7.3787 -2.2234
v 16.1555 5.8143 -2.2234
v 10.5732 3.2757 -2.2231
v 17.4784 3.2757 -2.2231
v 9.7379 3.7151 -2.223
v 18.3136 3.7151 -2.223
v 7.6699 0.0274 -2.2228
v 18.4223 -6.8738 -2.2228
v 16.4147 5.2063 -2.2226
v 20.1631 0.2504 -2.2226
v 7.8918 0.4689 -2.2224
v 10.4756 3.3437 -2.2224
v 17.5759 3.3437 -2.2224
v 11.0079 2.6938 -2.2221
v 17.0436 2.6938 -2.2221
v 18.6514 -0.1798 -2.222
v 10.9905 2.6702 -2.2219
v 17.0611 2.6702 -2.2219
v 20.1651 0.1773 -2.2218
v 9.8157 3.6951 -2.2215
v 18.2359 3.6951 -2.2215
v 7.7005 0.4264 -2.2213
v 20.154 0.2874 -2.2212
v 7.7304 0.4419 -2.2211
v 10.3499 -6.8266 -2.2211
v 9.6291 -7.2505 -2.221
v 18.4135 -7.1301 -2.221
v 20.1051 -0.0041 -2.221
v 9.6005 -7.1706 -2.2208
v 10.169 2.8574 -2.2208
v 17.8826 2.8574 -2.2208
v 18.1399 -6.5685 -2.2208
v 10.5314 2.6864 -2.2206
v 17.5202 2.6864 -2.2206
v 19.9595 -0.0651 -2.2205
v 9.8508 -7.3246 -2.2204
v 7.6377 0.1365 -2.2201
v 11.998 5.4496 -2.2201
v 18.4263 -7.0924 -2.2201
v 9.5824 3.7076 -2.22
v 18.4691 3.7076 -2.22
v 11.0244 2.718 -2.2197
v 17.0272 2.718 -2.2197
v 18.3267 0.0797 -2.2197
v 18.433 -7.003 -2.2197
v 10.269 2.8017 -2.2195
v 17.7825 2.8017 -2.2195
v 8.1253 -0.1298 -2.2193
v 7.6315 0.2164 -2.2192
v 10.9721 2.6473 -2.2192
v 17.0794 2.6473 -2.2192
v 18.012 -7.1983 -2.2191
v 18.4319 -7.0501 -2.2191
v 11.6489 5.1587 -2.219
v 18.5914 0.2279 -2.2189
v 9.7449 -7.4082 -2.2188
v 18.3579 -0.1224 -2.2188
v 9.1477 -0.1798 -2.2185
v 9.5644 -7.0418 -2.2185
v 11.3614 5.3029 -2.2184
v 17.4902 -6.7271 -2.2183
v 17.8301 -7.0552 -2.2182
v 10.6774 3.2007 -2.2181
v 17.3742 3.2007 -2.2181
v 20.0678 -0.0291 -2.2181
v 7.6361 0.2504 -2.218
v 9.5697 3.6517 -2.2176
v 18.4818 3.6517 -2.2176
v 16.0712 5.2348 -2.2175
v 7.6341 0.1773 -2.2172
v 7.6452 0.2874 -2.2166
v 9.4725 0.0797 -2.2166
v 7.6941 -0.0041 -2.2164
v 16.3385 5.1825 -2.2163
v 7.8396 -0.0651 -2.2161
v 11.0789 -5.7523 -2.216
v 9.4413 -0.1224 -2.2156
v 9.6302 3.1764 -2.2156
v 18.4214 3.1764 -2.2156
v 9.2078 0.2279 -2.2155
v 9.7109 -6.6888 -2.2153
v 9.5854 -6.8007 -2.2152
v 18.0824 -7.2759 -2.2152
v 9.7778 3.0913 -2.2151
v 18.171 -7.4528 -2.2151
v 18.2737 3.0913 -2.2151
v 9.562 -6.8457 -2.215
v 9.7211 -7.3656 -2.2147
v 11.0395 2.7424 -2.2146
v 17.0121 2.7424 -2.2146
v 11.8317 5.2343 -2.2145
v 10.3958 -5.8358 -2.2144
v 10.9289 2.962 -2.2143
v 17.1227 2.962 -2.2143
v 9.585 3.2135 -2.2141
v 18.4666 3.2135 -2.2141
v 10.953 2.6254 -2.2138
v 17.0985 2.6254 -2.2138
v 10.8775 -6.1722 -2.2137
v 16.517 5.3231 -2.2136
v 18.5238 -0.1763 -2.2136
v 7.7314 -0.0291 -2.2135
v 17.7096 -6.9481 -2.2135
v 10.3817 2.7442 -2.2131
v 17.6699 2.7442 -2.2131
v 15.8877 5.4392 -2.213
v 18.4695 0.1832 -2.2129
v 9.9042 -7.1764 -2.2128
v 17.5868 -6.8295 -2.2128
v 19.8405 -0.091 -2.2126
v 9.826 -7.4213 -2.2123
v 19.4274 0.4506 -2.2123
v 11.0812 -5.195 -2.2116
v 18.0333 -6.4604 -2.2115
v 18.1348 -7.447 -2.2115
v 19.7826 0.4697 -2.2111
v 9.5603 3.5909 -2.211
v 18.0875 -7.3259 -2.211
v 18.4913 3.5909 -2.211
v 9.6751 3.7841 -2.2109
v 18.3765 3.7841 -2.2109
v 9.5635 -6.9885 -2.2108
v 11.1009 -5.2057 -2.2108
v 18.3646 -7.2159 -2.2107
v 9.5342 3.36 -2.2106
v 18.5174 3.36 -2.2106
v 17.072 -6.1611 -2.2105
v 10.6719 -5.4943 -2.2104
v 9.2754 -0.1763 -2.2103
v 10.7053 2.6235 -2.2101
v 17.3463 2.6235 -2.2101
v 9.5476 3.5408 -2.21
v 18.504 3.5408 -2.21
v 9.3297 0.1832 -2.2096
v 9.8217 -6.5869 -2.2094
v 9.9949 -6.3848 -2.2092
v 17.9291 -7.1266 -2.2091
v 11.1224 -5.2182 -2.209
v 19.6071 0.4674 -2.209
v 20.1075 0.3885 -2.209
v 10.0883 -7.0386 -2.2088
v 17.5423 -5.8331 -2.2086
v 9.9131 3.0112 -2.2084
v 18.1385 3.0112 -2.2084
v 7.9587 -0.091 -2.2083
v 8.3718 0.4506 -2.2083
v 19.5103 -0.157 -2.2081
v 11.4951 5.1799 -2.208
v 18.3263 0.1083 -2.2078
v 18.3937 -7.1419 -2.2076
v 9.5671 3.2481 -2.2075
v 9.6951 -7.3251 -2.2075
v 18.3657 -0.1489 -2.2075
v 18.4845 3.2481 -2.2075
v 9.5408 3.5034 -2.2072
v 18.5108 3.5034 -2.2072
v 11.1459 -5.2332 -2.2071
v 11.0533 2.7668 -2.207
v 16.9983 2.7668 -2.207
v 8.0166 0.4697 -2.2068
v 9.5552 3.281 -2.2068
v 18.4218 -6.9526 -2.2068
v 18.4964 3.281 -2.2068
v 9.6955 3.7407 -2.2067
v 18.3561 3.7407 -2.2067
v 9.5875 -7.0781 -2.2066
v 9.6299 -6.77 -2.2061
v 10.9332 2.6042 -2.2058
v 17.1184 2.6042 -2.2058
v 18.1955 -7.4296 -2.2055
v 17.2556 -5.4991 -2.2054
v 19.2909 0.4292 -2.2054
v 9.5639 -6.9323 -2.205
v 10.0499 3.6014 -2.205
v 18.0017 3.6014 -2.205
v 8.1921 0.4674 -2.2048
v 18.2724 -7.3403 -2.2048
v 18.6614 -0.2011 -2.2048
v 19.3775 -0.1768 -2.2047
v 9.4729 0.1083 -2.2046
v 7.6917 0.3885 -2.2044
v 9.4334 -0.1489 -2.2043
v 18.3749 -6.7838 -2.2041
v 8.2889 -0.157 -2.204
v 11.572 5.1624 -2.2037
v 16.5298 5.4796 -2.2034
v 18.3771 -7.1689 -2.2032
v 9.9867 -7.1056 -2.2031
v 9.6296 -7.2105 -2.203
v 10.7985 3.1115 -2.2027
v 17.2531 3.1115 -2.2027
v 20.1276 0.0715 -2.2027
v 18.1123 -7.4186 -2.2026
v 11.1692 -5.2489 -2.2025
v 16.8867 -5.7307 -2.2025
v 19.9183 0.4547 -2.2024
v 18.3207 -7.2873 -2.202
v 9.789 -7.4306 -2.2019
v 8.5083 0.4292 -2.2015
v 9.1378 -0.2011 -2.2014
v 11.0541 -5.1803 -2.201
v 8.4216 -0.1768 -2.2007
v 10.2127 -6.9362 -2.2007
v 20.1488 0.2313 -2.2007
v 9.9232 3.6507 -2.2003
v 18.1283 3.6507 -2.2003
v 9.655 -7.2611 -2.2
v 10.3559 3.4281 -2.1995
v 17.6957 3.4281 -2.1995
v 18.4105 -7.0599 -2.1995
v 20.1162 0.351 -2.1995
v 9.7975 3.6869 -2.1992
v 18.254 3.6869 -2.1992
v 9.6082 -7.1159 -2.1991
v 18.5952 0.25 -2.1991
v 10.2035 3.5213 -2.1987
v 17.848 3.5213 -2.1987
v 9.5377 3.3998 -2.1986
v 18.5139 3.3998 -2.1986
v 9.9273 -6.4811 -2.1983
v 16.5296 5.4004 -2.1982
v 7.6716 0.0715 -2.1981
v 9.6727 3.1605 -2.1981
v 9.8342 -7.373 -2.1981
v 11.3862 5.2875 -2.1981
v 18.3788 3.1605 -2.1981
v 7.8809 0.4547 -2.198
v 18.3984 -6.8295 -2.1978
v 9.5884 -7.0425 -2.1976
v 10.4349 -6.7258 -2.1971
v 18.2448 -6.6794 -2.1971
v 10.5162 2.6778 -2.197
v 17.5354 2.6778 -2.197
v 11.0655 2.791 -2.1969
v 16.986 2.791 -2.1969
v 19.9677 -0.0487 -2.1969
v 10.0495 2.9271 -2.1968
v 18.0021 2.9271 -2.1968
v 20.0815 0.4043 -2.1964
v 11.0917 -5.7701 -2.1962
v 17.9574 -6.3742 -2.1962
v 7.6504 0.2313 -2.1961
v 11.1921 -5.2654 -2.1958
v 19.6829 -0.1221 -2.1958
v 9.2039 0.25 -2.1957
v 18.5334 -0.1982 -2.1957
v 10.5699 3.2884 -2.1956
v 17.4816 3.2884 -2.1956
v 10.913 2.5845 -2.1954
v 17.1386 2.5845 -2.1954
v 18.3313 -6.7523 -2.1954
v 18.0263 -7.1886 -2.1952
v 18.4721 0.207 -2.1951
v 7.683 0.351 -2.1949
v 10.3367 -6.8221 -2.1947
v 10.9348 2.9839 -2.1947
v 17.1168 2.9839 -2.1947
v 18.0816 -7.2291 -2.1946
v 9.579 3.6147 -2.1944
v 18.4725 3.6147 -2.1944
v 9.7209 -6.7034 -2.1943
v 18.3962 -7.096 -2.1943
v 18.3268 0.1353 -2.1942
v 18.404 -6.862 -2.1939
v 20.1106 0.0453 -2.1939
v 9.6515 3.7562 -2.1938
v 18.3742 -0.174 -2.1938
v 18.4001 3.7562 -2.1938
v 10.4703 3.3546 -2.1936
v 17.5813 3.3546 -2.1936
v 18.134 -6.5774 -2.1935
v 18.4092 -7.0192 -2.1935
v 17.8435 -7.0478 -2.1933
v 18.3371 -7.2423 -2.1932
v 9.8337 -7.2966 -2.193
v 10.1596 2.8593 -2.1928
v 17.892 2.8593 -2.1928
v 7.8315 -0.0487 -2.1924
v 9.2658 -0.1982 -2.1924
v 10.2576 2.8007 -2.1922
v 10.6761 3.2154 -2.1922
v 17.3755 3.2154 -2.1922
v 17.794 2.8007 -2.1922
v 9.5422 3.4385 -2.1921
v 18.5094 3.4385 -2.1921
v 9.8313 -7.2032 -2.192
v 11.6402 5.7944 -2.1919
v 7.7177 0.4043 -2.1918
v 9.3271 0.207 -2.1918
v 8.1163 -0.1221 -2.1916
v 9.4724 0.1353 -2.191
v 11.3628 5.4408 -2.1907
v 9.425 -0.174 -2.1906
v 9.5891 -7.0085 -2.1904
v 10.6878 2.6101 -2.19
v 17.3637 2.6101 -2.19
v 20.1318 0.1154 -2.1898
v 17.5002 -6.7275 -2.1897
v 7.6886 0.0453 -2.1893
v 9.7726 3.1034 -2.189
v 18.2789 3.1034 -2.189
v 16.4597 5.2677 -2.1889
v 16.8687 -5.7523 -2.1886
v 18.2931 -7.3102 -2.1883
v 18.404 -6.9004 -2.1881
v 9.5763 -6.8702 -2.188
v 16.2245 5.8145 -2.188
v 17.7204 -6.943 -2.1879
v 18.4068 -6.9723 -2.1878
v 11.2151 -5.283 -2.1877
v 10.6595 -5.4938 -2.1876
v 11.0271 -5.1668 -2.1875
v 20.0432 0.4166 -2.1875
v 10.0715 -7.0279 -2.1874
v 20.0863 0.0178 -2.1874
v 19.8488 -0.0774 -2.187
v 9.6126 -7.081 -2.1868
v 10.3683 2.7401 -2.1868
v 17.6833 2.7401 -2.1868
v 10.877 -6.1819 -2.1867
v 16.4463 5.6542 -2.1867
v 18.1676 -0.033 -2.1866
v 18.1721 -0.0624 -2.1866
v 19.7939 0.458 -2.1858
v 17.9435 -7.1173 -2.1857
v 9.8312 -6.5996 -2.1855
v 7.6674 0.1154 -2.1852
v 10.3892 -5.8405 -2.1852
v 20.1362 0.1568 -2.1852
v 9.6689 3.716 -2.1851
v 18.3826 3.716 -2.1851
v 18.4048 -6.9392 -2.185
v 17.5976 -6.8266 -2.1849
v 9.7256 -7.338 -2.1848
v 19.4381 0.4497 -2.1846
v 11.0762 2.8147 -2.1844
v 16.9754 2.8147 -2.1844
v 16.8663 -5.195 -2.1842
v 18.6717 -0.2194 -2.1842
v 9.552 3.4698 -2.1841
v 18.4995 3.4698 -2.1841
v 9.6299 3.7267 -2.184
v 11.3688 5.3631 -2.184
v 18.4217 3.7267 -2.184
v 17.07 -6.1722 -2.1839
v 18.1641 -0.0037 -2.1839
v 18.3424 -7.2098 -2.1838
v 9.6019 -6.821 -2.1837
v 16.8466 -5.2057 -2.1837
v 9.6316 -0.033 -2.1836
v 18.0278 -6.4701 -2.1836
v 18.1776 -0.0914 -2.1836
v 9.6271 -0.0624 -2.1835
v 18.3702 -7.1283 -2.1833
v 7.756 0.4166 -2.183
v 9.6347 -7.1498 -2.183
v 9.6996 3.6909 -2.183
v 18.352 3.6909 -2.183
v 7.7129 0.0178 -2.1829
v 9.5574 3.3221 -2.1829
v 18.4942 3.3221 -2.1829
v 10.0016 -6.3969 -2.1828
v 7.9504 -0.0774 -2.1826
v 10.8927 2.5665 -2.1826
v 17.1588 2.5665 -2.1826
v 20.0934 0.366 -2.1825
v 20.1161 0.3059 -2.1824
v 18.0966 -7.2679 -2.1823
v 19.6186 0.4612 -2.1822
v 16.8251 -5.2182 -2.1821
v 8.0053 0.458 -2.1815
v 9.8764 -7.1553 -2.1814
v 18.1033 -7.3787 -2.1811
v 20.1355 0.2034 -2.1811
v 9.6352 -0.0037 -2.1809
v 11.9817 5.3884 -2.1809
v 9.1276 -0.2194 -2.1808
v 9.5893 -6.9581 -2.1807
v 7.663 0.1568 -2.1806
v 9.6216 -0.0914 -2.1806
v 9.9072 3.0204 -2.1806
v 18.1443 3.0204 -2.1806
v 19.5196 -0.1527 -2.1806
v 8.3611 0.4497 -2.1805
v 16.8015 -5.2332 -2.1804
v 11.4333 5.6198 -2.1803
v 9.6547 -7.2184 -2.1802
v 9.967 -7.0912 -2.1802
v 19.9294 0.4382 -2.1801
v 9.8194 -7.2442 -2.1798
v 10.0347 3.6001 -2.1792
v 18.0168 3.6001 -2.1792
v 9.6126 3.6788 -2.1791
v 18.439 3.6788 -2.1791
v 17.5517 -5.8358 -2.1788
v 18.1614 0.0253 -2.1786
v 18.3284 0.1606 -2.1785
v 18.1838 -0.12 -2.1782
v 10.799 3.1283 -2.1781
v 17.2525 3.1283 -2.1781
v 17.2756 -5.4943 -2.1781
v 18.0967 -7.3246 -2.1781
v 18.3833 -0.1977 -2.1781
v 8.1806 0.4612 -2.178
v 7.7058 0.366 -2.1779
v 7.6831 0.3059 -2.1778
v 18.6 0.2699 -2.1778
v 20.1262 0.2544 -2.1778
v 18.5433 -0.2191 -2.1776
v 19.3008 0.4308 -2.1776
v 10.1963 -6.9276 -2.1775
v 19.3872 -0.1757 -2.1775
v 11.2371 -5.3011 -2.1774
v 9.9059 3.6448 -2.1768
v 18.1456 3.6448 -2.1768
v 7.6637 0.2034 -2.1765
v 8.2796 -0.1527 -2.1765
v 16.3865 5.2287 -2.1762
v 16.7782 -5.2489 -2.1762
v 18.3184 -7.2505 -2.176
v 9.6473 -6.7918 -2.1759
v 7.8698 0.4382 -2.1756
v 9.6378 0.0253 -2.1756
v 9.615 -7.0415 -2.1755
v 11.1027 -5.7874 -2.1755
v 18.347 -7.1706 -2.1755
v 9.4708 0.1606 -2.1754
v 15.9103 5.3776 -2.1754
v 9.5662 3.5024 -2.1753
v 18.2026 -7.4082 -2.1753
v 18.4854 3.5024 -2.1753
v 9.6154 -0.12 -2.1752
v 18.4758 0.229 -2.1752
v 16.1325 5.2162 -2.1751
v 9.4159 -0.1977 -2.1749
v 19.9752 -0.0299 -2.1749
v 9.5712 3.2897 -2.1748
v 18.4803 3.2897 -2.1748
v 9.1992 0.2699 -2.1744
v 9.2559 -0.2191 -2.1743
v 11.4476 5.238 -2.1743
v 9.8102 -7.3383 -2.1742
v 20.1132 0.093 -2.1742
v 9.5783 3.5447 -2.1739
v 18.4732 3.5447 -2.1739
v 8.4984 0.4308 -2.1736
v 9.5862 3.2557 -2.1736
v 18.4654 3.2557 -2.1736
v 8.412 -0.1757 -2.1735
v 16.8933 -5.1803 -2.1733
v 7.673 0.2544 -2.1732
v 9.9368 -6.4933 -2.1731
v 10.939 3.0044 -2.1731
v 17.1126 3.0044 -2.1731
v 20.0339 -0.0032 -2.1729
v 18.3831 -7.0418 -2.1728
v 11.0013 -5.1551 -2.1723
v 9.3234 0.229 -2.172
v 9.7327 -6.7161 -2.1718
v 10.5009 2.6706 -2.1716
v 17.5507 2.6706 -2.1716
v 9.5912 3.5844 -2.1714
v 10.3469 3.4357 -2.1714
v 17.7047 3.4357 -2.1714
v 18.2366 -6.6888 -2.1714
v 18.4604 3.5844 -2.1714
v 10.1912 3.5243 -2.1713
v 17.8603 3.5243 -2.1713
v 18.0433 -7.1764 -2.1712
v 10.4204 -6.7223 -2.1709
v 18.2263 -7.3656 -2.1709
v 9.6038 3.6264 -2.1708
v 9.6483 3.6924 -2.1708
v 18.4033 3.6924 -2.1708
v 18.4477 3.6264 -2.1708
v 7.824 -0.0299 -2.1704
v 18.1598 0.0542 -2.1702
v 11.7744 5.2127 -2.1701
v 18.191 -0.1476 -2.17
v 16.7552 -5.2654 -2.1698
v 18.3621 -6.8007 -2.1698
v 11.0851 2.8378 -2.1697
v 16.9665 2.8378 -2.1697
v 18.1215 -7.4213 -2.1697
v 7.686 0.093 -2.1696
v 9.5591 3.3624 -2.1695
v 10.3211 -6.8158 -2.1695
v 18.4924 3.3624 -2.1695
v 20.0656 0.3817 -2.1695
v 17.8591 -7.0386 -2.1694
v 18.3855 -6.8457 -2.1693
v 16.8556 -5.7701 -2.1689
v 10.0415 2.9331 -2.1687
v 17.9525 -6.3848 -2.1687
v 18.0101 2.9331 -2.1687
v 9.7693 3.6697 -2.1686
v 18.2822 3.6697 -2.1686
v 7.7653 -0.0032 -2.1684
v 9.794 -7.3785 -2.1684
v 19.6914 -0.1111 -2.1682
v 10.671 2.5989 -2.168
v 17.3806 2.5989 -2.168
v 9.5603 3.4423 -2.1677
v 18.4913 3.4423 -2.1677
v 10.8725 2.5502 -2.1675
v 17.1791 2.5502 -2.1675
v 10.5648 3.2992 -2.1673
v 17.4867 3.2992 -2.1673
v 9.6394 0.0542 -2.1672
v 9.6083 -0.1476 -2.1669
v 9.6267 3.2115 -2.1669
v 18.4249 3.2115 -2.1669
v 18.1257 -6.5869 -2.1668
v 10.0525 -7.0149 -2.1667
v 16.4871 5.3432 -2.1666
v 9.6416 -7.0882 -2.1657
v 9.6952 -7.2623 -2.1657
v 9.6606 -7.1838 -2.1655
v 9.8134 -7.2936 -2.1653
v 10.673 3.2281 -2.1651
v 17.3786 3.2281 -2.1651
v 18.3839 -6.9885 -2.1651
v 10.4633 3.3636 -2.165
v 17.5883 3.3636 -2.165
v 7.7337 0.3817 -2.1649
v 9.7679 3.117 -2.1649
v 18.2837 3.117 -2.1649
v 10.1496 2.8623 -2.1646
v 17.9019 2.8623 -2.1646
v 10.2477 2.8023 -2.1645
v 17.8039 2.8023 -2.1645
v 9.8292 -7.1593 -2.1643
v 8.1078 -0.1111 -2.164
v 10.6493 -5.495 -2.1635
v 9.7559 -7.3486 -2.1634
v 18.2522 -7.3251 -2.1634
v 11.5231 5.2056 -2.1633
v 9.9488 -7.0777 -2.1631
v 17.7347 -6.9362 -2.1628
v 19.8565 -0.0611 -2.1626
v 9.8428 -6.6127 -2.1625
v 11.2559 -5.3177 -2.1624
v 17.9606 -7.1056 -2.1624
v 20.0926 0.0682 -2.1623
v 9.5998 -6.9012 -2.1621
v 16.7321 -5.283 -2.162
v 19.8051 0.4437 -2.162
v 17.5124 -6.7258 -2.1619
v 20.1181 0.1397 -2.1615
v 18.3174 -6.77 -2.1612
v 18.3598 -7.0781 -2.1612
v 18.3309 0.1844 -2.1607
v 18.6821 -0.2345 -2.1607
v 9.6161 -6.9792 -2.1605
v 9.7972 -7.2247 -2.1604
v 18.3928 -0.2196 -2.1602
v 19.9404 0.4194 -2.16
v 10.8744 -6.1903 -2.1598
v 10.3561 2.7385 -2.1596
v 17.6955 2.7385 -2.1596
v 16.9201 -5.1668 -2.1595
v 9.6803 -7.2187 -2.1594
v 18.1988 -0.1742 -2.1593
v 18.3834 -6.9323 -2.1593
v 9.6272 3.6471 -2.159
v 18.1593 0.0823 -2.159
v 18.4244 3.6471 -2.159
v 9.6073 -6.941 -2.1589
v 18.1583 -7.4306 -2.1589
v 17.6106 -6.8221 -2.1583
v 7.9427 -0.0611 -2.1582
v 18.3177 -7.2105 -2.1581
v 10.0114 -6.4093 -2.158
v 7.7066 0.0682 -2.1577
v 7.9941 0.4437 -2.1577
v 9.4683 0.1844 -2.1576
v 9.1171 -0.2345 -2.1573
v 10.3869 -5.8472 -2.1573
v 19.4493 0.4462 -2.1571
v 9.4064 -0.2196 -2.157
v 7.6811 0.1397 -2.1569
v 18.02 -6.4811 -2.1569
v 20.0777 0.3396 -2.1569
v 17.0702 -6.1819 -2.1568
v 18.5535 -0.2371 -2.1565
v 9.6004 -0.1742 -2.1563
v 9.6227 -6.8444 -2.1563
v 19.6303 0.4522 -2.1563
v 10.1784 -6.9173 -2.1562
v 9.64 0.0823 -2.156
v 20.1036 0.2794 -2.156
v 7.8588 0.4194 -2.1556
v 18.113 -7.373 -2.1556
v 9.5665 3.4065 -2.1555
v 18.4851 3.4065 -2.1555
v 10.9771 -5.1452 -2.1554
v 18.2922 -7.2611 -2.1554
v 17.2877 -5.4938 -2.1551
v 9.8878 3.6366 -2.1549
v 18.1638 3.6366 -2.1549
v 18.6056 0.2874 -2.1549
v 9.6439 -7.0464 -2.1548
v 9.7915 -7.171 -2.1547
v 10.0186 3.5962 -2.1544
v 18.033 3.5962 -2.1544
v 18.3391 -7.1159 -2.1539
v 18.4803 0.2488 -2.1537
v 9.9021 3.0317 -2.1535
v 18.1495 3.0317 -2.1535
v 9.2457 -0.2371 -2.1532
v 8.3499 0.4462 -2.153
v 11.4161 5.311 -2.1529
v 9.6629 3.6581 -2.1528
v 18.3887 3.6581 -2.1528
v 11.0922 2.86 -2.1527
v 16.9594 2.86 -2.1527
v 19.5284 -0.145 -2.1525
v 9.5717 3.3333 -2.1524
v 18.4799 3.3333 -2.1524
v 7.7215 0.3396 -2.1523
v 10.7978 3.1431 -2.1523
v 17.2538 3.1431 -2.1523
v 18.3588 -7.0425 -2.1522
v 8.1689 0.4522 -2.1521
v 16.71 -5.3011 -2.1519
v 9.1936 0.2874 -2.1515
v 7.6956 0.2794 -2.1514
v 9.7462 -6.7306 -2.1514
v 20.0102 0.3885 -2.1509
v 9.6691 3.1958 -2.1508
v 18.3825 3.1958 -2.1508
v 18.1135 -7.2966 -2.1505
v 18.2263 -6.7034 -2.1505
v 9.3189 0.2488 -2.1504
v 11.5839 5.7718 -2.1502
v 10.8522 2.5354 -2.1501
v 17.1994 2.5354 -2.1501
v 10.9414 3.0233 -2.15
v 17.1102 3.0233 -2.15
v 18.1159 -7.2032 -2.1496
v 11.1083 -5.8004 -2.1495
v 17.5579 -5.8405 -2.1495
v 19.3115 0.4301 -2.1495
v 19.3964 -0.1713 -2.1495
v 9.7849 -7.3188 -2.1494
v 9.6755 -7.1306 -2.1493
v 9.949 -6.5057 -2.1493
v 9.7024 3.654 -2.1491
v 18.3492 3.654 -2.1491
v 8.2709 -0.145 -2.1484
v 16.2847 5.7949 -2.1484
v 16.8444 -5.7874 -2.1484
v 9.6688 -6.8152 -2.1483
v 16.469 5.5921 -2.1482
v 17.8756 -7.0279 -2.1478
v 11.1818 -5.0569 -2.1477
v 10.0323 -7.0002 -2.1476
v 9.7275 -7.2873 -2.1472
v 9.7874 -7.2679 -2.1469
v 7.789 0.3885 -2.1464
v 11.1596 -5.0452 -2.1463
v 10.3037 -6.8081 -2.1462
v 9.8359 -7.1224 -2.1461
v 18.2074 -0.1992 -2.1456
v 8.4029 -0.1713 -2.1455
v 8.4877 0.4301 -2.1455
v 10.4037 -6.7166 -2.1455
v 11.2032 -5.0689 -2.1455
v 18.1598 0.1093 -2.1454
v 10.4872 2.6664 -2.1453
v 17.5643 2.6664 -2.1453
v 19.9842 0.0022 -2.1453
v 11.1405 2.5695 -2.145
v 16.9111 2.5695 -2.145
v 18.3581 -7.0085 -2.145
v 11.2281 -5.0843 -2.1448
v 20.0969 0.1176 -2.1447
v 10.6553 2.5905 -2.1446
v 17.3963 2.5905 -2.1446
v 10.1775 3.5251 -2.1445
v 17.8741 3.5251 -2.1445
v 9.6463 -7.0077 -2.1444
v 11.161 2.591 -2.1444
v 16.8906 2.591 -2.1444
v 9.5872 3.3 -2.1441
v 18.4644 3.3 -2.1441
v 16.9457 -5.1551 -2.1439
v 9.927 -7.0598 -2.1435
v 10.3363 3.441 -2.1435
v 17.7152 3.441 -2.1435
v 9.6749 -7.09 -2.1432
v 11.1187 2.5487 -2.1431
v 16.9329 2.5487 -2.1431
v 18.1159 -6.5996 -2.143
v 9.5918 -0.1992 -2.1425
v 9.6395 0.1093 -2.1424
v 9.7675 -7.1973 -2.1424
v 17.9455 -6.3969 -2.1424
v 18.3708 -6.8702 -2.1424
v 19.6992 -0.0978 -2.1423
v 9.5817 3.4524 -2.1421
v 18.4699 3.4524 -2.1421
v 9.7406 3.6479 -2.1418
v 18.3109 3.6479 -2.1418
v 18.3345 -7.081 -2.1417
v 11.1799 2.6133 -2.1415
v 16.8717 2.6133 -2.1415
v 18.4027 -0.2402 -2.1414
v 18.2215 -7.338 -2.141
v 19.9501 0.3982 -2.141
v 18.3345 0.2062 -2.1409
v 7.8151 0.0022 -2.1408
v 10.0356 2.9419 -2.1407
v 18.0159 2.9419 -2.1407
v 9.6394 -6.9698 -2.1404
v 11.2516 -5.0998 -2.1404
v 19.8164 0.4272 -2.1402
v 7.7023 0.1176 -2.1401
v 11.4169 5.5581 -2.1401
v 11.269 -5.3307 -2.1398
v 19.8635 -0.0423 -2.1398
v 9.7667 3.134 -2.1397
v 18.2848 3.134 -2.1397
v 20.0447 0.0443 -2.1396
v 17.7508 -6.9276 -2.1395
v 18.0706 -7.1553 -2.1395
v 10.9572 -5.1385 -2.1394
v 17.9801 -7.0912 -2.1394
v 9.6322 -6.9299 -2.1392
v 9.6072 3.5453 -2.1389
v 9.8571 -6.6241 -2.1389
v 18.4444 3.5453 -2.1389
v 10.558 3.308 -2.1387
v 11.0956 2.5289 -2.1387
v 16.9559 2.5289 -2.1387
v 17.4935 3.308 -2.1387
v 18.3451 -6.821 -2.1385
v 9.3965 -0.2402 -2.1382
v 8.1 -0.0978 -2.1381
v 18.3123 -7.1498 -2.1381
v 11.9489 5.337 -2.1379
v 9.4648 0.2062 -2.1377
v 20.0804 0.2966 -2.1374
v 10.6681 3.2388 -2.1372
v 17.3835 3.2388 -2.1372
v 18.1276 -7.2442 -2.1372
v 10.1596 -6.9056 -2.1371
v 16.691 -5.3177 -2.1371
v 11.1329 -5.0317 -2.137
v 9.7036 -7.1721 -2.1367
v 7.8491 0.3982 -2.1366
v 9.6414 3.6154 -2.1366
v 18.4102 3.6154 -2.1366
v 10.1417 2.8682 -2.1364
v 17.9099 2.8682 -2.1364
v 10.2374 2.805 -2.1362
v 17.8142 2.805 -2.1362
v 11.1971 2.6359 -2.1361
v 16.1971 5.2173 -2.1361
v 16.8544 2.6359 -2.1361
v 9.6452 -6.8685 -2.1359
v 10.4544 3.3711 -2.1359
v 17.5972 3.3711 -2.1359
v 7.9828 0.4272 -2.1358
v 20.1013 0.1678 -2.1358
v 9.7614 -6.7491 -2.1357
v 17.5266 -6.7223 -2.1356
v 18.2923 -7.2184 -2.1356
v 7.9357 -0.0423 -2.1355
v 18.3578 -6.9581 -2.1353
v 18.6927 -0.2468 -2.1353
v 9.7888 -7.1253 -2.1352
v 12.0222 5.7189 -2.1352
v 7.7546 0.0443 -2.1351
v 9.7594 -7.2394 -2.1351
v 9.6233 3.579 -2.135
v 9.6748 -7.0478 -2.135
v 18.4283 3.5789 -2.135
v 10.0249 -6.4216 -2.1348
v 9.5982 3.4986 -2.1347
v 18.4533 3.4986 -2.1347
v 11.9746 5.7774 -2.1345
v 15.949 5.327 -2.1345
v 9.8693 3.6254 -2.1339
v 18.1823 3.6254 -2.1339
v 11.0975 2.8813 -2.1338
v 16.9541 2.8813 -2.1338
v 10.8697 -6.1972 -2.1336
v 11.2746 -5.116 -2.1335
v 18.5639 -0.2525 -2.1335
v 10.6354 -5.4958 -2.1334
v 17.6259 -6.8158 -2.1329
v 7.7189 0.2966 -2.1328
v 9.7426 -7.1737 -2.1323
v 11.0718 2.5104 -2.1321
v 16.9798 2.5104 -2.1321
v 9.1065 -0.2468 -2.1319
v 10.346 2.7402 -2.1319
v 17.7055 2.7402 -2.1319
v 18.0101 -6.4933 -2.1319
v 9.9072 -7.0444 -2.1317
v 18.1368 -7.3383 -2.1314
v 7.698 0.1678 -2.1313
v 19.6414 0.4403 -2.1313
v 18.2996 -6.7918 -2.1312
v 17.2976 -5.495 -2.1309
v 10.8324 2.5228 -2.1308
v 17.2192 2.5228 -2.1308
v 9.7321 -7.2119 -2.1306
v 10.0016 3.5895 -2.1306
v 18.05 3.5895 -2.1306
v 18.4857 0.2662 -2.1306
v 9.7079 -7.1347 -2.1305
v 10.0113 -6.9838 -2.1305
v 18.332 -7.0415 -2.1304
v 18.1612 0.1344 -2.1303
v 9.2353 -0.2525 -2.1302
v 19.4603 0.4394 -2.1302
v 20.0872 0.2588 -2.1302
v 18.2166 -0.2228 -2.1301
v 17.0725 -6.1903 -2.1299
v 20.0964 0.217 -2.1299
v 20.0236 0.3519 -2.1296
v 18.6124 0.3034 -2.1295
v 9.7499 -7.134 -2.1293
v 11.7122 5.21 -2.1293
v 10.3854 -5.8553 -2.1285
v 11.2125 2.6587 -2.1283
v 16.8391 2.6587 -2.1283
v 9.8977 3.0446 -2.1281
v 17.9762 -0.0608 -2.1281
v 18.1539 3.0446 -2.1281
v 18.2143 -6.7161 -2.1281
v 17.981 -0.0893 -2.128
v 9.3135 0.2662 -2.1274
v 9.6253 3.2563 -2.1274
v 18.4263 3.2563 -2.1274
v 9.638 0.1344 -2.1272
v 8.1578 0.4403 -2.1271
v 9.5827 -0.2228 -2.127
v 17.8944 -7.0149 -2.1269
v 9.6727 3.6199 -2.1268
v 18.3789 3.6199 -2.1268
v 11.2987 -5.1342 -2.1267
v 16.9697 -5.1452 -2.1267
v 8.339 0.4394 -2.1262
v 9.1869 0.3034 -2.1262
v 9.6719 -7.006 -2.1262
v 9.9646 -6.5174 -2.1262
v 9.711 -7.0908 -2.1258
v 12.0544 5.6517 -2.1258
v 7.7121 0.2588 -2.1257
v 10.942 3.04 -2.1257
v 17.1096 3.04 -2.1257
v 17.9725 -0.0324 -2.1256
v 18.1529 -7.3785 -2.1255
v 10.285 -6.7989 -2.1254
v 10.7948 3.1559 -2.1254
v 17.2568 3.1559 -2.1254
v 7.7028 0.217 -2.1253
v 9.8183 -0.0893 -2.1252
v 9.8231 -0.0608 -2.1252
v 17.987 -0.1174 -2.1252
v 7.7757 0.3519 -2.1251
v 19.5366 -0.1342 -2.1248
v 9.7781 -6.7705 -2.1241
v 19.9591 0.3751 -2.124
v 10.9414 -5.1346 -2.1239
v 11.1051 -5.0186 -2.1236
v 11.1123 -5.813 -2.1235
v 11.9165 5.8235 -2.1235
v 9.8706 -6.6448 -2.1234
v 9.5886 3.3479 -2.1233
v 18.463 3.3479 -2.1233
v 11.0474 2.4934 -2.1231
v 17.0042 2.4934 -2.1231
v 9.8267 -0.0324 -2.1227
v 18.1335 -7.2936 -2.1226
v 9.703 -6.8537 -2.1225
v 16.8384 -5.8004 -2.1224
v 9.6663 -6.9641 -2.1223
v 9.8123 -0.1174 -2.1223
v 10.3853 -6.7097 -2.1223
v 17.998 -7.0777 -2.122
v 19.4049 -0.164 -2.1219
v 18.1177 -7.1593 -2.1218
v 19.3226 0.4266 -2.1217
v 17.5599 -5.8472 -2.1216
v 18.2516 -7.2623 -2.1216
v 16.765 -5.0569 -2.1215
v 9.7945 -7.084 -2.1213
v 18.2862 -7.1838 -2.121
v 18.3053 -7.0882 -2.121
v 8.2626 -0.1342 -2.1207
v 15.8472 5.7068 -2.1207
v 17.9701 -0.0041 -2.1202
v 15.8909 5.7696 -2.1201
v 18.104 -6.6127 -2.1201
v 18.4129 -0.258 -2.1201
v 18.191 -7.3486 -2.12
v 17.9941 -0.1451 -2.1199
v 19.8272 0.4083 -2.1199
v 16.7871 -5.0452 -2.1198
v 7.8402 0.3751 -2.1196
v 16.7436 -5.0689 -2.1196
v 10.6398 2.5835 -2.1194
v 17.4117 2.5835 -2.1194
v 9.7516 -7.0898 -2.1193
v 16.7186 -5.0843 -2.1191
v 18.3389 0.2261 -2.1191
v 9.7141 3.6193 -2.119
v 10.139 -6.8916 -2.119
v 18.3375 3.6193 -2.119
v 19.8697 -0.0215 -2.119
v 10.1627 3.5232 -2.1188
v 17.8888 3.5232 -2.1188
v 9.6722 -6.8973 -2.1183
v 10.4752 2.665 -2.1183
v 11.2258 2.6816 -2.1183
v 16.8258 2.6816 -2.1183
v 17.5764 2.665 -2.1183
v 9.8848 -7.0252 -2.1182
v 11.3222 -5.1531 -2.118
v 8.3943 -0.164 -2.1179
v 17.7684 -6.9173 -2.1179
v 8.4767 0.4266 -2.1178
v 17.9354 -6.4093 -2.1177
v 9.7641 3.152 -2.1176
v 18.2875 3.152 -2.1176
v 18.1496 -7.2247 -2.1175
v 9.8291 -0.0041 -2.1174
v 9.9903 -6.9674 -2.1174
v 19.7065 -0.0816 -2.1172
v 11.2819 -5.3447 -2.1171
v 9.8052 -0.1451 -2.117
v 9.3863 -0.258 -2.1169
v 9.627 3.5466 -2.1169
v 18.4246 3.5466 -2.1169
v 18.347 -6.9012 -2.1168
v 9.602 3.462 -2.1163
v 18.4496 3.462 -2.1163
v 9.7099 -7.0471 -2.1162
v 10.3244 3.4433 -2.1161
v 17.7272 3.4433 -2.1161
v 9.4603 0.2261 -2.116
v 7.972 0.4083 -2.1156
v 18.3307 -6.9792 -2.1155
v 18.2665 -7.2187 -2.1151
v 9.6477 3.5807 -2.115
v 16.6951 -5.0998 -2.115
v 18.4038 3.5807 -2.115
v 20.051 0.0979 -2.115
v 7.9296 -0.0215 -2.1147
v 16.6777 -5.3307 -2.1147
v 9.8508 3.6112 -2.1142
v 18.2008 3.6112 -2.1142
v 16.4719 5.5239 -2.114
v 18.3395 -6.941 -2.1137
v 10.0311 2.9531 -2.1132
v 10.0414 -6.4342 -2.1132
v 18.0205 2.9531 -2.1132
v 19.9935 0.0516 -2.1132
v 8.0928 -0.0816 -2.113
v 20.0346 0.3122 -2.113
v 11.1008 2.9014 -2.1129
v 16.9507 2.9014 -2.1129
v 18.1637 0.158 -2.1127
v 9.7961 -6.7903 -2.1125
v 17.969 0.0236 -2.1122
v 18.2263 -0.2446 -2.1121
v 9.6667 3.2402 -2.112
v 18.3848 3.2402 -2.112
v 11.0225 2.4779 -2.1119
v 17.0291 2.4779 -2.1119
v 15.82 5.6362 -2.1118
v 18.0022 -0.172 -2.1118
v 18.1552 -7.171 -2.1118
v 18.3241 -6.8444 -2.1113
v 7.7482 0.0979 -2.1105
v 16.9894 -5.1385 -2.1105
v 9.7048 -7.0036 -2.1104
v 18.7032 -0.2574 -2.1104
v 16.8137 -5.0317 -2.1103
v 18.3028 -7.0464 -2.1101
v 17.543 -6.7166 -2.1099
v 9.863 -7.0068 -2.1098
v 10.8134 2.5127 -2.1098
v 15.9466 5.8203 -2.1098
v 17.2382 2.5127 -2.1098
v 9.6355 0.158 -2.1097
v 9.8858 -6.6658 -2.1097
v 10.5494 3.3148 -2.1095
v 17.5021 3.3148 -2.1095
v 17.643 -6.8081 -2.1095
v 9.8302 0.0236 -2.1093
v 9.573 -0.2446 -2.1091
v 9.797 -0.172 -2.109
v 9.9752 -6.5386 -2.109
v 10.6615 3.2473 -2.109
v 11.0792 -5.0076 -2.109
v 17.3901 3.2473 -2.109
v 7.8058 0.0516 -2.1087
v 7.7647 0.3122 -2.1085
v 9.9838 3.5805 -2.1084
v 10.1352 2.8765 -2.1084
v 16.672 -5.116 -2.1084
v 17.9163 2.8765 -2.1084
v 18.0677 3.5805 -2.1084
v 17.9977 -6.5057 -2.1082
v 18.5745 -0.2649 -2.1082
v 10.2291 2.8107 -2.108
v 17.8225 2.8107 -2.108
v 18.2005 -6.7306 -2.1079
v 17.9144 -7.0002 -2.1076
v 19.6525 0.4258 -2.1076
v 16.3374 5.7594 -2.1074
v 10.444 3.3761 -2.1073
v 17.6076 3.3761 -2.1073
v 11.5363 5.7341 -2.1071
v 9.0961 -0.2574 -2.107
v 9.5974 3.3927 -2.1069
v 18.4541 3.3927 -2.1069
v 10.2653 -6.7882 -2.1067
v 12.0699 5.5814 -2.1066
v 18.1618 -7.3188 -2.1063
v 9.7531 -7.0389 -2.106
v 11.237 2.7042 -2.106
v 16.2652 5.2358 -2.106
v 16.8146 2.7042 -2.106
v 9.9682 -6.949 -2.1055
v 18.2712 -7.1306 -2.105
v 9.6259 3.2955 -2.1049
v 18.4257 3.2955 -2.1049
v 9.2248 -0.2649 -2.1048
v 11.4203 5.4918 -2.1047
v 9.8154 -6.8119 -2.1046
v 18.4925 0.2826 -2.1045
v 9.7419 -6.8933 -2.1042
v 19.4713 0.4299 -2.1042
v 10.8605 -6.1997 -2.1039
v 18.1593 -7.2679 -2.1038
v 18.2778 -6.8152 -2.1038
v 20.053 0.141 -2.1038
v 10.3357 2.7429 -2.1037
v 17.7159 2.7429 -2.1037
v 17.0768 -6.1972 -2.1036
v 18.1108 -7.1224 -2.1036
v 18.2192 -7.2873 -2.1035
v 8.1468 0.4258 -2.1034
v 19.9711 0.3371 -2.1034
v 9.8954 3.06 -2.1032
v 18.1562 3.06 -2.1032
v 10.1179 -6.876 -2.1031
v 9.712 -6.9372 -2.103
v 11.8503 5.8543 -2.103
v 18.0196 -7.0598 -2.1022
v 18.6203 0.3176 -2.1022
v 10.389 -5.8653 -2.102
v 10.6227 -5.4981 -2.102
v 16.6478 -5.1342 -2.102
v 11.3399 -5.1689 -2.1018
v 20.0429 0.2697 -2.1016
v 10.3656 -6.7014 -2.1015
v 18.0113 -0.1979 -2.1014
v 17.9692 0.0509 -2.1013
v 9.3067 0.2826 -2.1012
v 19.8369 0.387 -2.1011
v 17.3111 -5.4958 -2.1006
v 19.8744 0.0008 -2.1003
v 9.8397 -6.9849 -2.1002
v 8.328 0.4299 -2.1001
v 10.9408 3.0549 -2.1001
v 17.1108 3.0549 -2.1001
v 9.6329 3.5095 -2.0998
v 18.4187 3.5095 -2.0998
v 18.3003 -7.0077 -2.0997
v 7.7462 0.141 -2.0992
v 18.1791 -7.1973 -2.0991
v 19.544 -0.1213 -2.099
v 7.8281 0.3371 -2.0989
v 18.2717 -7.09 -2.0989
v 9.1789 0.3176 -2.0988
v 9.7549 -6.9785 -2.0986
v 17.787 -6.9056 -2.0986
v 9.788 -0.1979 -2.0985
v 9.8301 0.0509 -2.0985
v 10.9188 -5.1283 -2.0985
v 10.9975 2.464 -2.0985
v 17.0541 2.464 -2.0985
v 9.8311 3.5969 -2.0982
v 18.2204 3.5969 -2.0982
v 9.6099 3.4291 -2.0977
v 9.684 3.5762 -2.0977
v 10.79 3.1666 -2.0977
v 17.2616 3.1666 -2.0977
v 18.3675 3.5762 -2.0977
v 18.4417 3.4291 -2.0977
v 11.6451 5.2241 -2.0976
v 9.9027 -6.6867 -2.0975
v 20.0527 0.1814 -2.0972
v 7.7564 0.2697 -2.0971
v 9.7844 -6.9348 -2.0969
v 7.9624 0.387 -2.0967
v 18.0894 -6.6241 -2.0967
v 18.4234 -0.2733 -2.0967
v 16.8341 -5.813 -2.0965
v 16.8413 -5.0186 -2.0965
v 9.6531 3.5468 -2.0963
v 9.9458 -6.9298 -2.0963
v 18.3985 3.5468 -2.0963
v 20.0491 0.2258 -2.0962
v 7.9249 0.0008 -2.0959
v 11.1132 -5.8235 -2.0959
v 9.8172 -6.9643 -2.0957
v 18.3444 0.2437 -2.0957
v 18.3072 -6.9698 -2.0956
v 9.7643 3.1733 -2.0955
v 18.2873 3.1733 -2.0955
v 19.333 0.4194 -2.095
v 8.2552 -0.1213 -2.0949
v 9.8356 -6.8299 -2.0949
v 17.0051 -5.1346 -2.0948
v 11.2947 -5.3598 -2.0947
v 17.9216 -6.4216 -2.0946
v 10.0494 -6.4549 -2.0943
v 11.9022 5.2987 -2.0943
v 18.3144 -6.9299 -2.0943
v 19.413 -0.1533 -2.0941
v 9.6218 3.4641 -2.094
v 10.1469 3.5186 -2.094
v 17.9047 3.5186 -2.094
v 18.4298 3.4641 -2.094
v 15.8104 5.5634 -2.0937
v 16.6242 -5.1531 -2.0936
v 9.3759 -0.2733 -2.0935
v 19.7132 -0.0625 -2.0935
v 10.626 2.5796 -2.0934
v 17.4256 2.5796 -2.0934
v 9.9886 -6.5591 -2.0932
v 16.0007 5.2907 -2.0931
v 18.2364 -0.2648 -2.093
v 18.1673 0.1799 -2.0929
v 7.7466 0.1814 -2.0927
v 17.5611 -5.8553 -2.0927
v 18.243 -7.1721 -2.0926
v 9.4549 0.2437 -2.0925
v 18.1851 -6.7491 -2.0924
v 16.6645 -5.3447 -2.0922
v 18.1577 -7.1253 -2.0922
v 11.0539 -4.9981 -2.0919
v 7.7501 0.2258 -2.0917
v 11.2459 2.7265 -2.0917
v 16.8057 2.7265 -2.0917
v 18.1871 -7.2394 -2.0917
v 9.8568 -6.8516 -2.0914
v 18.3013 -6.8685 -2.0911
v 8.4662 0.4194 -2.091
v 16.4595 5.4527 -2.0908
v 10.4647 2.6663 -2.0907
v 17.5869 2.6663 -2.0907
v 18.2717 -7.0478 -2.0907
v 11.1023 2.9198 -2.0906
v 16.0119 5.8561 -2.0906
v 16.9493 2.9198 -2.0906
v 19.9983 0.1065 -2.0905
v 17.9352 -6.9838 -2.0902
v 9.9232 -6.91 -2.0901
v 18.0393 -7.0444 -2.0901
v 8.3863 -0.1533 -2.09
v 9.5629 -0.2648 -2.0899
v 9.6319 0.1799 -2.0899
v 10.2443 -6.7757 -2.0899
v 10.0964 -6.8594 -2.0898
v 10.3111 3.4432 -2.0893
v 17.7405 3.4432 -2.0893
v 8.0861 -0.0625 -2.0892
v 19.983 0.2971 -2.0892
v 18.2038 -7.1737 -2.0887
v 9.6278 3.3326 -2.0886
v 17.9706 0.0769 -2.0886
v 18.4237 3.3326 -2.0886
v 17.6614 -6.7989 -2.0884
v 18.0213 -0.2224 -2.0884
v 9.901 -6.8912 -2.0882
v 9.8787 -6.8711 -2.088
v 9.9653 3.5695 -2.0879
v 18.0863 3.5695 -2.0879
v 10.7951 2.5048 -2.0872
v 17.2564 2.5048 -2.0872
v 10.0265 2.9652 -2.0871
v 18.0251 2.9652 -2.0871
v 18.2144 -7.2119 -2.0869
v 17.5611 -6.7097 -2.0865
v 18.2385 -7.1347 -2.0865
v 7.8009 0.1065 -2.086
v 18.1965 -7.134 -2.0859
v 9.8287 0.0769 -2.0857
v 9.9217 -6.7052 -2.0855
v 19.6633 0.4089 -2.0855
v 9.778 -0.2224 -2.0854
v 17.9818 -6.5174 -2.0853
v 7.8162 0.2971 -2.0848
v 16.3277 5.272 -2.0846
v 19.8458 0.3637 -2.0844
v 19.879 0.0259 -2.0836
v 18.7137 -0.2646 -2.0835
v 10.3451 -6.6919 -2.0834
v 10.9726 2.4522 -2.0831
v 17.0789 2.4522 -2.0831
v 18.585 -0.2753 -2.0829
v 9.8128 3.5782 -2.0824
v 11.3554 -5.1839 -2.0824
v 18.2388 3.5782 -2.0824
v 18.2353 -7.0908 -2.0819
v 18.2745 -7.006 -2.0818
v 16.8671 -5.0076 -2.0816
v 18.0758 -6.6448 -2.0814
v 8.1359 0.4089 -2.0813
v 18.1683 -6.7705 -2.081
v 10.1313 2.8878 -2.0809
v 17.9203 2.8878 -2.0809
v 11.4386 5.4233 -2.0806
v 10.5391 3.3196 -2.0803
v 17.5125 3.3196 -2.0803
v 10.0745 -6.8426 -2.0802
v 11.3005 -4.9132 -2.0802
v 17.8074 -6.8916 -2.0802
v 19.9912 0.2541 -2.0802
v 7.9535 0.3637 -2.08
v 9.0856 -0.2646 -2.08
v 10.2232 2.8194 -2.08
v 10.4324 3.3777 -2.08
v 11.2754 -4.9012 -2.08
v 17.6192 3.3777 -2.08
v 17.8283 2.8194 -2.08
v 9.6716 3.2919 -2.0798
v 18.3799 3.2919 -2.0798
v 9.2143 -0.2753 -2.0795
v 9.8947 3.0774 -2.0795
v 10.653 3.254 -2.0795
v 11.3268 -4.9271 -2.0795
v 17.3986 3.254 -2.0795
v 18.1569 3.0774 -2.0795
v 19.4825 0.418 -2.0793
v 7.9203 0.0259 -2.0792
v 19.9999 0.1654 -2.0792
v 10.0048 -6.579 -2.0789
v 11.2512 -4.8909 -2.0785
v 18.2433 -6.8537 -2.0785
v 12.0674 5.5125 -2.0784
v 18.1519 -7.084 -2.0784
v 11.3115 -5.3794 -2.0783
v 11.0351 -4.9928 -2.0778
v 18.28 -6.9641 -2.0778
v 16.6063 -5.1689 -2.0776
v 18.5001 0.2963 -2.0774
v 10.0619 -6.4745 -2.0771
v 17.956 -6.9674 -2.0768
v 9.7635 3.1949 -2.0767
v 18.288 3.1949 -2.0767
v 16.4287 5.3845 -2.0766
v 9.9416 -6.725 -2.0765
v 18.0615 -7.0252 -2.0764
v 19.9968 0.2099 -2.0762
v 18.6281 0.327 -2.0761
v 7.8081 0.2541 -2.0758
v 9.6346 3.3725 -2.0758
v 18.1947 -7.0898 -2.0758
v 18.417 3.3725 -2.0758
v 10.8493 -6.2008 -2.0757
v 16.3853 5.3221 -2.0756
v 10.2228 -6.7617 -2.0755
v 10.3277 2.7488 -2.0755
v 17.7238 2.7488 -2.0755
v 11.2525 2.7482 -2.0753
v 16.799 2.7482 -2.0753
v 8.3168 0.418 -2.0752
v 10.6183 -5.5041 -2.0752
v 11.5817 5.2556 -2.075
v 11.7827 5.8674 -2.075
v 11.3511 -4.941 -2.0749
v 7.7994 0.1654 -2.0747
v 9.2992 0.2963 -2.0741
v 10.392 -5.8765 -2.0741
v 17.0857 -6.1997 -2.0739
v 18.2741 -6.8973 -2.0739
v 19.5509 -0.1054 -2.0737
v 10.9377 3.0678 -2.0734
v 17.1138 3.0678 -2.0734
v 17.9733 0.1016 -2.0734
v 17.9049 -6.4342 -2.0732
v 18.0321 -0.2454 -2.0729
v 9.1711 0.327 -2.0728
v 18.2364 -7.0471 -2.0723
v 10.052 -6.8235 -2.0718
v 18.4339 -0.2859 -2.0718
v 7.8024 0.2099 -2.0717
v 10.898 -5.124 -2.0717
v 18.2468 -0.2825 -2.0715
v 19.7192 -0.0412 -2.0715
v 11.2242 -4.8799 -2.0712
v 18.1719 0.1998 -2.0712
v 11.1141 -5.8348 -2.0711
v 9.826 0.1016 -2.0705
v 9.7024 3.5282 -2.0704
v 10.1302 3.5113 -2.0704
v 17.9213 3.5113 -2.0704
v 18.3491 3.5282 -2.0704
v 9.9626 -6.7453 -2.0702
v 18.3508 0.2595 -2.0701
v 9.7672 -0.2454 -2.07
v 16.6515 -5.3598 -2.0699
v 19.854 0.3387 -2.0699
v 8.2484 -0.1054 -2.0696
v 18.1501 -6.7903 -2.0696
v 10.7834 3.175 -2.0695
v 17.2681 3.175 -2.0695
v 17.6809 -6.7882 -2.0695
v 9.7943 3.5579 -2.0693
v 18.2573 3.5579 -2.0693
v 19.8817 0.0517 -2.0692
v 9.9465 3.5559 -2.0691
v 17.0274 -5.1283 -2.0691
v 17.3234 -5.4981 -2.0691
v 18.1051 3.5559 -2.0691
v 19.3434 0.4092 -2.0691
v 11.3756 -4.9563 -2.069
v 16.8329 -5.8235 -2.0689
v 9.3654 -0.2859 -2.0685
v 9.5525 -0.2825 -2.0684
v 19.4202 -0.1408 -2.0684
v 17.971 -6.5386 -2.0683
v 9.6274 0.1998 -2.0681
v 18.0604 -6.6658 -2.0679
v 9.6456 3.413 -2.0677
v 18.0832 -7.0068 -2.0677
v 18.406 3.413 -2.0677
v 8.0801 -0.0412 -2.0673
v 16.3776 5.7076 -2.0673
v 15.8193 5.4932 -2.0671
v 9.4485 0.2595 -2.067
v 9.9845 -6.7661 -2.067
v 10.3232 -6.6805 -2.067
v 10.0294 -6.8041 -2.0668
v 11.1017 2.9367 -2.0668
v 16.9499 2.9367 -2.0668
v 10.0232 -6.5982 -2.0664
v 10.6134 2.5781 -2.0664
v 17.4382 2.5781 -2.0664
v 18.2414 -7.0036 -2.0664
v 17.5571 -5.8653 -2.0662
v 11.4744 5.3589 -2.0661
v 10.9482 2.4424 -2.0659
v 17.1034 2.4424 -2.0659
v 7.9453 0.3387 -2.0655
v 9.679 3.4924 -2.0655
v 17.5806 -6.7014 -2.0655
v 18.3726 3.4924 -2.0655
v 11.5217 5.3008 -2.0653
v 8.4559 0.4092 -2.0652
v 19.674 0.3899 -2.0652
v 10.0069 -6.7846 -2.0649
v 11.5021 5.6814 -2.0649
v 7.9176 0.0517 -2.0648
v 17.9779 -6.949 -2.0647
v 9.6602 3.4539 -2.0644
v 18.3914 3.4539 -2.0644
v 8.3791 -0.1408 -2.0643
v 16.0804 5.8737 -2.0643
v 16.8921 -4.9981 -2.0642
v 17.8282 -6.876 -2.0641
v 10.201 -6.7464 -2.0636
v 10.2966 3.4407 -2.0633
v 17.755 3.4407 -2.0633
v 10.7775 2.4989 -2.063
v 17.2741 2.4989 -2.063
v 18.193 -7.0389 -2.0626
v 9.6782 3.3317 -2.0625
v 18.3734 3.3317 -2.0625
v 10.4544 2.6691 -2.0624
v 17.5971 2.6691 -2.0624
v 18.1308 -6.8119 -2.0619
v 10.0237 2.9796 -2.0618
v 10.0786 -6.4931 -2.0618
v 18.0279 2.9796 -2.0618
v 11.3697 -5.1992 -2.0617
v 11.3995 -4.9724 -2.0612
v 8.1253 0.3899 -2.061
v 11.0168 -4.9885 -2.0607
v 18.2042 -6.8933 -2.0607
v 9.7759 3.5373 -2.0594
v 18.2756 3.5373 -2.0594
v 11.1953 -4.869 -2.0591
v 18.2341 -6.9372 -2.0591
v 16.5906 -5.1839 -2.0583
v 9.7655 3.2209 -2.0578
v 18.1064 -6.9849 -2.0578
v 18.2861 3.2209 -2.0578
v 19.8606 0.3118 -2.0574
v 19.8845 0.0797 -2.0574
v 11.2568 2.7692 -2.0571
v 11.3236 -5.3961 -2.0571
v 16.7948 2.7692 -2.0571
v 9.8939 3.0968 -2.0567
v 18.1577 3.0968 -2.0567
v 10.0433 -6.6173 -2.0563
v 17.9771 0.1249 -2.0561
v 18.0433 -6.6867 -2.0559
v 18.5954 -0.2824 -2.0558
v 19.4937 0.4036 -2.0556
v 18.0436 -0.2668 -2.0555
v 16.6455 -4.9132 -2.0554
v 18.724 -0.2686 -2.0553
v 18.0003 -6.9298 -2.0552
v 18.1912 -6.9785 -2.0552
v 16.6192 -4.9271 -2.0551
v 16.6706 -4.9012 -2.055
v 17.8966 -6.4549 -2.0544
v 10.1266 2.8996 -2.0543
v 17.925 2.8996 -2.0543
v 10.1786 -6.7301 -2.0542
v 18.1616 -6.9348 -2.0538
v 16.6344 -5.3794 -2.0537
v 16.0622 5.2713 -2.0535
v 10.301 -6.6679 -2.0534
v 10.4195 3.3768 -2.0533
v 17.632 3.3768 -2.0533
v 9.8222 0.1249 -2.0532
v 7.9387 0.3118 -2.0531
v 16.6947 -4.8909 -2.0531
v 7.9148 0.0797 -2.053
v 10.5278 3.3208 -2.053
v 17.5238 3.3208 -2.053
v 18.1288 -6.9643 -2.053
v 17.9574 -6.5591 -2.0527
v 9.7557 -0.2668 -2.0526
v 10.2191 2.8305 -2.0525
v 11.8446 5.2761 -2.0525
v 17.8325 2.8305 -2.0525
v 9.2039 -0.2824 -2.0524
v 17.7017 -6.7757 -2.0524
v 18.1104 -6.8299 -2.0524
v 19.724 -0.0184 -2.0522
v 9.9279 3.5394 -2.052
v 18.1237 3.5394 -2.052
v 9.0753 -0.2686 -2.0519
v 8.3057 0.4036 -2.0516
v 9.6869 3.3701 -2.0516
v 18.3647 3.3701 -2.0516
v 9.759 3.5141 -2.0512
v 18.2925 3.5141 -2.0512
v 18.5078 0.3058 -2.0512
v 11.4219 -4.989 -2.051
v 17.7887 -0.1189 -2.0509
v 16.5948 -4.941 -2.0508
v 17.7831 -0.0914 -2.0508
v 17.8495 -6.8594 -2.0505
v 10.6429 3.2583 -2.0504
v 17.4087 3.2583 -2.0504
v 13.3455 -0.0581 -2.0502
v 13.3529 -0.021 -2.0502
v 13.3646 -0.2209 -2.0502
v 13.372 -0.2582 -2.0502
v 13.3769 -0.2829 -2.0502
v 13.3769 0.0996 -2.0502
v 13.4021 0.1373 -2.0502
v 13.4227 0.1681 -2.0502
v 13.6475 0.3702 -2.0502
v 13.6743 0.3755 -2.0502
v 13.7399 0.3886 -2.0502
v 14.1179 -0.4948 -2.0502
v 14.1472 -0.4752 -2.0502
v 13.3388 -0.0916 -2.0501
v 13.3436 -0.1155 -2.0501
v 13.3506 -0.1512 -2.0501
v 13.3581 -0.1885 -2.0501
v 13.359 0.0098 -2.0501
v 13.3668 0.0489 -2.0501
v 13.3721 0.0757 -2.0501
v 13.3904 -0.3032 -2.0501
v 13.4157 -0.341 -2.0501
v 13.4358 -0.371 -2.0501
v 13.4417 0.1965 -2.0501
v 13.4552 -0.4 -2.0501
v 13.4667 0.2339 -2.0501
v 13.4853 -0.4451 -2.0501
v 13.4853 0.2618 -2.0501
v 13.5056 -0.4587 -2.0501
v 13.5226 -0.4699 -2.0501
v 13.5304 0.2919 -2.0501
v 13.5506 -0.4887 -2.0501
v 13.5599 0.3117 -2.0501
v 13.5806 -0.5088 -2.0501
v 13.5903 0.332 -2.0501
v 13.6118 -0.5297 -2.0501
v 13.6272 0.3567 -2.0501
v 13.6475 -0.5535 -2.0501
v 13.6714 -0.5583 -2.0501
v 13.6981 -0.5636 -2.0501
v 13.7334 -0.5706 -2.0501
v 13.7681 -0.5775 -2.0501
v 13.7792 0.3965 -2.0501
v 13.8124 -0.5864 -2.0501
v 13.8149 0.4035 -2.0501
v 13.8388 -0.5916 -2.0501
v 13.8388 0.4083 -2.0501
v 13.8627 -0.5868 -2.0501
v 13.8711 0.4019 -2.0501
v 13.8988 -0.5797 -2.0501
v 13.9064 0.3948 -2.0501
v 13.9333 -0.5728 -2.0501
v 13.9442 0.3873 -2.0501
v 13.9682 -0.5658 -2.0501
v 13.9797 0.3802 -2.0501
v 14.0021 -0.5591 -2.0501
v 14.0062 0.375 -2.0501
v 14.0301 -0.5535 -2.0501
v 14.0301 0.3702 -2.0501
v 14.0481 0.3582 -2.0501
v 14.0504 -0.5399 -2.0501
v 14.0678 0.345 -2.0501
v 14.0881 -0.5148 -2.0501
v 14.0974 0.3252 -2.0501
v 14.1278 0.3049 -2.0501
v 14.172 0.2754 -2.0501
v 14.1923 -0.4451 -2.0501
v 14.1923 0.2618 -2.0501
v 14.2109 -0.4172 -2.0501
v 14.2223 0.2168 -2.0501
v 14.236 -0.3798 -2.0501
v 14.2422 0.1872 -2.0501
v 14.2557 -0.3502 -2.0501
v 14.2619 0.1576 -2.0501
v 14.2744 0.139 -2.0501
v 14.2755 -0.3206 -2.0501
v 14.2871 0.1199 -2.0501
v 14.3007 -0.2829 -2.0501
v 14.3007 0.0996 -2.0501
v 14.3055 -0.259 -2.0501
v 14.3095 -0.2385 -2.0501
v 14.313 0.0377 -2.0501
v 14.3178 -0.197 -2.0501
v 14.32 0.0027 -2.0501
v 14.3246 -0.1626 -2.0501
v 14.327 -0.032 -2.0501
v 14.3319 -0.1265 -2.0501
v 14.334 -0.0677 -2.0501
v 14.3388 -0.0916 -2.0501
v 16.9108 -4.9928 -2.0499
v 10.8369 -6.2008 -2.0495
v 18.0891 -6.8516 -2.0493
v 18.6366 0.3338 -2.0493
v 19.5573 -0.0862 -2.0492
v 10.0966 -6.5121 -2.0489
v 19.8686 0.285 -2.0489
v 10.0646 -6.6369 -2.0488
v 18.0227 -6.91 -2.0487
v 17.7961 -0.1462 -2.0485
v 10.1127 3.5018 -2.0483
v 17.7792 -0.0638 -2.0483
v 17.9388 3.5018 -2.0483
v 18.2575 -0.2978 -2.0483
v 10.0106 -0.1189 -2.0482
v 10.0162 -0.0914 -2.0481
v 19.8856 0.1083 -2.0481
v 8.0753 -0.0184 -2.0479
v 9.2915 0.3058 -2.0479
v 18.1774 0.2174 -2.0479
v 10.398 -5.8891 -2.0477
v 10.8837 -5.1234 -2.0477
v 10.3213 2.757 -2.0475
v 17.7303 2.757 -2.0475
v 10.6155 -5.5114 -2.0474
v 10.1557 -6.7123 -2.0473
v 17.6008 -6.6919 -2.0472
v 10.9245 2.435 -2.0471
v 17.1271 2.435 -2.0471
v 19.6835 0.3683 -2.0467
v 18.0449 -6.8912 -2.0466
v 11.1686 -4.8604 -2.0463
v 18.4443 -0.2962 -2.0462
v 18.0672 -6.8711 -2.0461
v 9.1627 0.3338 -2.0459
v 10.9329 3.0785 -2.0459
v 17.1187 3.0785 -2.0459
v 10.0033 -0.1462 -2.0458
v 10.0201 -0.0638 -2.0456
v 16.7216 -4.8799 -2.0455
v 17.0965 -6.2008 -2.0455
v 9.7432 3.4893 -2.0454
v 18.3084 3.4893 -2.0454
v 9.5418 -0.2978 -2.0452
v 16.5702 -4.9563 -2.0452
v 8.242 -0.0862 -2.045
v 9.6219 0.2174 -2.0449
v 7.9307 0.285 -2.0445
v 10.0867 -6.6566 -2.0443
v 16.8317 -5.8348 -2.0441
v 18.0242 -6.7052 -2.0441
v 9.7017 3.4114 -2.044
v 18.3499 3.4114 -2.044
v 19.3548 0.3975 -2.044
v 12.0472 5.4508 -2.0439
v 7.9137 0.1083 -2.0437
v 17.8051 -0.1728 -2.0435
v 10.1326 -6.694 -2.0434
v 17.7772 -0.0364 -2.0432
v 9.355 -0.2962 -2.043
v 11.1102 -5.8424 -2.043
v 18.3583 0.2731 -2.043
v 19.4268 -0.1249 -2.043
v 11.3852 -5.2166 -2.0428
v 8.1158 0.3683 -2.0425
v 19.875 0.2569 -2.0425
v 10.1095 -6.6754 -2.0423
v 10.2785 -6.6538 -2.0423
v 17.3275 -5.5041 -2.0422
v 17.0478 -5.124 -2.0421
v 19.8873 0.1389 -2.042
v 9.7212 3.4501 -2.0419
v 18.3304 3.4501 -2.0419
v 11.0992 2.9519 -2.0418
v 16.9524 2.9519 -2.0418
v 9.7685 3.2487 -2.0414
v 18.2831 3.2487 -2.0414
v 9.9942 -0.1728 -2.0407
v 10.7751 3.1812 -2.0406
v 17.2764 3.1812 -2.0406
v 17.8713 -6.8426 -2.0406
v 10.0221 -0.0364 -2.0405
v 11.7163 5.862 -2.0403
v 8.4445 0.3975 -2.04
v 9.441 0.2731 -2.0398
v 8.3725 -0.1249 -2.0389
v 10.6026 2.5795 -2.0389
v 17.449 2.5795 -2.0389
v 11.4429 -5.0058 -2.0388
v 19.8874 0.1695 -2.0387
v 10.2812 3.4353 -2.0386
v 17.7704 3.4353 -2.0386
v 10.1168 -6.5311 -2.0385
v 17.941 -6.579 -2.0385
v 11.2201 2.4427 -2.0384
v 16.8315 2.4427 -2.0384
v 17.5538 -5.8765 -2.0383
v 7.9243 0.2569 -2.0381
v 19.8794 0.2275 -2.0381
v 11.2452 2.4606 -2.0378
v 16.576 -5.1992 -2.0378
v 16.8063 2.4606 -2.0378
v 10.7612 2.4957 -2.0377
v 16.5463 -4.9724 -2.0377
v 17.2904 2.4957 -2.0377
v 17.723 -6.7617 -2.0377
v 7.912 0.1389 -2.0376
v 10.0235 2.9969 -2.0375
v 18.0281 2.9969 -2.0375
v 17.8839 -6.4745 -2.0374
v 19.8843 0.1988 -2.0373
v 9.9093 3.5208 -2.0371
v 11.2587 2.7893 -2.0371
v 16.7929 2.7893 -2.0371
v 18.1423 3.5208 -2.0371
v 10.995 -4.9834 -2.0368
v 11.1935 2.4261 -2.0368
v 16.8581 2.4261 -2.0368
v 17.9822 0.1465 -2.0367
v 18.0557 -0.2864 -2.0365
v 9.8936 3.117 -2.0361
v 18.158 3.117 -2.0361
v 17.8157 -0.1987 -2.036
v 11.3344 -5.4127 -2.0359
v 17.7771 -0.0092 -2.0355
v 18.0042 -6.725 -2.0353
v 11.2686 2.4795 -2.0352
v 16.783 2.4795 -2.0352
v 19.7278 0.0061 -2.035
v 15.8456 5.4315 -2.0346
v 7.9119 0.1695 -2.0343
v 10.4463 2.6749 -2.0342
v 17.6052 2.6749 -2.0342
v 7.9199 0.2275 -2.0338
v 9.8171 0.1465 -2.0338
v 10.2558 -6.6384 -2.0337
v 19.504 0.3862 -2.0336
v 9.7437 -0.2864 -2.0335
v 9.9836 -0.1987 -2.0332
v 11.1658 2.411 -2.0332
v 16.8858 2.411 -2.0332
v 16.7504 -4.869 -2.0331
v 7.915 0.1988 -2.0329
v 10.0222 -0.0092 -2.0328
v 16.6221 -5.3961 -2.0326
v 16.9289 -4.9885 -2.0325
v 17.8938 -6.8235 -2.032
v 16.1493 5.8725 -2.0317
v 16.4008 5.6451 -2.0312
v 8.0715 0.0061 -2.0307
v 10.1387 -6.5498 -2.0307
v 17.6225 -6.6805 -2.0305
v 11.2899 2.4994 -2.0304
v 16.7617 2.4994 -2.0304
v 19.6925 0.3449 -2.0303
v 9.7718 3.2719 -2.0296
v 18.2798 3.2719 -2.0296
v 8.2953 0.3862 -2.0295
v 11.1408 -4.8524 -2.0294
v 17.9831 -6.7453 -2.0293
v 10.1243 2.9141 -2.0287
v 17.9273 2.9141 -2.0287
v 18.6056 -0.2867 -2.0281
v 10.0946 3.49 -2.0278
v 16.5237 -4.989 -2.0278
v 17.957 3.49 -2.0278
v 11.1373 2.3975 -2.0276
v 16.9143 2.3975 -2.0276
v 10.232 -6.622 -2.0275
v 10.4054 3.3735 -2.0274
v 17.6462 3.3735 -2.0274
v 11.4851 5.6192 -2.0269
v 10.9017 2.4297 -2.0267
v 17.1499 2.4297 -2.0267
v 17.9163 -6.8041 -2.0267
v 18.734 -0.2696 -2.0267
v 10.5152 3.3193 -2.0265
v 17.5364 3.3193 -2.0265
v 19.563 -0.0647 -2.0265
v 17.9225 -6.5982 -2.0263
v 17.9612 -6.7661 -2.0263
v 17.8279 -0.2236 -2.0262
v 8.1069 0.3449 -2.0261
v 10.1618 -6.5684 -2.0257
v 10.2145 2.8421 -2.0257
v 10.8752 -5.1259 -2.0257
v 17.8371 2.8421 -2.0257
v 17.7446 -6.7464 -2.0256
v 17.7788 0.0171 -2.0254
v 10.4095 -5.9031 -2.025
v 9.1937 -0.2867 -2.0247
v 9.8906 3.5008 -2.0247
v 18.1609 3.5008 -2.0247
v 17.9388 -6.7846 -2.0245
v 18.5161 0.3124 -2.0243
v 10.2082 -6.6048 -2.0241
v 10.822 -6.1986 -2.0241
v 11.309 2.5199 -2.0236
v 16.7426 2.5199 -2.0236
v 10.1847 -6.5868 -2.0235
v 9.9715 -0.2236 -2.0234
v 18.2684 -0.3104 -2.0234
v 9.0653 -0.2696 -2.0232
v 10.6317 3.2592 -2.0231
v 17.4199 3.2592 -2.0231
v 10.0206 0.0171 -2.0227
v 18.1841 0.2332 -2.0225
v 8.2364 -0.0647 -2.0224
v 17.867 -6.4931 -2.0223
v 11.3984 -5.233 -2.0217
v 18.6457 0.338 -2.0217
v 9.2832 0.3124 -2.021
v 11.4592 -5.0206 -2.021
v 9.5309 -0.3104 -2.0203
v 19.366 0.3832 -2.0203
v 10.3173 2.7682 -2.0201
v 17.7343 2.7682 -2.0201
v 16.7769 -4.8604 -2.02
v 19.7308 0.0324 -2.02
v 10.6151 -5.5203 -2.0199
v 11.1082 2.3858 -2.0199
v 16.9434 2.3858 -2.0199
v 9.7779 3.2944 -2.0197
v 18.2737 3.2944 -2.0197
v 9.6153 0.2332 -2.0195
v 17.1087 -6.2008 -2.0192
v 18.4548 -0.3033 -2.0192
v 16.5603 -5.2166 -2.0191
v 19.4327 -0.1064 -2.0188
v 16.1296 5.2701 -2.0187
v 11.1067 -5.8505 -2.0184
v 9.1536 0.338 -2.0183
v 10.9263 3.0869 -2.018
v 17.1252 3.0869 -2.018
v 17.0618 -5.1234 -2.0179
v 17.6446 -6.6678 -2.0166
v 18.3659 0.2827 -2.0166
v 17.9023 -6.6173 -2.0164
v 8.4333 0.3832 -2.0163
v 19.7008 0.3198 -2.0163
v 9.8938 3.1399 -2.016
v 17.767 -6.7301 -2.016
v 18.1577 3.1399 -2.016
v 9.3446 -0.3033 -2.0159
v 16.8352 -5.8424 -2.0159
v 11.0948 2.9651 -2.0158
v 16.5026 -5.0058 -2.0158
v 16.9568 2.9651 -2.0158
v 8.0686 0.0324 -2.0157
v 11.2581 2.8082 -2.0157
v 11.7798 5.271 -2.0157
v 16.7935 2.8082 -2.0157
v 18.0682 -0.3038 -2.0154
v 17.9885 0.1664 -2.0153
v 10.2648 3.4275 -2.0151
v 17.7868 3.4275 -2.0151
v 8.3667 -0.1064 -2.0148
v 11.3258 2.541 -2.0147
v 16.7258 2.541 -2.0147
v 9.8726 3.4787 -2.0146
v 11.1185 -4.8481 -2.0146
v 18.179 3.4787 -2.0146
v 17.33 -5.5114 -2.0144
v 10.0242 3.0159 -2.0141
v 18.0274 3.0159 -2.0141
v 17.8414 -0.2473 -2.014
v 9.4334 0.2827 -2.0134
v 19.514 0.3666 -2.0134
v 17.7823 0.0427 -2.0131
v 9.7312 -0.3038 -2.0125
v 9.8108 0.1664 -2.0124
v 8.0985 0.3198 -2.012
v 17.5475 -5.8891 -2.012
v 10.7464 2.4951 -2.0116
v 17.3052 2.4951 -2.0116
v 10.7651 3.1852 -2.0115
v 16.611 -5.4127 -2.0115
v 17.2864 3.1852 -2.0115
v 9.9579 -0.2473 -2.0112
v 9.7868 3.322 -2.0108
v 10.5924 2.5826 -2.0108
v 17.4592 2.5826 -2.0108
v 18.2648 3.322 -2.0108
v 10.0171 0.0427 -2.0104
v 11.0789 2.3759 -2.0103
v 16.9726 2.3759 -2.0103
v 10.9735 -4.9795 -2.0102
v 11.3857 -4.7604 -2.0099
v 17.8489 -6.5121 -2.0097
v 11.3566 -4.7517 -2.0096
v 11.3397 -5.4256 -2.0094
v 8.2853 0.3666 -2.0093
v 17.8809 -6.6369 -2.0092
v 10.0758 3.4763 -2.0091
v 17.9757 3.4763 -2.0091
v 17.7897 -6.7123 -2.0088
v 16.9504 -4.9834 -2.0084
v 10.429 -5.9186 -2.0077
v 19.7328 0.0602 -2.0075
v 9.8554 3.4549 -2.0072
v 11.4135 -4.77 -2.0072
v 18.1961 3.4549 -2.0072
v 11.3275 -4.7443 -2.0071
v 19.5674 -0.0421 -2.0067
v 10.4402 2.6834 -2.0063
v 12.0122 5.3984 -2.0063
v 17.6113 2.6834 -2.0063
v 17.6669 -6.6538 -2.0052
v 10.8799 2.4267 -2.0049
v 17.1717 2.4267 -2.0049
v 17.8587 -6.6566 -2.0049
v 19.7083 0.2932 -2.0047
v 9.7974 3.35 -2.0046
v 18.2542 3.35 -2.0046
v 17.8128 -6.694 -2.0045
v 10.124 2.9307 -2.0042
v 17.9276 2.9307 -2.0042
v 11.3401 2.5625 -2.004
v 16.7115 2.5625 -2.004
v 8.0666 0.0602 -2.0032
v 17.8359 -6.6754 -2.0032
v 11.6574 5.8382 -2.0029
v 10.3903 3.3674 -2.0028
v 17.6612 3.3674 -2.0028
v 11.4409 -4.781 -2.0027
v 16.8045 -4.8524 -2.0027
v 8.232 -0.0421 -2.0025
v 9.8391 3.43 -2.0024
v 18.2125 3.43 -2.0024
v 11.4747 -5.0361 -2.0023
v 9.8106 3.3756 -2.0011
v 18.241 3.3756 -2.0011
v 11.297 -4.7375 -2.0009
v 10.5014 3.3154 -2.0007
v 17.5502 3.3154 -2.0007
v 16.4072 5.5756 -2.0006
v 8.091 0.2932 -2.0004
v 9.8241 3.4038 -2.0004
v 18.2275 3.4038 -2.0004
v 10.2124 2.8565 -1.9999
v 17.8392 2.8565 -1.9999
v 17.8562 -0.2695 -1.9997
v 18.7434 -0.2688 -1.9996
v 17.8286 -6.5311 -1.9994
v 18.6156 -0.2878 -1.9994
v 11.4095 -5.2488 -1.9993
v 15.8863 5.3802 -1.9992
v 11.0498 2.3683 -1.9989
v 17.0017 2.3683 -1.9989
v 17.7876 0.0672 -1.9986
v 19.376 0.3654 -1.9985
v 11.0984 -4.8458 -1.9984
v 16.5469 -5.233 -1.9982
v 16.486 -5.0206 -1.9981
v 18.2792 -0.3206 -1.9977
v 19.7339 0.0891 -1.9975
v 9.9432 -0.2695 -1.9969
v 18.525 0.3164 -1.9967
v 10.6193 3.2575 -1.9966
v 16.2121 5.852 -1.9966
v 17.4323 3.2575 -1.9966
v 9.8956 3.1669 -1.9965
v 18.1559 3.1669 -1.9965
v 17.6895 -6.6384 -1.9964
v 10.802 -6.1923 -1.9962
v 9.0559 -0.2688 -1.9961
v 9.1838 -0.2878 -1.996
v 18.1915 0.2464 -1.996
v 10.0118 0.0672 -1.9959
v 11.467 -4.7928 -1.9958
v 17.0701 -5.1259 -1.9958
v 19.4381 -0.085 -1.9957
v 19.7153 0.2658 -1.9956
v 10.8601 -5.1268 -1.9952
v 19.5237 0.3449 -1.9952
v 11.4851 5.5512 -1.9949
v 9.5201 -0.3206 -1.9946
v 8.4233 0.3654 -1.9945
v 18.6554 0.3395 -1.9938
v 10.6185 -5.5309 -1.9937
v 17.1233 -6.1986 -1.9936
v 9.2743 0.3164 -1.9934
v 8.0654 0.0891 -1.9932
v 10.3131 2.78 -1.9931
v 17.7385 2.78 -1.9931
v 11.2551 2.8259 -1.993
v 16.7964 2.8259 -1.993
v 9.6078 0.2464 -1.9929
v 10.0247 3.0351 -1.9928
v 10.2473 3.4178 -1.9928
v 17.8042 3.4178 -1.9928
v 18.0268 3.0351 -1.9928
v 18.0811 -0.3189 -1.9927
v 10.0573 3.4595 -1.9925
v 17.9942 3.4595 -1.9925
v 17.9958 0.184 -1.9925
v 10.4505 -5.935 -1.9922
v 11.2666 -4.732 -1.9922
v 17.8066 -6.5498 -1.9919
v 8.3613 -0.085 -1.9917
v 11.3518 2.5842 -1.9914
v 16.6998 2.5842 -1.9914
v 8.084 0.2658 -1.9913
v 16.8385 -5.8505 -1.9913
v 18.465 -0.3075 -1.9913
v 8.2757 0.3449 -1.991
v 16.1984 5.2879 -1.9906
v 9.1439 0.3395 -1.9904
v 19.7352 0.12 -1.9901
v 17.7132 -6.622 -1.9899
v 9.7183 -0.3189 -1.9897
v 9.8035 0.184 -1.9896
v 10.9179 3.0932 -1.9895
v 17.1336 3.0932 -1.9895
v 17.5357 -5.9031 -1.9895
v 18.3742 0.2894 -1.9895
v 19.7218 0.2377 -1.9892
v 19.5708 -0.0176 -1.989
v 11.0884 2.9764 -1.9889
v 16.9632 2.9764 -1.9889
v 9.3344 -0.3075 -1.988
v 11.0959 -5.8528 -1.9878
v 10.9603 -4.98 -1.9877
v 11.4924 -4.8061 -1.9877
v 16.8266 -4.8481 -1.9876
v 17.7834 -6.5684 -1.9872
v 17.3301 -5.5203 -1.9869
v 9.4252 0.2894 -1.9863
v 16.5594 -4.7604 -1.9862
v 17.737 -6.6048 -1.9862
v 11.7119 5.2841 -1.9859
v 8.0642 0.12 -1.9858
v 11.0212 2.3627 -1.9858
v 17.0304 2.3627 -1.9858
v 16.5885 -4.7517 -1.9855
v 19.7272 0.209 -1.9854
v 19.7366 0.1526 -1.9854
v 17.7605 -6.5868 -1.9853
v 16.6054 -5.4256 -1.9852
v 8.0775 0.2377 -1.9849
v 8.2286 -0.0176 -1.9848
v 10.7331 2.497 -1.9848
v 17.3185 2.497 -1.9848
v 10.7541 3.186 -1.9842
v 17.2975 3.186 -1.9842
v 19.7321 0.1805 -1.9842
v 16.5315 -4.77 -1.9839
v 17.872 -0.2901 -1.9835
v 11.489 -5.0522 -1.9831
v 11.3432 -5.4378 -1.9829
v 10.5842 2.5886 -1.9828
v 17.4673 2.5886 -1.9828
v 16.6175 -4.7443 -1.9827
v 9.8994 3.1895 -1.9823
v 18.1521 3.1895 -1.9823
v 17.7946 0.0904 -1.9821
v 10.8595 2.4262 -1.982
v 17.1921 2.4262 -1.982
v 16.9715 -4.9795 -1.9815
v 8.0628 0.1526 -1.9812
v 8.0721 0.209 -1.9811
v 10.126 2.9499 -1.9808
v 11.2363 -4.7278 -1.9808
v 17.9256 2.9499 -1.9808
v 9.9273 -0.2901 -1.9807
v 8.0672 0.1805 -1.9799
v 16.4703 -5.0361 -1.9797
v 16.5041 -4.781 -1.9797
v 10.0048 0.0904 -1.9794
v 19.5329 0.3216 -1.979
v 10.4359 2.6943 -1.9788
v 17.6157 2.6943 -1.9788
v 10.3738 3.3597 -1.9787
v 17.6777 3.3597 -1.9787
v 19.3855 0.3451 -1.9786
v 10.0389 3.4407 -1.9782
v 18.0127 3.4407 -1.9782
v 16.3947 5.5036 -1.9781
v 11.3608 2.6059 -1.9771
v 16.6907 2.6059 -1.9771
v 11.0763 -4.8433 -1.977
v 11.5155 -4.8198 -1.9767
v 11.4191 -5.2643 -1.9764
v 16.648 -4.7375 -1.9761
v 10.4864 3.3091 -1.9758
v 16.5355 -5.2488 -1.9758
v 17.5652 3.3091 -1.9758
v 19.4421 -0.0627 -1.9758
v 10.213 2.8736 -1.9754
v 17.8386 2.8736 -1.9754
v 8.2664 0.3216 -1.9749
v 8.4139 0.3451 -1.9746
v 19.5734 0.0087 -1.9733
v 16.478 -4.7928 -1.9731
v 10.2296 3.4051 -1.9726
v 17.8219 3.4051 -1.9726
v 17.516 -5.9186 -1.9724
v 10.0256 3.0563 -1.9719
v 18.0259 3.0563 -1.9719
v 18.625 -0.2868 -1.9719
v 16.2632 5.3226 -1.9718
v 8.3573 -0.0627 -1.9717
v 18.7524 -0.2646 -1.9717
v 10.7813 -6.1852 -1.9715
v 11.5036 5.482 -1.9714
v 16.8465 -4.8458 -1.9713
v 10.9931 2.3594 -1.9711
v 17.0584 2.3594 -1.9711
v 10.6056 3.2532 -1.9708
v 17.446 3.2532 -1.9708
v 18.29 -0.3277 -1.9707
v 9.9058 3.2126 -1.9703
v 18.1458 3.2126 -1.9703
v 18.1995 0.2562 -1.9693
v 8.2259 0.0087 -1.9692
v 11.2498 2.8421 -1.9691
v 16.8018 2.8421 -1.9691
v 18.5345 0.3176 -1.9689
v 9.1744 -0.2868 -1.9685
v 18.0942 -0.3314 -1.9685
v 9.0469 -0.2646 -1.9682
v 18.0043 0.1996 -1.968
v 9.5094 -0.3277 -1.9676
v 10.3116 2.7948 -1.9673
v 17.74 2.7948 -1.9673
v 11.2068 -4.7251 -1.9671
v 11.9636 5.3583 -1.9671
v 16.6783 -4.732 -1.9671
v 9.5999 0.2562 -1.9663
v 10.0206 3.42 -1.9663
v 18.031 3.42 -1.9663
v 11.6464 5.314 -1.9659
v 9.2649 0.3176 -1.9656
v 9.7052 -0.3314 -1.9655
v 17.1429 -6.1923 -1.9655
v 17.8888 -0.3088 -1.9654
v 16.4524 -4.8061 -1.9653
v 16.3653 5.4347 -1.9652
v 17.0847 -5.1268 -1.9652
v 18.6659 0.3388 -1.9652
v 19.5413 0.2964 -1.9652
v 9.7951 0.1996 -1.9651
v 10.6189 -5.5417 -1.9642
v 10.8473 -5.1295 -1.9642
v 11.6083 5.7986 -1.9641
v 10.949 -4.9821 -1.9639
v 11.5369 -4.8342 -1.9638
v 17.8033 0.1121 -1.9636
v 16.3203 5.3729 -1.963
v 18.4749 -0.3088 -1.963
v 11.5019 -5.0683 -1.9629
v 9.9106 -0.3088 -1.9626
v 15.94 5.3424 -1.9623
v 10.4479 -5.9497 -1.9619
v 9.1335 0.3388 -1.9618
v 11.0802 2.9855 -1.9617
v 16.9713 2.9855 -1.9617
v 18.3831 0.2934 -1.9617
v 12.1025 5.7736 -1.9614
v 11.3671 2.6275 -1.9612
v 16.6844 2.6275 -1.9612
v 8.2581 0.2964 -1.9611
v 10.9079 3.097 -1.9609
v 17.1437 3.097 -1.9609
v 9.9961 0.1121 -1.9608
v 11.085 -5.8551 -1.9608
v 17.3264 -5.5309 -1.9608
v 16.4557 -5.0522 -1.9606
v 16.8489 -5.8528 -1.9606
v 19.3955 0.3238 -1.9603
v 16.2662 5.8148 -1.9602
v 9.9152 3.2392 -1.96
v 18.1364 3.2392 -1.96
v 19.5753 0.0368 -1.96
v 9.3245 -0.3088 -1.9597
v 10.1274 2.9689 -1.9592
v 17.9242 2.9689 -1.9592
v 16.9845 -4.98 -1.9589
v 16.6016 -5.4378 -1.9587
v 9.4163 0.2934 -1.9586
v 11.5379 5.4169 -1.9582
v 10.8405 2.4279 -1.9581
v 17.2111 2.4279 -1.9581
v 12.1325 5.7052 -1.9578
v 10.7417 3.1842 -1.9576
v 17.3099 3.1842 -1.9576
v 19.4453 -0.0382 -1.9576
v 10.721 2.5009 -1.9575
v 17.3306 2.5009 -1.9575
v 11.3455 -5.4497 -1.9573
v 17.4943 -5.935 -1.9572
v 10.0028 3.3973 -1.957
v 18.0488 3.3973 -1.957
v 8.4039 0.3238 -1.9563
v 11.5868 5.3594 -1.9563
v 10.3565 3.3498 -1.9562
v 17.6951 3.3498 -1.9562
v 8.2241 0.0368 -1.9559
v 12.0577 5.8338 -1.9557
v 16.7084 -4.7278 -1.9553
v 10.5777 2.597 -1.9549
v 10.9661 2.3583 -1.9549
v 17.0855 2.3583 -1.9549
v 17.4739 2.597 -1.9549
v 16.4292 -4.8198 -1.9545
v 10.2115 3.3903 -1.9542
v 17.8401 3.3903 -1.9542
v 19.5493 0.2702 -1.9538
v 8.3541 -0.0382 -1.9536
v 11.1802 -4.7248 -1.9531
v 16.5256 -5.2643 -1.9531
v 9.9267 3.2673 -1.9522
v 18.1249 3.2673 -1.9522
v 10.2151 2.8926 -1.9521
v 11.0538 -4.8417 -1.9521
v 17.8364 2.8926 -1.9521
v 10.432 2.7063 -1.9518
v 10.4702 3.3009 -1.9518
v 17.5814 3.3009 -1.9518
v 17.6195 2.7063 -1.9518
v 10.7616 -6.1782 -1.9517
v 10.0283 3.0822 -1.9508
v 18.0233 3.0822 -1.9508
v 9.9858 3.3727 -1.9505
v 18.0657 3.3727 -1.9505
v 11.4246 -5.2775 -1.9504
v 8.2501 0.2702 -1.9497
v 16.8684 -4.8433 -1.9496
v 19.5758 0.0654 -1.9496
v 11.5553 -4.8486 -1.9481
v 9.9396 3.2948 -1.9474
v 18.112 3.2948 -1.9474
v 9.9693 3.3476 -1.9466
v 18.0822 3.3476 -1.9466
v 10.5908 3.2466 -1.9461
v 17.4608 3.2466 -1.9461
v 17.9063 -0.3254 -1.9456
v 9.9538 3.3216 -1.9455
v 18.0978 3.3216 -1.9455
v 8.2236 0.0654 -1.9454
v 12.1446 5.6315 -1.9454
v 19.5561 0.2424 -1.945
v 11.2421 2.8568 -1.9443
v 16.8094 2.8568 -1.9443
v 19.4048 0.3005 -1.9443
v 11.3706 2.6488 -1.9438
v 16.6809 2.6488 -1.9438
v 18.634 -0.2824 -1.9437
v 18.761 -0.257 -1.9436
v 17.8136 0.1322 -1.9433
v 18.1073 -0.3415 -1.9433
v 18.3006 -0.3321 -1.9431
v 9.8931 -0.3254 -1.9428
v 10.3118 2.8114 -1.9426
v 17.7398 2.8114 -1.9426
v 15.7696 5.7511 -1.9424
v 18.0137 0.213 -1.9421
v 18.2081 0.2631 -1.9421
v 16.4077 -4.8342 -1.9419
v 19.4474 -0.0121 -1.9418
v 16.7378 -4.7251 -1.9412
v 19.5764 0.0963 -1.9411
v 12.0006 5.8804 -1.941
v 8.2433 0.2424 -1.9409
v 9.9858 0.1322 -1.9406
v 16.4427 -5.0683 -1.9406
v 17.1633 -6.1852 -1.9405
v 9.6921 -0.3415 -1.9404
v 9.1654 -0.2824 -1.9403
v 11.5115 -5.0834 -1.9403
v 8.3946 0.3005 -1.9402
v 9.0384 -0.257 -1.9401
v 10.4575 -5.9661 -1.9401
v 9.4988 -0.3321 -1.9399
v 15.7446 5.6796 -1.9396
v 18.5451 0.3175 -1.9396
v 9.7857 0.213 -1.9392
v 9.5913 0.2631 -1.939
v 19.5623 0.214 -1.9388
v 13.69 -7.3479 -1.9387
v 10.1302 2.9904 -1.9382
v 17.9214 2.9904 -1.9382
v 8.352 -0.0121 -1.9378
v 10.1929 3.3737 -1.9378
v 17.8587 3.3737 -1.9378
v 11.1557 -4.7262 -1.9377
v 13.7125 -7.362 -1.9375
v 10.9403 2.3595 -1.9373
v 17.1113 2.3595 -1.9373
v 8.223 0.0963 -1.937
v 13.7118 -7.307 -1.9369
v 15.8106 5.8153 -1.9366
v 10.8413 -5.1355 -1.9365
v 10.3392 3.3364 -1.9364
v 17.7124 3.3364 -1.9364
v 9.2543 0.3175 -1.9363
v 13.6787 -7.3109 -1.9363
v 13.735 -7.376 -1.9363
v 18.6772 0.3362 -1.9363
v 13.6579 -7.3513 -1.9362
v 13.7334 -7.3209 -1.9361
v 13.6713 -7.3862 -1.936
v 10.6217 -5.5538 -1.9357
v 13.7335 -7.2661 -1.9351
v 18.4843 -0.3076 -1.9351
v 19.568 0.1855 -1.9351
v 10.7416 -6.1701 -1.935
v 10.0325 3.1047 -1.9349
v 13.7559 -7.335 -1.9349
v 16.9955 -4.9821 -1.9349
v 18.0191 3.1047 -1.9349
v 13.6938 -7.4003 -1.9348
v 8.2372 0.214 -1.9347
v 10.9349 -4.9839 -1.9347
v 19.578 0.13 -1.9346
v 13.7004 -7.27 -1.9345
v 11.0717 -5.8553 -1.9343
v 13.7551 -7.28 -1.9343
v 11.0702 2.9925 -1.934
v 16.9813 2.9925 -1.934
v 17.0972 -5.1295 -1.934
v 13.6673 -7.2738 -1.9339
v 13.6259 -7.3547 -1.9338
v 13.6466 -7.3143 -1.9338
v 10.8234 2.4323 -1.9336
v 13.6392 -7.3896 -1.9336
v 17.2282 2.4323 -1.9336
v 18.3926 0.2948 -1.9336
v 19.5735 0.1577 -1.9336
v 10.8966 3.098 -1.9335
v 13.7767 -7.294 -1.9335
v 17.155 3.098 -1.9335
v 16.8595 -5.8551 -1.9334
v 13.6526 -7.4245 -1.9333
v 13.7157 -7.4136 -1.9331
v 16.599 -5.4497 -1.9331
v 9.1222 0.3362 -1.9329
v 13.7578 -7.3876 -1.9321
v 9.3151 -0.3076 -1.9318
v 10.728 3.1799 -1.9317
v 17.3235 3.1799 -1.9317
v 13.6745 -7.4378 -1.9316
v 13.778 -7.3461 -1.9314
v 17.3256 -5.5417 -1.9312
v 11.3452 -5.46 -1.931
v 8.2314 0.1855 -1.9309
v 19.4134 0.2755 -1.9306
v 8.2214 0.13 -1.9305
v 13.7249 -7.2278 -1.9305
v 9.4068 0.2948 -1.9304
v 10.2173 2.9116 -1.9304
v 17.8343 2.9116 -1.9304
v 11.5713 -4.8632 -1.9303
v 10.7108 2.5076 -1.9301
v 17.3407 2.5076 -1.9301
v 13.6964 -7.4512 -1.93
v 13.7988 -7.3051 -1.93
v 13.6919 -7.2317 -1.9299
v 13.7561 -7.2255 -1.9297
v 8.2259 0.1577 -1.9295
v 13.61 -7.3927 -1.9294
v 13.6341 -7.2748 -1.9293
v 13.6134 -7.3153 -1.9292
v 13.6234 -7.4276 -1.9292
v 11.9037 5.3342 -1.929
v 13.7384 -7.4252 -1.9289
v 13.7777 -7.2394 -1.9289
v 10.4528 3.291 -1.9287
v 17.5988 3.291 -1.9287
v 15.7384 5.6038 -1.9286
v 11.0364 -4.8431 -1.9285
v 13.6521 -7.2439 -1.9281
v 13.8036 -7.2589 -1.9281
v 17.6335 -0.1519 -1.9281
v 13.7805 -7.3992 -1.9279
v 19.4491 0.016 -1.9279
v 10.5732 2.608 -1.9276
v 13.5954 -7.3565 -1.9276
v 17.4784 2.608 -1.9276
v 17.6271 -0.1249 -1.9274
v 11.572 5.7453 -1.9273
v 13.8007 -7.3577 -1.9272
v 16.5198 -5.2775 -1.9272
v 16.7642 -4.7248 -1.9269
v 17.4965 -5.9497 -1.9268
v 16.0039 5.3217 -1.9266
v 17.6423 -0.1784 -1.9266
v 8.386 0.2755 -1.9265
v 13.8209 -7.3163 -1.9265
v 16.389 -4.8486 -1.9265
v 13.6374 -7.4581 -1.9261
v 10.4305 2.7211 -1.926
v 17.621 2.7211 -1.926
v 13.7164 -7.1896 -1.9259
v 16.3083 5.7628 -1.9257
v 10.1659 -0.1519 -1.9255
v 13.7184 -7.4633 -1.9252
v 11.3713 2.6696 -1.9251
v 13.7476 -7.1872 -1.9251
v 16.6803 2.6696 -1.9251
v 13.5942 -7.4308 -1.925
v 10.1724 -0.1249 -1.9248
v 17.623 -0.0979 -1.9247
v 13.6009 -7.2759 -1.9246
v 13.8257 -7.2701 -1.9246
v 13.6593 -7.4715 -1.9245
v 16.8905 -4.8417 -1.9244
v 11.4282 -5.2899 -1.9243
v 17.9244 -0.3397 -1.9243
v 12.1381 5.5596 -1.9242
v 13.7787 -7.1849 -1.9242
v 10.4748 -5.9837 -1.9241
v 13.6767 -7.2018 -1.9241
v 13.7604 -7.4373 -1.9241
v 10.1572 -0.1784 -1.924
v 8.3503 0.016 -1.9239
v 10.1742 3.3553 -1.9236
v 17.8773 3.3553 -1.9236
v 13.6189 -7.2449 -1.9235
v 13.8046 -7.2044 -1.9235
v 13.5795 -7.3946 -1.9232
v 13.5829 -7.3171 -1.923
v 17.6533 -0.2043 -1.9229
v 13.8305 -7.2239 -1.9227
v 13.6792 -7.4834 -1.9225
v 13.6369 -7.214 -1.9224
v 15.8653 5.8665 -1.9224
v 10.1764 -0.0979 -1.9221
v 10.0396 3.1276 -1.922
v 13.6082 -7.4613 -1.922
v 18.012 3.1276 -1.922
v 9.875 -0.3397 -1.9215
v 17.8254 0.1503 -1.9215
v 10.5745 3.2386 -1.9214
v 13.8137 -7.388 -1.9214
v 17.4771 3.2386 -1.9214
v 13.5648 -7.3583 -1.9213
v 11.3915 -4.6106 -1.9207
v 13.8339 -7.3465 -1.9207
v 17.1828 -6.1782 -1.9205
v 13.7404 -7.4754 -1.9204
v 10.1461 -0.2043 -1.9203
v 11.3594 -4.6079 -1.9202
v 11.1322 -4.729 -1.9198
v 17.6213 -0.0708 -1.9198
v 10.3144 2.8306 -1.9195
v 17.7371 2.8306 -1.9195
v 13.7436 -7.1514 -1.9192
v 19.4215 0.2493 -1.9192
v 13.5857 -7.4555 -1.919
v 13.6222 -7.4918 -1.919
v 13.6881 -7.1645 -1.919
v 13.8526 -7.3021 -1.919
v 13.7942 -7.4286 -1.9189
v 11.2322 2.8698 -1.9188
v 16.8194 2.8698 -1.9188
v 9.974 0.1503 -1.9187
v 11.4228 -4.6145 -1.9187
v 10.3216 3.3206 -1.9186
v 10.9159 2.3631 -1.9186
v 17.1357 2.3631 -1.9186
v 17.73 3.3206 -1.9186
v 11.9354 5.9122 -1.9185
v 13.7747 -7.1491 -1.9184
v 16.4327 -5.0834 -1.9181
v 10.1339 3.0143 -1.9178
v 17.9177 3.0143 -1.9178
v 10.7177 -6.159 -1.9177
v 13.7012 -7.4955 -1.9177
v 13.5679 -7.4337 -1.9175
v 19.4491 0.0442 -1.9174
v 10.1781 -0.0708 -1.9172
v 13.6484 -7.1767 -1.9172
v 13.8574 -7.2559 -1.9172
v 17.6665 -0.2294 -1.9172
v 11.3269 -4.6067 -1.9171
v 11.5195 -5.0983 -1.9171
v 13.6421 -7.5036 -1.917
v 18.1205 -0.3487 -1.917
v 13.8076 -7.1505 -1.9166
v 18.6425 -0.2751 -1.916
v 13.5685 -7.275 -1.9159
v 18.769 -0.2464 -1.9159
v 13.8335 -7.17 -1.9158
v 18.0239 0.2235 -1.9158
v 13.5532 -7.3974 -1.9157
v 13.8598 -7.2086 -1.9157
v 10.6363 -5.5691 -1.9156
v 8.3779 0.2493 -1.9152
v 13.5894 -7.2304 -1.9151
v 13.7741 -7.4666 -1.9151
v 13.662 -7.5155 -1.915
v 13.8469 -7.3768 -1.9149
v 18.3108 -0.3334 -1.9149
v 10.1329 -0.2294 -1.9145
v 13.5505 -7.3162 -1.9143
v 18.2174 0.2674 -1.9143
v 9.6789 -0.3487 -1.9141
v 13.6074 -7.1995 -1.914
v 13.7211 -7.1279 -1.9138
v 11.4525 -4.6196 -1.9137
v 8.3503 0.0442 -1.9133
v 13.8656 -7.3323 -1.9133
v 9.7755 0.2235 -1.9129
v 17.6221 -0.044 -1.9129
v 13.5838 -7.4857 -1.9127
v 9.1569 -0.2751 -1.9126
v 13.72 -7.507 -1.9126
v 13.7707 -7.1132 -1.9126
v 9.0304 -0.2464 -1.9124
v 10.1562 3.3341 -1.9124
v 13.8274 -7.4173 -1.9124
v 17.8954 3.3341 -1.9124
v 11.295 -4.6073 -1.9123
v 13.6463 -7.5189 -1.9121
v 13.6598 -7.1395 -1.912
v 13.5369 -7.3603 -1.9118
v 9.4886 -0.3334 -1.9117
v 11.5856 -4.8786 -1.9117
v 13.8844 -7.2879 -1.9116
v 10.8414 -5.1442 -1.9115
v 13.5594 -7.4584 -1.9115
v 9.582 0.2674 -1.9112
v 16.7886 -4.7262 -1.9112
v 11.0581 -5.855 -1.9111
v 18.556 0.3143 -1.911
v 19.4281 0.221 -1.9109
v 10.0496 3.154 -1.9108
v 18.002 3.154 -1.9108
v 13.8036 -7.1147 -1.9107
v 10.1774 -0.044 -1.9103
v 13.8868 -7.2406 -1.9102
v 18.6873 0.3282 -1.9102
v 10.2214 2.9329 -1.91
v 13.5416 -7.4365 -1.91
v 13.7512 -7.5004 -1.91
v 17.8302 2.9329 -1.91
v 13.6807 -7.5271 -1.9099
v 13.8079 -7.4579 -1.9099
v 17.6817 -0.2534 -1.9094
v 15.7512 5.531 -1.9093
v 13.6308 -7.5226 -1.9092
v 10.4357 3.2772 -1.9091
v 17.6159 3.2772 -1.9091
v 13.8365 -7.1161 -1.9089
v 16.3729 -4.8632 -1.9089
v 13.6188 -7.1622 -1.9088
v 13.8628 -7.1547 -1.9088
v 13.8891 -7.1933 -1.9087
v 10.4907 -6.0013 -1.9086
v 10.808 2.4388 -1.9085
v 17.2436 2.4388 -1.9085
v 13.6107 -7.5185 -1.9084
v 19.4492 0.0749 -1.9084
v 9.2434 0.3143 -1.9077
v 11.4817 -4.6264 -1.9073
v 13.5361 -7.2741 -1.9072
v 13.6507 -7.5345 -1.9072
v 13.7483 -7.0897 -1.9072
v 18.4933 -0.3032 -1.907
v 13.6928 -7.1028 -1.9069
v 8.3714 0.221 -1.9068
v 9.1122 0.3282 -1.9068
v 10.1177 -0.2534 -1.9068
v 10.7132 3.1733 -1.9068
v 10.8839 3.0964 -1.9068
v 16.599 -5.46 -1.9068
v 16.8724 -5.8553 -1.9068
v 17.1676 3.0964 -1.9068
v 17.3384 3.1733 -1.9068
v 13.5569 -7.2296 -1.9064
v 11.0585 2.9973 -1.9062
v 16.9931 2.9973 -1.9062
v 17.1028 -5.1355 -1.9062
v 13.5253 -7.3994 -1.9061
v 13.8839 -7.3498 -1.9057
v 17.0093 -4.9839 -1.9056
v 11.0233 -4.8469 -1.9055
v 13.5778 -7.185 -1.9055
v 13.8707 -7.3847 -1.9053
v 11.3691 2.6897 -1.9052
v 16.6825 2.6897 -1.9052
v 17.4867 -5.9661 -1.9052
v 19.4338 0.1919 -1.9051
v 13.571 -7.5027 -1.9049
v 13.6995 -7.5386 -1.9049
v 18.4028 0.294 -1.9049
v 13.7857 -7.078 -1.9048
v 11.263 -4.6092 -1.9047
v 13.5225 -7.3182 -1.9047
v 13.785 -7.4916 -1.9047
v 10.6948 -6.1474 -1.9046
v 11.3425 -5.4688 -1.9046
v 13.5546 -7.484 -1.9046
v 8.3502 0.0749 -1.9044
v 13.9026 -7.3054 -1.9041
v 17.6252 -0.0177 -1.9039
v 10.1387 3.3109 -1.9038
v 10.9217 -4.9871 -1.9038
v 17.9129 3.3109 -1.9038
v 9.3061 -0.3032 -1.9037
v 17.2026 -6.1701 -1.9035
v 13.5368 -7.4622 -1.9031
v 13.8186 -7.0795 -1.903
v 10.7027 2.5167 -1.9029
v 17.3489 2.5167 -1.9029
v 17.3225 -5.5538 -1.9028
v 11.2015 2.3041 -1.9027
v 13.8512 -7.4253 -1.9027
v 16.8501 2.3041 -1.9027
v 11.1719 2.2947 -1.9023
v 16.8796 2.2947 -1.9023
v 13.5089 -7.3624 -1.9022
v 13.6694 -7.546 -1.9022
v 13.7308 -7.532 -1.9022
v 10.0613 3.1817 -1.9021
v 17.9903 3.1817 -1.9021
v 13.6506 -7.102 -1.9019
v 10.3028 3.3043 -1.9018
v 13.7258 -7.0662 -1.9018
v 17.7488 3.3043 -1.9018
v 17.9429 -0.3516 -1.9018
v 9.3966 0.294 -1.9017
v 13.8761 -7.1137 -1.9017
v 13.9024 -7.1523 -1.9016
v 10.4312 2.7381 -1.9014
v 17.6204 2.7381 -1.9014
v 10.1742 -0.0177 -1.9013
v 11.2301 2.3153 -1.9013
v 16.8214 2.3153 -1.9013
v 19.44 0.1639 -1.9013
v 15.9297 5.9029 -1.9012
v 19.4498 0.108 -1.9012
v 8.3656 0.1919 -1.9011
v 16.5158 -5.2899 -1.9011
v 10.1392 3.0375 -1.901
v 17.9124 3.0375 -1.901
v 10.5695 2.6204 -1.9008
v 17.4821 2.6204 -1.9008
v 13.8634 -7.0891 -1.9005
v 16.9077 -4.8431 -1.9005
v 13.9173 -7.1811 -1.9004
v 10.6574 -5.5863 -1.9003
v 11.1417 2.2874 -1.9002
v 16.9099 2.2874 -1.9002
v 13.8297 -7.4663 -1.8998
v 19.4457 0.1363 -1.8998
v 13.7621 -7.5253 -1.8996
v 17.699 -0.2762 -1.8996
v 13.6394 -7.5534 -1.8995
v 13.7632 -7.0545 -1.8994
v 13.8455 -7.0709 -1.8994
v 9.8566 -0.3516 -1.899
v 11.5095 -4.6347 -1.8989
v 13.922 -7.2828 -1.8989
v 10.8932 2.3689 -1.8988
v 17.1584 2.3689 -1.8988
v 10.5573 3.2282 -1.8986
v 17.4942 3.2282 -1.8986
v 17.8385 0.1664 -1.8983
v 11.2575 2.3284 -1.8982
v 16.794 2.3284 -1.8982
v 10.1216 3.2865 -1.898
v 11.1081 -4.7321 -1.898
v 17.9299 3.2865 -1.898
v 13.5105 -7.4233 -1.8978
v 10.3172 2.8499 -1.8977
v 17.7344 2.8499 -1.8977
v 8.3595 0.1639 -1.8973
v 13.9295 -7.2569 -1.8973
v 13.6143 -7.1148 -1.8972
v 8.3497 0.108 -1.8971
v 13.8007 -7.0428 -1.8971
v 16.5525 -4.6106 -1.8971
v 10.1005 -0.2762 -1.8969
v 13.5647 -7.5251 -1.8968
v 13.6836 -7.0653 -1.8968
v 10.5096 -6.0193 -1.8965
v 12.1138 5.4974 -1.8965
v 13.9209 -7.3229 -1.8965
v 10.0745 3.2094 -1.8964
v 13.6047 -7.5494 -1.8964
v 17.9771 3.2094 -1.8964
v 11.1112 2.2822 -1.8963
v 16.9404 2.2822 -1.8963
v 10.6738 -6.1355 -1.8962
v 13.532 -7.4878 -1.8962
v 16.5846 -4.6079 -1.8962
v 13.9077 -7.3578 -1.8961
v 11.428 -5.3001 -1.8959
v 13.9319 -7.2096 -1.8959
v 11.2327 -4.613 -1.8958
v 8.3538 0.1363 -1.8957
v 9.9609 0.1664 -1.8956
v 13.8945 -7.3927 -1.8956
v 13.53 -7.2153 -1.8955
v 16.5212 -4.6145 -1.8954
v 13.513 -7.2494 -1.8953
v 11.8373 5.3281 -1.8951
v 16.4245 -5.0983 -1.8951
v 13.8058 -7.4994 -1.8948
v 16.0728 5.3197 -1.8948
v 13.5509 -7.1707 -1.8947
v 10.1049 3.2616 -1.8946
v 17.9466 3.2616 -1.8946
v 13.9156 -7.1112 -1.8945
v 16.3353 5.6995 -1.8944
v 13.5009 -7.2983 -1.8943
v 10.0893 3.2354 -1.8942
v 17.9622 3.2354 -1.8942
v 11.5513 5.6819 -1.894
v 13.5732 -7.1375 -1.894
v 13.6821 -7.5627 -1.894
v 13.4941 -7.3862 -1.8938
v 13.5094 -7.444 -1.8938
v 13.8276 -7.0342 -1.8935
v 11.2834 2.3431 -1.8934
v 16.7682 2.3431 -1.8934
v 13.7089 -7.5595 -1.8933
v 13.903 -7.0866 -1.8933
v 13.9305 -7.14 -1.8932
v 16.8118 -4.7289 -1.8931
v 17.6308 0.0078 -1.8931
v 11.2201 2.881 -1.8928
v 16.8315 2.881 -1.8928
v 13.873 -7.4337 -1.8927
v 16.6171 -4.6067 -1.8927
v 13.762 -7.0249 -1.8926
v 13.5435 -7.5123 -1.8925
v 13.8903 -7.062 -1.8921
v 13.9454 -7.1688 -1.892
v 13.7208 -7.0285 -1.8919
v 13.4873 -7.3424 -1.8918
v 13.6413 -7.0644 -1.8918
v 11.5972 -4.8941 -1.8915
v 10.4181 3.2612 -1.8914
v 17.6335 3.2612 -1.8914
v 11.5236 -5.1114 -1.8913
v 13.9402 -7.3003 -1.8913
v 13.652 -7.5701 -1.8912
v 13.8724 -7.0438 -1.891
v 16.4915 -4.6196 -1.8908
v 11.0807 2.2792 -1.8907
v 16.9709 2.2792 -1.8907
v 13.7402 -7.5528 -1.8906
v 10.1687 0.0078 -1.8905
v 16.3584 -4.8786 -1.8905
v 18.776 -0.2342 -1.8904
v 10.6525 -6.1222 -1.8903
v 10.2268 2.957 -1.8902
v 13.7994 -7.0132 -1.8902
v 17.8248 2.957 -1.8902
v 11.8685 5.9246 -1.89
v 13.8544 -7.0256 -1.89
v 18.1336 -0.3531 -1.89
v 13.6278 -7.5698 -1.8898
v 13.7829 -7.5332 -1.8897
v 13.8515 -7.4746 -1.8897
v 17.4692 -5.9837 -1.8894
v 10.5328 -6.0377 -1.8892
v 18.0348 0.2311 -1.889
v 11.5356 -4.6444 -1.8887
v 18.6504 -0.2647 -1.8884
v 17.7179 -0.2977 -1.888
v 10.1472 3.0607 -1.8877
v 17.9043 3.0607 -1.8877
v 10.284 3.2861 -1.8875
v 13.96 -7.1973 -1.8875
v 16.6489 -4.6073 -1.8875
v 17.7675 3.2861 -1.8875
v 13.605 -7.0773 -1.8871
v 9.6659 -0.3531 -1.887
v 9.0235 -0.2342 -1.8869
v 11.3075 2.3594 -1.8869
v 16.7441 2.3594 -1.8869
v 18.3206 -0.3321 -1.8869
v 13.5921 -7.5638 -1.8868
v 13.8263 -7.0046 -1.8867
v 13.9414 -7.0968 -1.8865
v 13.5552 -7.5411 -1.8863
v 18.2272 0.2688 -1.8862
v 9.7647 0.2311 -1.8861
v 13.9596 -7.2776 -1.8861
v 13.9402 -7.3386 -1.8859
v 17.2262 -6.159 -1.8859
v 10.5581 -6.0562 -1.8855
v 13.4793 -7.4101 -1.8855
v 13.6869 -7.02 -1.8854
v 13.9271 -7.3734 -1.8854
v 10.0815 -0.2977 -1.8853
v 13.9288 -7.0722 -1.8853
v 13.9563 -7.1256 -1.8853
v 9.1491 -0.2647 -1.885
v 18.6975 0.3175 -1.885
v 11.2036 -4.6184 -1.8848
v 13.8276 -7.5078 -1.8848
v 18.5661 0.3064 -1.8848
v 16.4622 -4.6264 -1.8847
v 13.9671 -7.2517 -1.8845
v 10.6772 -5.6036 -1.8843
v 11.3641 2.7089 -1.8842
v 16.6875 2.7089 -1.8842
v 13.909 -7.0352 -1.8841
v 10.6273 -6.1065 -1.8839
v 15.7815 5.4692 -1.8839
v 9.4789 -0.3321 -1.8838
v 13.524 -7.1565 -1.8838
v 13.507 -7.1906 -1.8836
v 11.0505 2.2784 -1.8835
v 16.8858 -5.855 -1.8835
v 17.001 2.2784 -1.8835
v 13.4725 -7.3662 -1.8834
v 13.4899 -7.2247 -1.8834
v 13.7981 -6.9835 -1.8833
v 9.5723 0.2688 -1.8832
v 10.7945 2.4475 -1.8832
v 17.2571 2.4475 -1.8832
v 13.5464 -7.1233 -1.8831
v 13.891 -7.017 -1.8831
v 13.6647 -7.5868 -1.883
v 13.9747 -7.2258 -1.883
v 11.0369 -5.849 -1.8829
v 13.4997 -7.4755 -1.8829
v 17.3076 -5.5691 -1.8829
v 10.8389 -5.1528 -1.8827
v 13.7569 -6.9871 -1.8827
v 10.6971 3.1647 -1.8826
v 17.3544 3.1647 -1.8826
v 13.4778 -7.2735 -1.8824
v 13.5687 -7.0901 -1.8824
v 13.6915 -7.5835 -1.8824
v 13.7157 -6.9907 -1.882
v 10.5801 -6.0735 -1.8817
v 13.7183 -7.5803 -1.8817
v 13.6404 -7.5865 -1.8816
v 9.102 0.3175 -1.8815
v 13.4782 -7.4308 -1.8815
v 13.9095 -7.4185 -1.8815
v 9.2334 0.3064 -1.8814
v 13.4656 -7.3224 -1.8814
v 13.7579 -7.5608 -1.8814
v 17.1025 -5.1442 -1.8813
v 10.87 3.0924 -1.8809
v 17.1816 3.0924 -1.8809
v 13.9596 -7.3159 -1.8807
v 10.6025 -6.0902 -1.8806
v 13.6446 -7.0191 -1.8804
v 16.6014 -5.4688 -1.8804
v 13.5128 -7.5111 -1.8803
v 17.6387 0.0326 -1.8803
v 13.6162 -7.5862 -1.8802
v 13.8037 -7.541 -1.8798
v 16.6808 -4.6092 -1.8796
v 11.0453 2.9995 -1.8791
v 11.3381 -5.4763 -1.8791
v 17.0063 2.9995 -1.8791
v 18.5018 -0.2959 -1.8791
v 10.5403 3.2143 -1.879
v 17.5113 3.2143 -1.879
v 11.3296 2.377 -1.8789
v 16.722 2.377 -1.8789
v 13.8879 -7.4595 -1.8786
v 13.9672 -7.0825 -1.8786
v 11.009 -4.851 -1.8784
v 10.4337 2.757 -1.8783
v 17.6179 2.757 -1.8783
v 17.9615 -0.3609 -1.8783
v 10.8724 2.3769 -1.8781
v 17.1791 2.3769 -1.8781
v 10.9172 -4.9941 -1.8778
v 10.1608 0.0326 -1.8777
v 10.3222 2.8716 -1.8776
v 13.4771 -7.4515 -1.8776
v 17.7294 2.8716 -1.8776
v 13.9474 -7.0454 -1.8774
v 16.9205 -4.8469 -1.8774
v 10.1581 3.0859 -1.877
v 17.8935 3.0859 -1.877
v 10.2662 3.2645 -1.8767
v 16.4343 -4.6347 -1.8767
v 17.7854 3.2645 -1.8767
v 13.9896 -7.1701 -1.8764
v 11.5592 -4.655 -1.8762
v 13.9277 -7.0083 -1.8762
v 18.4136 0.2907 -1.8762
v 10.6964 2.5281 -1.8761
v 17.3552 2.5281 -1.8761
v 11.0876 -4.7374 -1.876
v 13.5458 -7.557 -1.8759
v 9.2977 -0.296 -1.8758
v 13.5849 -7.5822 -1.8757
v 13.6818 -6.9823 -1.8755
v 9.838 -0.3609 -1.8754
v 13.8619 -7.4976 -1.8752
v 13.9596 -7.3542 -1.8752
v 10.3997 3.2443 -1.875
v 10.5682 2.6354 -1.875
v 13.8862 -6.9719 -1.875
v 17.4834 2.6354 -1.875
v 17.6519 3.2443 -1.875
v 11.021 2.2799 -1.8747
v 17.0306 2.2799 -1.8747
v 17.7384 -0.3174 -1.8746
v 17.0221 -4.9871 -1.8745
v 15.9975 5.9199 -1.8744
v 17.4531 -6.0013 -1.8741
v 17.8529 0.1802 -1.8741
v 13.9957 -7.1403 -1.8738
v 10.233 2.98 -1.8734
v 17.8185 2.98 -1.8734
v 13.5256 -7.54 -1.8733
v 9.3859 0.2907 -1.873
v 13.8462 -6.9502 -1.873
v 16.5157 -5.3001 -1.8727
v 11.1769 -4.6257 -1.8726
v 13.736 -7.5883 -1.8725
v 17.249 -6.1474 -1.8725
v 13.7668 -6.9455 -1.8724
v 10.061 -0.3174 -1.8719
v 14.0043 -7.1986 -1.8719
v 13.7256 -6.9491 -1.8717
v 11.4291 -5.3116 -1.8716
v 13.7787 -7.5687 -1.8715
v 9.9466 0.1802 -1.8714
v 13.942 -7.3993 -1.8713
v 13.6571 -7.6035 -1.8711
v 16.8356 -4.7321 -1.871
v 16.3465 -4.8941 -1.8704
v 13.838 -7.5308 -1.8702
v 16.711 -4.613 -1.8702
v 13.9873 -7.0535 -1.8698
v 13.683 -7.6037 -1.8696
v 13.8181 -6.9292 -1.8696
v 11.6057 -4.9091 -1.8694
v 13.6076 -7.0069 -1.8694
v 16.4201 -5.1114 -1.8693
v 11.3494 2.3958 -1.8692
v 13.79 -6.9285 -1.8692
v 16.7022 2.3958 -1.8692
v 13.6479 -6.9738 -1.869
v 13.7098 -7.6005 -1.869
v 16.1423 5.3363 -1.869
v 10.2489 3.241 -1.8688
v 16.3452 5.6288 -1.8688
v 17.8027 3.241 -1.8688
v 13.9675 -7.0164 -1.8686
v 13.4882 -7.1496 -1.8681
v 13.9228 -6.9633 -1.8681
v 13.4712 -7.1837 -1.8679
v 10.1702 3.1136 -1.8678
v 17.2863 -5.5863 -1.8678
v 17.8814 3.1136 -1.8678
v 11.7686 5.34 -1.8675
v 13.9244 -7.4443 -1.8674
v 14.0066 -7.0971 -1.8671
v 16.4081 -4.6444 -1.8668
v 11.206 2.8903 -1.8666
v 11.5477 5.6124 -1.8666
v 16.8455 2.8903 -1.8666
v 17.6489 0.0562 -1.8658
v 11.5258 -5.124 -1.8654
v 13.9507 -6.9718 -1.8654
v 13.4781 -7.4899 -1.8652
v 18.7824 -0.2185 -1.865
v 12.0764 5.4439 -1.8649
v 13.5713 -7.0197 -1.8647
v 10.9923 2.2837 -1.8644
v 17.0593 2.2837 -1.8644
v 14.0136 -7.252 -1.8643
v 13.6904 -6.9351 -1.864
v 13.8984 -7.4825 -1.864
v 17.2699 -6.1355 -1.8639
v 13.4603 -7.4601 -1.8638
v 14.0067 -7.2792 -1.8638
v 13.5496 -7.0374 -1.8635
v 10.1506 0.0562 -1.8632
v 13.7536 -7.5963 -1.8632
v 18.6573 -0.2524 -1.8628
v 10.2314 3.2175 -1.8627
v 14.0211 -7.2261 -1.8627
v 17.8202 3.2175 -1.8627
v 18.1464 -0.3545 -1.8625
v 11.3562 2.7272 -1.8624
v 11.5811 -4.6671 -1.8624
v 13.5723 -7.5942 -1.8624
v 16.6953 2.7272 -1.8624
v 13.5071 -7.0892 -1.8623
v 13.4392 -7.3763 -1.8622
v 17.4341 -6.0193 -1.8622
v 13.5294 -7.056 -1.8616
v 13.5426 -7.5772 -1.8616
v 18.0464 0.2362 -1.8616
v 9.017 -0.2185 -1.8615
v 10.1835 3.1413 -1.8615
v 10.5228 3.1981 -1.8615
v 13.7355 -6.9074 -1.8615
v 17.5287 3.1981 -1.8615
v 17.8681 3.1413 -1.8615
v 13.4983 -7.5351 -1.8613
v 13.6445 -7.6164 -1.861
v 14.0073 -7.0245 -1.8609
v 14.0338 -7.1714 -1.8609
v 13.8723 -7.5206 -1.8606
v 10.2421 3.0033 -1.8605
v 17.8095 3.0033 -1.8605
v 13.4408 -7.4028 -1.8604
v 13.4456 -7.2252 -1.8604
v 10.3808 3.2264 -1.8603
v 13.432 -7.3038 -1.8603
v 17.6708 3.2264 -1.8603
v 13.4324 -7.3324 -1.8601
v 13.918 -6.9183 -1.8601
v 13.7275 -7.6085 -1.8597
v 17.7602 -0.3351 -1.8597
v 18.7084 0.3055 -1.8597
v 10.2146 3.1927 -1.8596
v 10.6801 3.1542 -1.8596
v 17.3715 3.1542 -1.8596
v 17.837 3.1927 -1.8596
v 18.5761 0.2955 -1.8596
v 9.6531 -0.3545 -1.8595
v 13.4334 -7.274 -1.8594
v 13.9767 -7.3789 -1.8594
v 9.1421 -0.2524 -1.8593
v 13.8277 -7.5574 -1.8593
v 10.1986 3.1671 -1.8592
v 17.853 3.1671 -1.8592
v 11.0161 -5.843 -1.859
v 13.4495 -7.1949 -1.8589
v 13.488 -7.1065 -1.8589
v 16.74 -4.6184 -1.8589
v 18.3299 -0.3277 -1.8589
v 10.3284 2.8948 -1.8587
v 17.7232 2.8948 -1.8587
v 9.7531 0.2361 -1.8586
v 14.0067 -7.3175 -1.8584
v 13.7587 -6.8905 -1.8583
v 14.0266 -7.0682 -1.8583
v 11.3668 2.4156 -1.8582
v 14.0399 -7.1416 -1.8582
v 16.6848 2.4156 -1.8582
v 13.6109 -6.9616 -1.858
v 13.878 -6.8965 -1.858
v 10.7832 2.4586 -1.8579
v 17.2684 2.4586 -1.8579
v 13.9906 -6.9799 -1.8578
v 17.2911 -6.1222 -1.8578
v 13.6754 -7.6204 -1.8577
v 10.8432 -5.1642 -1.8576
v 11.8028 5.9182 -1.8576
v 13.6041 -7.6146 -1.8576
v 18.2377 0.2681 -1.8576
v 13.6566 -6.9267 -1.8575
v 13.9459 -6.9268 -1.8574
v 10.0393 -0.3351 -1.857
v 11.1501 -4.6337 -1.857
v 10.8536 2.387 -1.8568
v 17.198 2.387 -1.8568
v 13.9996 -7.3434 -1.8567
v 10.4369 2.7766 -1.8565
v 17.6147 2.7766 -1.8565
v 13.4397 -7.4235 -1.8564
v 9.0911 0.3055 -1.8562
v 9.2234 0.2955 -1.8562
v 13.7013 -7.6206 -1.8562
v 10.8549 3.0859 -1.8561
v 17.1967 3.0859 -1.8561
v 13.8129 -7.5716 -1.8559
v 13.8381 -6.8748 -1.8559
v 9.4696 -0.3277 -1.8557
v 14.0459 -7.1118 -1.8556
v 13.8099 -6.8742 -1.8555
v 13.9591 -7.4239 -1.8554
v 17.4108 -6.0377 -1.8552
v 13.7818 -6.8735 -1.8551
v 16.9067 -5.849 -1.855
v 16.6055 -5.4763 -1.8548
v 13.9738 -6.9353 -1.8547
v 15.8245 5.4172 -1.8547
v 16.3843 -4.655 -1.8546
v 9.5618 0.2681 -1.8545
v 17.9801 -0.3675 -1.8539
v 11.0704 -4.7446 -1.8537
v 13.7003 -6.8935 -1.8537
v 13.5819 -7.6104 -1.8534
v 11.0308 2.9993 -1.8529
v 17.0208 2.9993 -1.8529
v 10.9648 2.2898 -1.8526
v 17.0868 2.2898 -1.8526
v 10.6754 -5.6163 -1.8525
v 13.4524 -7.1427 -1.8524
v 17.1046 -5.1528 -1.8524
v 17.2663 -5.6036 -1.852
v 17.3854 -6.0562 -1.8518
v 18.5096 -0.2858 -1.8518
v 14.0507 -7.1989 -1.8517
v 13.9421 -7.4578 -1.8516
v 10.9146 -5.0024 -1.8511
v 9.8193 -0.3675 -1.851
v 17.3162 -6.1065 -1.851
v 13.5057 -7.5599 -1.8507
v 16.2078 5.3713 -1.8505
v 10.5685 2.6523 -1.8504
v 16.3358 5.5549 -1.8504
v 17.483 2.6523 -1.8504
v 14.0363 -7.0036 -1.8503
v 16.9345 -4.851 -1.8502
v 13.4435 -7.4687 -1.8501
v 13.4741 -7.5225 -1.8499
v 10.6917 2.5413 -1.8498
v 17.3599 2.5413 -1.8498
v 18.4237 0.283 -1.8498
v 10.2534 3.0287 -1.8497
v 10.363 3.2048 -1.8497
v 13.862 -7.5473 -1.8497
v 17.6613 0.0785 -1.8497
v 17.6886 3.2048 -1.8497
v 17.7982 3.0287 -1.8497
v 13.9002 -6.864 -1.8494
v 17.8682 0.1915 -1.8493
v 10.9952 -4.856 -1.8491
v 13.5597 -7.6062 -1.8491
v 16.8559 -4.7374 -1.8487
v 9.2899 -0.2858 -1.8485
v 16.5144 -5.3116 -1.8484
v 17.0262 -4.994 -1.8484
v 16.3377 -4.9091 -1.8483
v 17.3634 -6.0735 -1.8483
v 13.916 -7.4959 -1.8482
v 11.3262 -5.4786 -1.8481
v 11.7024 5.3701 -1.8476
v 17.341 -6.0902 -1.8474
v 13.8603 -6.8423 -1.8473
v 14.0195 -6.959 -1.8472
v 10.1381 0.0785 -1.8471
v 11.5631 5.5411 -1.8471
v 13.5739 -6.9494 -1.847
v 14.054 -7.0345 -1.8469
v 9.3758 0.283 -1.8465
v 9.9312 0.1915 -1.8465
v 13.6194 -6.9117 -1.8465
v 16.7666 -4.6257 -1.8464
v 11.6 -4.6798 -1.8463
v 13.6652 -6.8796 -1.846
v 11.6113 -4.924 -1.8459
v 11.3816 2.4363 -1.8457
v 13.5522 -6.9671 -1.8457
v 16.67 2.4363 -1.8457
v 13.7805 -7.6055 -1.8455
v 13.8945 -7.5254 -1.8455
v 10.5043 3.1814 -1.8447
v 17.5473 3.1814 -1.8447
v 13.9269 -6.8501 -1.8446
v 13.5305 -6.9848 -1.8445
v 13.4467 -7.4893 -1.8444
v 13.6498 -7.6356 -1.8443
v 14.0732 -7.0781 -1.8443
v 16.0657 5.9176 -1.8442
v 11.4248 -5.3196 -1.8437
v 13.9938 -7.4035 -1.8435
v 13.4307 -7.1539 -1.8434
v 13.7139 -6.8472 -1.8434
v 16.4176 -5.124 -1.8434
v 17.7829 -0.3507 -1.8434
v 13.4523 -7.0996 -1.8432
v 13.4788 -7.5417 -1.8428
v 13.4229 -7.4321 -1.8427
v 13.5103 -7.0034 -1.8426
v 13.967 -6.8643 -1.8425
v 14.0675 -7.2264 -1.8424
v 10.3357 2.9183 -1.8423
v 17.7158 2.9183 -1.8423
v 14.023 -6.9238 -1.842
v 14.0607 -7.2536 -1.842
v 10.3455 3.1816 -1.8419
v 17.7061 3.1816 -1.8419
v 14.0538 -7.2808 -1.8415
v 16.3623 -4.6671 -1.841
v 16.2644 5.4219 -1.8409
v 14.0167 -7.368 -1.8408
v 16.3081 5.4846 -1.8408
v 10.2658 3.0557 -1.8407
v 13.4902 -7.0219 -1.8407
v 17.7858 3.0557 -1.8407
v 10.0166 -0.3507 -1.8406
v 11.1901 2.8975 -1.8406
v 16.8615 2.8975 -1.8406
v 13.7371 -6.8303 -1.8402
v 11.1258 -4.6433 -1.8401
v 13.5132 -7.5847 -1.8401
v 18.7883 -0.1996 -1.8401
v 10.663 3.1403 -1.8399
v 11.3456 2.7444 -1.8399
v 16.7059 2.7444 -1.8399
v 17.3886 3.1403 -1.8399
v 13.995 -6.8728 -1.8398
v 14.0468 -7.3067 -1.8398
v 14.0811 -7.1693 -1.8398
v 14.0653 -6.9827 -1.8397
v 13.9767 -7.4374 -1.8396
v 10.9387 2.298 -1.8395
v 17.1128 2.298 -1.8395
v 13.3983 -7.2853 -1.8392
v 13.3987 -7.3139 -1.839
v 13.3991 -7.3425 -1.8389
v 13.8516 -7.5739 -1.8387
v 13.8825 -6.8098 -1.8387
v 13.4499 -7.51 -1.8386
v 14.0885 -7.1381 -1.8385
v 13.3998 -7.2555 -1.8383
v 14.0397 -7.3326 -1.8381
v 13.762 -6.8104 -1.838
v 10.9946 -5.8359 -1.8379
v 11.5246 -5.135 -1.8378
v 13.4012 -7.2257 -1.8374
v 13.4711 -7.0392 -1.8374
v 13.5333 -7.6011 -1.8374
v 18.6637 -0.2368 -1.8374
v 11.6434 5.4159 -1.8373
v 11.5959 5.4743 -1.8371
v 13.4007 -7.369 -1.8371
v 10.4423 2.7982 -1.8367
v 17.6093 2.7982 -1.8367
v 9.0112 -0.1996 -1.8366
v 14.0252 -6.8866 -1.8363
v 14.0829 -7.0136 -1.8363
v 10.328 3.158 -1.836
v 13.8168 -6.7934 -1.836
v 17.7236 3.158 -1.836
v 13.4051 -7.1953 -1.8359
v 14.0946 -7.1083 -1.8359
v 13.9597 -7.4712 -1.8358
v 13.6788 -6.8333 -1.8357
v 13.7887 -6.7927 -1.8356
v 13.5823 -6.8995 -1.8355
v 13.8369 -7.5881 -1.8354
v 13.4024 -7.3955 -1.8353
v 10.8371 2.3993 -1.835
v 13.628 -6.8646 -1.835
v 17.2145 2.3993 -1.835
v 18.1587 -0.3532 -1.835
v 18.7199 0.292 -1.8349
v 13.7323 -7.6349 -1.8346
v 13.8842 -7.5521 -1.8345
v 14.0687 -6.9475 -1.8345
v 13.409 -7.165 -1.8344
v 10.2793 3.083 -1.8342
v 17.7723 3.083 -1.8342
v 13.4521 -7.0564 -1.8341
v 18.0585 0.2382 -1.8341
v 9.1358 -0.2368 -1.834
v 13.9092 -6.7959 -1.8339
v 18.5872 0.2839 -1.8338
v 13.6903 -7.6459 -1.8337
v 13.9382 -7.5007 -1.8331
v 13.4267 -7.109 -1.833
v 14.1006 -7.0445 -1.8329
v 10.7741 2.4717 -1.8328
v 17.2775 2.4717 -1.8328
v 13.5993 -7.6396 -1.8324
v 10.3107 3.1342 -1.8322
v 13.4862 -7.5664 -1.8322
v 17.7409 3.1342 -1.8322
v 10.2947 3.1085 -1.8321
v 17.6758 0.0993 -1.8321
v 17.7568 3.1085 -1.8321
v 11.3936 2.4577 -1.832
v 13.8221 -7.6023 -1.832
v 16.6579 2.4577 -1.832
v 9.6408 -0.3532 -1.8319
v 10.8386 3.0775 -1.8319
v 17.213 3.0775 -1.8319
v 13.6702 -7.6485 -1.8315
v 9.0796 0.292 -1.8314
v 13.4546 -7.5291 -1.8314
v 18.3385 -0.3204 -1.8313
v 9.741 0.2382 -1.8312
v 13.6247 -7.6454 -1.8309
v 16.9271 -5.843 -1.8308
v 12.0244 5.4025 -1.8306
v 14.098 -7.1968 -1.8306
v 9.2122 0.2839 -1.8304
v 13.9167 -7.5303 -1.8304
v 16.7932 -4.6337 -1.8304
v 10.4856 3.163 -1.8302
v 17.5659 3.163 -1.8302
v 11.0554 -4.7531 -1.83
v 10.1236 0.0993 -1.8295
v 14.0721 -6.9123 -1.8294
v 18.2485 0.2644 -1.8294
v 13.6501 -7.6511 -1.8293
v 10.3454 2.9421 -1.8292
v 10.6842 -5.6316 -1.8292
v 17.7062 2.9421 -1.8292
v 13.9359 -6.7819 -1.8291
v 11.6165 -4.6936 -1.8289
v 17.9986 -0.3714 -1.8289
v 9.461 -0.3204 -1.8281
v 14.0177 -7.4047 -1.8278
v 10.5711 2.6713 -1.8274
v 13.8391 -6.7609 -1.8274
v 17.1 -5.1642 -1.8274
v 17.4805 2.6713 -1.8274
v 11.0149 2.9967 -1.8273
v 17.0367 2.9967 -1.8273
v 13.976 -6.7961 -1.827
v 10.8418 -5.1745 -1.8268
v 13.5733 -7.6343 -1.8265
v 9.551 0.2644 -1.8264
v 13.4078 -7.4435 -1.8262
v 16.8728 -4.7446 -1.8262
v 9.8009 -0.3714 -1.826
v 18.5166 -0.2734 -1.826
v 17.8064 -0.3641 -1.8258
v 13.6923 -6.787 -1.8254
v 14.0407 -7.3692 -1.8252
v 16.3432 -4.6798 -1.8252
v 10.9144 2.3084 -1.8251
v 17.1372 2.3084 -1.8251
v 14.0161 -6.8103 -1.8249
v 16.3318 -4.924 -1.8249
v 14.1219 -7.0746 -1.8246
v 10.6893 2.5568 -1.8245
v 17.3623 2.5568 -1.8245
v 13.4593 -7.5482 -1.8243
v 18.434 0.2726 -1.8242
v 10.914 -5.012 -1.8241
v 13.8667 -6.7429 -1.8241
v 11.7423 5.8947 -1.824
v 13.405 -7.1201 -1.824
v 13.5908 -6.8496 -1.824
v 14.0007 -7.4385 -1.824
v 17.8845 0.2002 -1.8239
v 13.4265 -7.0658 -1.8238
v 16.6169 -5.4786 -1.8237
v 13.4922 -7.584 -1.8236
v 14.0744 -6.8751 -1.8236
v 13.7927 -7.6273 -1.8235
v 9.9931 -0.3641 -1.8231
v 13.7173 -6.7671 -1.8231
v 15.8815 5.3784 -1.823
v 14.1158 -6.975 -1.8228
v 9.2829 -0.2734 -1.8227
v 10.9754 -5.829 -1.8225
v 10.6454 3.1244 -1.8222
v 17.4061 3.1244 -1.8222
v 10.9871 -4.8636 -1.8219
v 11.6146 -4.9388 -1.8219
v 11.1038 -4.6543 -1.8218
v 13.4125 -7.4677 -1.8218
v 17.0285 -5.0024 -1.8217
v 14.0464 -6.8241 -1.8214
v 9.915 0.2002 -1.8211
v 13.5446 -6.8813 -1.821
v 9.3655 0.2726 -1.8209
v 13.7422 -6.7472 -1.8208
v 16.9479 -4.856 -1.8207
v 11.3145 -5.4808 -1.8206
v 13.5474 -7.6289 -1.8205
v 16.5183 -5.3196 -1.8205
v 17.2678 -5.6163 -1.8203
v 13.5229 -6.899 -1.8198
v 10.4678 3.1414 -1.8197
v 17.5838 3.1414 -1.8197
v 14.1335 -7.0058 -1.8195
v 13.8934 -6.7289 -1.8193
v 13.6328 -6.7966 -1.8192
v 10.3571 2.9671 -1.819
v 17.6944 2.9671 -1.819
v 14.1284 -7.1671 -1.8188
v 13.3872 -7.4069 -1.8187
v 13.7689 -6.7296 -1.8184
v 10.4493 2.8216 -1.8183
v 11.4201 -5.3274 -1.8183
v 17.6023 2.8216 -1.8183
v 14.0766 -6.8379 -1.8178
v 14.1192 -6.9398 -1.8177
v 14.1358 -7.136 -1.8175
v 13.712 -7.6567 -1.8172
v 14.1162 -7.2217 -1.8172
v 11.4029 2.4796 -1.8171
v 16.6487 2.4796 -1.8171
v 11.3324 2.7603 -1.8169
v 16.7191 2.7603 -1.8169
v 13.9592 -6.7308 -1.8168
v 14.1093 -7.249 -1.8167
v 13.4792 -6.9471 -1.8165
v 18.7935 -0.1781 -1.8165
v 14.1432 -7.1048 -1.8162
v 13.4157 -7.4884 -1.816
v 13.7956 -6.7119 -1.816
v 16.4184 -5.135 -1.8158
v 13.4652 -7.5658 -1.8157
v 13.4979 -6.9144 -1.8157
v 13.5957 -7.652 -1.8157
v 13.9698 -7.4945 -1.8153
v 13.9878 -7.4735 -1.8153
v 11.1724 2.9024 -1.8152
v 13.9222 -6.7107 -1.8152
v 16.8791 2.9024 -1.8152
v 13.9993 -6.745 -1.8148
v 13.459 -6.9657 -1.8146
v 11.2732 -4.4928 -1.8143
v 11.3037 -4.4867 -1.8143
v 10.7032 -5.6494 -1.8141
v 14.1031 -7.2757 -1.8139
v 18.7297 0.2736 -1.8138
v 13.4996 -7.6001 -1.8137
v 13.4009 -7.0753 -1.8136
v 14.1247 -6.9028 -1.8135
v 18.6692 -0.2188 -1.8135
v 16.8173 -4.6433 -1.8133
v 17.6922 0.1184 -1.8132
v 14.1512 -7.0389 -1.8131
v 9.006 -0.1781 -1.813
v 13.7634 -7.6491 -1.813
v 10.8229 2.4134 -1.8129
v 16.1299 5.8977 -1.8129
v 17.2287 2.4134 -1.8129
v 13.8233 -6.6939 -1.8128
v 13.9483 -7.524 -1.8126
v 11.3348 -4.4826 -1.8125
v 14.0417 -7.4059 -1.8122
v 14.0961 -7.3016 -1.8122
v 11.2429 -4.5006 -1.8121
v 10.4503 3.1183 -1.8119
v 17.6013 3.1183 -1.8119
v 11.5221 -5.1458 -1.8114
v 13.44 -6.983 -1.8112
v 10.1073 0.1184 -1.8105
v 11.6306 -4.7084 -1.8104
v 9.0698 0.2736 -1.8103
v 9.1303 -0.2188 -1.8101
v 10.3698 2.9938 -1.81
v 17.6818 2.9938 -1.81
v 10.8919 2.3208 -1.8097
v 17.1597 2.3208 -1.8097
v 13.4213 -7.5104 -1.8096
v 13.553 -6.8314 -1.8095
v 13.851 -6.6759 -1.8095
v 16.9484 -5.8359 -1.8095
v 10.8215 3.0667 -1.8094
v 17.2301 3.0667 -1.8094
v 18.5983 0.2698 -1.8094
v 13.6464 -6.7504 -1.8089
v 14.0298 -6.7294 -1.8087
v 11.3655 -4.4803 -1.8084
v 13.5956 -6.7817 -1.8082
v 14.0764 -6.7769 -1.8082
v 10.7672 2.4867 -1.8081
v 11.2138 -4.5102 -1.8081
v 17.2844 2.4867 -1.8081
v 16.3264 -4.6936 -1.808
v 13.6769 -7.6668 -1.8079
v 14.09 -7.3269 -1.8078
v 14.1269 -6.8656 -1.8077
v 18.1706 -0.349 -1.8075
v 17.8305 -0.375 -1.8073
v 13.4712 -7.5833 -1.8071
v 13.3629 -7.339 -1.807
v 13.8893 -7.5834 -1.8065
v 13.3583 -7.2795 -1.8064
v 18.0712 0.2379 -1.8064
v 13.3587 -7.3081 -1.8063
v 9.2012 0.2698 -1.8061
v 14.1663 -6.9672 -1.806
v 10.5746 2.6912 -1.8058
v 10.6272 3.1072 -1.8058
v 17.4244 3.1071 -1.8058
v 17.477 2.6912 -1.8058
v 10.4324 3.0954 -1.8055
v 17.6192 3.0954 -1.8055
v 13.8798 -6.6577 -1.8054
v 14.1466 -7.1921 -1.8054
v 13.3645 -7.3655 -1.8052
v 13.6678 -6.716 -1.8052
v 14.1725 -7.0691 -1.8048
v 13.4158 -7.0008 -1.8047
v 13.8721 -7.5978 -1.8047
v 13.6343 -7.669 -1.8046
v 13.9826 -6.6796 -1.8046
v 14.1066 -6.7907 -1.8046
v 9.969 -0.375 -1.8045
v 9.629 -0.349 -1.8044
v 10.9497 -5.8179 -1.8042
v 18.3465 -0.3103 -1.8042
v 13.5168 -7.6222 -1.8039
v 10.3835 3.0208 -1.8037
v 13.3546 -7.2453 -1.8037
v 17.6681 3.0208 -1.8037
v 14.0288 -7.4408 -1.8035
v 18.0166 -0.3723 -1.8035
v 9.7283 0.2379 -1.8034
v 11.0406 -4.762 -1.8034
v 13.9396 -7.5454 -1.8031
v 10.9979 2.9917 -1.803
v 13.9456 -6.6596 -1.803
v 17.0537 2.9917 -1.803
v 13.6927 -6.6961 -1.8029
v 13.7192 -6.6775 -1.8029
v 11.0852 -4.6669 -1.8028
v 13.3561 -7.2155 -1.8028
v 18.2591 0.257 -1.8028
v 14.1319 -6.8258 -1.8026
v 13.426 -7.5295 -1.8025
v 13.9218 -7.5616 -1.8023
v 16.8875 -4.7531 -1.8023
v 10.4572 2.8451 -1.8022
v 11.3956 -4.4797 -1.8022
v 13.3692 -7.1173 -1.8022
v 13.3721 -7.4184 -1.8022
v 17.5943 2.8451 -1.8022
v 11.1859 -4.5214 -1.8021
v 10.4152 3.0713 -1.802
v 17.6363 3.0713 -1.802
v 14.1718 -6.9303 -1.8018
v 13.6132 -7.6667 -1.8017
v 10.3989 3.0463 -1.8014
v 13.8573 -7.612 -1.8014
v 13.9086 -6.6395 -1.8014
v 17.6527 3.0463 -1.8014
v 11.4092 2.5018 -1.8013
v 16.6423 2.5018 -1.8013
v 9.453 -0.3103 -1.8011
v 13.5545 -7.6469 -1.8011
v 16.3283 -4.9388 -1.801
v 18.5228 -0.258 -1.801
v 13.7337 -7.6675 -1.8007
v 9.7829 -0.3723 -1.8006
v 13.5653 -6.7789 -1.8005
v 13.7459 -6.6599 -1.8005
v 10.6889 2.5742 -1.8004
v 17.3626 2.5742 -1.8004
v 9.5404 0.257 -1.7997
v 13.7729 -6.6418 -1.7997
v 14.1841 -7.0003 -1.7997
v 13.5922 -7.6644 -1.7989
v 18.4447 0.2603 -1.7989
v 14.013 -6.664 -1.7985
v 13.8407 -7.6248 -1.7983
v 17.9015 0.2063 -1.7982
v 10.8442 -5.1866 -1.7981
v 13.3527 -7.1769 -1.7979
v 13.3768 -7.4426 -1.7978
v 9.2767 -0.258 -1.7976
v 14.1773 -6.8934 -1.7976
v 10.9159 -5.0229 -1.7974
v 13.4786 -7.5994 -1.7972
v 17.2587 -5.6316 -1.797
v 11.6149 -4.9532 -1.7969
v 10.7175 -5.6659 -1.7967
v 17.101 -5.1745 -1.7966
v 13.8006 -6.6238 -1.7965
v 18.7972 -0.156 -1.7965
v 11.3027 -5.4826 -1.7964
v 13.3566 -7.1466 -1.7964
v 10.9838 -4.8734 -1.7963
v 11.9636 5.3778 -1.7963
v 16.6283 -5.4808 -1.796
v 9.3548 0.2603 -1.7957
v 9.898 0.2063 -1.7954
v 13.5152 -6.8132 -1.7951
v 16.5227 -5.3274 -1.795
v 13.9798 -7.5178 -1.7949
v 14.091 -7.3636 -1.7949
v 13.9979 -7.4968 -1.7948
v 14.016 -7.4758 -1.7948
v 13.8283 -6.6043 -1.7947
v 16.839 -4.6543 -1.7947
v 17.0288 -5.012 -1.7947
v 18.739 0.2528 -1.7946
v 13.3902 -7.0102 -1.7945
v 14.1776 -7.1586 -1.7945
v 11.1594 -4.5342 -1.7941
v 13.4322 -7.5494 -1.7941
v 13.826 -7.6374 -1.794
v 11.4247 -4.4809 -1.7939
v 16.9675 -5.829 -1.7939
v 11.3168 2.7747 -1.7937
v 14.1923 -7.099 -1.7937
v 16.7348 2.7747 -1.7937
v 13.3815 -7.4668 -1.7934
v 16.9557 -4.8636 -1.7934
v 10.8715 2.3351 -1.7933
v 14.2019 -7.0334 -1.7933
v 17.1801 2.3351 -1.7933
v 17.7103 0.1355 -1.7933
v 14.185 -7.1274 -1.7932
v 9.0023 -0.156 -1.793
v 13.5257 -7.6368 -1.7926
v 14.1823 -6.8535 -1.7925
v 13.6005 -6.7137 -1.7924
v 14.0434 -6.6484 -1.7924
v 14.1648 -7.2171 -1.792
v 14.09 -6.696 -1.7919
v 13.3652 -7.0724 -1.7918
v 13.9659 -6.6021 -1.7917
v 10.9266 -5.8072 -1.7915
v 14.1367 -6.7435 -1.7914
v 10.6085 3.0886 -1.7913
v 17.443 3.0886 -1.7913
v 9.0605 0.2528 -1.7911
v 15.9461 5.3572 -1.7911
v 13.4903 -6.8286 -1.7909
v 10.8112 2.4294 -1.7907
v 17.2403 2.4294 -1.7907
v 10.0892 0.1355 -1.7906
v 13.8571 -6.5861 -1.7906
v 11.1533 2.9052 -1.7904
v 11.6417 -4.7237 -1.7904
v 16.8983 2.9052 -1.7904
v 18.6742 -0.1978 -1.7904
v 13.9289 -6.582 -1.79
v 13.8098 -7.6486 -1.7897
v 14.0654 -7.4157 -1.7897
v 16.3121 -4.7084 -1.7896
v 16.639 -4.4867 -1.7896
v 10.804 3.0532 -1.7895
v 17.2476 3.0532 -1.7895
v 10.4673 2.8691 -1.7894
v 11.6894 5.8536 -1.7894
v 14.162 -6.7786 -1.7894
v 17.5842 2.8691 -1.7894
v 16.4206 -5.1458 -1.7893
v 16.6695 -4.4928 -1.7893
v 14.1586 -7.2439 -1.7891
v 14.0853 -7.3877 -1.7889
v 13.6219 -6.6794 -1.7887
v 13.3494 -7.377 -1.7886
v 13.4278 -6.9095 -1.7884
v 18.6081 0.2514 -1.7883
v 16.6079 -4.4826 -1.7882
v 11.4084 -5.3304 -1.788
v 13.8857 -6.5652 -1.7878
v 17.8548 -0.3832 -1.7878
v 13.4466 -6.8768 -1.7876
v 13.6537 -7.6813 -1.7874
v 14.1872 -6.8137 -1.7874
v 13.4861 -7.6154 -1.7872
v 14.2163 -6.9664 -1.7872
v 13.3871 -7.4888 -1.7871
v 9.1254 -0.1978 -1.787
v 13.4653 -6.844 -1.7868
v 16.6998 -4.5006 -1.7867
v 13.7036 -7.6824 -1.7865
v 13.3676 -7.0293 -1.7864
v 14.1524 -7.2706 -1.7862
v 13.5276 -6.7607 -1.7861
v 10.5802 2.7129 -1.786
v 17.4713 2.7129 -1.786
v 14.0749 -6.6346 -1.7857
v 13.9963 -6.5865 -1.7856
v 13.4382 -7.5669 -1.7855
v 10.7382 -5.6837 -1.7854
v 13.9711 -7.5392 -1.7854
v 11.5177 -5.1557 -1.7853
v 14.1215 -6.6821 -1.7852
v 9.9447 -0.3832 -1.7851
v 13.6432 -6.645 -1.785
v 13.6697 -6.6264 -1.785
v 9.1914 0.2514 -1.7849
v 13.6962 -6.6078 -1.7849
v 13.5702 -6.7109 -1.7848
v 11.4126 2.5241 -1.7845
v 13.7952 -7.6595 -1.7845
v 16.6389 2.5241 -1.7845
v 13.6318 -7.681 -1.7844
v 14.2234 -6.9315 -1.7844
v 16.5772 -4.4803 -1.7844
v 13.7232 -6.5897 -1.7842
v 10.7627 2.5036 -1.7841
v 17.2889 2.5036 -1.7841
v 11.453 -4.484 -1.7839
v 11.1339 -4.5482 -1.7837
v 13.7503 -6.5717 -1.7835
v 16.7289 -4.5102 -1.7823
v 14.2217 -7.0634 -1.7822
v 17.2395 -5.6494 -1.7822
v 10.9036 -5.7953 -1.7821
v 13.4037 -6.9274 -1.7819
v 14.1464 -7.296 -1.7819
v 13.7779 -6.5522 -1.7817
v 13.5615 -7.6648 -1.7816
v 13.6108 -7.6787 -1.7816
v 11.0675 -4.6799 -1.7811
v 14.1958 -7.1836 -1.7811
v 14.0525 -7.4507 -1.781
v 14.2341 -6.9995 -1.7809
v 16.1877 5.8594 -1.7809
v 10.5906 3.0673 -1.7807
v 13.3927 -7.5108 -1.7807
v 17.4609 3.0673 -1.7807
v 18.1817 -0.3418 -1.7803
v 14.2289 -6.8946 -1.7802
v 14.0282 -6.5647 -1.78
v 13.8056 -6.5326 -1.7799
v 10.9796 2.9846 -1.7796
v 17.0719 2.9846 -1.7796
v 13.7793 -7.6691 -1.779
v 14.1064 -6.6207 -1.779
v 10.4792 2.8943 -1.7789
v 17.5724 2.8943 -1.7789
v 18.0844 0.2348 -1.7788
v 13.9492 -6.5245 -1.7787
v 16.547 -4.4797 -1.7786
v 18.3537 -0.2977 -1.7784
v 18.0341 -0.3705 -1.7781
v 10.8834 -5.7835 -1.778
v 11.0306 -4.7729 -1.778
v 18.8002 -0.1315 -1.778
v 14.1539 -6.6712 -1.7779
v 10.6906 2.5934 -1.7776
v 14.1403 -7.3213 -1.7776
v 17.3609 2.5934 -1.7776
v 10.7609 -5.7016 -1.7775
v 9.6178 -0.3418 -1.7773
v 18.2697 0.2468 -1.7772
v 13.5399 -6.7082 -1.7771
v 18.5283 -0.2401 -1.7771
v 13.8342 -6.5118 -1.777
v 14.183 -6.7119 -1.7766
v 13.906 -6.5077 -1.7765
v 14.2361 -6.8572 -1.7764
v 18.7488 0.2313 -1.7764
v 10.8561 -5.2017 -1.7762
v 10.8534 2.3512 -1.7761
v 17.1982 2.3512 -1.7761
v 13.495 -7.6301 -1.776
v 16.3277 -4.9532 -1.776
v 16.7567 -4.5214 -1.776
v 9.7152 0.2348 -1.7759
v 13.9625 -7.5606 -1.7759
v 16.9019 -4.762 -1.7756
v 16.8573 -4.6669 -1.7755
v 9.4458 -0.2977 -1.7753
v 13.3796 -6.9452 -1.7753
v 13.4454 -7.585 -1.7753
v 9.7654 -0.3705 -1.7752
v 16.9929 -5.8179 -1.7752
v 13.3267 -7.3355 -1.7751
v 13.9447 -7.5768 -1.7751
v 10.7877 -5.7201 -1.7747
v 14.2083 -6.7469 -1.7747
v 18.4557 0.2461 -1.7746
v 8.9993 -0.1315 -1.7745
v 13.3225 -7.3046 -1.7744
v 13.927 -7.5929 -1.7743
v 13.8628 -6.4909 -1.7742
v 9.5299 0.2468 -1.7741
v 14.0032 -7.5206 -1.7739
v 14.0212 -7.4996 -1.7739
v 9.2712 -0.2401 -1.7738
v 13.3184 -7.2737 -1.7737
v 14.0597 -6.5509 -1.7733
v 11.2888 -5.4826 -1.7732
v 13.5327 -7.6547 -1.7732
v 13.9811 -6.5028 -1.7731
v 9.0507 0.2313 -1.7729
v 13.7645 -7.6783 -1.7728
v 17.7298 0.1504 -1.7727
v 10.5729 3.0446 -1.7726
v 17.4787 3.0446 -1.7726
v 13.9098 -7.6074 -1.7725
v 17.919 0.2095 -1.7724
v 13.3989 -7.5306 -1.7723
v 11.4798 -4.489 -1.7722
v 10.7862 3.0375 -1.7718
v 11.1108 -4.5637 -1.7718
v 17.2654 3.0375 -1.7718
v 14.1388 -6.6098 -1.7717
v 16.6398 -5.4826 -1.7717
v 14.1346 -7.3454 -1.7716
v 9.3439 0.2461 -1.7713
v 14.2411 -6.8173 -1.7713
v 14.2519 -7.0312 -1.7713
v 14.2414 -7.0933 -1.7711
v 11.612 -4.9667 -1.771
v 13.3146 -7.2394 -1.7709
v 10.8565 -5.768 -1.7708
v 13.8926 -7.6218 -1.7707
v 14.2341 -7.1217 -1.7707
v 16.5178 -4.4809 -1.7707
v 11.2989 2.7874 -1.7706
v 14.0457 -7.4761 -1.7706
v 16.7526 2.7874 -1.7706
v 18.6777 -0.1759 -1.7705
v 10.4921 2.9206 -1.7704
v 17.5595 2.9206 -1.7704
v 13.491 -6.7334 -1.7703
v 13.6731 -7.6937 -1.7703
v 14.2268 -7.15 -1.7703
v 13.3355 -7.3908 -1.7701
v 10.0697 0.1504 -1.77
v 13.3294 -7.0696 -1.77
v 16.3007 -4.7237 -1.7698
v 9.8805 0.2095 -1.7696
v 11.1076 2.1883 -1.7693
v 16.9439 2.1883 -1.7693
v 18.6174 0.2306 -1.7692
v 11.0776 2.1891 -1.769
v 16.974 2.1891 -1.769
v 10.8081 -5.7362 -1.7689
v 13.672 -6.5373 -1.7689
v 11.6495 -4.7393 -1.7688
v 10.8021 2.447 -1.7687
v 10.9807 -4.8837 -1.7687
v 13.7243 -6.502 -1.7687
v 17.2495 2.447 -1.7687
v 10.8321 -5.7525 -1.7685
v 13.5749 -6.6205 -1.7684
v 14.2662 -6.9656 -1.7684
v 13.3109 -7.2052 -1.7682
v 13.699 -6.5192 -1.7682
v 10.5874 2.736 -1.7681
v 17.4642 2.736 -1.7681
v 17.0266 -5.0229 -1.768
v 11.1376 2.1899 -1.7679
v 16.914 2.1899 -1.7679
v 17.0983 -5.1866 -1.7679
v 16.9587 -4.8734 -1.7678
v 16.7831 -4.5342 -1.7677
v 17.8791 -0.3888 -1.7677
v 13.8759 -7.6346 -1.7676
v 14.0131 -6.4811 -1.7676
v 10.9153 -5.0338 -1.7675
v 13.3413 -7.4168 -1.7674
v 13.3569 -6.9643 -1.7673
v 13.6512 -7.6934 -1.7673
v 13.6203 -6.5711 -1.7672
v 9.1218 -0.1759 -1.7671
v 13.6468 -6.5525 -1.7671
v 14.0891 -7.4256 -1.7671
v 11.0478 2.1922 -1.767
v 11.4131 2.5464 -1.767
v 16.6385 2.5464 -1.767
v 17.0038 2.1922 -1.767
v 13.752 -6.4825 -1.7669
v 13.9193 -6.4486 -1.7668
v 11.1329 2.9057 -1.7666
v 16.9187 2.9057 -1.7666
v 10.5552 3.0214 -1.7665
v 12.2238 5.735 -1.7665
v 17.4964 3.0214 -1.7665
v 14.0935 -6.5279 -1.7664
v 14.2482 -6.7773 -1.7664
v 13.7774 -6.463 -1.7663
v 14.109 -7.3975 -1.7663
v 13.466 -6.7488 -1.7661
v 13.7488 -7.6863 -1.766
v 9.1821 0.2306 -1.7659
v 14.2733 -6.9306 -1.7657
v 13.4051 -6.848 -1.7655
v 14.1289 -7.3695 -1.7655
v 13.4529 -7.6011 -1.7653
v 14.2145 -7.2046 -1.7653
v 11.1672 2.1938 -1.765
v 13.6012 -7.6849 -1.765
v 16.8844 2.1938 -1.765
v 9.9204 -0.3888 -1.7649
v 17.225 -5.6659 -1.7649
v 13.4239 -6.8153 -1.7647
v 13.504 -7.6447 -1.7647
v 13.5962 -6.5861 -1.7647
v 13.3319 -7.0265 -1.7646
v 13.8593 -7.6474 -1.7646
v 13.8761 -6.4318 -1.7646
v 16.534 -5.3304 -1.7646
v 11.897 5.3705 -1.7644
v 13.9945 -7.542 -1.7644
v 10.506 2.9471 -1.7643
v 13.3168 -7.0988 -1.7643
v 13.6294 -7.693 -1.7643
v 14.1712 -6.5988 -1.7643
v 17.5455 2.9471 -1.7643
v 13.4052 -7.5505 -1.7639
v 13.806 -6.4421 -1.7635
v 11.0184 2.1977 -1.7634
v 13.3075 -7.1667 -1.7634
v 17.0332 2.1977 -1.7634
v 16.4247 -5.1557 -1.7632
v 14.2002 -6.6395 -1.7631
v 13.346 -7.441 -1.763
v 14.2804 -6.8957 -1.7629
v 10.5378 2.9976 -1.7626
v 17.5137 2.9976 -1.7626
v 10.879 -5.22 -1.7625
v 12.1977 5.8051 -1.7624
v 10.5216 2.9724 -1.7623
v 17.0158 -5.8072 -1.7623
v 17.53 2.9724 -1.7623
v 12.232 5.6598 -1.7622
v 14.2293 -6.6802 -1.7619
v 13.8315 -6.4202 -1.7617
v 16.0153 5.3542 -1.7614
v 11.3969 -5.3334 -1.7613
v 13.5033 -6.6808 -1.7613
v 13.9512 -6.4268 -1.7613
v 16.4894 -4.484 -1.7611
v 18.8025 -0.1047 -1.7611
v 10.7604 2.5221 -1.761
v 17.2911 2.5221 -1.761
v 13.5445 -6.6177 -1.7608
v 14.0469 -6.4581 -1.7606
v 11.1961 2.2 -1.7605
v 13.543 -7.6678 -1.7605
v 16.8554 2.2 -1.7605
v 14.2096 -7.2287 -1.7604
v 13.8431 -7.6586 -1.7603
v 14.2716 -7.0611 -1.7602
v 13.3777 -6.8816 -1.7599
v 13.4401 -6.7597 -1.7598
v 18.7587 0.209 -1.7594
v 13.3343 -6.9834 -1.7593
v 11.0533 -4.6943 -1.7591
v 11.5104 -5.164 -1.759
v 14.1259 -6.517 -1.759
v 14.2877 -6.8583 -1.759
v 11.5051 -4.4958 -1.7589
v 13.7338 -7.6937 -1.7589
v 14.284 -6.9973 -1.7589
v 13.3041 -7.1281 -1.7585
v 11.0899 -4.5804 -1.7583
v 10.8378 2.369 -1.7582
v 10.9898 2.2054 -1.7582
v 11.6501 5.7987 -1.7582
v 17.0618 2.2054 -1.7582
v 17.2137 2.369 -1.7582
v 13.352 -7.4643 -1.7579
v 10.9605 2.9753 -1.7576
v 14.2034 -7.2554 -1.7576
v 17.0911 2.9753 -1.7576
v 8.9971 -0.1047 -1.7575
v 16.8084 -4.5482 -1.757
v 13.9802 -6.4019 -1.7568
v 14.0823 -7.451 -1.7568
v 13.5194 -6.6296 -1.7567
v 13.3129 -7.3494 -1.7565
v 13.5858 -7.6851 -1.7564
v 10.694 2.6137 -1.7563
v 17.3576 2.6137 -1.7563
v 13.827 -7.6698 -1.756
v 9.0409 0.209 -1.7559
v 10.7677 3.0205 -1.7555
v 17.2838 3.0205 -1.7555
v 14.2949 -6.821 -1.7551
v 13.8894 -6.3726 -1.755
v 18.533 -0.2197 -1.7546
v 14.2455 -7.1711 -1.7545
v 11.2241 2.2083 -1.7544
v 16.8274 2.2083 -1.7544
v 13.6984 -6.4324 -1.754
v 17.2042 -5.6837 -1.7539
v 18.1921 -0.3319 -1.7539
v 13.4124 -7.5686 -1.7537
v 14.0807 -6.4351 -1.7537
v 14.2693 -6.7105 -1.7536
v 16.8749 -4.6799 -1.7536
v 18.3602 -0.2824 -1.7535
v 13.6731 -6.4496 -1.7534
v 13.7238 -6.4128 -1.7534
v 13.3536 -6.8995 -1.7533
v 18.4655 0.2279 -1.7533
v 13.4613 -7.6175 -1.7531
v 14.0265 -7.5234 -1.7529
v 18.0509 -0.3658 -1.7529
v 13.6478 -6.4668 -1.7528
v 13.7493 -6.3933 -1.7528
v 17.0388 -5.7953 -1.7525
v 10.5959 2.7598 -1.7523
v 17.4557 2.7598 -1.7523
v 18.0976 0.2285 -1.7523
v 16.2328 5.8061 -1.7522
v 13.8449 -6.361 -1.7521
v 13.5143 -7.6577 -1.752
v 18.2806 0.2346 -1.752
v 18.6806 -0.1514 -1.7519
v 13.3576 -7.4863 -1.7516
v 11.0227 -4.7846 -1.7515
v 17.7506 0.1629 -1.7515
v 10.9623 2.2154 -1.7514
v 17.0893 2.2154 -1.7514
v 9.2666 -0.2197 -1.7513
v 14.1991 -7.2779 -1.7512
v 13.6226 -6.482 -1.7511
v 13.7748 -6.3714 -1.751
v 9.6074 -0.3319 -1.7508
v 13.7182 -7.7001 -1.7507
v 13.9184 -6.3476 -1.7505
v 18.6275 0.2096 -1.7505
v 9.4394 -0.2824 -1.7504
v 12.1563 5.8656 -1.7503
v 14.3021 -6.7809 -1.7502
v 9.334 0.2279 -1.7501
v 16.3302 -4.9667 -1.75
v 16.9116 -4.7729 -1.75
v 9.7487 -0.3658 -1.7499
v 14.014 -6.3789 -1.7499
v 14.051 -7.4999 -1.7497
v 14.166 -6.4923 -1.7496
v 16.4625 -4.489 -1.7496
v 9.702 0.2285 -1.7494
v 13.5974 -6.4973 -1.7494
v 14.3018 -7.0289 -1.7494
v 12.2221 5.5889 -1.7493
v 13.8003 -6.3495 -1.7493
v 14.1187 -7.4142 -1.7493
v 9.5189 0.2346 -1.7489
v 11.4105 2.5684 -1.7489
v 16.6411 2.5684 -1.7489
v 10.0489 0.1629 -1.7488
v 14.2874 -7.0862 -1.7487
v 9.119 -0.1514 -1.7485
v 14.1386 -7.3861 -1.7485
v 16.2927 -4.7393 -1.7483
v 16.6534 -5.4826 -1.7483
v 14.3138 -6.9661 -1.7482
v 17.0589 -5.7835 -1.7482
v 11.279 2.7983 -1.7479
v 14.2651 -6.64 -1.7479
v 16.7725 2.7983 -1.7479
v 13.6198 -7.6992 -1.7478
v 14.2075 -6.5322 -1.7475
v 13.672 -7.7048 -1.7474
v 17.5505 -0.2149 -1.7473
v 17.9033 -0.3915 -1.7472
v 9.1721 0.2096 -1.7471
v 17.5408 -0.1882 -1.7471
v 10.7956 2.4661 -1.747
v 17.2559 2.4661 -1.747
v 11.2509 2.2188 -1.7469
v 13.5733 -6.5122 -1.7469
v 14.193 -7.3032 -1.7469
v 16.8007 2.2188 -1.7469
v 17.937 0.2102 -1.7468
v 10.8986 -5.2376 -1.7465
v 11.6544 -4.7555 -1.7465
v 14.3223 -6.9352 -1.7465
v 14.0754 -7.4765 -1.7464
v 13.5546 -7.6794 -1.7463
v 14.2366 -6.5729 -1.7463
v 18.8039 -0.0763 -1.7463
v 17.1814 -5.7016 -1.7462
v 17.0861 -5.2017 -1.7461
v 17.5627 -0.2407 -1.7461
v 18.767 0.1835 -1.7461
v 13.9474 -6.3226 -1.746
v 13.9889 -7.5674 -1.7459
v 14.2818 -7.1119 -1.7459
v 13.4668 -6.6535 -1.7455
v 14.2745 -7.1402 -1.7455
v 11.6068 -4.9799 -1.7453
v 13.331 -6.9186 -1.7453
v 14.3092 -6.7408 -1.7453
v 17.5338 -0.161 -1.7453
v 11.2671 -5.4772 -1.7452
v 13.2999 -7.0357 -1.7452
v 13.9712 -7.5836 -1.7451
v 13.7953 -7.6891 -1.7449
v 10.2491 -0.2149 -1.7448
v 16.8314 -4.5637 -1.7448
v 10.2587 -0.1882 -1.7445
v 13.5492 -6.5272 -1.7444
v 13.6501 -7.7045 -1.7444
v 9.8963 -0.3915 -1.7443
v 13.3639 -7.5074 -1.7443
v 14.1207 -6.4105 -1.7443
v 15.6586 5.6977 -1.7443
v 11.5285 -4.5043 -1.7442
v 9.8625 0.2102 -1.7439
v 11.1113 2.9039 -1.7439
v 14.0394 -6.3494 -1.7439
v 16.9403 2.9039 -1.7439
v 17.1545 -5.7201 -1.7438
v 14.3294 -6.9003 -1.7437
v 10.2369 -0.2407 -1.7435
v 14.3307 -6.8484 -1.7435
v 13.4197 -7.5867 -1.7434
v 13.8503 -6.3032 -1.7434
v 14.1734 -7.3395 -1.7434
v 17.5773 -0.2656 -1.7434
v 10.9361 2.2275 -1.7431
v 11.0714 -4.598 -1.7431
v 17.1154 2.2275 -1.7431
v 10.9822 -4.8958 -1.7429
v 10.2657 -0.161 -1.7428
v 8.9956 -0.0763 -1.7427
v 9.0325 0.1835 -1.7426
v 13.3825 -6.7866 -1.7426
v 13.703 -7.7058 -1.7426
v 17.5295 -0.1335 -1.7422
v 13.4702 -7.6321 -1.7419
v 15.6561 5.6209 -1.7418
v 10.7491 3.0017 -1.7415
v 17.3024 3.0017 -1.7415
v 13.6818 -6.3585 -1.741
v 13.4828 -6.6023 -1.7409
v 10.2222 -0.2656 -1.7408
v 17.0856 -5.768 -1.7407
v 13.8057 -6.2917 -1.7406
v 13.5241 -6.5391 -1.7404
v 13.7073 -6.339 -1.7404
v 13.9728 -6.2931 -1.7401
v 16.9615 -4.8837 -1.7401
v 10.8248 2.3883 -1.7398
v 13.3024 -6.9927 -1.7398
v 17.2267 2.3883 -1.7398
v 10.27 -0.1335 -1.7397
v 14.3051 -6.6703 -1.7397
v 14.338 -6.811 -1.7396
v 13.2872 -7.065 -1.7395
v 10.6062 2.7841 -1.7394
v 17.4453 2.7841 -1.7394
v 13.5246 -7.6708 -1.7393
v 17.5943 -0.2892 -1.7393
v 13.4409 -6.6645 -1.7392
v 15.6799 5.7706 -1.7392
v 10.7606 2.542 -1.7391
v 13.6397 -6.3905 -1.7391
v 17.291 2.542 -1.7391
v 13.8793 -6.2782 -1.739
v 13.7389 -6.3065 -1.7387
v 14.2641 -7.1922 -1.7386
v 14.3316 -6.9978 -1.7386
v 13.6144 -6.4077 -1.7385
v 13.2888 -7.3072 -1.7384
v 17.1341 -5.7362 -1.7383
v 17.0268 -5.0338 -1.7381
v 17.11 -5.7525 -1.7381
v 10.9165 -5.0456 -1.738
v 11.2762 2.2313 -1.738
v 13.299 -7.3633 -1.738
v 16.7753 2.2313 -1.738
v 10.9409 2.9635 -1.7378
v 13.3987 -6.731 -1.7378
v 14.1161 -7.4348 -1.7378
v 14.3176 -7.0541 -1.7378
v 16.5452 -5.3334 -1.7378
v 17.1107 2.9635 -1.7378
v 13.2846 -7.2762 -1.7377
v 17.528 -0.1059 -1.7376
v 14.1677 -7.3636 -1.7374
v 14.0669 -6.3224 -1.7373
v 13.355 -6.8202 -1.737
v 10.6995 2.6357 -1.7369
v 13.7644 -6.2846 -1.7369
v 17.3521 2.6357 -1.7369
v 13.5892 -6.4229 -1.7368
v 16.4317 -5.164 -1.7368
v 10.2053 -0.2892 -1.7367
v 16.437 -4.4958 -1.7367
v 13.9597 -7.6015 -1.7364
v 13.4989 -6.551 -1.7363
v 13.9419 -7.6151 -1.7363
v 11.0414 -4.7094 -1.7359
v 11.8282 5.3815 -1.7359
v 13.3702 -7.5272 -1.7359
v 18.6824 -0.1255 -1.7357
v 18.8036 -0.0484 -1.7357
v 11.383 -5.3347 -1.7353
v 13.3048 -7.3892 -1.7353
v 13.9022 -6.2514 -1.7353
v 10.2716 -0.1059 -1.7351
v 13.2783 -7.2446 -1.7351
v 14.1607 -6.3859 -1.7349
v 16.0851 5.3699 -1.7348
v 14.3451 -6.7709 -1.7347
v 18.5364 -0.1978 -1.7347
v 13.9247 -7.6295 -1.7345
v 14.021 -7.5488 -1.7344
v 18.6369 0.1866 -1.7342
v 18.7754 0.1579 -1.7342
v 13.9982 -6.2636 -1.7341
v 14.3009 -6.5997 -1.734
v 14.2592 -7.2162 -1.7338
v 17.6134 -0.3114 -1.7338
v 18.4752 0.2075 -1.7338
v 10.9116 2.2417 -1.7334
v 13.548 -6.4625 -1.7334
v 17.14 2.2417 -1.7334
v 13.9075 -7.6418 -1.733
v 13.415 -6.6754 -1.7329
v 14.2023 -6.4257 -1.7328
v 17.0631 -5.22 -1.7327
v 13.3106 -7.4152 -1.7326
v 13.2745 -7.2104 -1.7324
v 9.1172 -0.1255 -1.7323
v 14.2724 -6.5327 -1.7323
v 8.996 -0.0484 -1.7322
v 13.8111 -6.2338 -1.7319
v 14.3357 -6.6814 -1.7319
v 17.5292 -0.0785 -1.7316
v 9.2631 -0.1978 -1.7314
v 14.1484 -7.4028 -1.7314
v 16.8888 -4.6943 -1.7314
v 13.3276 -6.8538 -1.7313
v 10.1862 -0.3114 -1.7312
v 13.4281 -7.6031 -1.7312
v 13.6102 -7.7054 -1.7312
v 13.7639 -7.7051 -1.7312
v 14.0421 -7.5316 -1.7312
v 11.6267 5.7329 -1.731
v 15.672 5.5496 -1.731
v 16.8521 -4.5804 -1.731
v 13.5239 -6.4775 -1.7309
v 9.1626 0.1866 -1.7308
v 10.7309 2.9807 -1.7308
v 17.3206 2.9807 -1.7308
v 9.0241 0.1579 -1.7307
v 14.2438 -6.4656 -1.7307
v 9.3244 0.2075 -1.7306
v 11.405 2.59 -1.7304
v 11.4983 -5.1693 -1.7304
v 16.6466 2.59 -1.7304
v 12.1022 5.913 -1.7303
v 18.3658 -0.2646 -1.7301
v 13.8909 -7.6546 -1.73
v 17.7725 0.173 -1.73
v 14.2931 -7.1613 -1.7297
v 12.1957 5.524 -1.7296
v 13.2971 -6.9312 -1.7293
v 13.9276 -6.2219 -1.7293
v 10.2704 -0.0785 -1.7291
v 10.6183 2.8092 -1.7291
v 17.4333 2.8092 -1.7291
v 14.2544 -7.2402 -1.7289
v 18.2016 -0.3194 -1.7284
v 18.2915 0.2199 -1.7283
v 13.7699 -6.2268 -1.7282
v 13.8341 -6.207 -1.7282
v 11.5498 -4.5145 -1.728
v 13.6653 -6.2846 -1.728
v 18.0668 -0.3583 -1.728
v 13.2678 -7.1757 -1.7279
v 13.6405 -7.7107 -1.7279
v 14.0665 -7.5082 -1.7279
v 14.1069 -6.2978 -1.7279
v 14.3614 -6.9666 -1.7279
v 11.2998 2.2456 -1.7278
v 16.7517 2.2456 -1.7278
v 13.4796 -7.6469 -1.7277
v 13.8774 2.6682 -1.7276
v 13.9055 2.6709 -1.7276
v 13.9336 2.6737 -1.7276
v 13.3166 -7.4385 -1.7275
v 13.4409 -6.5944 -1.7275
v 14.0257 -6.2367 -1.7275
v 14.1092 -7.4602 -1.7274
v 16.2625 5.7406 -1.7274
v 10.0271 0.173 -1.7273
v 13.2688 -7.1047 -1.7273
v 13.8744 -7.6655 -1.7271
v 17.6344 -0.3319 -1.727
v 18.1107 0.2191 -1.727
v 9.4338 -0.2646 -1.7269
v 18.7817 0.1288 -1.7269
v 13.4987 -6.4894 -1.7268
v 15.7176 5.8346 -1.7267
v 13.8777 2.6332 -1.7264
v 13.9058 2.6359 -1.7264
v 13.3769 -7.5462 -1.7263
v 13.6969 -6.2522 -1.7263
v 13.9462 2.638 -1.7263
v 17.927 -0.3915 -1.7263
v 14.3315 -6.6108 -1.7262
v 14.3334 -7.0792 -1.7262
v 14.3698 -6.9357 -1.7262
v 11.019 -4.7979 -1.7261
v 13.6231 -6.3166 -1.7261
v 11.0547 -4.6164 -1.726
v 16.2875 -4.7555 -1.726
v 18.8032 -0.0178 -1.726
v 11.2573 2.8073 -1.7259
v 16.7943 2.8073 -1.7259
v 10.7918 2.4864 -1.7258
v 17.2598 2.4864 -1.7258
v 9.598 -0.3194 -1.7254
v 14.3477 -7.0358 -1.7254
v 13.8781 2.5982 -1.7252
v 13.9614 2.6774 -1.7252
v 9.508 0.2199 -1.7251
v 13.5362 -7.6824 -1.7251
v 13.9185 2.6002 -1.7251
v 13.9588 2.6023 -1.7251
v 9.7328 -0.3583 -1.725
v 13.8488 2.6664 -1.725
v 13.7286 -6.2197 -1.7246
v 13.6708 -7.7159 -1.7245
v 13.8571 -6.1801 -1.7245
v 14.3783 -6.9049 -1.7245
v 10.1651 -0.3319 -1.7244
[truncated: 5,989,789 more chars]
