# Supplementary material for: Mapping the adaptive landscape of Batesian mimicry using 3D-printed stimuli
Source: Nature. 2025 Jul 2;644(8077):706–13. doi: 10.1038/s41586-025-09216-3 (PMC12367557; doi:10.1038/s41586-025-09216-3)
Supplement: Supplementary file 2 — 3D examples. Five stimuli from the axis M. meridiana to V. vulgaris viewable in 3D (five .obj files each with an associated .mtl file, which provides colour data). Files can be viewed in a variety of 3D applications depending on your operating system, or using an online viewer such as https://3dviewer.net63. [file 41586_2025_9216_MOESM2_ESM.zip › 3D_examples/M50V50.mtl]

newmtl color_312f37
Kd 0.215686 0.184314 0.192157
newmtl color_313137
Kd 0.215686 0.192157 0.192157
newmtl color_323038
Kd 0.219608 0.188235 0.196078
newmtl color_323039
Kd 0.223529 0.188235 0.196078
newmtl color_323137
Kd 0.215686 0.192157 0.196078
newmtl color_323138
Kd 0.219608 0.192157 0.196078
newmtl color_323139
Kd 0.223529 0.192157 0.196078
newmtl color_332e39
Kd 0.223529 0.180392 0.2
newmtl color_332f37
Kd 0.215686 0.184314 0.2
newmtl color_333038
Kd 0.219608 0.188235 0.2
newmtl color_333039
Kd 0.223529 0.188235 0.2
newmtl color_333137
Kd 0.215686 0.192157 0.2
newmtl color_333138
Kd 0.219608 0.192157 0.2
newmtl color_333139
Kd 0.223529 0.192157 0.2
newmtl color_34363f
Kd 0.247059 0.211765 0.203922
newmtl color_38414c
Kd 0.298039 0.254902 0.219608
newmtl color_39434f
Kd 0.309804 0.262745 0.223529
newmtl color_3a4652
Kd 0.321569 0.27451 0.227451
newmtl color_3d4f5d
Kd 0.364706 0.309804 0.239216
newmtl color_3d515f
Kd 0.372549 0.317647 0.239216
newmtl color_3d5160
Kd 0.376471 0.317647 0.239216
newmtl color_405a6b
Kd 0.419608 0.352941 0.25098
newmtl color_415c6c
Kd 0.423529 0.360784 0.254902
newmtl color_415c6d
Kd 0.427451 0.360784 0.254902
newmtl color_415d6e
Kd 0.431373 0.364706 0.254902
newmtl color_425f71
Kd 0.443137 0.372549 0.258824
newmtl color_426071
Kd 0.443137 0.376471 0.258824
newmtl color_426072
Kd 0.447059 0.376471 0.258824
newmtl color_436173
Kd 0.45098 0.380392 0.262745
newmtl color_456878
Kd 0.470588 0.407843 0.270588
newmtl color_45687b
Kd 0.482353 0.407843 0.270588
newmtl color_45687c
Kd 0.486275 0.407843 0.270588
newmtl color_45697c
Kd 0.486275 0.411765 0.270588
newmtl color_456a76
Kd 0.462745 0.415686 0.270588
newmtl color_456a78
Kd 0.470588 0.415686 0.270588
newmtl color_466977
Kd 0.466667 0.411765 0.27451
newmtl color_466978
Kd 0.470588 0.411765 0.27451
newmtl color_466a77
Kd 0.466667 0.415686 0.27451
newmtl color_466a78
Kd 0.470588 0.415686 0.27451
newmtl color_466d81
Kd 0.505882 0.427451 0.27451
newmtl color_476775
Kd 0.458824 0.403922 0.278431
newmtl color_476876
Kd 0.462745 0.407843 0.278431
newmtl color_476976
Kd 0.462745 0.411765 0.278431
newmtl color_476977
Kd 0.466667 0.411765 0.278431
newmtl color_476978
Kd 0.470588 0.411765 0.278431
newmtl color_476a77
Kd 0.466667 0.415686 0.278431
newmtl color_476a78
Kd 0.470588 0.415686 0.278431
newmtl color_476e83
Kd 0.513725 0.431373 0.278431
newmtl color_476f83
Kd 0.513725 0.435294 0.278431
newmtl color_477085
Kd 0.521569 0.439216 0.278431
newmtl color_487388
Kd 0.533333 0.45098 0.282353
newmtl color_49748a
Kd 0.541176 0.454902 0.286275
newmtl color_4b7b92
Kd 0.572549 0.482353 0.294118
newmtl color_4c4b50
Kd 0.313725 0.294118 0.298039
newmtl color_4c7d94
Kd 0.580392 0.490196 0.298039
newmtl color_4e849d
Kd 0.615686 0.517647 0.305882
newmtl color_4e859e
Kd 0.619608 0.521569 0.305882
newmtl color_4f89a2
Kd 0.635294 0.537255 0.309804
newmtl color_5393ae
Kd 0.682353 0.576471 0.32549
newmtl color_5393af
Kd 0.686275 0.576471 0.32549
newmtl color_5498b5
Kd 0.709804 0.596078 0.329412
newmtl color_5599b5
Kd 0.709804 0.6 0.333333
newmtl color_559ab7
Kd 0.717647 0.603922 0.333333
newmtl color_559bb8
Kd 0.721569 0.607843 0.333333
newmtl color_569cba
Kd 0.729412 0.611765 0.337255
newmtl color_5cadce
Kd 0.807843 0.678431 0.360784
newmtl color_5caece
Kd 0.807843 0.682353 0.360784
newmtl color_5caecf
Kd 0.811765 0.682353 0.360784
newmtl color_666568
Kd 0.407843 0.396078 0.4
newmtl color_7e7e7e
Kd 0.494118 0.494118 0.494118
newmtl color_7f7f7f
Kd 0.498039 0.498039 0.498039
newmtl color_808080
Kd 0.501961 0.501961 0.501961
