# Supplementary material for: Mapping the adaptive landscape of Batesian mimicry using 3D-printed stimuli
Source: Nature. 2025 Jul 2;644(8077):706–13. doi: 10.1038/s41586-025-09216-3 (PMC12367557; doi:10.1038/s41586-025-09216-3)
Supplement: Supplementary file 2 — 3D examples. Five stimuli from the axis M. meridiana to V. vulgaris viewable in 3D (five .obj files each with an associated .mtl file, which provides colour data). Files can be viewed in a variety of 3D applications depending on your operating system, or using an online viewer such as https://3dviewer.net63. [file 41586_2025_9216_MOESM2_ESM.zip › 3D_examples/M50V50.obj]

o M50V50
# vertex coordinates are measured in units, where 1 unit = 1.000000 mm
v -6.1987 -8.7453 -7.7876
v -8.1062 -6.837 -7.7872
v -8.1226 -6.8123 -7.7869
v -5.4605 -9.2649 -7.7869
v -4.5238 -9.808 -7.7868
v -6.2299 -8.7167 -7.7866
v -9.1682 -5.167 -7.7863
v -2.1249 -10.7346 -7.7863
v -4.6616 -9.7383 -7.7862
v -9.1109 -5.2893 -7.7861
v 4.9342 -10.1456 -7.7861
v -7.4946 -7.5519 -7.786
v 10.21 -5.2731 -7.786
v -9.0989 -5.3122 -7.7859
v 3.927 -10.5147 -7.7858
v -8.189 -6.7114 -7.7857
v -4.7282 -9.7066 -7.7857
v -9.1208 5.0903 -7.7856
v -3.9492 9.9088 -7.7856
v 5.7261 -9.758 -7.7856
v -6.8582 -8.1825 -7.7855
v 7.994 -8.1398 -7.7855
v -9.0687 -5.3664 -7.7853
v 4.9722 -10.1246 -7.7853
v -6.1101 8.619 -7.7852
v -10.0769 2.6458 -7.785
v 9.2277 6.6032 -7.785
v -4.6098 9.5853 -7.7849
v -3.8526 -10.1361 -7.7849
v 1.4763 -11.0243 -7.7849
v 9.7483 5.8719 -7.7849
v -9.1008 5.1274 -7.7848
v 5.7654 -9.7366 -7.7848
v 5.8053 9.5278 -7.7848
v -8.714 5.7773 -7.7847
v -5.3218 -9.3436 -7.7846
v 6.5017 9.1129 -7.7846
v 7.9598 -8.1693 -7.7846
v 10.9167 -3.6625 -7.7846
v -10.0828 2.6188 -7.7845
v -6.0629 -8.8326 -7.7845
v 5.7295 9.5668 -7.7845
v 9.2093 6.6267 -7.7845
v -7.5324 -7.5057 -7.7844
v -6.8409 8.0119 -7.7844
v -3.7978 9.9726 -7.7843
v 4.879 9.9813 -7.7843
v 9.7324 5.8955 -7.7843
v 10.9286 -3.6208 -7.7843
v -10.3889 -0.9673 -7.7842
v -5.4168 9.1112 -7.7841
v 6.4261 -9.3419 -7.7841
v 9.7433 -6.0594 -7.7841
v 10.6172 4.2433 -7.7841
v -9.0763 5.1701 -7.784
v -6.8962 -8.1445 -7.784
v 5.8088 -9.7118 -7.784
v -3.0221 10.2822 -7.7839
v 10.927 3.4482 -7.7839
v 10.9494 -3.5471 -7.7839
v -8.5955 -6.1463 -7.7838
v -6.3107 -8.6423 -7.7838
v -8.7022 -5.9757 -7.7837
v -8.6292 -6.0937 -7.7837
v -2.9926 10.2907 -7.7837
v 2.3558 -10.9081 -7.7837
v 7.9262 -8.198 -7.7837
v 10.9331 3.4264 -7.7837
v -9.8695 3.3258 -7.7836
v -9.1163 -5.2686 -7.7836
v 6.5682 9.0684 -7.7836
v -9.5651 4.1297 -7.7835
v -9.5118 4.2801 -7.7835
v -9.5007 -4.4813 -7.7835
v -3.6743 10.0231 -7.7834
v 7.2138 -8.7908 -7.7834
v 10.2546 4.9956 -7.7834
v -10.2798 -1.8529 -7.7833
v -10.1065 2.4997 -7.7832
v -9.8795 3.2913 -7.7832
v 10.9474 3.375 -7.7832
v -7.4427 -7.6005 -7.7831
v -6.2555 8.5075 -7.7831
v 1.8743 10.7796 -7.7831
v 2.4391 10.7098 -7.7831
v 4.7286 -10.2175 -7.7831
v -9.8083 3.5153 -7.783
v -2.9092 10.3141 -7.783
v 11.2188 -2.5766 -7.783
v -10.2797 1.6739 -7.7829
v -9.488 4.3361 -7.7829
v 10.1441 -5.3867 -7.7829
v 3.1758 -10.7381 -7.7828
v -9.478 4.3591 -7.7827
v -9.4711 -4.5548 -7.7827
v -3.9177 -10.108 -7.7827
v 7.8625 8.0673 -7.7827
v 10.1433 5.208 -7.7827
v 8.0982 7.851 -7.7826
v -10.2957 1.5329 -7.7825
v -10.2979 1.513 -7.7824
v -9.9015 3.2155 -7.7824
v -5.5414 -9.2106 -7.7824
v -1.2188 -10.9167 -7.7824
v 5.6152 9.6246 -7.7824
v 9.7852 -5.9814 -7.7824
v -4.544 9.616 -7.7823
v 6.6658 9.0014 -7.7823
v 8.6276 -7.4956 -7.7823
v -10.084 -2.8 -7.7822
v -8.602 5.9464 -7.7822
v -4.4566 -9.841 -7.7822
v 7.9528 7.9854 -7.7822
v 10.1786 -5.3181 -7.7822
v -9.2045 -5.0933 -7.7821
v -3.5229 10.0818 -7.7821
v 1.3119 -11.0282 -7.7821
v 3.2235 -10.727 -7.7821
v -8.1718 6.5498 -7.782
v 4.0953 10.2831 -7.782
v 4.1745 -10.4358 -7.782
v 10.6564 -4.3183 -7.782
v -9.2041 4.9114 -7.7819
v 3.9993 10.312 -7.7819
v 6.3558 9.1986 -7.7819
v -9.9717 -3.1632 -7.7818
v -9.9012 -3.3913 -7.7818
v -0.8228 10.7761 -7.7818
v 3.84 -10.5404 -7.7818
v 5.5474 -9.8412 -7.7818
v 8.7372 7.1883 -7.7818
v 9.1017 6.7593 -7.7818
v -10.0916 -2.7603 -7.7817
v 4.6867 -10.2347 -7.7816
v 5.8788 9.4863 -7.7816
v -9.796 -3.739 -7.7815
v 1.7209 10.8023 -7.7815
v 7.3069 -8.7169 -7.7815
v 10.6015 4.2696 -7.7815
v 11.2224 2.3714 -7.7815
v -9.8164 3.4817 -7.7814
v -3.4569 10.1072 -7.7814
v 10.2045 5.086 -7.7814
v 10.614 -4.4156 -7.7814
v -7.4534 7.4006 -7.7813
v -5.453 9.0826 -7.7813
v 3.2863 -10.7114 -7.7813
v 5.753 9.5517 -7.7813
v 8.5029 7.4415 -7.7813
v 10.6475 4.1524 -7.7813
v -8.7867 -5.8312 -7.7812
v -8.0071 -6.9473 -7.7812
v -0.3713 -11.0227 -7.7812
v 9.8364 5.7175 -7.7812
v -2.7669 -10.5367 -7.7811
v 7.1787 8.6291 -7.7811
v 9.6413 6.0266 -7.7811
v 9.7131 -6.0973 -7.7811
v 11.4387 1.0938 -7.7811
v -9.5899 -4.2545 -7.781
v -6.1866 8.5588 -7.7809
v -5.1707 -9.4374 -7.7809
v -3.6032 -10.2323 -7.7809
v -3.1016 -10.4325 -7.7809
v 2.1882 -10.9221 -7.7809
v 8.6092 7.328 -7.7809
v -8.0789 6.6705 -7.7808
v 4.7684 10.0129 -7.7808
v 10.189 5.1141 -7.7808
v 10.3208 -5.0389 -7.7808
v -9.5974 4.0535 -7.7807
v -5.2516 -9.3836 -7.7807
v 10.1661 -5.3355 -7.7807
v 10.541 4.4134 -7.7807
v 11.0397 -3.2313 -7.7807
v -10.2929 -1.6686 -7.7806
v -9.8506 3.3672 -7.7806
v -8.49 6.1082 -7.7806
v 6.3797 9.1807 -7.7806
v 10.2577 -5.1502 -7.7806
v -10.1081 -2.669 -7.7805
v -1.7257 -10.8089 -7.7804
v 2.3734 10.7147 -7.7804
v 2.9226 10.6038 -7.7804
v -9.8647 -3.5042 -7.7803
v -8.7273 5.7412 -7.7803
v 5.0632 9.8981 -7.7803
v 9.3589 -6.6012 -7.7803
v -5.2515 9.2053 -7.7802
v 3.7656 10.38 -7.7802
v 4.8795 -10.1551 -7.7802
v 5.4553 9.7018 -7.7802
v 10.5412 -4.5892 -7.7802
v 6.5866 -9.2333 -7.7801
v 11.0165 3.1293 -7.7801
v 2.5636 10.6767 -7.78
v -9.1647 4.9804 -7.7799
v -3.2135 10.2041 -7.7799
v -2.8363 -10.5131 -7.7799
v 9.6344 -6.2161 -7.7799
v 10.3389 4.8175 -7.7799
v 4.9158 9.9578 -7.7798
v 9.8476 -5.865 -7.7798
v -10.1721 -2.3605 -7.7797
v -1.618 -10.8315 -7.7797
v 5.6127 -9.8032 -7.7797
v 9.3426 6.4263 -7.7797
v -9.1246 -5.2364 -7.7796
v -6.3538 8.4177 -7.7796
v 5.5866 9.6334 -7.7796
v -10.384 0.8339 -7.7795
v -10.1938 2.0785 -7.7795
v -7.5521 7.2898 -7.7795
v -3.9097 9.92 -7.7794
v -1.133 -10.9215 -7.7794
v 4.5579 10.1017 -7.7794
v 6.2585 -9.4318 -7.7794
v 10.739 3.9197 -7.7794
v 11.3484 1.7539 -7.7794
v -9.7703 3.607 -7.7793
v -4.379 9.695 -7.7793
v 3.6877 10.4029 -7.7793
v 8.6888 -7.4206 -7.7793
v 10.7235 -4.1426 -7.7793
v -2.0438 10.5521 -7.7792
v -4.5933 -9.7626 -7.7791
v 4.0909 -10.4576 -7.7791
v 9.2075 -6.8004 -7.7791
v 11.4348 -1.3015 -7.7791
v -9.1463 5.0128 -7.779
v -2.5994 10.4023 -7.779
v 10.2681 4.9508 -7.779
v 11.1399 -2.9047 -7.779
v -3.9993 9.8818 -7.7789
v 7.2569 8.5673 -7.7789
v 11.2409 -2.4403 -7.7789
v -4.7769 9.4889 -7.7788
v -6.6987 -8.3065 -7.7787
v -5.5869 8.9904 -7.7787
v -0.6666 10.7968 -7.7787
v 5.6464 -9.7835 -7.7786
v 10.5284 -4.6125 -7.7786
v -8.7154 -5.9359 -7.7785
v -9.8183 -3.6481 -7.7784
v 7.0065 -8.9355 -7.7784
v 7.6384 -8.4436 -7.7784
v 10.3249 4.8387 -7.7784
v 11.033 3.0572 -7.7784
v -10.3649 -1.1047 -7.7783
v -4.6825 9.5415 -7.7783
v 2.7106 -10.8306 -7.7783
v 5.9463 -9.6271 -7.7783
v 9.0811 -6.9607 -7.7783
v -9.0305 -5.41 -7.7782
v 6.7419 -9.1252 -7.7782
v 9.2848 6.5099 -7.7782
v 11.313 1.9329 -7.7782
v -8.9913 5.3071 -7.7781
v -1.8005 10.6047 -7.7781
v 2.309 10.7186 -7.7781
v 4.1265 10.2658 -7.7781
v -9.2734 -4.9474 -7.778
v -3.0378 -10.4476 -7.778
v -2.2701 10.5032 -7.778
v -9.8339 3.4037 -7.7779
v -2.2157 -10.696 -7.7779
v 4.9688 9.9326 -7.7779
v 5.9252 -9.6373 -7.7779
v 6.4317 9.1418 -7.7779
v 9.6799 -6.1381 -7.7779
v -3.6819 -10.1941 -7.7778
v -5.499 9.0447 -7.7777
v 4.0483 -10.4679 -7.7777
v 7.1224 8.6637 -7.7777
v 7.4208 8.4386 -7.7777
v 11.3256 1.8722 -7.7777
v -3.9402 -10.0881 -7.7776
v 11.1939 2.4757 -7.7776
v -1.9977 -10.7449 -7.7775
v 9.7761 5.8006 -7.7775
v 10.5781 4.3087 -7.7775
v 10.8925 -3.6949 -7.7775
v 9.4358 6.3049 -7.7774
v 11.5072 -0.1101 -7.7774
v -8.9908 -5.4811 -7.7773
v -7.0672 -7.9695 -7.7773
v -5.2886 -9.3558 -7.7773
v 4.9377 9.9438 -7.7772
v 10.3452 -4.9691 -7.7772
v 11.3573 1.6545 -7.7772
v -6.2999 8.459 -7.7771
v 4.4555 -10.3206 -7.7771
v 5.3634 -9.9266 -7.7771
v 11.3399 -2.0044 -7.7771
v -9.5238 4.2161 -7.777
v -1.3667 10.7029 -7.777
v 0.5705 10.8722 -7.777
v -3.7062 -10.1823 -7.7769
v 4.6272 10.0683 -7.7769
v -3.0087 -10.4544 -7.7768
v -2.8478 10.3207 -7.7768
v -2.5031 -10.6124 -7.7768
v 2.1608 10.7344 -7.7768
v 8.1011 -8.0191 -7.7768
v 11.2385 2.2572 -7.7768
v -10.0123 -2.9913 -7.7767
v -8.2992 6.3703 -7.7767
v -7.9222 6.8593 -7.7767
v -4.2803 -9.9233 -7.7767
v 11.3945 1.361 -7.7767
v 7.7524 8.1523 -7.7766
v 10.9582 -3.4697 -7.7766
v -9.9932 2.8983 -7.7765
v -9.5496 -4.3317 -7.7765
v -5.0944 9.297 -7.7765
v -2.4529 -10.623 -7.7765
v 3.6374 -10.5899 -7.7765
v 5.8556 -9.671 -7.7765
v -10.3912 0.5432 -7.7764
v -9.6664 -4.0494 -7.7764
v -8.7388 5.7098 -7.7764
v 10.5584 -4.5313 -7.7764
v 10.8183 3.704 -7.7764
v -4.8245 -9.6352 -7.7763
v 1.6457 -10.9895 -7.7763
v 10.5085 -4.649 -7.7763
v 2.0795 10.743 -7.7761
v 4.8407 -10.1619 -7.7761
v -10.1923 -2.2397 -7.776
v -8.9986 -5.4611 -7.776
v -5.9177 8.7487 -7.776
v -2.1464 10.5266 -7.776
v -9.0367 5.2121 -7.7759
v 10.7401 -4.076 -7.7759
v 6.6919 8.9703 -7.7758
v 9.9324 -5.7322 -7.7758
v 11.1746 -2.7308 -7.7758
v -8.2932 -6.5502 -7.7757
v -3.3997 -10.3073 -7.7757
v 6.3457 -9.3744 -7.7757
v 9.0399 6.8182 -7.7757
v -9.3034 4.6957 -7.7756
v -1.9682 -10.7473 -7.7755
v -7.9677 -6.9812 -7.7754
v -5.0109 -9.5205 -7.7754
v -4.0175 9.8671 -7.7754
v -0.516 -10.9951 -7.7754
v 8.1882 7.7507 -7.7754
v -9.6874 3.8114 -7.7753
v -7.2978 -7.736 -7.7753
v 4.259 -10.3964 -7.7753
v 11.1368 2.7229 -7.7753
v -9.295 -4.8861 -7.7752
v 11.0941 2.8335 -7.7752
v 11.1256 2.7518 -7.7752
v 4.3484 10.1805 -7.7751
v -5.9978 -8.8666 -7.775
v 10.2654 -5.1204 -7.775
v 10.8937 3.5079 -7.775
v -10.1138 -2.5893 -7.7749
v 3.3344 10.5048 -7.7748
v -10.3508 1.0034 -7.7747
v -9.5279 4.1943 -7.7747
v -1.4421 10.6808 -7.7747
v 3.1456 10.5453 -7.7746
v 3.5157 -10.6308 -7.7746
v 10.674 4.0543 -7.7746
v 10.8346 3.6675 -7.7746
v 11.1012 -3.0018 -7.7746
v -3.5967 10.0363 -7.7745
v 0.2721 10.8554 -7.7745
v 9.6085 6.0548 -7.7745
v -1.8947 -10.7608 -7.7744
v 4.6418 -10.2386 -7.7744
v 11.1538 2.6384 -7.7744
v -3.3297 -10.3276 -7.7743
v -3.1526 10.2182 -7.7743
v -9.0093 -5.4342 -7.7742
v 5.5299 9.6509 -7.7742
v 10.2827 4.9024 -7.7742
v 11.3684 1.519 -7.7742
v -10.4013 -0.322 -7.7741
v 11.1462 -2.8339 -7.7741
v -4.4922 9.625 -7.774
v 8.3409 7.5975 -7.774
v 11.4896 0.2441 -7.774
v -8.2365 -6.6228 -7.7739
v -4.0612 -10.0296 -7.7739
v -1.3077 -10.8894 -7.7739
v 5.2535 9.7947 -7.7739
v 8.4114 -7.707 -7.7738
v 11.1653 2.5803 -7.7738
v 11.343 -1.9602 -7.7738
v 10.4324 4.6146 -7.7737
v -8.4978 -6.2586 -7.7736
v -4.2125 9.7709 -7.7736
v -10.2483 1.7778 -7.7735
v -2.3356 10.4762 -7.7735
v 0.2811 -11.0371 -7.7735
v 3.2793 10.5144 -7.7735
v 9.3607 6.3907 -7.7735
v 10.4139 -4.8352 -7.7735
v 10.9619 -3.437 -7.7735
v -9.9105 -3.3089 -7.7734
v -4.7813 -9.6519 -7.7734
v -1.2838 10.7098 -7.7734
v 11.4827 -0.5311 -7.7734
v -6.6047 8.2014 -7.7733
v -1.8128 -10.7758 -7.7733
v 3.9352 10.3142 -7.7733
v 6.1582 9.3001 -7.7733
v 2.4406 -10.8771 -7.7732
v 10.9545 3.2853 -7.7732
v 11.448 0.9518 -7.7732
v -9.9346 -3.2278 -7.7731
v 4.7297 10.0187 -7.7731
v 9.0629 6.7905 -7.7731
v 10.6538 4.096 -7.7731
v 11.3693 -1.7156 -7.7731
v -10.2411 -1.9846 -7.773
v -9.3944 4.4958 -7.773
v -9.2351 4.8149 -7.773
v -8.8352 5.5506 -7.773
v -10.1088 2.3962 -7.7729
v -9.6904 -3.9756 -7.7728
v -0.5454 10.8031 -7.7728
v 3.4055 10.4808 -7.7728
v -8.8858 -5.6462 -7.7727
v 2.8802 -10.784 -7.7726
v 5.4475 -9.873 -7.7726
v 6.2328 9.2582 -7.7726
v -5.6552 8.9329 -7.7725
v -1.1457 10.7222 -7.7724
v 3.233 10.5225 -7.7724
v 11.2936 -2.1604 -7.7724
v -8.3863 -6.4232 -7.7723
v 1.5779 10.8086 -7.7723
v 3.8485 10.3385 -7.7723
v 11.3607 -1.7703 -7.7723
v -7.0821 7.7585 -7.7722
v -1.039 10.7371 -7.7722
v -9.3873 -4.6961 -7.7721
v -6.494 8.2964 -7.7721
v -4.3921 -9.8534 -7.7721
v 1.1135 10.8387 -7.7721
v 5.1313 -10.0304 -7.7721
v -10.3 1.3369 -7.772
v 3.0459 -10.7441 -7.772
v 3.4715 10.4578 -7.772
v 6.2317 -9.4413 -7.772
v -2.7005 -10.5388 -7.7719
v 6.8848 8.8326 -7.7719
v 9.9361 5.5194 -7.7719
v 2.8483 10.6033 -7.7718
v 10.439 4.5942 -7.7718
v 10.8274 -3.8413 -7.7717
v -10.1348 -2.4719 -7.7716
v -8.8776 5.4805 -7.7716
v 10.6711 -4.2303 -7.7716
v -3.391 10.1143 -7.7715
v -2.7937 10.3266 -7.7715
v 4.2682 10.2033 -7.7715
v -10.3073 1.2751 -7.7714
v 9.5045 6.1946 -7.7714
v -10.0254 -2.9246 -7.7713
v -8.5182 -6.2258 -7.7713
v -5.5786 -9.1622 -7.7713
v -4.8308 9.4449 -7.7713
v -4.1034 -10.0023 -7.7713
v 7.0187 8.7277 -7.7713
v 11.4439 -1.1559 -7.7713
v -8.3615 6.2623 -7.7712
v -5.1843 9.2276 -7.7712
v 8.2399 7.6931 -7.7712
v -10.1936 2.0098 -7.7711
v -5.7683 -9.03 -7.7711
v -5.0455 9.3162 -7.7711
v 10.8707 -3.724 -7.7711
v -9.9131 3.1091 -7.7709
v -9.2178 -5.0233 -7.7709
v 5.0522 -10.0663 -7.7709
v -10.1179 -2.5319 -7.7708
v -8.9605 5.3365 -7.7708
v 2.631 -10.8354 -7.7708
v 6.7783 -9.0854 -7.7708
v 6.1161 -9.5123 -7.7707
v 9.8864 5.6084 -7.7707
v 11.4569 0.8466 -7.7707
v -9.4294 4.4154 -7.7706
v 9.4989 -6.3824 -7.7706
v -10.3214 1.1536 -7.7705
v -7.1141 -7.9124 -7.7705
v -6.5439 8.2502 -7.7705
v -9.3642 -4.7485 -7.7704
v 4.2834 -10.3785 -7.7704
v -10.4057 -0.0651 -7.7703
v -5.101 -9.4579 -7.7703
v 0.5715 -11.0429 -7.7703
v 10.0782 5.2835 -7.7703
v -9.6285 3.9268 -7.7702
v 1.4244 10.819 -7.7702
v -9.6032 4.0067 -7.7701
v 6.0323 9.3817 -7.7701
v 10.0156 -5.5739 -7.7701
v -4.2265 -9.938 -7.77
v 6.7883 8.8948 -7.77
v 8.9313 -7.1301 -7.77
v 3.7371 -10.5494 -7.7699
v -3.0964 10.2308 -7.7698
v -0.3419 10.8197 -7.7697
v 9.8688 -5.8102 -7.7697
v 10.9733 3.2242 -7.7697
v 6.7174 8.9397 -7.7696
v 8.8882 -7.1766 -7.7696
v 2.724 10.6272 -7.7695
v 8.1922 -7.9164 -7.7694
v 11.2643 2.074 -7.7694
v 11.455 -1.0027 -7.7694
v -4.1423 9.7964 -7.7693
v -3.4949 -10.2541 -7.7693
v -1.3644 -10.8708 -7.7693
v 9.4333 -6.4691 -7.7693
v 10.8394 3.6301 -7.7693
v 11.0473 -3.1359 -7.7693
v 5.3392 9.7395 -7.7692
v -9.4173 -4.6161 -7.7691
v -5.836 8.7949 -7.7691
v -2.6056 -10.5638 -7.7691
v 6.9395 -8.9645 -7.7691
v 10.014 5.4002 -7.7691
v -8.316 -6.5112 -7.769
v -4.9333 -9.5641 -7.769
v -0.4661 10.8073 -7.769
v 4.5425 -10.2761 -7.769
v -8.8298 -5.7201 -7.7689
v -8.4156 6.1797 -7.7689
v -3.9785 -10.0541 -7.7689
v 5.9631 9.4153 -7.7689
v -0.3946 10.815 -7.7688
v -10.3039 -1.4257 -7.7687
v -8.8947 -5.6182 -7.7687
v -4.9157 9.3935 -7.7687
v 1.8467 -10.9463 -7.7687
v -10.0164 2.7623 -7.7686
v 2.6765 10.6364 -7.7686
v 10.371 4.71 -7.7686
v -7.2395 -7.7814 -7.7685
v 5.9374 9.4277 -7.7685
v -7.1885 -7.8325 -7.7684
v -1.5059 -10.8354 -7.7684
v -9.6179 -4.1252 -7.7682
v 6.8716 -9.011 -7.7682
v -8.9335 -5.559 -7.7681
v 7.5069 8.3496 -7.7681
v -7.9152 -7.0264 -7.7679
v -7.2636 7.5712 -7.7679
v -9.9983 2.8293 -7.7677
v -8.3265 6.3068 -7.7676
v 4.441 10.1262 -7.7676
v 10.0639 5.3001 -7.7676
v 11.2466 -2.3189 -7.7676
v -1.6848 10.6097 -7.7673
v 9.5448 -6.3126 -7.7672
v -0.7889 -10.941 -7.7671
v 3.607 10.4107 -7.767
v -9.329 4.6118 -7.7669
v 5.2486 -9.9657 -7.7669
v 10.4797 4.494 -7.7669
v -4.2834 9.7185 -7.7667
v 9.57 6.0879 -7.7667
v 10.3604 -4.9067 -7.7665
v 10.8421 3.6081 -7.7665
v -5.0017 9.3334 -7.7663
v 10.7634 3.7969 -7.7663
v 4.2234 10.2116 -7.7661
v -10.2153 1.8795 -7.766
v 2.5411 -10.8435 -7.766
v 11.0649 2.888 -7.766
v 3.3691 -10.6657 -7.7659
v 5.1212 9.845 -7.7659
v -9.7181 3.6833 -7.7658
v 3.5243 10.4282 -7.7658
v 9.9668 -5.6445 -7.7658
v -8.4367 -6.3359 -7.7657
v -7.2305 7.601 -7.7655
v -6.4041 -8.5398 -7.7655
v -2.4894 10.4111 -7.7655
v -2.3796 -10.6292 -7.7651
v 7.5368 8.3186 -7.7649
v 8.9242 6.9389 -7.7649
v 10.4465 -4.7395 -7.7649
v 10.7503 -4.0095 -7.7649
v -7.2073 -7.8065 -7.7648
v -10.1977 -2.1223 -7.7646
v -9.7035 3.731 -7.7645
v 4.3164 -10.3536 -7.7645
v -2.3067 -10.6517 -7.7644
v -4.8806 9.4042 -7.7643
v -5.7767 8.8284 -7.7642
v 3.427 -10.6395 -7.7642
v 9.9508 5.4797 -7.7641
v 10.4656 4.5124 -7.7639
v -9.7333 -3.844 -7.7638
v 8.9526 6.8991 -7.7638
v 6.108 9.3192 -7.7637
v 5.1556 9.8291 -7.7636
v 6.8141 -9.0461 -7.7635
v -9.6936 -3.9225 -7.7632
v 6.0399 -9.5452 -7.7632
v -9.3121 -4.8147 -7.7629
v -7.1653 -7.8502 -7.7629
v -3.2729 -10.3351 -7.7629
v 10.4577 -4.704 -7.7628
v -8.9254 5.3701 -7.7627
v -3.2077 -10.368 -7.7627
v -4.1658 -9.9546 -7.7626
v -4.0838 9.814 -7.7626
v -7.828 -7.1229 -7.7624
v -6.4869 -8.4638 -7.7621
v 6.0201 -9.5532 -7.7619
v -8.9062 5.4084 -7.7618
v -4.6459 -10.0429 -7.7583
v -5.5989 -9.4901 -7.7578
v -9.403 -5.2892 -7.7576
v -8.4002 -6.8713 -7.7573
v 4.0084 -10.7667 -7.7573
v -6.3608 -8.9535 -7.757
v -8.3314 -6.9741 -7.7569
v -4.7875 -9.9714 -7.7569
v -8.3144 -6.9992 -7.7568
v -5.4637 -9.5679 -7.7566
v -4.0577 10.1499 -7.7566
v -6.393 -8.9244 -7.7565
v -9.3438 -5.4145 -7.756
v -7.688 -7.7316 -7.756
v -6.2707 8.8293 -7.756
v -6.2226 -9.0442 -7.7559
v 5.0788 -10.3666 -7.7559
v 10.443 -5.3978 -7.7559
v -9.3315 -5.438 -7.7558
v 5.0396 -10.3874 -7.7557
v -7.0366 -8.3777 -7.7556
v -4.8552 -9.9382 -7.7556
v -2.1887 -10.99 -7.7556
v -3.9587 -10.3786 -7.7555
v 5.9323 9.76 -7.7554
v -9.81 4.2313 -7.7553
v -9.3536 5.2149 -7.7553
v -4.734 9.8188 -7.7553
v 5.8506 -9.9908 -7.7553
v 8.1735 -8.3339 -7.7553
v -9.3002 -5.4935 -7.7552
v -6.4764 -8.849 -7.7552
v 9.4375 6.7646 -7.7552
v 5.8546 9.8003 -7.7551
v -8.9373 5.9185 -7.755
v 1.9067 11.0427 -7.755
v -7.7272 -7.6849 -7.7549
v -3.9024 10.2158 -7.7549
v 9.9701 6.0155 -7.7548
v 6.6452 9.3351 -7.7547
v 9.4188 6.7889 -7.7547
v -10.3322 2.7116 -7.7546
v -9.3343 5.2511 -7.7546
v 5.8912 -9.9692 -7.7546
v 6.5676 -9.5653 -7.7546
v 4.8293 -10.4626 -7.7545
v 8.1387 -8.3644 -7.7545
v -7.0189 8.2073 -7.7544
v 4.9831 10.2241 -7.7544
v 9.9655 -6.2033 -7.7544
v -7.0771 -8.3378 -7.7543
v 9.954 6.0398 -7.7543
v -9.7436 -4.5866 -7.7542
v -8.9257 -6.1174 -7.7542
v -5.5604 9.3334 -7.7542
v 1.4987 -11.2867 -7.7542
v 10.8599 4.3475 -7.7542
v 11.1664 -3.7484 -7.7542
v 11.1789 -3.7056 -7.7542
v 11.2005 -3.6299 -7.7542
v -8.8605 -6.2235 -7.7541
v -8.816 -6.2925 -7.7541
v -10.3429 2.6637 -7.754
v -10.1209 3.4079 -7.754
v -10.652 -0.9882 -7.7539
v -9.3081 5.2968 -7.7539
v -0.8561 11.039 -7.7539
v 5.9357 -9.9436 -7.7539
v 6.7137 9.2897 -7.7539
v 7.3749 -9.0012 -7.7539
v 10.489 5.1179 -7.7539
v -9.35 -5.3935 -7.7538
v -3.7754 10.2674 -7.7538
v 8.1043 -8.394 -7.7538
v 11.177 3.5334 -7.7538
v 11.4766 -2.636 -7.7538
v -10.1312 3.3725 -7.7537
v 4.8752 10.2574 -7.7537
v 10.009 -6.1238 -7.7537
v 11.1833 3.511 -7.7537
v 2.3995 -11.1689 -7.7536
v -7.6351 -7.7817 -7.7535
v -9.7543 4.3853 -7.7534
v -3.1081 10.5317 -7.7534
v -10.5406 -1.8952 -7.7533
v -10.3635 2.5618 -7.7533
v -6.4196 8.7148 -7.7533
v -3.0778 10.5405 -7.7533
v 8.0391 8.2647 -7.7533
v 8.2807 8.0424 -7.7533
v 11.1981 3.4582 -7.7533
v -10.1539 3.2949 -7.7532
v -4.577 -10.0767 -7.7532
v -2.9921 10.565 -7.7532
v -10.0582 3.6024 -7.7531
v -9.4402 -5.2138 -7.7531
v 10.3747 5.3359 -7.7531
v 10.3756 -5.5146 -7.7531
v -9.7346 4.4321 -7.753
v 2.4849 10.9697 -7.753
v 5.7373 9.8593 -7.753
v -10.5594 1.551 -7.7529
v -10.5571 1.5714 -7.7529
v -4.6665 9.8505 -7.7529
v -3.621 10.3274 -7.7529
v 3.2389 -10.9946 -7.7529
v 3.9191 -10.7931 -7.7529
v 6.4958 9.4234 -7.7529
v 6.8137 9.2206 -7.7529
v 8.8234 -7.6748 -7.7529
v -10.5403 1.7163 -7.7528
v -10.1541 -3.4705 -7.7528
v -9.7124 -4.6625 -7.7528
v -8.3695 6.729 -7.7528
v -4.0253 -10.3493 -7.7528
v 8.1321 8.181 -7.7528
v -10.2256 -3.2376 -7.7527
v -9.7193 4.4664 -7.7527
v -9.4398 5.0318 -7.7527
v -5.6883 -9.4302 -7.7527
v 4.7863 -10.4801 -7.7527
v 5.6678 -10.0768 -7.7527
v 10.9008 -4.42 -7.7527
v 8.9352 7.3639 -7.7526
v 10.0738 -6.0051 -7.7526
v 10.4119 -5.4446 -7.7526
v -8.823 6.0925 -7.7525
v -1.2613 -11.1774 -7.7525
v 4.2623 -10.6856 -7.7525
v 10.4936 -5.2728 -7.7525
v 11.4805 2.4303 -7.7525
v -10.5558 -1.7069 -7.7524
v -9.0126 -5.9696 -7.7524
v -5.3918 -9.6092 -7.7524
v 1.75 11.0653 -7.7524
v 9.308 6.9248 -7.7524
v -3.5537 10.3535 -7.7523
v 4.0823 10.5631 -7.7523
v 4.181 10.5337 -7.7523
v 8.6953 7.6242 -7.7523
v 10.0612 5.8575 -7.7523
v 10.8579 -4.5201 -7.7523
v 10.892 4.2545 -7.7523
v -9.835 -4.3547 -7.7522
v -2.8464 -10.7892 -7.7522
v 3.288 -10.9832 -7.7522
v 7.4704 -8.9258 -7.7522
v -5.3086 -9.6636 -7.7521
v -3.703 -10.4777 -7.7521
v 2.2281 -11.1846 -7.7521
v 7.3391 8.8405 -7.7521
v 11.2935 -3.3073 -7.7521
v -10.34 -2.8653 -7.752
v 2.6127 10.9372 -7.752
v 6.0076 9.7171 -7.752
v 6.3971 -9.6587 -7.752
v 9.5565 6.5844 -7.752
v 11.7016 1.1232 -7.752
v -8.2132 -7.1131 -7.7519
v 8.8047 7.508 -7.7519
v 10.4384 5.211 -7.7519
v 10.5572 -5.1581 -7.7519
v -7.6465 7.5819 -7.7518
v 6.5206 9.4055 -7.7518
v 10.8446 4.3748 -7.7518
v -10.0672 3.5682 -7.7517
v -10.045 -3.8271 -7.7517
v -9.8427 4.153 -7.7517
v -5.5981 9.3048 -7.7517
v -1.7806 -11.0679 -7.7517
v 1.3303 -11.2914 -7.7517
v 5.8789 9.7853 -7.7517
v 9.8604 6.1744 -7.7517
v 9.9351 -6.2427 -7.7517
v -10.3481 -2.8247 -7.7516
v -8.2885 6.8348 -7.7516
v -2.2503 -10.9661 -7.7516
v -8.7079 6.2583 -7.7515
v -6.521 8.6237 -7.7515
v 2.9795 10.8623 -7.7515
v 5.5738 9.9387 -7.7515
v -5.3913 9.4304 -7.7514
v 3.8432 10.6332 -7.7514
v 9.5721 -6.7581 -7.7514
v 11.2697 3.2069 -7.7514
v -10.1025 3.4507 -7.7513
v -8.952 5.8821 -7.7513
v 3.3523 -10.967 -7.7513
v 10.3994 -5.4626 -7.7513
v 10.4227 5.24 -7.7513
v 10.5758 4.9359 -7.7513
v -3.1897 -10.6816 -7.7512
v -0.3933 -11.286 -7.7512
v 10.7818 4.5222 -7.7512
v -10.4313 -2.4153 -7.7511
v -10.1169 -3.5865 -7.7511
v -2.9177 -10.7654 -7.751
v -1.6706 -11.091 -7.751
v -9.4002 5.1028 -7.7509
v -6.3495 8.768 -7.7509
v 4.9842 -10.3989 -7.7509
v 10.7825 -4.698 -7.7509
v -10.3654 -2.7311 -7.7508
v -2.1066 10.8105 -7.7508
v 4.6549 10.3482 -7.7508
v 6.7289 -9.4575 -7.7508
v 10.9856 4.0166 -7.7508
v 2.4124 10.9766 -7.7507
v 3.7638 10.6566 -7.7507
v 5.1724 10.1387 -7.7507
v 5.7083 9.8691 -7.7507
v 5.735 -10.0387 -7.7507
v 9.8536 -6.3643 -7.7507
v 10.9697 -4.2404 -7.7507
v -10.4532 2.1313 -7.7506
v -6.8744 -8.5057 -7.7506
v -3.3048 10.4522 -7.7506
v -9.3595 -5.3609 -7.7505
v -4.4977 9.9317 -7.7505
v 11.5004 -2.497 -7.7505
v -2.6754 10.656 -7.7504
v 5.0215 10.2013 -7.7504
v -7.7482 7.4688 -7.7503
v -4.7179 -9.9979 -7.7503
v 8.8864 -7.5982 -7.7503
v 10.5041 5.0726 -7.7503
v 11.6979 -1.3313 -7.7503
v 9.4313 -6.9448 -7.7502
v 11.2922 3.1138 -7.7502
v -10.0195 3.6968 -7.7501
v -9.3816 5.1362 -7.7501
v -1.1736 -11.1834 -7.7501
v -8.9406 -6.0774 -7.75
v -4.0176 10.1624 -7.75
v -0.6964 11.06 -7.75
v 4.1769 -10.7093 -7.75
v 4.2025 10.5226 -7.75
v 7.4198 8.7776 -7.75
v 10.562 4.9578 -7.75
v -1.8571 10.8642 -7.7499
v 7.1627 -9.1499 -7.7499
v 11.6101 1.7986 -7.7499
v 2.7633 -11.0902 -7.7497
v 5.7698 -10.0189 -7.7497
v 10.5834 -5.0876 -7.7497
v -10.6475 0.8563 -7.7496
v -10.0647 -3.7537 -7.7496
v -5.7355 9.2096 -7.7496
v -9.5111 -5.0647 -7.7495
v -4.9058 9.7203 -7.7495
v -4.1093 10.1225 -7.7495
v 6.8923 -9.3436 -7.7495
v 10.7695 -4.7221 -7.7495
v 11.3954 -2.9729 -7.7495
v -3.7841 -10.4395 -7.7494
v 3.7129 -10.8454 -7.7494
v -9.2626 -5.5392 -7.7493
v 6.0771 -9.8571 -7.7493
v 6.5745 9.3664 -7.7493
v 7.2819 8.8766 -7.7493
v 7.8095 -8.6453 -7.7493
v 11.5733 1.9824 -7.7493
v -10.6291 -1.1293 -7.7492
v 9.2874 -7.1272 -7.7492
v -9.2214 5.4379 -7.7491
v -5.4301 -9.5814 -7.7491
v 9.4971 6.6697 -7.7491
v -10.0698 -3.7342 -7.749
v -2.5263 -10.8785 -7.749
v 2.3516 10.9813 -7.749
v 9.651 6.4599 -7.749
v -10.0862 3.4884 -7.7489
v -3.1289 -10.6975 -7.7489
v 6.0556 -9.8679 -7.7489
v 9.9015 -6.285 -7.7489
v 4.1332 -10.7202 -7.7488
v 4.5506 -10.5685 -7.7488
v 5.4802 -10.1648 -7.7488
v 10.0005 5.9436 -7.7488
v 11.4523 2.5376 -7.7488
v 11.5864 1.92 -7.7488
v -7.2518 -8.1598 -7.7487
v -5.6457 9.2664 -7.7487
v -2.059 -11.0035 -7.7487
v 5.0761 10.1758 -7.7487
v 7.5875 8.6447 -7.7487
v -9.2216 -5.6121 -7.7486
v -2.3384 10.7586 -7.7486
v 4.7261 10.3149 -7.7486
v 10.9879 -4.1731 -7.7486
v 11.0674 3.7964 -7.7486
v 11.4982 2.314 -7.7486
v -10.2687 -3.0621 -7.7485
v -4.049 -10.3301 -7.7485
v -3.8091 -10.4277 -7.7485
v -6.4662 8.6663 -7.7484
v -5.1462 -9.7501 -7.7484
v -4.8091 9.7746 -7.7484
v -4.3972 -10.1615 -7.7484
v 2.1997 10.998 -7.7484
v -9.7685 4.3205 -7.7483
v -2.9298 10.5737 -7.7483
v -2.5773 -10.867 -7.7483
v 10.8219 4.4155 -7.7483
v 11.1433 -3.7823 -7.7483
v 11.2118 -3.5513 -7.7483
v 11.6203 1.6967 -7.7483
v 11.6582 1.3963 -7.7483
v -9.7951 -4.4344 -7.7482
v -5.2309 9.5244 -7.7482
v 8.2845 -8.2114 -7.7482
v -9.9138 -4.1455 -7.7481
v -8.9648 5.8506 -7.7481
v -8.5135 6.5264 -7.7481
v -8.5082 -6.7071 -7.7481
v -8.1363 7.0171 -7.7481
v 2.1164 11.0072 -7.7481
v 5.0444 10.1877 -7.7481
v -9.5342 -5.0029 -7.748
v -6.0376 -8.5386 -7.748
v 7.9273 8.3524 -7.748
v 11.3508 2.905 -7.748
v 11.7724 -0.1106 -7.748
v -10.4527 -2.2922 -7.7479
v -4.9554 -9.8668 -7.7479
v -10.248 2.9712 -7.7478
v -7.1786 8.0424 -7.7478
v -3.095 -10.7062 -7.7478
v 11.6003 -2.0508 -7.7478
v 9.2459 6.9862 -7.7477
v -6.0742 8.9632 -7.7476
v -3.4956 -10.5549 -7.7476
v -1.4131 10.9633 -7.7476
v 1.6726 -11.2535 -7.7476
v 4.945 -10.4072 -7.7476
v 5.9846 -9.9034 -7.7476
v 6.4865 -9.6007 -7.7476
v -9.2301 -5.5919 -7.7475
v -7.8996 -6.6758 -7.7475
v 6.8415 9.1901 -7.7475
v 10.1599 -5.8688 -7.7475
v 10.7494 -4.7597 -7.7475
v 10.8018 -4.6393 -7.7475
v -3.4245 -10.5767 -7.7474
v 0.5712 11.1369 -7.7474
v -9.5422 4.8119 -7.7473
v -2.2119 10.785 -7.7472
v -9.2693 5.341 -7.7471
v -2.0288 -11.0066 -7.7471
v 8.3738 7.9407 -7.7471
v -9.9353 3.9063 -7.747
v -8.1739 -7.1488 -7.747
v -7.4876 -7.9216 -7.747
v -2.0613 -10.4808 -7.747
v 10.5025 -5.2426 -7.747
v -10.6558 0.5602 -7.7469
v -6.1567 -9.0806 -7.7469
v -1.3309 -11.1579 -7.7469
v 4.7413 -10.4861 -7.7468
v 6.2952 9.5292 -7.7468
v -0.5418 -11.2594 -7.7467
v 4.3495 -10.6461 -7.7467
v 10.9209 4.1549 -7.7467
v -7.9155 -6.6516 -7.7466
v 4.4411 10.4291 -7.7466
v 11.3818 2.8211 -7.7466
v -10.3731 -2.6498 -7.7465
v -9.7734 4.2984 -7.7465
v -4.1284 10.1082 -7.7465
v 3.5884 -10.8864 -7.7465
v 11.4325 -2.7965 -7.7465
v -3.6972 10.2834 -7.7464
v -1.9536 -11.0207 -7.7464
v 4.8295 -9.9056 -7.7464
v -8.7178 -6.4092 -7.7463
v 5.6509 9.8885 -7.7463
v 10.5204 5.0237 -7.7463
v 11.3928 2.7914 -7.7463
v -10.6154 1.0304 -7.7462
v -6.068 -8.5106 -7.7462
v 0.3973 11.1283 -7.7462
v 11.3574 -3.0728 -7.7462
v 11.6326 1.5577 -7.7462
v -4.6145 9.8621 -7.7461
v 9.8282 6.2044 -7.7461
v -9.2417 -5.5646 -7.746
v -8.4508 -6.7816 -7.746
v -1.4906 10.9417 -7.746
v 3.2087 10.8042 -7.746
v 11.0836 3.7591 -7.746
v -9.6361 4.6079 -7.7459
v -7.3026 -7.3735 -7.7459
v 8.5301 7.7841 -7.7459
v 9.9789 -5.1493 -7.7459
v -1.8699 -11.0366 -7.7458
v 3.4022 10.7612 -7.7458
v 5.3681 10.0343 -7.7458
v 9.5759 6.5484 -7.7458
v 11.2165 -3.5181 -7.7458
v -10.1659 -3.3871 -7.7457
v -8.8899 4.9667 -7.7457
v -8.8799 -5.165 -7.7457
v 8.6027 -7.8919 -7.7457
v 10.6721 4.7292 -7.7457
v -4.6019 -9.4771 -7.7456
v -3.2428 10.4682 -7.7456
v 5.6025 -9.5271 -7.7456
v 11.1447 3.5953 -7.7456
v 11.4115 2.7048 -7.7456
v -8.8681 -5.1872 -7.7455
v -4.9116 -9.885 -7.7455
v -4.1733 -10.2701 -7.7455
v 0.1728 -11.3003 -7.7455
v 1.454 -10.7636 -7.7455
v 7.8159 -7.9476 -7.7455
v 10.6532 -4.9507 -7.7455
v 11.4043 -2.9009 -7.7455
v -10.1905 -3.3043 -7.7454
v -9.8234 2.5803 -7.7454
v -9.4737 4.9342 -7.7454
v -4.3281 10.01 -7.7454
v 4.0173 10.5681 -7.7454
v 10.9008 4.1978 -7.7454
v 11.2086 3.3671 -7.7454
v 4.8314 10.2656 -7.7453
v -10.3692 2.4565 -7.7452
v -5.3103 -9.0492 -7.7452
v 5.2435 -10.2722 -7.7452
v 11.0779 -3.933 -7.7452
v 11.424 2.6453 -7.7452
v -9.0632 5.6879 -7.7451
v -8.8391 -5.2402 -7.7451
v -6.6811 -7.9889 -7.7451
v 5.5668 -10.1118 -7.7451
v 10.2797 -5.6578 -7.7451
v -9.1151 -5.7816 -7.745
v -6.7781 8.4027 -7.745
v -2.4058 10.7322 -7.745
v 11.6332 -1.7548 -7.745
v 11.7547 0.2622 -7.745
v -10.5106 1.8221 -7.7449
v -9.939 -4.0703 -7.7449
v -10.5034 -2.0309 -7.7448
v -8.8701 5.0026 -7.7448
v -4.5292 -9.5114 -7.7448
v 3.3458 10.7723 -7.7448
v 3.9287 10.5933 -7.7448
v 6.3711 9.486 -7.7448
v -9.8295 2.5506 -7.7447
v -4.5123 -10.0921 -7.7447
v 5.6405 -9.506 -7.7447
v 9.5282 5.7295 -7.7447
v 10.6691 -3.5771 -7.7447
v -10.565 1.3714 -7.7446
v -0.5724 11.0679 -7.7446
v 10.1673 5.6519 -7.7446
v -9.6287 -4.8086 -7.7445
v -2.7793 -10.7942 -7.7445
v 2.9369 -11.0443 -7.7445
v -6.6647 8.4999 -7.7444
v -5.806 9.1519 -7.7444
v -4.4031 -9.5755 -7.7444
v -1.1864 10.9861 -7.7444
v 2.4871 -11.1393 -7.7444
v 2.9043 10.8644 -7.7444
v 3.4753 10.7372 -7.7444
v 11.5551 -2.211 -7.7444
v -8.6032 -6.5771 -7.7443
v -2.937 10.0346 -7.7443
v -1.3281 10.9719 -7.7443
v -1.0746 11.0016 -7.7443
v 3.1064 -11.0043 -7.7443
v 4.8665 -9.8848 -7.7443
v 7.7824 -7.9759 -7.7443
v 9.0196 6.4429 -7.7443
v 10.9188 -4.3311 -7.7443
v 11.6246 -1.8108 -7.7443
v -10.6687 -0.2528 -7.7442
v -10.1279 -0.9465 -7.7442
v -8.5788 6.4173 -7.7442
v 9.2694 6.9579 -7.7442
v -10.5725 1.3084 -7.7441
v -6.6645 7.818 -7.7441
v -4.2169 -10.2432 -7.7441
v 6.3593 8.8926 -7.7441
v 6.3701 -9.6692 -7.7441
v 10.6805 -3.5365 -7.7441
v -8.9358 -5.0461 -7.744
v -8.4923 5.6374 -7.744
v -2.8749 10.5813 -7.744
v 3.2984 10.7816 -7.744
v 3.5431 10.7142 -7.744
v 4.3592 10.4537 -7.744
v 7.0391 9.0494 -7.744
v 7.1764 8.9433 -7.744
v 10.6793 4.7085 -7.744
v 11.7128 0.9776 -7.744
v -8.8464 5.0443 -7.7439
v -3.8416 9.6703 -7.7439
v -3.4875 10.3635 -7.7439
v 4.7757 9.7404 -7.7439
v 9.5127 5.7523 -7.7439
v -9.1065 5.6162 -7.7438
v -5.3239 9.4555 -7.7438
v -3.7524 -9.8938 -7.7438
v -2.9083 10.0427 -7.7438
v 5.6828 -9.482 -7.7438
v 9.0016 6.4657 -7.7438
v 9.717 -6.5359 -7.7438
v 10.6788 3.3637 -7.7438
v -9.4568 -5.1435 -7.7437
v -5.9509 8.4107 -7.7437
v -5.2736 8.8912 -7.7437
v -4.4867 9.3537 -7.7437
v 9.7223 6.3478 -7.7437
v -10.1689 3.1871 -7.7436
v -5.1816 9.5453 -7.7436
v 5.6794 9.2979 -7.7436
v 10.3763 4.1399 -7.7436
v -10.4554 2.0616 -7.7435
v -7.339 -7.328 -7.7435
v 1.6034 11.0739 -7.7435
v 2.3124 -10.6493 -7.7435
v 8.4273 7.8823 -7.7435
v 10.6847 3.3425 -7.7435
v -8.739 -6.3757 -7.7434
v -5.7283 -9.3832 -7.7434
v -10.3787 -2.5912 -7.7433
v -7.98 -6.5532 -7.7433
v -5.922 -9.2478 -7.7433
v -5.2391 -9.6872 -7.7433
v 3.8465 -10.2653 -7.7433
v 6.2858 -9.1204 -7.7433
v 6.9306 -9.3045 -7.7433
v 9.5229 -5.9165 -7.7433
v 11.6075 -1.9768 -7.7433
v 11.7382 -0.736 -7.7433
v -10.587 1.1846 -7.7432
v -10.2831 -2.9942 -7.7432
v -9.2714 4.1756 -7.7432
v -6.7179 -7.9516 -7.7432
v -4.9621 9.6767 -7.7432
v -3.694 9.7317 -7.7432
v 1.1868 11.1013 -7.7432
v 5.6055 9.3356 -7.7432
v 7.7495 -8.0036 -7.7432
v -10.3937 -2.5344 -7.7431
v -10.0209 -1.8109 -7.7431
v 6.2519 -9.7415 -7.7431
v 10.7005 -3.4648 -7.7431
v -9.1916 5.4691 -7.743
v -8.3769 -6.0012 -7.743
v 2.3936 10.4518 -7.743
v 3.8152 -10.8057 -7.743
v 11.1226 -3.8128 -7.743
v -9.8772 4.0248 -7.7429
v -9.6203 3.2445 -7.7429
v 2.6822 -11.097 -7.7429
v 5.1625 -10.3094 -7.7429
v 6.4239 8.849 -7.7429
v -8.4185 -5.9355 -7.7428
v -10.0209 1.6318 -7.7427
v -9.8516 2.438 -7.7427
v -9.2482 4.2302 -7.7427
v -8.4807 -5.8353 -7.7427
v -4.343 -10.1781 -7.7427
v 10.1142 5.747 -7.7427
v 10.6987 3.2924 -7.7427
v -9.6725 4.5257 -7.7426
v -6.7161 8.453 -7.7426
v -3.5738 9.781 -7.7426
v 4.375 -10.6291 -7.7426
v 10.097 -5.9497 -7.7426
v 10.3105 5.415 -7.7426
v 11.7091 -1.182 -7.7426
v -9.6047 -4.8621 -7.7425
v -9.2386 4.2526 -7.7425
v -8.8848 -5.1447 -7.7425
v -2.827 10.0653 -7.7425
v 3.1131 -10.4836 -7.7425
v 6.9409 9.1137 -7.7425
v -9.5606 3.4287 -7.7424
v -9.2603 -4.3762 -7.7424
v -7.3006 -8.1023 -7.7424
v -6.0926 8.3021 -7.7424
v 6.1661 9.6117 -7.7424
v 9.9147 -5.2597 -7.7424
v 10.0221 4.8743 -7.7424
v -9.8299 -2.7352 -7.7423
v -9.63 3.2108 -7.7423
v -9.2318 -4.4479 -7.7423
v -3.8107 -9.8688 -7.7423
v 6.8688 9.1602 -7.7423
v 11.3045 -3.2108 -7.7423
v 11.5266 2.1274 -7.7423
v -4.2511 10.0398 -7.7422
v -3.5937 -10.5029 -7.7422
v 1.446 11.086 -7.7422
v 2.7775 10.8892 -7.7422
v 7.0542 -8.5821 -7.7422
v 9.135 -7.3009 -7.7422
v 9.6505 -6.6248 -7.7422
v -2.6826 -10.8202 -7.7421
v -1.1768 -10.6579 -7.7421
v 1.2934 -10.7668 -7.7421
v 7.0959 -9.1816 -7.7421
v 8.3791 -8.1071 -7.7421
v -10.5703 -1.4587 -7.742
v -9.0594 -5.8579 -7.742
v -5.9051 -8.6232 -7.742
v 3.1461 -10.4758 -7.742
v 5.4565 9.9797 -7.742
v 9.0913 -7.3488 -7.742
v 11.7229 0.8697 -7.742
v -5.3955 -8.9928 -7.7419
v 1.8789 -11.2125 -7.7419
v 9.9139 5.0809 -7.7419
v -10.6723 -0.0643 -7.7418
v -7.3771 -8.0213 -7.7418
v -5.9916 9.0117 -7.7418
v 10.9633 -2.5177 -7.7418
v -5.1815 -9.1219 -7.7417
v 0.5722 -11.3094 -7.7417
v 7.0267 -9.2293 -7.7417
v -9.1253 -5.7535 -7.7416
v -8.6346 6.3333 -7.7416
v -3.1856 10.4825 -7.7416
v -0.3636 11.0871 -7.7416
v 10.6114 4.8276 -7.7416
v -10.0386 1.4752 -7.7415
v -9.8371 -2.6966 -7.7415
v -9.6607 -4.727 -7.7415
v -6.1468 -8.4378 -7.7415
v 7.6876 7.8716 -7.7415
v 10.2442 5.5342 -7.7415
v -9.867 -4.2239 -7.7414
v 2.729 10.8987 -7.7414
v 6.0957 9.647 -7.7414
v 7.917 7.6613 -7.7414
v 11.09 3.7211 -7.7414
v -9.8505 4.1057 -7.7413
v -7.4293 -7.9691 -7.7413
v -5.0672 -9.7949 -7.7413
v 5.4944 9.3918 -7.7413
v 11.7222 -1.0251 -7.7413
v -5.0492 9.6243 -7.7412
v -4.0894 -10.2974 -7.7412
v -1.5567 -11.0982 -7.7412
v -1.4114 -11.1335 -7.7412
v 4.0102 10.0345 -7.7412
v 6.5189 8.7841 -7.7412
v 9.9476 -5.1926 -7.7412
v -8.5381 -6.6599 -7.7411
v -4.4226 9.3834 -7.7411
v -0.4912 11.0731 -7.7411
v 3.917 10.0631 -7.7411
v 11.2277 3.3047 -7.7411
v -10.2745 2.8325 -7.741
v -9.6513 3.1369 -7.741
v -9.549 -3.6515 -7.741
v -0.3493 -10.7613 -7.741
v 3.2206 -10.4578 -7.741
v 6.0696 9.6601 -7.741
v 8.4335 -7.3179 -7.741
v 11.5093 -2.3737 -7.741
v -8.3558 5.8406 -7.7409
v -0.4177 11.0818 -7.7409
v 4.0873 -10.1883 -7.7409
v 5.7509 9.2576 -7.7409
v 7.775 7.7915 -7.7409
v -7.2291 -7.4417 -7.7408
v 4.629 -9.9748 -7.7408
v 8.8974 6.595 -7.7408
v -9.3229 4.0293 -7.7407
v -4.3374 -9.6072 -7.7407
v -3.426 9.8381 -7.7407
v -1.7397 10.8723 -7.7407
v 10.4142 -4.2177 -7.7407
v -8.9708 -4.9742 -7.7406
v -8.1216 -7.1964 -7.7406
v -0.8218 -11.2074 -7.7406
v 4.5368 10.3763 -7.7406
v 4.64 -10.5245 -7.7406
v 7.6771 8.5552 -7.7406
v -9.72 -3.0895 -7.7405
v -8.9704 4.7922 -7.7405
v -7.454 7.7584 -7.7405
v -8.5434 6.463 -7.7404
v 1.8424 10.5191 -7.7404
v 5.4283 -9.6075 -7.7404
v 8.5407 7.0146 -7.7404
v 10.3605 4.1652 -7.7404
v -10.2556 2.9013 -7.7403
v -9.568 3.396 -7.7403
v 6.2172 8.9758 -7.7403
v 9.973 4.962 -7.7403
v 10.2964 5.4324 -7.7403
v -9.1644 -5.6927 -7.7402
v -7.8028 -6.7828 -7.7402
v -7.2621 7.2209 -7.7402
v -5.309 8.8626 -7.7402
v -3.0141 -10.1855 -7.7402
v 5.6281 9.3204 -7.7402
v 7.1449 -8.5097 -7.7402
v 9.4241 5.8798 -7.7402
v 9.5636 -5.8403 -7.7402
v -9.6507 -3.3128 -7.7401
v -6.0302 8.3475 -7.7401
v 1.6922 10.5415 -7.7401
v -7.9498 6.4066 -7.74
v 3.7616 -10.2899 -7.74
v 9.7643 -6.4649 -7.74
v -9.5703 4.7273 -7.7399
v -4.4016 9.959 -7.7399
v -3.361 9.8631 -7.7399
v 5.3642 -10.207 -7.7399
v 10.3022 4.3053 -7.7399
v 10.6011 -5.0248 -7.7399
v 10.9666 2.3131 -7.7399
v 4.5881 -9.9915 -7.7398
v 9.4931 -5.9532 -7.7397
v 10.4053 4.0512 -7.7397
v 11.178 1.0649 -7.7397
v -9.8531 -2.6078 -7.7396
v 9.9577 4.9893 -7.7396
v 10.3725 -4.3122 -7.7396
v 11.0139 3.8927 -7.7396
v -2.6881 -10.2864 -7.7395
v 8.3123 7.2604 -7.7395
v 9.6135 5.5789 -7.7395
v 9.7905 6.2396 -7.7395
v 10.722 4.6065 -7.7395
v -5.1376 9.564 -7.7394
v 4.9548 9.6594 -7.7394
v 9.9353 -5.2095 -7.7394
v -8.5629 -5.6942 -7.7393
v -8.2741 5.9593 -7.7393
v 7.0199 8.4196 -7.7393
v -9.6013 3.2846 -7.7392
v -9.3469 -4.1554 -7.7392
v 8.4168 7.1479 -7.7392
v 11.3228 2.9616 -7.7392
v 2.3246 10.4559 -7.7391
v 6.4415 -9.014 -7.7391
v 10.0864 -4.9209 -7.7391
v 11.0937 3.6988 -7.7391
v -10.1224 0.8117 -7.739
v -9.3543 3.9548 -7.739
v -7.8711 6.5074 -7.739
v -3.5043 -9.9892 -7.739
v 3.5979 10.686 -7.739
v -5.0342 -9.2132 -7.7389
v 2.1549 -10.6618 -7.7389
v 2.5906 -11.107 -7.7389
v 3.6819 10.6671 -7.7389
v 10.1973 -5.7805 -7.7389
v 10.302 -4.4812 -7.7389
v -3.123 9.9581 -7.7388
v -2.5642 10.6687 -7.7388
v 6.2403 8.9581 -7.7388
v -9.9694 3.7763 -7.7387
v -9.6149 -3.4227 -7.7387
v -8.656 -6.489 -7.7387
v -0.7898 10.5159 -7.7387
v 2.8662 10.3476 -7.7387
v 4.3136 10.4636 -7.7387
v 4.7758 -9.9137 -7.7387
v 5.2336 10.0878 -7.7387
v 9.1475 -6.4459 -7.7387
v 10.7882 -3.1562 -7.7387
v -10.4785 1.9282 -7.7386
v 9.4171 -6.0691 -7.7386
v -10.0313 -1.655 -7.7385
v -7.4204 7.7892 -7.7385
v -5.1131 8.9822 -7.7385
v -1.6715 -10.5521 -7.7385
v 4.8111 9.7167 -7.7385
v -8.5046 5.6018 -7.7384
v 11.0007 -4.106 -7.7384
v 5.3381 9.4669 -7.7383
v -8.9316 4.8592 -7.7382
v -3.8027 9.6801 -7.7382
v -2.7556 -10.2631 -7.7382
v -2.4519 -10.8872 -7.7382
v 3.6889 10.129 -7.7382
v -7.397 -7.9953 -7.7381
v -7.3535 7.1172 -7.7381
v 9.129 7.111 -7.7381
v 10.7655 3.0525 -7.7381
v 11.0891 1.7094 -7.7381
v -9.5235 3.5179 -7.738
v -1.0929 -10.6621 -7.738
v 7.7082 8.5241 -7.738
v 10.6885 -4.8538 -7.738
v 10.8865 -2.8369 -7.738
v -10.4613 -2.1728 -7.7379
v -6.5742 -8.7461 -7.7379
v -5.113 -9.1604 -7.7379
v 10.104 4.7003 -7.7379
v -1.5659 -10.5742 -7.7378
v 4.4096 -10.6053 -7.7378
v 5.4916 -9.57 -7.7378
v -9.9367 2.0262 -7.7377
v -4.557 9.3104 -7.7377
v -3.89 9.6434 -7.7377
v 3.4386 -10.9235 -7.7377
v 4.6681 9.7704 -7.7377
v 5.4663 9.3999 -7.7377
v -9.9153 -2.3062 -7.7376
v -8.8923 -5.1131 -7.7376
v -5.9318 9.047 -7.7376
v 9.0125 -6.6219 -7.7376
v 10.0244 -5.0292 -7.7376
v 10.1816 5.6164 -7.7376
v 8.4932 -7.2447 -7.7375
v -5.014 9.6365 -7.7374
v -4.6491 9.2597 -7.7374
v 3.4983 -10.8982 -7.7374
v -4.2615 9.4603 -7.7373
v -1.9638 10.3012 -7.7373
v 4.0057 -10.2086 -7.7373
v 4.462 9.8573 -7.7373
v 10.4946 3.8238 -7.7373
v 11.1741 -1.272 -7.7373
v -8.9135 4.8907 -7.7372
v -2.377 -10.9102 -7.7372
v 3.6125 10.1514 -7.7372
v 6.2445 9.5501 -7.7372
v 9.1585 7.0707 -7.7372
v 10.4794 -4.0457 -7.7372
v -5.4396 8.7731 -7.7371
v 6.9683 -9.2659 -7.7371
v 10.2895 -4.5038 -7.7371
v -2.2023 10.2499 -7.737
v 7.1001 8.3555 -7.737
v 10.7083 4.6257 -7.737
v -9.5695 -3.5626 -7.7369
v -2.5242 10.1508 -7.7369
v 2.5151 10.4191 -7.7369
v -9.9539 3.8247 -7.7368
v -6.1868 8.2154 -7.7368
v -4.4701 -9.5301 -7.7368
v 5.8164 -9.3991 -7.7368
v 7.4689 -8.2435 -7.7368
v 10.0345 4.8303 -7.7368
v -9.9449 -4.017 -7.7367
v -2.9557 -10.1982 -7.7367
v -0.637 10.536 -7.7367
v -9.5541 -4.931 -7.7366
v -8.7633 5.1773 -7.7366
v 6.175 -9.7766 -7.7366
v 8.8768 -6.7956 -7.7366
v -10.1034 -1.0805 -7.7365
v 4.0404 10.0172 -7.7365
v 5.5243 -9.5506 -7.7365
v 9.0746 6.3515 -7.7365
v -3.3671 -10.5865 -7.7364
v 10.9842 -2.3844 -7.7364
v 11.0552 1.8838 -7.7364
v -4.282 -10.1968 -7.7363
v 2.6583 -10.5734 -7.7363
v 4.8625 9.692 -7.7363
v -8.8009 -5.282 -7.7362
v 2.2667 10.4588 -7.7362
v 5.7958 -9.4089 -7.7362
v 10.7008 -4.8178 -7.7362
v -9.1575 5.5047 -7.7361
v 0.5698 10.6097 -7.7361
v 6.5928 -8.909 -7.7361
v 6.852 -8.7231 -7.7361
v 7.2556 8.2346 -7.7361
v 9.1311 6.2702 -7.7361
v 10.0901 4.7209 -7.7361
v 11.0818 -1.9582 -7.7361
v 11.2444 -0.1096 -7.7361
v -8.4926 -5.796 -7.736
v -2.1495 -10.442 -7.736
v 5.2686 10.0714 -7.736
v -9.5845 3.32 -7.7359
v -8.0301 -7.2987 -7.7359
v -4.1977 10.0567 -7.7359
v -3.8323 -9.8486 -7.7359
v 9.4607 -5.9927 -7.7359
v 11.0675 1.8246 -7.7359
v -10.1277 0.5809 -7.7358
v -9.984 -3.9362 -7.7358
v -9.0379 -4.8313 -7.7358
v -5.3536 8.8255 -7.7358
v -1.3205 10.4447 -7.7358
v 10.6443 -3.6082 -7.7358
v -10.1353 -0.5085 -7.7357
v -6.6618 -8.6668 -7.7357
v -6.5249 -8.1094 -7.7357
v 3.9643 -10.2185 -7.7356
v 10.337 4.2029 -7.7356
v 10.9381 2.4144 -7.7356
v -7.3539 -8.0397 -7.7355
v -1.9372 -10.4892 -7.7355
v -1.7446 10.3479 -7.7355
v 6.1217 -9.2076 -7.7355
v 6.155 -9.7853 -7.7355
v 9.6241 -5.7266 -7.7355
v -3.5809 -9.9513 -7.7354
v 6.2906 8.9196 -7.7354
v 4.8321 9.7026 -7.7353
v -8.7624 -5.3512 -7.7352
v -6.8843 -7.7811 -7.7351
v 6.9647 8.4531 -7.7351
v 9.2226 6.1516 -7.7351
v 9.5541 5.6595 -7.7351
v 11.0971 1.6126 -7.735
v -6.1352 8.2541 -7.7349
v -3.3 -10.6189 -7.7349
v -2.9233 -10.2053 -7.7349
v -9.2818 4.1129 -7.7347
v -9.1375 5.5435 -7.7347
v -8.0869 6.2158 -7.7346
v 5.2478 -9.6906 -7.7346
v 7.9194 -7.8291 -7.7346
v 10.7858 2.9626 -7.7346
v -5.1488 -9.1328 -7.7345
v -2.7669 10.0706 -7.7345
v -2.4297 -10.3603 -7.7345
v -9.7408 2.8261 -7.7344
v -7.7187 6.692 -7.7344
v 4.3614 -10.0753 -7.7344
v 5.7277 -9.4412 -7.7344
v 10.2699 -4.5392 -7.7344
v -3.6045 -9.9396 -7.7343
v 10.3178 -4.4244 -7.7343
v 10.9232 -2.6521 -7.7343
v -4.1647 -9.6874 -7.7342
v 1.6191 -10.7282 -7.7342
v 4.5295 9.8241 -7.7341
v 7.5796 7.9542 -7.7341
v 10.9816 2.2011 -7.7341
v 11.1338 1.3263 -7.7341
v -4.9593 9.0717 -7.734
v 2.1223 10.4739 -7.734
v -9.4215 -3.9543 -7.7338
v -9.3067 -4.2303 -7.7338
v -9.7589 -2.9213 -7.7337
v -8.8067 5.0843 -7.7337
v -4.695 -9.4063 -7.7337
v -2.0816 10.2711 -7.7337
v 10.6452 3.4212 -7.7337
v 10.7077 -3.389 -7.7337
v -8.5152 5.5709 -7.7336
v -8.7697 -5.3316 -7.7335
v -5.7631 8.5362 -7.7335
v 10.8832 2.6551 -7.7335
v 10.1097 -4.8521 -7.7334
v -3.9075 9.6285 -7.7333
v -0.4904 -10.7335 -7.7333
v 4.7378 -9.9195 -7.7333
v -9.9345 -2.1878 -7.7332
v 9.7071 -5.5971 -7.7332
v -7.7637 -6.8153 -7.7331
v 4.1694 -10.1493 -7.7331
v 6.5437 8.7529 -7.7331
v -9.0671 4.5808 -7.733
v -3.3049 -10.0622 -7.733
v 3.2671 10.2508 -7.733
v 10.5722 3.6126 -7.733
v -2.3804 -10.3705 -7.7328
v -1.9084 -10.4911 -7.7328
v 2.0432 10.4821 -7.7328
v -9.442 3.7175 -7.7327
v -7.11 -7.5522 -7.7327
v 4.2566 9.9343 -7.7327
v 10.8722 2.6834 -7.7327
v 11.0838 -1.9176 -7.7327
v 6.2068 -9.1508 -7.7326
v 8.0044 7.5628 -7.7326
v 8.8363 6.6519 -7.7326
v -1.3941 10.4225 -7.7325
v 0.2683 10.5915 -7.7325
v 10.5881 3.5768 -7.7323
v -10.0889 0.9769 -7.7322
v -9.8574 -2.5298 -7.7322
v 3.5631 -10.3376 -7.7322
v 10.8988 2.5727 -7.7322
v -3.0634 9.971 -7.7321
v -8.0805 -6.3954 -7.732
v 3.0834 10.2892 -7.732
v 10.8478 -2.9315 -7.732
v 9.3912 5.9067 -7.7319
v -5.841 -8.6552 -7.7318
v -1.2631 -10.6301 -7.7318
v 0.2762 -10.7739 -7.7318
v 3.4438 -10.3778 -7.7318
v 10.4952 -3.9801 -7.7318
v -9.2853 4.0916 -7.7317
v -1.2397 10.4504 -7.7317
v 10.0311 -4.9999 -7.7317
v 11.2231 0.2986 -7.7316
v -3.9501 -9.7915 -7.7315
v 10.8912 -2.7677 -7.7315
v 11.1857 0.9263 -7.7314
v 8.8586 6.6244 -7.7313
v 10.9095 2.516 -7.7313
v -9.9894 1.7314 -7.7312
v -8.7796 -5.3052 -7.7312
v -3.4975 9.7922 -7.7312
v -2.2661 10.2228 -7.7312
v -1.8365 -10.5039 -7.7312
v 10.43 3.955 -7.7312
v -9.0588 -4.7708 -7.7311
v 3.2135 10.2593 -7.7311
v 2.3946 -10.6177 -7.731
v 5.14 9.5575 -7.731
v 8.1536 7.4129 -7.731
v -4.8773 -9.294 -7.7309
v 4.5437 -9.9941 -7.7308
v 5.4105 9.4161 -7.7308
v 8.2221 -7.5241 -7.7308
v 10.1952 4.5011 -7.7308
v 10.8409 2.763 -7.7308
v 11.1076 1.4808 -7.7308
v -6.4332 8.0022 -7.7307
v -4.098 9.5343 -7.7307
v 10.048 4.7828 -7.7307
v -4.3715 9.3908 -7.7306
v 10.177 -4.7211 -7.7306
v 9.8206 -5.3948 -7.7305
v -8.0247 -6.4661 -7.7304
v 11.2161 -0.5709 -7.7304
v -9.9817 -1.9388 -7.7302
v -8.2742 -6.1207 -7.7302
v 3.3363 10.2272 -7.7302
v 1.5529 10.546 -7.7301
v -8.6096 5.4151 -7.73
v -4.6526 -9.4219 -7.73
v 11.1088 -1.6768 -7.73
v -0.5188 10.5414 -7.7299
v 3.854 10.0634 -7.7299
v 9.1481 6.2351 -7.7298
v -9.6584 -3.2318 -7.7297
v -3.2359 -10.0819 -7.7297
v 1.083 10.5765 -7.7297
v 10.7036 3.2044 -7.7297
v 10.7107 -3.357 -7.7297
v -9.4446 -3.8818 -7.7295
v -5.5058 8.7164 -7.7295
v -1.7565 -10.5183 -7.7295
v 2.824 -10.5266 -7.7295
v 3.1684 10.2665 -7.7295
v -0.9984 10.4769 -7.7294
v 4.6295 9.7749 -7.7294
v -9.8518 2.3368 -7.7293
v -9.6821 -3.1523 -7.7293
v -8.9994 4.6972 -7.7293
v 10.41 3.9957 -7.7293
v -8.659 -5.5123 -7.7292
v -8.1718 -6.2711 -7.7292
v -6.8989 7.5694 -7.7292
v 6.0962 9.033 -7.7292
v 11.0352 -2.1104 -7.7292
v -1.1053 10.4617 -7.7291
v 11.1002 -1.7303 -7.7291
v 3.4005 10.2044 -7.7288
v 5.3298 -9.6372 -7.7288
v -6.3252 8.0952 -7.7287
v -9.156 4.3853 -7.7286
v -9.1504 -4.5815 -7.7286
v 6.7322 8.6182 -7.7286
v 6.095 -9.2161 -7.7285
v 10.2014 4.481 -7.7285
v -8.6512 5.3464 -7.7284
v 3.7695 10.0869 -7.7283
v 6.0232 9.0743 -7.7283
v 2.9862 -10.4873 -7.7282
v -9.771 -2.8559 -7.7281
v -4.7011 9.2158 -7.7281
v -9.3583 3.9086 -7.728
v 11.1938 0.8238 -7.728
v -10.0385 1.3027 -7.7279
v -5.4307 -8.944 -7.7279
v -4.2736 -9.6178 -7.7279
v 9.2892 6.0431 -7.7279
v 10.6221 -3.6361 -7.7279
v -9.8756 -2.4193 -7.7278
v -8.3003 -6.0776 -7.7278
v -3.2958 9.8684 -7.7277
v -2.6227 -10.2869 -7.7277
v 0.5708 -10.7795 -7.7277
v 2.7929 10.3456 -7.7277
v -10.1424 -0.0658 -7.7276
v -8.7323 5.2054 -7.7276
v -2.7139 10.0753 -7.7276
v 4.1781 9.956 -7.7276
v 4.9433 -9.8264 -7.7276
v 5.0208 -9.7917 -7.7276
v 8.0546 7.5062 -7.7276
v -5.6165 -8.8151 -7.7275
v -9.9351 1.9586 -7.7274
v -6.9296 -7.7246 -7.7274
v -4.9109 9.0898 -7.7274
v 9.6611 5.4715 -7.7274
v 10.4267 -4.1311 -7.7274
v -10.0456 1.2422 -7.7273
v -6.3736 8.0496 -7.7273
v -3.9913 -9.7644 -7.7273
v -9.1895 4.3065 -7.7272
v -9.1264 -4.636 -7.7272
v 6.8631 8.5148 -7.7272
v -5.0467 9.0027 -7.7271
v 10.7225 3.1421 -7.7271
v 6.6277 -8.8691 -7.727
v 4.1928 -10.1312 -7.7269
v 5.9818 -9.2857 -7.7269
v 5.8999 9.1542 -7.7268
v 11.1841 -1.085 -7.7268
v -9.8605 -2.4737 -7.7267
v -9.6607 3.0321 -7.7267
v -3.0084 9.9824 -7.7267
v 1.4033 10.5552 -7.7267
v 9.849 5.1536 -7.7267
v 10.5803 -3.7509 -7.7267
v -8.9821 -4.9049 -7.7266
v 2.574 -10.577 -7.7266
v 8.7299 -6.961 -7.7266
v -8.1472 6.1093 -7.7265
v -10.0593 1.1232 -7.7263
v 4.4461 -10.0304 -7.7263
v -1.3181 -10.6114 -7.7261
v 6.6375 8.6786 -7.7261
v 8.6875 -7.0063 -7.7261
v -4.1115 -9.7009 -7.726
v -9.383 3.8302 -7.7259
v -8.1024 -6.3567 -7.7259
v -0.3205 10.5554 -7.7259
v 9.2836 -6.2308 -7.7259
v 9.7116 5.3798 -7.7258
v 10.5919 3.54 -7.7258
v 11.1909 -0.9806 -7.7258
v -4.9649 -9.2318 -7.7257
v -4.8011 -9.3362 -7.7255
v -0.4414 10.5449 -7.7255
v -9.1774 -4.5065 -7.7253
v 6.5679 8.7222 -7.7253
v 8.0075 -7.7282 -7.7253
v 9.6435 -5.6727 -7.7253
v 9.7885 5.2639 -7.7253
v -0.3718 10.5514 -7.7251
v 2.6712 10.3688 -7.7251
v 5.832 9.1865 -7.7251
v -5.6823 8.5807 -7.725
v -4.029 9.5587 -7.725
v 3.6603 -10.2967 -7.725
v -4.7838 9.1655 -7.7249
v -3.8689 -9.8141 -7.7249
v 9.2189 -6.3155 -7.7249
v 11.0056 2.0214 -7.7249
v -8.7055 -5.4268 -7.7248
v 5.2236 9.5023 -7.7248
v -9.7619 2.693 -7.7247
v -8.1997 6.0281 -7.7246
v -3.3977 -10.0088 -7.7246
v 6.7854 -8.7504 -7.7246
v 10.7937 -3.0621 -7.7245
v -7.0523 -7.5961 -7.7244
v -2.5297 -10.311 -7.7244
v 5.8068 9.1984 -7.7244
v -8.6673 -5.4846 -7.7243
v -8.6034 -5.5843 -7.7241
v 2.6246 10.3777 -7.7241
v 7.339 8.1465 -7.724
v -1.4558 -10.5762 -7.7239
v 3.533 10.1573 -7.7239
v 10.1339 4.5941 -7.7239
v -7.0757 7.3863 -7.7238
v -7.7116 -6.8587 -7.7237
v 1.815 -10.684 -7.7237
v -9.7443 2.7583 -7.7236
v -7.0024 -7.6463 -7.7236
v -10.0415 -1.3934 -7.7234
v 9.8347 5.1695 -7.7234
v -9.3723 -4.028 -7.7233
v -8.1125 6.1526 -7.7232
v 3.3003 -10.411 -7.723
v 4.3467 9.8797 -7.7229
v 9.3283 -6.1621 -7.7229
v 6.7188 -8.7959 -7.7228
v 10.2405 4.383 -7.7227
v 10.594 3.5183 -7.7224
v -9.0909 4.4979 -7.7223
v 5.1347 -9.7276 -7.7223
v 9.3526 5.9382 -7.7222
v 10.9878 -2.2649 -7.7222
v -1.6308 10.3509 -7.7219
v 4.1341 9.9631 -7.7219
v -9.9558 1.8313 -7.7218
v -4.1669 9.4815 -7.7218
v -0.7565 -10.6787 -7.7218
v -6.2361 -8.336 -7.7217
v 5.0103 9.6056 -7.7216
v -4.8676 9.106 -7.7215
v -8.2183 -6.1888 -7.7214
v 10.1231 -4.7905 -7.7214
v 2.4923 -10.5839 -7.7212
v -9.4704 3.5915 -7.7211
v 10.5166 3.7026 -7.7211
v 9.7395 -5.5103 -7.721
v -7.0431 7.4152 -7.7209
v 10.8109 2.8155 -7.7209
v -9.4562 3.6383 -7.7207
v 3.4518 10.1742 -7.7207
v -9.4857 -3.7527 -7.7206
v -2.4158 10.1573 -7.7202
v -2.3084 -10.3749 -7.7202
v 7.3679 8.1158 -7.7201
v 10.2078 -4.627 -7.7201
v -7.0203 -7.6203 -7.7199
v -2.2373 -10.397 -7.7199
v 8.7223 6.7692 -7.7199
v 5.0438 9.59 -7.7198
v -4.7491 9.1752 -7.7195
v 10.5036 -3.9145 -7.7195
v -9.938 -2.0726 -7.7194
v 4.2247 -10.1058 -7.7193
v -3.1163 -10.1203 -7.7192
v 3.3568 -10.3847 -7.7192
v -6.979 -7.6631 -7.719
v 10.2263 4.4007 -7.719
v -5.6237 8.6129 -7.7189
v 9.7234 5.345 -7.7186
v 8.7497 6.7299 -7.7185
v 5.9735 9.0917 -7.7184
v 6.6621 -8.8298 -7.7179
v -9.4463 -3.8292 -7.7178
v 5.9068 -9.317 -7.7178
v -3.9713 9.5748 -7.7175
v -3.1799 -10.0876 -7.7175
v 10.2183 -4.5919 -7.7175
v -8.6968 5.2375 -7.7174
v -9.0738 -4.7001 -7.7173
v -8.6781 5.2752 -7.7173
v -7.6258 -6.9528 -7.7171
v -4.0515 -9.7161 -7.7169
v -6.3168 -8.2616 -7.7166
v 5.8872 -9.3246 -7.7163
v -4.7608 -10.2638 -7.6606
v -9.6238 -5.4042 -7.6598
v -5.7418 -9.6945 -7.6597
v 4.0849 -11.0038 -7.6596
v -8.5988 -7.0216 -7.6594
v -4.8947 -10.1963 -7.6589
v -5.5974 -9.779 -7.6588
v -4.1594 10.3766 -7.6585
v -10.0428 4.3219 -7.6582
v -8.5275 -7.1258 -7.6582
v -6.5125 -9.1488 -7.6581
v -8.5098 -7.1512 -7.6579
v -6.5457 -9.1194 -7.6579
v -6.4217 9.0268 -7.6579
v 5.1789 -10.5938 -7.6575
v -7.8695 -7.9002 -7.6574
v -6.6318 -9.0433 -7.6574
v -6.4311 -9.2034 -7.6574
v 1.9373 11.2902 -7.6574
v -9.5625 -5.532 -7.6573
v -9.55 -5.5561 -7.6571
v 10.6617 -5.5147 -7.6571
v -7.2039 -8.5609 -7.657
v -4.0583 -10.6063 -7.657
v 6.0513 9.9784 -7.657
v -4.9742 -10.1555 -7.6569
v -2.2483 -11.2295 -7.6569
v 5.1384 -10.6142 -7.6569
v 4.924 -10.6929 -7.6568
v 9.6346 6.916 -7.6567
v -9.5721 5.3316 -7.6566
v -9.5176 -5.6126 -7.6566
v -9.1468 6.0511 -7.6566
v -7.9102 -7.853 -7.6566
v -0.8875 11.2863 -7.6566
v 5.9674 -10.2093 -7.6566
v 5.9721 10.02 -7.6565
v 8.3418 -8.5161 -7.6565
v -4.0004 10.4445 -7.6564
v 6.7005 -9.7751 -7.6563
v 9.6156 6.9409 -7.6563
v 10.1782 6.1503 -7.6561
v 5.0807 10.4519 -7.656
v -9.5515 5.3707 -7.6559
v -9.1355 -6.2506 -7.6559
v -7.2457 -8.5204 -7.6559
v 6.009 -10.1874 -7.6559
v 6.78 9.5438 -7.6559
v 10.1741 -6.3383 -7.6559
v -10.5718 2.7731 -7.6558
v -9.9716 -4.6861 -7.6558
v -9.0689 -6.3592 -7.6558
v -9.023 -6.4296 -7.6558
v 11.4361 -3.7076 -7.6558
v 8.3064 -8.5476 -7.6557
v 10.2194 -6.2576 -7.6557
v 11.0878 4.4452 -7.6557
v 11.7187 -2.6918 -7.6557
v -10.3569 3.4849 -7.6556
v -7.1862 8.3907 -7.6556
v -5.695 9.542 -7.6556
v 10.1618 6.1752 -7.6556
v 10.709 5.2329 -7.6556
v -10.3676 3.4488 -7.6555
v 7.5262 -9.1987 -7.6555
v 11.4136 -3.7851 -7.6555
v -10.5793 2.7413 -7.6554
v -3.8702 10.4969 -7.6554
v 1.5195 -11.5328 -7.6554
v 6.8448 9.5012 -7.6554
v 11.4006 -3.8289 -7.6554
v -10.8987 -1.0078 -7.6553
v -7.8158 -7.9518 -7.6553
v -4.6904 -10.2979 -7.6553
v 4.9675 10.4891 -7.6553
v 10.2871 -6.1372 -7.6553
v -10.3909 3.3696 -7.6552
v -9.5697 -5.5109 -7.6552
v -9.5257 5.4156 -7.6552
v 6.0546 -10.1612 -7.6552
v 8.4519 8.2222 -7.6552
v -9.6614 -5.3271 -7.6551
v 8.2713 -8.578 -7.6551
v 11.4115 3.6132 -7.6551
v 11.418 3.5903 -7.6551
v 3.9936 -11.0305 -7.655
v 6.6274 9.6343 -7.655
v 8.205 8.4499 -7.655
v -6.5735 8.9096 -7.6549
v -3.7134 10.558 -7.6549
v 4.8799 -10.7106 -7.6549
v 11.4334 3.5362 -7.6549
v -10.8049 1.5865 -7.6548
v -10.7852 -1.9349 -7.6548
v -4.7817 10.0706 -7.6548
v -3.0701 10.8003 -7.6548
v 2.4405 -11.4136 -7.6548
v 6.5276 -9.8723 -7.6548
v 6.9524 9.4266 -7.6548
v 10.5919 5.4558 -7.6548
v -10.8025 1.6074 -7.6547
v -10.6048 2.6202 -7.6547
v -10.464 -3.3076 -7.6547
v -10.3917 -3.5447 -7.6547
v -9.9819 4.4839 -7.6547
v -9.661 5.145 -7.6547
v 5.7811 -10.298 -7.6547
v 5.8522 10.0797 -7.6547
v 8.3004 8.3646 -7.6547
v -10.8031 -1.7429 -7.6546
v -9.2246 -6.0997 -7.6546
v -5.5237 -9.8214 -7.6546
v -4.8776 10.0229 -7.6546
v -3.1578 10.7749 -7.6546
v 10.7158 -5.3884 -7.6546
v 11.1302 -4.5155 -7.6546
v 11.7229 2.4856 -7.6546
v -8.5684 6.8794 -7.6545
v -3.1888 10.7656 -7.6545
v 2.6587 11.1823 -7.6545
v 9.1208 7.529 -7.6545
v -10.2929 3.684 -7.6544
v -10.0652 -4.4489 -7.6544
v -5.4382 -9.876 -7.6544
v -3.7968 -10.708 -7.6544
v -3.6446 10.5847 -7.6544
v 1.7774 11.3123 -7.6544
v 3.2981 -11.2352 -7.6544
v 9.0073 -7.8432 -7.6544
v 9.7579 6.7334 -7.6544
v 10.2721 5.9891 -7.6544
v 10.593 -5.6346 -7.6544
v 11.5319 -3.3788 -7.6544
v -9.9389 -4.7633 -7.6543
v -5.8261 -9.6365 -7.6543
v -4.1262 -10.5758 -7.6543
v -2.9211 -11.0262 -7.6543
v 2.5276 11.2136 -7.6543
v 8.8761 7.7955 -7.6543
v -10.7848 1.756 -7.6542
v -9.9566 4.5429 -7.6542
v 2.241 -11.4339 -7.6542
v 9.5018 7.0799 -7.6542
v 11.0871 -4.6184 -7.6542
v 11.1217 4.3504 -7.6542
v -9.9457 4.567 -7.6541
v 4.3446 -10.9201 -7.6541
v 10.7791 -5.2704 -7.6541
v 11.9484 1.1508 -7.6541
v -9.0306 6.2295 -7.654
v -6.6766 8.8188 -7.654
v -1.8322 -11.3112 -7.654
v -1.3014 -11.4219 -7.654
v -10.0731 4.2464 -7.6539
v 4.1601 10.7989 -7.6539
v 7.4899 9.0392 -7.6539
v 8.9731 7.6932 -7.6539
v 10.6314 -5.5634 -7.6539
v 3.9161 10.8709 -7.6538
v 5.6853 10.161 -7.6538
v -8.4067 -7.2686 -7.6537
v 3.0328 11.1051 -7.6537
v 4.2614 10.7689 -7.6537
v 6.1282 9.9338 -7.6537
v 6.6531 9.6166 -7.6537
v 11.5075 3.2798 -7.6537
v 3.3483 -11.2237 -7.6536
v 9.7722 -6.9057 -7.6536
v 10.7982 5.0474 -7.6536
v -10.6746 -2.4669 -7.6535
v 10.0662 6.313 -7.6535
v -8.9127 6.3991 -7.6534
v -5.5227 9.6418 -7.6534
v -10.2787 -3.9095 -7.6533
v -1.7202 -11.3347 -7.6533
v -10.5801 -2.9265 -7.6532
v -8.4852 6.9889 -7.6532
v -7.8282 7.7522 -7.6532
v -5.7343 9.5136 -7.6532
v -2.3114 -11.2072 -7.6532
v 4.746 10.5797 -7.6532
v 10.1439 -6.3793 -7.6532
v 10.6583 5.3284 -7.6532
v 11.0732 4.4737 -7.6532
v 11.2008 -4.3325 -7.6532
v 11.2171 4.1076 -7.6532
v -9.1632 6.0148 -7.6531
v 3.8354 10.8948 -7.6531
v -10.3029 3.6492 -7.653
v 1.3475 -11.5387 -7.653
v 11.0078 4.6241 -7.653
v 11.5264 3.2066 -7.653
v -10.6967 2.1809 -7.6529
v -10.5887 -2.8851 -7.6529
v -7.0397 -8.6931 -7.6529
v -3.2723 -10.9153 -7.6529
v -2.7469 10.8943 -7.6529
v 5.9971 10.0052 -7.6529
v -10.3394 3.5291 -7.6528
v -4.6094 10.154 -7.6528
v -2.9942 -11.0025 -7.6528
v -2.1607 11.055 -7.6528
v 3.414 -11.2068 -7.6528
v 11.0091 -4.8002 -7.6528
v -10.3543 -3.6635 -7.6527
v -0.4139 -11.5329 -7.6527
v 7.7969 -8.9782 -7.6527
v 10.0595 -6.5034 -7.6527
v 11.7443 -2.5505 -7.6527
v -9.6215 5.2179 -7.6526
v 5.2747 10.3645 -7.6526
v 5.823 10.0906 -7.6526
v 10.6189 -5.5821 -7.6526
v 11.9449 -1.3593 -7.6526
v -3.3906 10.6851 -7.6525
v 5.0827 -10.6283 -7.6525
v 5.8502 -10.2602 -7.6525
v 10.6426 5.3581 -7.6525
v -10.607 -2.7897 -7.6523
v -10.5051 -3.1514 -7.6523
v -0.7245 11.3072 -7.6523
v 6.8703 -9.6627 -7.6523
v 10.7848 5.07 -7.6523
v 10.8077 -5.1995 -7.6523
v -6.5024 8.9645 -7.6522
v -1.9106 11.1081 -7.6522
v 7.3096 -9.3513 -7.6522
v 9.615 -7.116 -7.6522
v 10.726 5.1873 -7.6522
v -10.8848 -1.1062 -7.6521
v 2.8128 -11.334 -7.6521
v 3.7841 -11.0863 -7.6521
v 9.072 -7.7651 -7.6521
v 11.2968 3.8951 -7.6521
v -9.5807 -5.4782 -7.652
v -10.2536 3.781 -7.6519
v -9.7343 -5.1751 -7.6519
v -9.1525 -6.2107 -7.6519
v -7.9326 7.637 -7.6519
v -4.8352 -10.2194 -7.6519
v 2.4536 11.2227 -7.6519
v 7.5729 8.9752 -7.6519
v -1.2119 -11.4293 -7.6518
v 5.1209 10.4303 -7.6518
v -9.603 5.2522 -7.6517
v -2.5953 -11.1189 -7.6517
v 7.0335 -9.5489 -7.6517
v -5.875 9.4156 -7.6516
v 4.2577 -10.9462 -7.6515
v 10.9961 -4.825 -7.6515
v 5.8859 -10.2406 -7.6514
v 6.1997 -10.0732 -7.6514
v 8.1235 8.5151 -7.6514
v 9.8532 6.6056 -7.6514
v -5.0267 9.9378 -7.6513
v -4.2123 10.3486 -7.6513
v -4.1188 10.3905 -7.6513
v -3.8803 -10.6704 -7.6513
v 7.432 9.0769 -7.6513
v 11.2214 -4.2647 -7.6513
v 11.6353 -3.0369 -7.6513
v 11.8178 2.029 -7.6513
v -9.4376 5.5605 -7.6512
v -5.2738 -9.9664 -7.6512
v 4.64 -10.8015 -7.6512
v 5.5901 -10.3886 -7.6512
v 11.856 1.8403 -7.6512
v -10.8946 0.8773 -7.6511
v 9.4814 -7.2835 -7.6511
v -9.4812 -5.6607 -7.651
v -7.425 -8.3388 -7.651
v -5.5634 -9.7938 -7.651
v 6.7091 9.5779 -7.651
v 4.8191 10.5469 -7.6509
v 6.1778 -10.0846 -7.6509
v -9.7595 -5.113 -7.6508
v -4.5073 -10.3851 -7.6508
v 11.7427 2.3674 -7.6508
v -10.301 -3.8347 -7.6507
v -9.4387 -5.7352 -7.6507
v -8.7106 -6.8549 -7.6507
v -5.3593 9.7381 -7.6507
v -2.6469 -11.1061 -7.6507
v 9.6968 6.8201 -7.6506
v 11.6954 2.5959 -7.6506
v 11.8312 1.9649 -7.6506
v -10.1462 -4.236 -7.6505
v -2.4023 10.9984 -7.6505
v 4.2949 10.7528 -7.6505
v 7.744 8.8384 -7.6505
v 10.2117 6.0782 -7.6505
v -8.7148 6.6731 -7.6504
v -3.9061 -10.6588 -7.6504
v -3.2104 -10.9335 -7.6504
v -2.1165 -11.2468 -7.6504
v 10.1101 -6.4231 -7.6504
v -10.6976 -2.3416 -7.6503
v -6.6225 8.8614 -7.6503
v -3.514 -10.8115 -7.6503
v 11.9065 1.4294 -7.6503
v -10.3239 3.5681 -7.6502
v -5.7837 9.4751 -7.6502
v -4.1513 -10.5578 -7.6502
v 2.3914 11.2288 -7.6502
v 4.2131 -10.958 -7.6502
v 5.177 10.4046 -7.6502
v 11.4506 -3.6281 -7.6502
v -10.4875 3.0397 -7.6501
v -10.3067 -3.8148 -7.6501
v -10.0263 -4.5312 -7.6501
v -9.1774 5.9833 -7.6501
v -3.5859 -10.7876 -7.6501
v -3.0072 10.8116 -7.6501
v 2.1515 11.2562 -7.6501
v 2.2364 11.2465 -7.6501
v 8.4571 -8.3924 -7.6501
v 9.4398 7.1442 -7.6501
v -8.3201 7.1859 -7.65
v -9.999 4.4188 -7.6499
v -6.2215 9.1648 -7.6499
v -5.0784 -10.0848 -7.6499
v 10.3738 -5.9971 -7.6499
v 11.8678 1.7362 -7.6499
v 6.4245 9.7453 -7.6498
v 11.3793 -3.8644 -7.6498
v 11.6076 2.9292 -7.6498
v -9.7665 4.9213 -7.6497
v 6.6192 -9.8137 -7.6497
v -7.3507 8.2236 -7.6496
v 6.9822 9.3973 -7.6496
v 10.976 -4.8636 -7.6496
v 11.8446 -2.0943 -7.6496
v -9.4481 -5.7149 -7.6495
v -7.6661 -8.0959 -7.6495
v -1.4565 11.2077 -7.6495
v 8.5483 8.1195 -7.6495
v 11.0514 4.5161 -7.6495
v 12.0215 -0.1111 -7.6495
v -10.1683 3.9954 -7.6494
v 1.6976 -11.5019 -7.6494
v 5.1448 10.4174 -7.6494
v 5.0433 -10.6383 -7.6493
v -10.9015 0.6702 -7.6492
v 6.1058 -10.1223 -7.6492
v -8.3679 -7.3063 -7.6491
v -3.1759 -10.9434 -7.6491
v 4.8351 -10.7192 -7.6491
v -10.7609 -2.0343 -7.649
v -6.3066 -9.282 -7.649
v 10.7259 -5.358 -7.649
v 11.0309 -4.7408 -7.649
v -2.0859 -11.2508 -7.6489
v 0.5718 11.3856 -7.6489
v 3.6569 -11.1269 -7.6489
v 4.5282 10.6627 -7.6489
v 11.1534 4.2497 -7.6489
v -9.4886 5.4622 -7.6487
v -8.9254 -6.5508 -7.6487
v -0.566 -11.5078 -7.6487
v 4.4346 -10.8809 -7.6487
v -2.2736 11.0283 -7.6486
v -1.3728 -11.4039 -7.6486
v -9.8642 4.7134 -7.6485
v -4.2324 10.335 -7.6485
v -2.0092 -11.2657 -7.6485
v 5.7651 10.1124 -7.6485
v 8.7081 7.9596 -7.6485
v 10.3818 5.7858 -7.6485
v 10.7443 5.138 -7.6485
v 11.6332 2.8556 -7.6484
v -10.6173 -2.707 -7.6483
v -3.7921 10.5164 -7.6483
v 5.476 10.2597 -7.6483
v 11.3177 3.845 -7.6483
v 11.5984 -3.1397 -7.6483
v -10.0048 4.3966 -7.6482
v -8.6526 -6.9314 -7.6482
v 10.8975 4.837 -7.6482
v -4.7298 10.0855 -7.6481
v -1.9238 -11.2824 -7.6481
v 10.0352 6.345 -7.6481
v 11.3144 -4.0192 -7.6481
v 11.6804 -2.838 -7.6481
v 11.8818 1.5941 -7.6481
v -10.8643 1.0558 -7.648
v -1.536 11.187 -7.648
v 9.7787 6.6972 -7.648
v 10.8783 -5.0593 -7.648
v -9.4609 -5.6875 -7.6479
v -4.4367 10.2349 -7.6479
v 5.3491 -10.5003 -7.6479
v 8.7827 -8.066 -7.6479
v -10.4067 -3.4608 -7.6478
v -4.2786 -10.4963 -7.6478
v 11.4567 -3.5946 -7.6478
v -9.6985 5.0469 -7.6477
v 3.466 11.0024 -7.6477
v -10.4319 -3.3765 -7.6475
v -9.331 -5.9091 -7.6475
v 11.1336 4.2938 -7.6475
v 11.4482 3.4443 -7.6475
v -10.1729 -4.1594 -7.6474
v -9.2777 5.8172 -7.6474
v -3.3277 10.7033 -7.6474
v 4.0947 10.8075 -7.6474
v 4.9273 10.4984 -7.6474
v 5.6794 -10.3368 -7.6474
v -5.0344 -10.1049 -7.6473
v 11.654 2.7673 -7.6473
v -6.9412 8.592 -7.6472
v -2.4717 10.973 -7.6472
v 0.2925 11.3726 -7.6472
v 6.5015 9.7005 -7.6472
v -10.6148 2.5135 -7.6471
v 11.6475 -2.964 -7.6471
v -9.8561 -4.9143 -7.647
v -6.8253 8.6914 -7.647
v -4.9513 9.9794 -7.647
v -4.6259 -10.3172 -7.647
v 4.0045 10.8336 -7.647
v 11.3807 3.6774 -7.647
v -10.8149 1.404 -7.6469
v -8.7838 6.5635 -7.6469
v -4.3237 -10.4702 -7.6469
v -2.8538 -11.0349 -7.6469
v 11.8817 -1.7917 -7.6469
v -8.8071 -6.7219 -7.6468
v -5.948 9.358 -7.6468
v 2.9571 11.1106 -7.6468
v 2.9905 -11.2892 -7.6468
v 3.304 11.0395 -7.6468
v -10.7572 1.8649 -7.6467
v -0.5977 11.3172 -7.6467
v 9.9227 -6.6806 -7.6467
v 11.1523 -4.4263 -7.6466
v 11.6679 2.7066 -7.6466
v 11.8014 -2.2587 -7.6466
v 0.2264 -11.5517 -7.6465
v 3.4085 11.0152 -7.6465
v 3.5409 10.9784 -7.6465
v 6.5005 -9.8837 -7.6465
v 7.1844 9.2533 -7.6465
v 10.9055 4.8161 -7.6465
v 12.0032 0.2947 -7.6465
v 3.1636 -11.2497 -7.6464
v 4.4449 10.6897 -7.6464
v 7.3253 9.1466 -7.6464
v -10.8226 1.3399 -7.6463
v -9.3218 5.744 -7.6463
v -1.2248 11.2349 -7.6463
v -5.4558 9.6703 -7.6462
v -1.0723 11.2553 -7.6462
v 3.6104 10.9556 -7.6462
v 8.6036 8.0605 -7.6462
v -5.3099 9.761 -7.6461
v -2.9517 10.8216 -7.6461
v 9.9276 6.4921 -7.6461
v 11.8734 -1.8488 -7.6461
v -9.6821 -5.2571 -7.646
v -3.5786 10.5984 -7.646
v -1.3697 11.2183 -7.646
v 2.5308 -11.3861 -7.646
v 9.4636 7.115 -7.646
v -10.702 2.1104 -7.6458
v -10.4103 3.2608 -7.6458
v -5.3694 -9.9034 -7.6458
v 6.3798 -9.9573 -7.6458
v -10.919 -0.2628 -7.6457
v -10.6406 -2.5845 -7.6457
v 7.074 -9.511 -7.6457
v -6.0668 -9.4529 -7.6455
v 3.3602 11.0259 -7.6455
v 11.9617 1.0019 -7.6455
v -10.8376 1.214 -7.6454
v -10.6247 -2.6475 -7.6454
v -10.1117 4.1172 -7.6454
v -5.0855 9.8952 -7.6454
v 1.1225 11.3563 -7.6454
v 3.8889 -11.0477 -7.6454
v -9.4092 5.5938 -7.6453
v -8.9474 -6.5167 -7.6453
v -5.8692 -9.5917 -7.6453
v -4.453 -10.4042 -7.6452
v 2.7304 -11.3434 -7.6452
v 1.6136 11.3248 -7.6451
v -9.831 -4.9688 -7.645
v -6.8781 8.6438 -7.645
v 7.0846 9.32 -7.645
v 10.3123 -6.0814 -7.645
v 10.3286 5.8777 -7.645
v -10.5262 -3.06 -7.6449
v 4.4612 -10.8651 -7.6449
v 6.2918 9.8283 -7.6449
v 9.3267 -7.4618 -7.6449
v 9.8552 -6.7715 -7.6449
v 11.9891 -0.7505 -7.6449
v -7.5549 -8.1992 -7.6448
v -7.476 -8.2811 -7.6448
v -4.3649 10.2644 -7.6448
v 10.4638 -5.8335 -7.6448
v 11.3602 -3.8963 -7.6448
v -3.6871 -10.7376 -7.6447
v 2.828 11.1363 -7.6447
v 5.2664 -10.5385 -7.6447
v 10.5295 5.5388 -7.6447
v 11.5473 -3.2816 -7.6447
v 11.7743 2.1777 -7.6447
v -2.7552 -11.0621 -7.6446
v 7.2435 -9.3863 -7.6446
v 8.5552 -8.287 -7.6446
v 9.2825 -7.511 -7.6446
v -10.822 -1.4898 -7.6445
v -9.9017 4.6296 -7.6445
v -9.2761 -5.9881 -7.6445
v 5.5672 10.2063 -7.6445
v 7.0114 9.3685 -7.6445
v 7.173 -9.4355 -7.6445
v 1.9091 -11.464 -7.6443
v 11.9584 -1.2066 -7.6443
v -6.1385 9.2162 -7.6442
v 10.8381 4.9386 -7.6442
v -9.3427 -5.8811 -7.6441
v 10.4609 5.6602 -7.6441
v -8.8413 6.4781 -7.644
v -7.608 -8.1457 -7.644
v -10.102 -4.3173 -7.6439
v 2.7786 11.1461 -7.6439
v -5.1749 9.8416 -7.6438
v 1.4663 11.3377 -7.6438
v 11.8538 -2.0164 -7.6438
v 6.2206 9.8656 -7.6437
v 11.3263 3.8067 -7.6437
v -5.1932 -10.0123 -7.6436
v 11.7576 -2.4257 -7.6436
v 11.9732 0.8915 -7.6436
v -9.8903 -4.8316 -7.6435
v -1.6046 -11.3462 -7.6435
v -0.3841 11.3388 -7.6434
v -10.9235 -0.0636 -7.6433
v -8.7415 -6.807 -7.6433
v 6.1942 9.8794 -7.6433
v -10.0831 4.1989 -7.6432
v -4.194 -10.5271 -7.6432
v -3.2696 10.7198 -7.6432
v -1.7918 11.1205 -7.6432
v -0.8529 -11.459 -7.6432
v 0.573 -11.5606 -7.6432
v -1.4556 -11.381 -7.6431
v -0.5147 11.3238 -7.6431
v 7.8375 8.749 -7.6431
v -10.5181 2.8987 -7.643
v -8.3163 -7.3566 -7.643
v -7.6336 7.9348 -7.643
v 4.6273 10.6123 -7.643
v 11.9738 -1.0461 -7.643
v -8.748 6.6104 -7.6429
v -0.4395 11.3331 -7.6428
v 11.468 3.3779 -7.6427
v -10.4984 2.9693 -7.6426
v -4.5132 10.186 -7.6425
v 4.7319 -10.7582 -7.6425
v 5.4732 -10.4347 -7.6425
v 9.9714 -6.6084 -7.6425
v 10.5158 5.557 -7.6425
v -9.798 4.8363 -7.6424
v -9.3819 -5.8186 -7.6424
v 10.8283 -5.1365 -7.6424
v 11.2504 3.9832 -7.6421
v -5.2658 9.7816 -7.642
v 10.9506 4.7124 -7.6419
v 9.9988 6.3826 -7.6418
v 11.5664 3.031 -7.6417
v 3.6673 10.9296 -7.6415
v 10.4149 -5.9087 -7.6415
v -8.8627 -6.6332 -7.6413
v -5.8886 -8.3478 -7.6413
v -2.6349 10.912 -7.6413
v 11.3312 3.7842 -7.6413
v -7.5996 7.9667 -7.6412
v 2.6372 -11.356 -7.6412
v 5.3395 10.3169 -7.641
v -10.2068 3.864 -7.6409
v -7.5759 -8.1733 -7.6409
v 3.7525 10.9085 -7.6409
v 9.322 7.2734 -7.6409
v 11.2372 -4.1972 -7.6409
v 4.3987 10.7015 -7.6408
v -10.7269 1.974 -7.6407
v -2.5202 -11.1308 -7.6407
v 7.87 8.718 -7.6407
v -7.7088 -6.5268 -7.6406
v -2.0023 -10.2463 -7.6406
v 10.9169 -4.9615 -7.6406
v 10.3996 5.7456 -7.6404
v -10.7104 -2.2203 -7.6403
v -6.7343 -8.9404 -7.6402
v -6.0783 9.2535 -7.6402
v 4.4974 -10.8432 -7.6402
v -5.1398 9.8558 -7.6399
v 6.3736 9.7681 -7.6399
v 9.3528 7.2328 -7.6399
v 3.5657 -11.1425 -7.6397
v 7.1139 -9.4737 -7.6397
v 4.7326 -9.6838 -7.6396
v 3.5039 -11.1663 -7.6395
v 10.9375 4.7326 -7.6395
v -2.4433 -11.1542 -7.6394
v 6.3025 -9.9952 -7.6394
v -10.1824 -4.106 -7.6393
v -9.7828 -5.041 -7.6393
v 1.4332 -10.5226 -7.6391
v -10.19 3.913 -7.639
v -4.3917 -10.4257 -7.639
v -3.4561 -10.8241 -7.639
v -8.2237 -7.4617 -7.6388
v -9.3768 5.6318 -7.6387
v 10.9305 -4.9252 -7.6387
v -9.5893 2.5195 -7.6386
v -8.6766 4.8524 -7.6385
v -7.1253 -7.2087 -7.6385
v -6.8249 -8.8604 -7.6385
v 5.4883 -9.3138 -7.6385
v 9.7655 -5.035 -7.6385
v -4.3053 10.2861 -7.6383
v -4.4852 -9.2652 -7.6382
v 5.3752 10.2998 -7.6382
v 6.2825 -10.0046 -7.6382
v -8.6666 -5.0503 -7.6381
v 7.6512 -7.7702 -7.6381
v -7.5315 -8.2183 -7.638
v -10.2202 -4.0228 -7.6378
v -8.6598 4.8825 -7.6377
v -8.6272 -5.1234 -7.6377
v 10.4403 -3.4982 -7.6377
v -5.1986 -8.8364 -7.6375
v -2.8584 9.8057 -7.6375
v 5.5263 -9.2924 -7.6375
v -9.5973 2.4797 -7.6373
v -6.5176 -7.8101 -7.6373
v -4.4358 -9.29 -7.6373
v -9.3557 5.6709 -7.6372
v 9.325 5.5981 -7.6372
v -9.8867 -0.9272 -7.6371
v -3.3869 -10.8554 -7.637
v -4.4071 -9.3044 -7.6368
v -3.5558 9.5302 -7.6368
v -8.6342 4.928 -7.6365
v -6.5017 7.639 -7.6365
v 10.4496 3.2856 -7.6365
v 10.4548 -3.4464 -7.6365
v 5.4757 9.1338 -7.6364
v 5.5663 -9.2699 -7.6364
v 5.5813 9.0786 -7.6363
v 6.2279 8.6894 -7.6363
v 4.6802 9.5181 -7.6362
v -8.2877 5.5085 -7.6361
v 8.8277 6.2949 -7.6361
v -6.5383 -7.7889 -7.636
v -5.1424 8.6876 -7.6359
v 2.2725 -10.4105 -7.6359
v 10.154 4.0445 -7.6359
v -3.6318 -9.683 -7.6358
v -9.0494 4.0792 -7.6357
v -4.3805 9.1372 -7.6357
v 2.3513 10.2137 -7.6357
v -9.7819 -1.7723 -7.6355
v 9.2916 5.6464 -7.6354
v -9.782 1.593 -7.6353
v 1.2966 -10.5253 -7.6352
v 7.5863 -7.8243 -7.6352
v -9.0176 4.1542 -7.6351
v -7.1648 -7.159 -7.6351
v 10.4709 -3.3887 -7.6351
v -9.5952 -2.6753 -7.635
v 6.1564 -8.916 -7.635
v 9.3196 -5.7846 -7.635
v -9.6165 2.3812 -7.6349
v 3.0553 -10.2486 -7.6349
v 10.4692 3.2162 -7.6349
v -9.3903 3.1696 -7.6348
v -8.2226 5.6059 -7.6348
v -8.1753 -5.8671 -7.6348
v -5.8044 8.2188 -7.6348
v -3.742 9.4509 -7.6348
v -4.2983 -9.3587 -7.6347
v -2.7512 9.8356 -7.6347
v -9.011 -4.3491 -7.6346
v -3.7119 -9.648 -7.6346
v 9.7031 -5.1425 -7.6346
v -9.0468 -4.2627 -7.6345
v -8.2254 -5.7872 -7.6345
v -4.3537 9.1494 -7.6345
v -3.481 9.5577 -7.6345
v -1.1383 -10.4189 -7.6345
v -9.332 3.3487 -7.6344
v -6.482 -7.8378 -7.6344
v -5.9421 8.1127 -7.6344
v -5.1268 -8.8766 -7.6344
v 3.0989 -10.2382 -7.6344
v -8.7215 -4.9357 -7.6343
v -8.2764 -5.7058 -7.6343
v 4.787 -9.6541 -7.6343
v 6.3236 8.6243 -7.6341
v 9.8076 4.7625 -7.6341
v -5.2609 -8.7919 -7.634
v 9.7024 4.9635 -7.6338
v -5.7699 -8.426 -7.6337
v 9.331 -5.7635 -7.6337
v 3.1598 -10.2237 -7.6336
v 6.9071 -8.3895 -7.6336
v -9.785 -1.7285 -7.6335
v 10.1663 -4.189 -7.6335
v -0.3289 -10.5199 -7.6334
v -9.7993 1.4402 -7.6333
v -7.7875 -6.4084 -7.6333
v 3.7731 -10.0358 -7.6333
v -9.321 -3.5705 -7.6332
v 7.5203 -7.881 -7.6332
v -1.116 -10.42 -7.6331
v 10.7276 -2.4634 -7.6331
v 3.9318 9.8052 -7.633
v -0.3008 -10.5204 -7.6329
v 3.8411 9.8334 -7.6329
v 7.5265 7.691 -7.6329
v 7.7498 7.4866 -7.6329
v 5.3831 9.177 -7.6328
v 5.6326 9.0466 -7.6328
v 6.2358 -8.8612 -7.6327
v 6.3832 8.5839 -7.6327
v -4.3109 9.1689 -7.6326
v 1.4921 -10.5108 -7.6326
v 4.0068 -9.96 -7.6325
v 8.7091 6.4432 -7.6325
v -9.3377 3.3231 -7.6323
v -9.4205 3.0646 -7.6322
v -5.8905 8.1485 -7.6322
v -2.9332 -9.9575 -7.6322
v 1.1727 -10.5273 -7.6322
v 7.5813 7.6396 -7.6322
v 6.967 -8.3413 -7.6321
v 8.2546 -7.1541 -7.6321
v -3.3368 9.6134 -7.632
v 4.5681 -9.7403 -7.632
v 10.1908 -4.125 -7.632
v -7.049 -7.2794 -7.6319
v -4.382 -9.3103 -7.6319
v 9.2238 5.7443 -7.6319
v -5.9951 -8.2508 -7.6318
v 10.0819 4.2054 -7.6318
v -9.4879 -3.0216 -7.6317
v -8.7552 -4.8646 -7.6317
v -8.7549 4.6825 -7.6317
v -7.6144 -6.6311 -7.6317
v -7.0858 7.0551 -7.6317
v -4.2278 -9.3916 -7.6317
v 8.3593 6.8546 -7.6317
v 5.3186 -9.3919 -7.6316
v 5.5128 9.1074 -7.6316
v -9.6178 -2.5516 -7.6314
v -7.8066 6.197 -7.6314
v 2.2965 10.2166 -7.6314
v -9.1043 3.9312 -7.6313
v -8.1143 5.7648 -7.6313
v 4.8546 9.4393 -7.6313
v 1.6658 10.3012 -7.6312
v 6.0896 8.7704 -7.6312
v -7.1064 7.0315 -7.6311
v -5.0533 -8.918 -7.6311
v -9.8808 0.7895 -7.631
v -9.42 -3.2404 -7.631
v -4.9541 -8.9803 -7.631
v -3.2727 9.638 -7.631
v 10.7308 2.2592 -7.6309
v 3.6895 -10.0591 -7.6308
v 9.7447 4.874 -7.6308
v 10.9376 1.0383 -7.6308
v 8.2748 -7.1294 -7.6307
v 10.1821 3.9579 -7.6306
v -9.5837 -2.6998 -7.6305
v -8.0751 5.8218 -7.6305
v 4.4973 -9.7673 -7.6305
v -2.6157 -10.0557 -7.6304
v -2.0744 -10.2165 -7.6304
v 9.7228 -5.0934 -7.6304
v -9.3716 3.2085 -7.6303
v -3.0396 9.7311 -7.6303
v 9.408 5.4514 -7.6303
v 10.0816 -4.3815 -7.6302
v 8.1368 7.0934 -7.6301
v 9.8072 -4.9327 -7.6301
v -9.8741 -1.0016 -7.63
v -8.3565 -5.5681 -7.63
v 6.8737 8.2266 -7.63
v 8.2007 7.0238 -7.63
v 8.2474 6.9729 -7.63
v -9.1303 3.8638 -7.6299
v -9.1229 -4.0642 -7.6299
v 1.8129 10.2797 -7.6299
v 6.331 -8.7957 -7.6299
v 9.2844 -5.8277 -7.6299
v 9.8702 -4.8125 -7.6299
v 9.2168 -5.9335 -7.6298
v -3.4134 -9.7651 -7.6296
v 8.9525 -6.3029 -7.6296
v -4.9085 -9.0066 -7.6295
v -3.7038 9.4592 -7.6295
v 1.5206 -10.505 -7.6295
v 2.8141 10.1115 -7.6295
v 10.7231 2.2862 -7.6295
v -9.0638 -4.2044 -7.6294
v 10.8501 1.6682 -7.6293
v -9.296 3.4357 -7.6292
v -7.6796 6.3568 -7.6292
v -4.9858 8.7766 -7.6292
v 8.9108 -6.3568 -7.6292
v -3.789 9.4236 -7.6291
v -1.6216 -10.3155 -7.6291
v 10.5564 -3.0872 -7.6291
v -7.1821 6.9445 -7.629
v 8.1184 7.1112 -7.6289
v -1.8635 10.0785 -7.6288
v 3.6182 9.8977 -7.6288
v 5.2304 9.2504 -7.6288
v 10.1306 -4.2591 -7.6288
v 10.6501 -2.7816 -7.6287
v -4.5311 9.0485 -7.6286
v -2.1397 10.0163 -7.6286
v 2.4556 10.188 -7.6286
v 8.8362 -6.4529 -7.6286
v 9.6669 -5.1946 -7.6286
v 10.5342 2.9818 -7.6286
v -9.8843 0.6387 -7.6285
v -9.6997 1.978 -7.6285
v 4.5837 9.547 -7.6285
v 8.1941 -7.2133 -7.6285
v 5.3801 -9.3553 -7.6284
v -2.8843 -9.9678 -7.6283
v -1.518 -10.3372 -7.6283
v -0.3802 -10.5109 -7.6283
v 6.9112 8.1952 -7.6283
v 9.8875 4.5925 -7.6283
v 1.6387 10.301 -7.6282
v -8.6786 -4.9996 -7.6281
v -9.885 0.6048 -7.628
v -9.6787 -2.2563 -7.628
v -7.6458 6.3981 -7.628
v -5.3038 8.573 -7.628
v -4.462 9.0836 -7.628
v 10.9338 -1.2448 -7.628
v -4.1534 9.244 -7.6279
v -0.7596 10.2767 -7.6279
v 5.6965 -9.1891 -7.6279
v -9.7653 1.6448 -7.6278
v -9.3405 -3.4836 -7.6278
v 0.5691 10.3677 -7.6278
v -8.6993 4.7782 -7.6277
v 4.3737 9.6322 -7.6277
v -8.5532 5.0574 -7.6276
v -1.8042 10.09 -7.6276
v 3.5434 9.9197 -7.6276
v 10.2695 3.7355 -7.6276
v 6.9298 8.1797 -7.6275
v 10.2546 -3.9567 -7.6275
v 2.0467 -10.4304 -7.6274
v 8.6887 -6.6432 -7.6274
v -2.4551 9.9191 -7.6273
v 11.0021 -0.1091 -7.6273
v -0.6098 10.2957 -7.6272
v 5.3488 9.1867 -7.6272
v 8.8814 6.2052 -7.6272
v 10.8176 1.8385 -7.6272
v 10.8438 -1.9125 -7.6272
v 7.1033 8.0467 -7.627
v 9.8195 4.7194 -7.627
v -9.5193 -2.8966 -7.6269
v 10.0622 -4.4165 -7.6269
v 10.5412 2.9518 -7.6269
v 10.6992 -2.5528 -7.6269
v -9.8937 -0.4962 -7.6268
v -6.0523 8.0159 -7.6268
v -4.3567 -9.3163 -7.6268
v -1.274 10.2068 -7.6268
v 5.4119 -9.3363 -7.6268
v 2.2276 10.2197 -7.6267
v 2.6102 -10.3364 -7.6267
v -9.7952 -1.5809 -7.6266
v -8.5896 -5.164 -7.6266
v -3.7328 -9.628 -7.6266
v 7.2798 -8.0872 -7.6266
v 10.834 1.7591 -7.6266
v 6.4554 -8.71 -7.6265
v -5.2197 8.6238 -7.6263
v 9.259 -5.8588 -7.6263
v -9.3551 3.2428 -7.6262
v -1.9384 10.0584 -7.6262
v 6.7098 -8.5274 -7.6262
v 10.7478 -2.3331 -7.6262
v 10.1151 4.1055 -7.6261
v -8.821 -4.7244 -7.626
v 9.8738 4.6126 -7.626
v 7.444 7.7541 -7.6259
v -9.8881 0.4691 -7.6258
v -8.2877 -5.6673 -7.6258
v -1.8814 -10.2537 -7.6258
v 3.8869 -9.9891 -7.6257
v 4.7349 9.4806 -7.6256
v -8.5521 -5.2316 -7.6254
v -7.5718 6.4886 -7.6254
v -6.7156 -7.6077 -7.6253
v 10.9037 1.2369 -7.6253
v -2.8445 -9.9762 -7.6252
v -1.6934 10.1115 -7.6252
v 6.1609 8.7153 -7.6252
v 7.225 -8.1341 -7.6252
v 9.0262 6.0104 -7.6252
v 10.6915 -2.5771 -7.6252
v 11.001 -0.0665 -7.6251
v -5.9834 8.0657 -7.625
v 9.3498 5.5297 -7.625
v -7.8913 6.0736 -7.6249
v 8.9368 6.1273 -7.6249
v 10.0502 -4.438 -7.6249
v -9.5083 2.7596 -7.6248
v 6.82 8.2591 -7.6248
v -9.0591 4.0181 -7.6247
v -2.3621 -10.1281 -7.6247
v 5.6097 -9.2299 -7.6247
v -7.548 6.5177 -7.6246
v -6.6503 7.4811 -7.6246
v 0.1468 -10.5294 -7.6246
v 5.1415 -9.4734 -7.6244
v 10.0965 -4.3259 -7.6244
v -9.7987 -1.5299 -7.6243
v 10.6841 -2.6047 -7.6243
v -4.0585 -9.4701 -7.6241
v 4.2748 -9.8494 -7.6241
v 10.649 2.5938 -7.6241
v -9.8957 -0.373 -7.624
v -5.0204 -8.9277 -7.6239
v -4.835 8.8642 -7.6239
v -3.511 -9.7164 -7.6239
v 2.484 10.1774 -7.6239
v -8.5953 4.9665 -7.6238
v 4.4398 9.5995 -7.6237
v 5.9963 -9.0018 -7.6237
v 10.7453 2.1493 -7.6237
v -9.196 -3.8669 -7.6236
v 3.2052 10.0169 -7.6236
v 10.9363 -1.1824 -7.6236
v -2.022 10.0359 -7.6235
v 9.419 -5.6007 -7.6235
v -9.0834 -4.1372 -7.6234
v -5.6209 8.3405 -7.6234
v -4.5758 -9.1957 -7.6234
v 0.308 10.3512 -7.6234
v 10.6563 2.5554 -7.6233
v 4.0868 -9.9219 -7.6232
v 4.6731 9.5026 -7.6231
v -8.3096 5.4434 -7.623
v 0.2439 -10.5312 -7.623
v 9.4997 -5.4726 -7.623
v -8.8495 4.4752 -7.6228
v -2.3348 -10.1341 -7.6228
v -1.2246 10.2084 -7.6228
v 4.1721 9.7077 -7.6228
v 4.6432 -9.6967 -7.6228
v 10.9874 0.1749 -7.6228
v -9.6974 -2.14 -7.6227
v 6.4072 8.5531 -7.6227
v 10.9843 -0.3919 -7.6227
v -3.2177 -9.8366 -7.6226
v -9.8966 -0.305 -7.6225
v -9.2161 3.6309 -7.6225
v -8.5616 -5.2057 -7.6225
v 10.5589 2.8758 -7.6225
v -6.9372 -7.3829 -7.6224
v -2.1849 9.9978 -7.6224
v -1.8533 -10.2554 -7.6224
v 3.0035 10.06 -7.6224
v 3.4661 -10.1187 -7.6224
v 10.3611 3.4931 -7.6224
v 7.8352 7.3899 -7.6223
v 9.0491 5.973 -7.6222
v 0.221 10.3458 -7.622
v 10.8842 1.3517 -7.622
v -9.6606 -2.3008 -7.6219
v 0.9109 10.3451 -7.6219
v 8.6495 6.4985 -7.6219
v 10.3376 3.5489 -7.6218
v 10.9813 0.2833 -7.6218
v -9.6216 -2.4755 -7.6217
v 2.342 -10.3824 -7.6217
v 6.0792 -8.9452 -7.6217
v 2.0101 10.2424 -7.6216
v 9.8937 -4.7447 -7.6216
v -7.4529 6.6337 -7.6215
v 10.8455 -1.8464 -7.6215
v -3.8478 -9.5723 -7.6214
v 3.3778 -10.1451 -7.6212
v 3.2389 10.006 -7.6211
v 10.6567 -2.7069 -7.621
v 10.9781 -0.4903 -7.621
v -9.0624 3.9973 -7.6209
v 10.8484 -1.8178 -7.6209
v -7.8845 -6.2548 -7.6208
v -5.697 -8.4607 -7.6208
v 10.6744 2.4569 -7.6208
v -2.1162 -10.1942 -7.6207
v -9.7474 -1.8851 -7.6205
v 9.8158 -4.8894 -7.6205
v -8.5687 -5.1866 -7.6204
v -6.2754 7.8189 -7.6204
v 5.0356 9.3393 -7.6204
v -6.7062 7.4216 -7.6202
v -5.6762 -8.4756 -7.6202
v -3.9925 9.3166 -7.6202
v 1.0105 10.3385 -7.6202
v 3.0632 10.0438 -7.6202
v 9.977 4.3968 -7.6202
v 7.3732 7.808 -7.6201
v -3.4065 9.568 -7.62
v 10.2059 3.8639 -7.62
v -2.2929 -10.1434 -7.6199
v 9.9591 -4.6161 -7.6199
v 10.2705 -3.8924 -7.6199
v -9.3714 3.1645 -7.6198
v 1.5628 10.3002 -7.6198
v 8.6626 6.4769 -7.6198
v -0.8783 10.25 -7.6196
v 10.8679 1.4472 -7.6196
v 5.3009 9.2003 -7.6195
v -4.2606 9.1757 -7.6194
v 4.4538 -9.7695 -7.6193
v 9.8324 4.6729 -7.6193
v -7.5595 -6.6763 -7.6192
v 10.9462 0.8604 -7.6192
v -7.83 -6.3224 -7.6191
v 7.9647 7.2592 -7.6191
v -8.4023 5.2905 -7.619
v -6.2886 -7.9877 -7.619
v 1.0832 10.3337 -7.6189
v 1.9146 -10.4372 -7.6188
v 3.3064 9.9818 -7.6188
v -8.843 -4.6623 -7.6187
v 2.7736 -10.2894 -7.6187
v -4.5343 -9.2107 -7.6186
v -1.0935 10.2202 -7.6186
v 3.7795 9.8332 -7.6186
v -9.2186 -3.7955 -7.6185
v 3.1091 10.0313 -7.6185
v 10.6088 2.6983 -7.6185
v -4.7545 -9.0865 -7.6184
v -8.0694 -5.9948 -7.6183
v -7.9744 -6.1312 -7.6183
v 8.9528 6.0923 -7.6183
v -9.1329 3.8178 -7.6182
v -0.8983 10.2455 -7.6182
v 10.4733 3.1302 -7.6182
v 10.7976 -2.0645 -7.6181
v -9.427 -3.161 -7.618
v 4.1078 9.7272 -7.618
v 10.3963 3.3745 -7.618
v -8.4507 -5.3894 -7.6179
v -1.0389 10.2265 -7.6179
v 3.3351 9.9715 -7.6179
v 10.4801 -3.2835 -7.6179
v 10.861 -1.6934 -7.6179
v -8.9395 -4.463 -7.6178
v -2.949 9.7503 -7.6178
v -1.0681 10.2225 -7.6178
v 4.5376 9.551 -7.6178
v 5.9707 8.8262 -7.6178
v 10.9581 0.6959 -7.6178
v -8.7828 4.5894 -7.6177
v -1.7048 -10.2819 -7.6177
v -1.2507 -10.3821 -7.6177
v -0.5618 -10.473 -7.6177
v -9.616 2.2825 -7.6176
v -9.4502 -3.083 -7.6176
v 2.3644 -10.3731 -7.6176
v 10.1862 3.9037 -7.6176
v -8.9405 4.281 -7.6175
v 3.524 -10.0936 -7.6175
v 6.5919 8.4211 -7.6175
v -6.17 7.9104 -7.6174
v 0.5701 -10.5374 -7.6174
v 9.983 4.3771 -7.6174
v -8.4431 5.2231 -7.6173
v -3.941 9.3391 -7.6173
v 5.9695 -9.009 -7.6173
v -9.9003 -0.0665 -7.6172
v 1.4992 10.3054 -7.6172
v 2.5531 -10.3363 -7.6172
v -9.6468 -2.3349 -7.6171
v -8.9276 -4.4893 -7.6171
v -9.5373 -2.7929 -7.617
v -8.9514 4.2527 -7.617
v -3.1501 -9.8568 -7.617
v 5.222 -9.4206 -7.617
v 10.4916 3.0662 -7.6169
v 10.9529 0.7887 -7.6169
v -5.5711 8.3678 -7.6168
v -4.9041 -8.9901 -7.6168
v 7.1594 7.9871 -7.6167
v 10.3939 -3.5553 -7.6167
v -6.7597 -7.5519 -7.6166
v -8.1003 -5.9413 -7.6165
v -5.2947 -8.7438 -7.6165
v 2.9315 -10.2515 -7.6165
v -8.5225 5.0848 -7.6164
v 3.6972 9.856 -7.6164
v 4.8432 -9.606 -7.6164
v 7.9226 7.2997 -7.6164
v 9.4539 5.3458 -7.6164
v -6.2171 7.8652 -7.6163
v -8.9086 -4.5306 -7.6162
v 7.8842 7.3344 -7.6162
v -8.9691 4.2064 -7.616
v -7.9703 5.9452 -7.616
v -7.9229 -6.1938 -7.6159
v -3.2086 9.6427 -7.6159
v 4.3572 -9.8042 -7.6159
v -9.7986 1.2712 -7.6158
v -9.6977 1.9116 -7.6157
v -4.165 -9.4015 -7.6157
v -2.9275 9.7542 -7.6157
v -2.6408 9.8445 -7.6157
v 7.9771 -7.4254 -7.6157
v 1.4284 10.3103 -7.6156
v 2.7421 10.109 -7.6156
v 9.7385 -5.0222 -7.6156
v -2.5515 -10.0556 -7.6155
v 10.582 -2.945 -7.6155
v 8.5449 -6.8055 -7.6154
v -8.929 4.3012 -7.6153
v 5.8585 -9.0776 -7.6153
v 6.4894 -8.6706 -7.6152
v 6.5549 8.4455 -7.6152
v 9.8534 -4.8033 -7.6152
v 10.2024 -4.0403 -7.6152
v -9.8055 1.2119 -7.6151
v -9.7349 -1.9257 -7.6151
v -5.4738 -8.6209 -7.6151
v 1.3071 10.319 -7.6151
v 6.7205 8.3193 -7.6151
v 10.9533 -0.8796 -7.6151
v -5.3486 -8.7077 -7.615
v -4.9206 8.7961 -7.615
v -1.2755 -10.3731 -7.615
v -0.2306 10.3169 -7.615
v 1.3389 10.3166 -7.6149
v 1.384 10.313 -7.6149
v 5.8996 8.8675 -7.6149
v -7.8997 -6.2219 -7.6148
v -3.8911 -9.5445 -7.6147
v 8.5031 -6.8497 -7.6147
v -9.6244 -2.4207 -7.6146
v -9.7357 1.7372 -7.6145
v -8.505 -5.2904 -7.6145
v 4.9375 -9.5648 -7.6145
v -9.4292 2.9616 -7.6144
v 5.7843 8.9401 -7.6144
v 10.9414 -1.053 -7.6144
v -8.7657 -4.7964 -7.6142
v -4.6757 -9.1295 -7.6142
v -4.006 -9.4832 -7.6141
v -0.4186 10.3039 -7.6141
v 9.5017 5.265 -7.6141
v -9.8189 1.0954 -7.614
v -0.3008 10.3124 -7.6139
v 10.9481 -0.9603 -7.6139
v 9.5714 -5.3305 -7.6138
v 2.3978 -10.3623 -7.6137
v 4.0829 9.7313 -7.6137
v 9.5794 5.1421 -7.6137
v -9.1578 3.7417 -7.6136
v 3.224 -10.1829 -7.6136
v -5.4097 -8.6668 -7.6135
v -8.9572 -4.4059 -7.6134
v 4.1155 -9.8994 -7.6134
v 10.9449 -1.0152 -7.6133
v -4.6626 8.9561 -7.6132
v 5.7116 8.9766 -7.6132
v 9.1093 -6.0621 -7.6132
v 7.8378 -7.5557 -7.6131
v -4.8402 -9.0244 -7.613
v -3.7683 -9.5939 -7.613
v 6.4307 8.5228 -7.613
v 7.9316 -7.4699 -7.613
v -2.2849 9.9532 -7.6129
v -0.3784 10.3076 -7.6129
v 9.0634 -6.1218 -7.6129
v 10.3521 -3.6728 -7.6129
v -9.5284 2.6292 -7.6128
v 2.5057 -10.3409 -7.6128
v 3.4643 9.9242 -7.6128
v 9.4369 -5.5467 -7.6128
v 2.6226 10.1317 -7.6127
v -8.4862 -5.3206 -7.6126
v -6.8803 -7.4258 -7.6124
v 9.0222 -6.1747 -7.6124
v 5.1176 9.2848 -7.6123
v 5.6869 8.9882 -7.6123
v -8.0018 5.8889 -7.6122
v 10.7685 1.973 -7.6122
v 9.7837 -4.9268 -7.6121
v 3.5899 -10.0651 -7.612
v -3.3087 -9.7837 -7.6119
v 6.6442 -8.5539 -7.6119
v -9.5112 2.6949 -7.6118
v -8.4586 -5.3621 -7.6118
v -6.9032 7.2166 -7.6117
v -2.4602 -10.0792 -7.6116
v 2.5769 10.1404 -7.6116
v 10.5613 -2.9945 -7.6116
v -7.9309 5.9939 -7.6115
v -7.5248 -6.7048 -7.6114
v -5.4192 8.4741 -7.6114
v -1.4099 -10.3386 -7.6114
v 9.6244 5.0496 -7.6112
v -8.3958 -5.46 -7.6111
v 9.9164 4.488 -7.6111
v 10.2353 -3.9472 -7.6111
v 10.3661 3.4405 -7.611
v 9.1337 5.835 -7.6109
v 6.6064 -8.5807 -7.6108
v -7.9161 6.0112 -7.6107
v -6.8317 -7.4754 -7.6107
v 9.1296 -6.024 -7.6106
v 1.7859 -10.4437 -7.6104
v 5.3092 -9.3655 -7.6103
v -9.1472 -3.9391 -7.6102
v -6.081 -8.1495 -7.6101
v 2.4728 -10.3439 -7.6101
v 4.2602 9.6536 -7.61
v -9.8013 -1.3638 -7.6098
v -9.7178 1.7871 -7.6096
v -8.8726 4.3935 -7.6096
v 4.0521 9.7354 -7.6096
v 9.1533 5.8009 -7.6096
v 5.0303 -9.5093 -7.6095
v 6.5644 -8.6106 -7.6094
v 6.2116 8.6579 -7.6093
v 4.9084 9.386 -7.6092
v -5.5116 8.4003 -7.6091
v -9.2291 3.5532 -7.609
v -8.0199 -6.0503 -7.6088
v -4.7446 8.8976 -7.6086
v -4.0603 9.2642 -7.6086
v -6.8565 7.2615 -7.6085
v 10.7508 -2.2157 -7.6085
v 9.5346 -5.3824 -7.6084
v -9.2551 -3.6733 -7.6083
v -9.2435 3.5073 -7.6083
v -1.5816 10.1139 -7.6083
v -6.8713 7.2448 -7.6082
v 2.4474 -10.346 -7.6082
v -0.7268 -10.4385 -7.6081
v 4.9409 9.3703 -7.6081
v 9.9057 -4.6842 -7.608
v 10.2905 3.6162 -7.6078
v -3.032 -9.8927 -7.6077
v 10.5782 2.7489 -7.6076
v 3.3853 9.9415 -7.6074
v -2.2431 -10.1418 -7.6072
v -2.1766 -10.1625 -7.6072
v 7.2116 7.9315 -7.6072
v 9.9891 -4.5237 -7.6072
v -6.8079 -7.491 -7.607
v -6.8488 -7.4495 -7.6069
v -2.3483 9.9249 -7.6068
v 8.5372 6.6137 -7.6068
v -4.6284 8.9654 -7.6065
v 10.0087 4.2963 -7.6064
v -9.7003 -2.027 -7.606
v -9.3859 3.0606 -7.606
v 3.2925 -10.1513 -7.6059
v 4.1405 -9.8788 -7.6059
v 10.2778 -3.8275 -7.6059
v -3.8774 9.354 -7.6055
v -5.4836 8.4156 -7.6054
v 8.5638 6.5749 -7.605
v 9.5151 5.2218 -7.6049
v 5.8504 8.8834 -7.6047
v -8.4715 5.1479 -7.6043
v 5.7847 -9.1081 -7.6043
v -9.2199 -3.7436 -7.6041
v 6.5229 -8.6318 -7.604
v 9.9991 -4.4892 -7.604
v -8.4874 5.1161 -7.6038
v -3.0947 -9.8611 -7.6037
v -9.0896 -4.0552 -7.6036
v -7.4436 -6.7941 -7.6036
v -8.8556 -4.5952 -7.6033
v -6.161 -8.0764 -7.603
v -3.9468 -9.4979 -7.6029
v 5.7654 -9.1154 -7.6024
v -1.6921 10.0809 -7.602
v 10.1492 -4.1153 -7.5996
v -9.0788 -4.0561 -7.5963
v -9.3711 3.0638 -7.5959
v 9.7596 -4.9267 -7.5957
v -9.7469 -0.067 -7.4995
v -9.7342 -0.3678 -7.4995
v -9.718 0.5931 -7.4995
v -9.7101 0.7728 -7.4995
v -9.706 -0.9875 -7.4995
v -9.6533 1.2143 -7.4995
v -9.6102 -1.724 -7.4995
v -9.588 1.7109 -7.4995
v -9.5866 -1.8991 -7.4995
v -9.481 -2.3751 -7.4995
v -9.4362 2.3818 -7.4995
v -9.4184 -2.6576 -7.4995
v -9.37 2.6572 -7.4995
v -9.2876 -3.091 -7.4995
v -9.1635 3.3023 -7.4995
v -9.1228 -3.6222 -7.4995
v -9.0947 3.5056 -7.4995
v -8.8702 4.0483 -7.4995
v -8.8368 -4.3102 -7.4995
v -8.7919 4.2377 -7.4995
v -8.7718 -4.464 -7.4995
v -8.4949 4.81 -7.4995
v -8.4662 -5.0455 -7.4995
v -8.3597 -5.2473 -7.4995
v -8.3533 5.0792 -7.4995
v -8.2025 -5.4955 -7.4995
v -8.0076 5.6154 -7.4995
v -7.9006 -5.9726 -7.4995
v -7.8125 5.9084 -7.4995
v -7.7462 -6.176 -7.4995
v -7.4398 6.3919 -7.4995
v -7.3396 -6.7071 -7.4995
v -7.3316 6.5317 -7.4995
v -6.9045 6.9986 -7.4995
v -6.8937 -7.1938 -7.4995
v -6.7557 7.1615 -7.4995
v -6.7285 -7.3739 -7.4995
v -6.5015 7.3971 -7.4995
v -6.4376 -7.6402 -7.4995
v -6.0717 -7.9755 -7.4995
v -6.0711 7.7928 -7.4995
v -5.5558 -8.3701 -7.4995
v -5.516 8.2177 -7.4995
v -5.3359 8.3543 -7.4995
v -5.325 -8.5445 -7.4995
v -5.0968 -8.6886 -7.4995
v -4.7825 8.7057 -7.4995
v -4.601 -9.0019 -7.4995
v -4.5765 8.8352 -7.4995
v -4.24 -9.1915 -7.4995
v -4.2013 9.0305 -7.4995
v -3.8272 -9.4085 -7.4995
v -3.8272 9.2253 -7.4995
v -3.7078 -9.4592 -7.4995
v -3.3248 9.4324 -7.4995
v -2.9853 -9.7596 -7.4995
v -2.8976 9.6049 -7.4995
v -2.8114 -9.815 -7.4995
v -2.5031 9.7293 -7.4995
v -2.143 -10.0262 -7.4995
v -2.1429 9.843 -7.4995
v -1.9334 9.8906 -7.4995
v -1.856 -10.091 -7.4995
v -1.2416 10.0444 -7.4995
v -1.2242 -10.2304 -7.4995
v -1.0788 -10.2494 -7.4995
v -1.0241 10.0731 -7.4995
v -0.3653 10.1603 -7.4995
v -0.3652 -10.3436 -7.4995
v 0.133 -10.3658 -7.4995
v 0.1765 10.1844 -7.4995
v 0.5697 -10.3837 -7.4995
v 0.5697 10.2004 -7.4995
v 1.0037 10.1813 -7.4995
v 1.2966 10.1686 -7.4995
v 1.3265 -10.3475 -7.4995
v 1.4128 10.1606 -7.4995
v 1.4851 10.1539 -7.4995
v 1.5046 -10.3367 -7.4995
v 1.9708 -10.2737 -7.4995
v 2.2116 10.056 -7.4995
v 2.3075 -10.2284 -7.4995
v 2.3714 -10.2169 -7.4995
v 2.4535 10.0181 -7.4995
v 2.4775 -10.196 -7.4995
v 2.935 -10.0945 -7.4995
v 2.9454 9.9089 -7.4995
v 3.1903 -10.038 -7.4995
v 3.1981 9.8528 -7.4995
v 3.3644 -9.9835 -7.4995
v 3.4721 9.7672 -7.4995
v 4.0325 9.5911 -7.4995
v 4.065 -9.7612 -7.4995
v 4.3844 9.4474 -7.4995
v 4.514 -9.5767 -7.4995
v 4.8745 -9.4287 -7.4995
v 4.8745 9.2454 -7.4995
v 5.3962 -9.158 -7.4995
v 5.4383 8.9528 -7.4995
v 5.716 -8.99 -7.4995
v 5.716 8.8069 -7.4995
v 6.2508 -8.6466 -7.4995
v 6.3174 8.421 -7.4995
v 6.4603 -8.5113 -7.4995
v 6.4684 8.3229 -7.4995
v 6.6717 -8.35 -7.4995
v 6.8975 7.9948 -7.4995
v 7.1203 7.8247 -7.4995
v 7.1204 -8.0079 -7.4995
v 7.3885 -7.7661 -7.4995
v 7.4073 7.5652 -7.4995
v 7.8153 7.1922 -7.4995
v 7.827 -7.3654 -7.4995
v 7.9756 7.0182 -7.4995
v 7.987 -7.1907 -7.4995
v 8.4294 -6.7081 -7.4995
v 8.4299 6.5239 -7.4995
v 8.8247 -6.1917 -7.4995
v 8.8532 5.9686 -7.4995
v 8.9891 -5.9755 -7.4995
v 9.0141 5.7527 -7.4995
v 9.1425 -5.7345 -7.4995
v 9.2188 5.4313 -7.4995
v 9.4156 -5.3055 -7.4995
v 9.4528 5.0642 -7.4995
v 9.5141 -5.1254 -7.4995
v 9.7326 4.5272 -7.4995
v 9.862 -4.464 -7.4995
v 9.8822 4.2377 -7.4995
v 9.9196 -4.328 -7.4995
v 10.1255 3.6476 -7.4995
v 10.2132 -3.6221 -7.4995
v 10.2278 3.3958 -7.4995
v 10.3018 -3.3399 -7.4995
v 10.3824 2.9035 -7.4995
v 10.487 -2.746 -7.4995
v 10.4916 2.5535 -7.4995
v 10.5308 2.3744 -7.4995
v 10.5422 -2.4991 -7.4995
v 10.6721 1.7298 -7.4995
v 10.6808 -1.8807 -7.4995
v 10.6969 -1.759 -7.4995
v 10.7271 1.3297 -7.4995
v 10.7971 -1.002 -7.4995
v 10.8003 0.7758 -7.4995
v 10.8162 0.4124 -7.4995
v 10.8193 -0.5037 -7.4995
v 10.8372 -0.067 -7.4995
v -4.8539 -10.4579 -7.4994
v -9.8146 -5.5039 -7.499
v -5.8596 -9.8743 -7.4988
v 4.1512 -11.2088 -7.4988
v -8.7412 -7.1936 -7.498
v -5.7132 -9.9617 -7.4976
v -4.247 10.5728 -7.4976
v -10.2421 4.4046 -7.4975
v -6.6434 -9.3176 -7.4974
v -8.6786 -7.2823 -7.4972
v -5.0075 -10.3804 -7.4972
v -6.5521 9.1978 -7.4971
v -6.7219 -9.2497 -7.497
v 1.9639 11.5044 -7.4969
v -8.0263 -8.0457 -7.4968
v 5.2654 -10.7904 -7.4966
v -6.5615 -9.3742 -7.4965
v -2.2996 -11.4362 -7.4965
v -9.7514 -5.6336 -7.4964
v -7.3482 -8.7191 -7.4964
v -0.9146 11.5002 -7.4963
v 5.2236 -10.8101 -7.4963
v -9.7388 -5.6581 -7.4962
v 5.0061 -10.8922 -7.4962
v 10.8507 -5.6156 -7.4962
v -9.3277 6.166 -7.4961
v -5.0769 -10.3435 -7.4961
v -8.0685 -7.9983 -7.496
v -4.1443 -10.8033 -7.496
v 6.154 10.1673 -7.4959
v 9.805 7.0466 -7.4959
v -9.7609 5.4324 -7.4957
v -9.7057 -5.7153 -7.4957
v 6.0683 -10.398 -7.4957
v 6.8154 -9.9563 -7.4957
v 9.7857 7.0722 -7.4956
v 5.1649 10.6487 -7.4954
v 8.4871 -8.6739 -7.4954
v -7.3912 -8.6781 -7.4953
v -4.0851 10.6424 -7.4953
v 10.358 6.2669 -7.4953
v 11.9279 -2.74 -7.4953
v -9.3168 -6.3657 -7.4952
v 11.6398 -3.7746 -7.4952
v -9.2491 -6.4764 -7.4951
v -9.202 -6.5479 -7.4951
v 6.0735 10.2101 -7.4951
v 10.3545 -6.4548 -7.4951
v 10.8991 5.3323 -7.4951
v 11.2846 4.5297 -7.4951
v -10.7788 2.8261 -7.495
v -9.7402 5.4725 -7.495
v 6.1108 -10.3761 -7.495
v -4.7886 -10.4891 -7.4949
v 1.5374 -11.7452 -7.4949
v 10.3431 6.29 -7.4949
v -10.5957 3.4342 -7.4948
v -10.5718 3.5148 -7.4948
v -10.5609 3.5516 -7.4948
v -10.1688 -4.7721 -7.4948
v 6.8965 9.7243 -7.4948
v 8.5996 8.3778 -7.4948
v -11.1118 -1.0245 -7.4947
v -9.8525 -5.4254 -7.4947
v -7.972 -8.0987 -7.4947
v -5.8112 9.7222 -7.4947
v -3.952 10.6953 -7.4947
v 8.4512 -8.7061 -7.4947
v 10.4016 -6.3733 -7.4947
v 11.6166 -3.8537 -7.4947
v -10.7868 2.7938 -7.4946
v -7.3308 8.5493 -7.4946
v 4.0581 -11.2357 -7.4946
v 6.7414 9.8165 -7.4946
v 6.955 9.6865 -7.4946
v 7.6572 -9.3694 -7.4946
v -11.0169 1.617 -7.4945
v -3.7935 10.7572 -7.4945
v 4.961 -10.9098 -7.4945
v 11.603 -3.8984 -7.4945
v 11.614 3.6821 -7.4945
v 11.6208 3.6587 -7.4945
v -11.0144 1.6384 -7.4944
v 10.7796 5.5592 -7.4944
v 11.6367 3.6035 -7.4944
v -10.67 -3.368 -7.4943
v -9.8521 5.243 -7.4943
v -9.7138 5.5181 -7.4943
v -9.4078 -6.2124 -7.4943
v -3.1376 11.0036 -7.4943
v 5.8792 -10.4891 -7.4943
v 6.1571 -10.3494 -7.4943
v 7.072 9.6048 -7.4943
v -10.9965 -1.9693 -7.4942
v -10.2641 -4.5305 -7.4942
v -4.8814 10.2607 -7.4942
v 8.3486 8.6099 -7.4942
v 11.9324 2.5333 -7.4942
v -6.7064 9.0782 -7.4941
v -5.5504 -10.0595 -7.4941
v -3.8781 -10.9071 -7.4941
v -3.7233 10.7845 -7.4941
v -2.9859 -11.231 -7.4941
v 8.4156 -8.7371 -7.4941
v 8.4459 8.5234 -7.4941
v 9.281 7.672 -7.4941
v 10.4544 6.103 -7.4941
v 11.3284 -4.5981 -7.4941
v 11.7379 -3.4408 -7.4941
v -10.5972 -3.6088 -7.494
v 1.8011 11.5258 -7.494
v 5.9516 10.2702 -7.494
v 6.6408 -10.0573 -7.494
v 10.4719 -6.2518 -7.494
v -9.7597 -5.6125 -7.4939
v 2.6984 11.3945 -7.4939
v 3.3493 -11.443 -7.4939
v 5.0503 10.6894 -7.4939
v -10.1786 4.5691 -7.4938
v -3.2271 10.9773 -7.4938
v -1.877 -11.5214 -7.4938
v 2.4761 -11.6252 -7.4938
v 9.0324 7.9435 -7.4938
v 10.9707 -5.3677 -7.4938
v 12.1617 1.1748 -7.4938
v -10.8135 2.6707 -7.4937
v 2.5643 11.4244 -7.4937
v -11.0172 -1.7742 -7.4936
v -10.996 1.7904 -7.4936
v -10.2722 4.3271 -7.4936
v -10.1347 -4.8504 -7.4936
v -8.7398 7.0103 -7.4936
v -5.9451 -9.8147 -7.4936
v -5.6382 -10.005 -7.4936
v -4.9755 10.2141 -7.4936
v -4.2132 -10.7716 -7.4936
v -3.2587 10.9677 -7.4936
v 3.0789 11.3149 -7.4936
v 3.9792 11.0764 -7.4936
v 5.7818 10.3531 -7.4936
v 9.6695 7.2137 -7.4936
v 11.3203 4.4333 -7.4936
v 11.713 3.343 -7.4936
v -10.158 4.6182 -7.4935
v -1.3362 -11.633 -7.4935
v 9.1315 7.8398 -7.4935
v 10.9903 5.144 -7.4935
v -10.885 -2.5115 -7.4934
v -10.4959 3.7544 -7.4934
v -10.1415 4.6539 -7.4934
v 10.7811 -5.7382 -7.4934
v -9.2101 6.3481 -7.4933
v 4.4156 -11.123 -7.4933
v 9.9449 -7.0334 -7.4933
v -8.574 -7.403 -7.4932
v -1.7631 -11.5453 -7.4932
v 6.2322 10.1212 -7.4932
v 9.1664 -7.9887 -7.4932
v 9.9324 6.8625 -7.4932
v 10.2441 6.4325 -7.4932
v 3.4004 -11.4314 -7.4931
v 4.2274 11.0028 -7.4931
v 4.8249 10.7797 -7.4931
v 10.9083 -5.4886 -7.4931
v 11.2855 -4.7034 -7.4931
v 11.4005 -4.4122 -7.4931
v 11.4172 4.1864 -7.4931
v -9.0898 6.5207 -7.493
v 2.273 -11.6479 -7.493
v 3.8974 11.1006 -7.493
v -10.4806 -3.9805 -7.4929
v -5.6366 9.8245 -7.4929
v 4.3309 10.9721 -7.4929
v 6.768 9.7991 -7.4929
v 7.6204 9.2109 -7.4929
v -2.8088 11.1002 -7.4928
v -10.9071 2.2239 -7.4927
v -4.706 10.346 -7.4926
v 11.2032 4.712 -7.4926
v -10.7874 -2.9793 -7.4925
v -3.3435 -11.1173 -7.4925
v 12.1583 -1.3834 -7.4925
v 11.7334 3.2688 -7.4924
v -3.4647 10.8862 -7.4923
v -2.3646 -11.4156 -7.4923
v 5.3629 10.5596 -7.4923
v 10.2376 -6.6236 -7.4923
v -8.6552 7.1219 -7.4922
v -0.7488 11.5209 -7.4922
v -0.4316 -11.7461 -7.4922
v 1.3623 -11.7522 -7.4922
v 3.4672 -11.414 -7.4922
v 7.9327 -9.1448 -7.4922
v 10.8213 -5.6662 -7.4922
v -10.7966 -2.9374 -7.4921
v -7.9855 7.8994 -7.4921
v -3.0605 -11.2075 -7.4921
v 11.2051 -4.8883 -7.4921
v -9.3458 6.1299 -7.492
v 10.3246 -6.4973 -7.492
v 11.2708 4.5592 -7.492
v 11.9553 -2.5969 -7.492
v -5.852 9.6944 -7.4919
v 2.8557 -11.5447 -7.4919
v 10.9774 5.1673 -7.4918
v -11.1004 -1.1162 -7.4917
v -10.507 3.7193 -7.4917
v -9.9272 -5.2706 -7.4917
v 7.4368 -9.5254 -7.4917
v 9.7998 -7.229 -7.4917
v 10.8488 5.4299 -7.4917
v -7.1671 -8.8681 -7.4916
v -1.957 11.3192 -7.4916
v 5.9224 10.2824 -7.4916
v -9.8131 5.3176 -7.4914
v -2.2 11.268 -7.4914
v -10.8159 -2.8407 -7.4913
v -10.5597 -3.7301 -7.4913
v -4.8626 10.2675 -7.4913
v 5.9498 -10.4519 -7.4913
v 6.989 -9.8425 -7.4913
v 11.002 -5.2966 -7.4913
v 11.4998 3.9707 -7.4913
v -10.5445 3.5971 -7.4912
v -10.4562 3.8538 -7.4911
v -8.0922 7.7824 -7.4911
v -5.9955 9.5938 -7.4911
v 6.0992 10.1956 -7.4911
v 6.3054 -10.2601 -7.4911
v 7.1554 -9.7265 -7.4911
v 7.7054 9.1461 -7.4911
v 10.918 5.2866 -7.4911
v -1.2452 -11.642 -7.491
v 5.168 -10.8269 -7.491
v 10.0279 6.7317 -7.491
v -6.6345 9.1347 -7.4909
v -2.655 -11.3272 -7.4909
v 9.2326 -7.9094 -7.4909
v 10.8298 5.467 -7.4909
v -9.6245 5.6663 -7.4908
v 3.8459 -11.2951 -7.4908
v 5.6853 -10.5822 -7.4908
v 11.8427 -3.0921 -7.4908
v 12.0292 2.0692 -7.4908
v -11.1078 0.8954 -7.4907
v -7.5746 -8.4937 -7.4907
v -4.3011 10.5443 -7.4907
v 4.7175 -11.0031 -7.4907
v 10.809 -5.6855 -7.4907
v 11.1921 -4.9137 -7.4907
v -5.1311 10.1259 -7.4906
v -4.6027 -10.5785 -7.4905
v 4.3539 10.9623 -7.4905
v -9.3361 -6.3262 -7.4904
v -5.4705 9.9228 -7.4904
v -2.7071 -11.3129 -7.4904
v 2.489 11.4356 -7.4904
v 8.2664 8.6772 -7.4904
v 11.4237 -4.3441 -7.4904
v 5.2068 10.6285 -7.4903
v 6.2833 -10.2722 -7.4903
v 9.6494 -7.4184 -7.4903
v -10.3471 -4.3144 -7.4902
v -9.7948 5.3526 -7.4901
v -9.7724 -5.5797 -7.4901
v -3.9638 -10.8703 -7.4901
v -2.4575 11.2057 -7.4901
v -8.8889 6.8001 -7.49
v -5.3846 -10.154 -7.49
v 4.8998 10.7477 -7.49
v 7.562 9.2502 -7.49
v -9.9536 -5.2109 -7.4899
v -4.9367 -10.4116 -7.4899
v 12.043 2.0037 -7.4899
v -10.9095 -2.3843 -7.4898
v -9.6267 -5.8416 -7.4898
v -8.8858 -6.9833 -7.4898
v -6.889 8.9212 -7.4898
v 5.9864 -10.4326 -7.4898
v 12.0688 1.8762 -7.4898
v 4.3276 -11.1515 -7.4897
v 7.8793 9.0061 -7.4897
v 11.9543 2.4135 -7.4897
v -10.6945 3.0989 -7.4896
v -8.4867 7.3224 -7.4896
v -4.2061 10.5882 -7.4896
v -3.6641 -10.9888 -7.4896
v -9.6705 -5.7659 -7.4895
v 10.5588 -6.1082 -7.4895
v -5.6791 -9.9778 -7.4894
v -3.5914 -11.0151 -7.4892
v 6.8259 9.7611 -7.4892
v 9.6079 7.2809 -7.4892
v 9.8696 6.9501 -7.4892
v 11.9058 2.6463 -7.4892
v 12.0558 -2.1318 -7.4892
v -9.9606 5.0161 -7.4891
v -7.8207 -8.2466 -7.4891
v -6.3491 9.3392 -7.4891
v -1.494 11.419 -7.4891
v -10.5057 -3.9046 -7.489
v -10.3699 4.0725 -7.489
v -6.7575 9.0306 -7.489
v -10.7197 -3.187 -7.4889
v -4.2397 -10.755 -7.4889
v -3.2809 -11.1378 -7.4889
v -2.1663 -11.4575 -7.4889
v -3.9902 -10.859 -7.4888
v 8.6063 -8.5493 -7.4888
v 8.6991 8.2742 -7.4888
v 10.3947 6.1951 -7.4888
v 11.172 -4.9534 -7.4888
v 12.1217 1.4582 -7.4888
v -3.0743 11.0176 -7.4887
v 10.2909 -6.5426 -7.4887
v 11.8167 2.9865 -7.4887
v -5.1849 -10.2736 -7.4886
v -10.2267 -4.6152 -7.4885
v -9.3616 6.0986 -7.4885
v 5.2643 10.6028 -7.4885
v 6.5368 9.9328 -7.4885
v 11.6577 -3.6947 -7.4885
v -7.4999 8.3806 -7.4884
v -5.9031 9.6561 -7.4884
v 4.6036 10.8648 -7.4884
v 12.237 -0.1116 -7.4884
v 1.7193 -11.717 -7.4883
v 7.1039 9.5769 -7.4883
v -9.637 -5.8214 -7.4882
v 2.1821 11.4722 -7.4882
v -10.1987 4.5041 -7.4881
v 2.2684 11.462 -7.4881
v 3.7162 -11.335 -7.4881
v 6.7344 -9.9983 -7.4881
v 11.5838 -3.9354 -7.4881
v 12.0823 1.7703 -7.4881
v -10.5301 3.6372 -7.488
v -10.5121 -3.8844 -7.488
v -8.5359 -7.4427 -7.488
v 8.862 8.1115 -7.488
v -10.9743 -2.0711 -7.4879
v 0.5722 11.6007 -7.4879
v 2.4257 11.4434 -7.4879
v 4.2823 -11.1642 -7.4879
v -11.1181 0.6169 -7.4878
v 5.5693 10.4547 -7.4878
v 11.8412 2.9111 -7.4878
v -0.587 -11.7229 -7.4877
v 4.5082 -11.0842 -7.4877
v 11.0925 4.9303 -7.4877
v 11.5202 3.9192 -7.4877
v 4.9167 -10.9213 -7.4876
v -6.4366 -9.4564 -7.4875
v -4.3221 10.5316 -7.4875
v -1.4093 -11.6168 -7.4875
v 6.2106 -10.3122 -7.4875
v -4.5305 10.4296 -7.4874
v 11.073 -5.1533 -7.4874
v 11.2503 4.6032 -7.4874
v 11.3549 4.3321 -7.4874
v 5.1286 -10.8388 -7.4873
v 5.2317 10.6165 -7.4873
v -4.3696 -10.692 -7.4872
v -2.1353 -11.4625 -7.4872
v -9.1056 -6.6736 -7.4871
v -1.5754 11.3994 -7.4871
v 10.9197 -5.4583 -7.4871
v 11.8073 -3.1976 -7.4871
v -10.0619 4.805 -7.487
v -3.2459 -11.149 -7.487
v 10.2145 6.4667 -7.487
v 11.2296 -4.8288 -7.487
v -9.6787 5.567 -7.4869
v -2.0574 -11.4781 -7.4869
v 8.9384 -8.2168 -7.4869
v -11.0799 1.0779 -7.4868
v 5.8643 10.3066 -7.4868
v 10.9385 5.2373 -7.4868
v 3.2925 11.2657 -7.4867
v 3.5212 11.211 -7.4867
v 11.5198 -4.0941 -7.4867
v -10.8289 -2.7571 -7.4866
v -10.3755 -4.2364 -7.4866
v -2.3271 11.239 -7.4866
v 0.391 11.5936 -7.4866
v 5.4407 -10.6983 -7.4866
v -9.5181 -6.0196 -7.4865
v -8.8274 -7.0616 -7.4865
v -1.9706 -11.4956 -7.4865
v -9.4634 5.9292 -7.4864
v -7.0824 8.7557 -7.4864
v 9.9544 6.8263 -7.4864
v -4.8299 10.2792 -7.4863
v -3.8745 10.7185 -7.4863
v 11.8866 -2.9072 -7.4863
v -10.2055 4.4819 -7.4862
v -8.9836 -6.8474 -7.4862
v -3.4012 10.9069 -7.4862
v -9.8934 5.1447 -7.4861
v 10.5718 5.8936 -7.4861
v -10.0549 -5.0023 -7.486
v -9.651 -5.794 -7.486
v 6.6146 9.8863 -7.486
v -6.0709 9.5366 -7.4859
v -4.4162 -10.6669 -7.4859
v 12.0981 1.6257 -7.4859
v 3.0369 -11.5014 -7.4858
v 5.7773 -10.5318 -7.4858
v -10.6158 -3.5248 -7.4857
v 7.3102 9.4299 -7.4857
v 11.1013 4.9093 -7.4857
v 11.6652 -3.661 -7.4857
v 11.8641 2.8214 -7.4857
v -10.9714 1.8992 -7.4856
v -10.6413 -3.4392 -7.4856
v -5.0545 10.1687 -7.4856
v 10.1011 -6.8061 -7.4856
v 11.3356 4.3773 -7.4856
v -9.5082 5.8546 -7.4855
v -0.6197 11.5332 -7.4855
v 3.5976 11.1872 -7.4855
v 5.0106 10.7003 -7.4855
v 11.6561 3.5112 -7.4855
v -8.9617 6.6903 -7.4854
v 0.1639 -11.7662 -7.4854
v 4.1619 11.0153 -7.4854
v 8.7562 8.2148 -7.4854
v 3.0029 11.3241 -7.4853
v -4.7246 -10.5125 -7.4852
v -2.9185 -11.2437 -7.4852
v -2.5564 11.1719 -7.4852
v 6.6136 -10.0697 -7.4852
v 12.0149 -2.3002 -7.4852
v -11.0318 1.4321 -7.4851
v -5.1409 -10.2959 -7.4851
v 3.6686 11.1648 -7.4851
v 4.0705 11.042 -7.4851
v -11.1334 -0.3488 -7.485
v -5.4212 9.948 -7.485
v 4.5191 10.8945 -7.485
v 6.4905 -10.1443 -7.4849
v 10.1054 6.6173 -7.4849
v 12.0973 -1.8236 -7.4849
v 11.8584 -3.0187 -7.4848
v -10.8281 2.5631 -7.4847
v -1.4056 11.4317 -7.4847
v -1.1419 11.4659 -7.4847
v 7.4545 9.3228 -7.4847
v 3.4629 11.2256 -7.4846
v 11.3549 -4.5092 -7.4846
v -11.0397 1.3672 -7.4845
v -5.5704 9.8566 -7.4844
v 3.2134 -11.4627 -7.4844
v -10.916 2.1527 -7.4843
v -10.027 -5.0612 -7.4843
v -7.0184 8.8089 -7.4843
v 7.1982 -9.6902 -7.4843
v 11.5804 3.7582 -7.4843
v 11.8793 2.7597 -7.4843
v 2.5686 -11.6001 -7.4842
v 6.4006 10.0159 -7.4842
v 9.4927 -7.6009 -7.4842
v -9.8777 -5.3559 -7.4841
v -1.258 11.4509 -7.4841
v -10.858 -2.6117 -7.484
v -9.5979 5.7017 -7.484
v -6.1925 -9.6308 -7.484
v -5.1923 10.0846 -7.484
v -4.5483 -10.6002 -7.484
v -3.6577 10.8023 -7.484
v 9.628 7.2549 -7.484
v -5.4827 -10.0911 -7.4839
v -3.0186 11.03 -7.4839
v 2.7721 -11.5569 -7.4839
v 12.0893 -1.8818 -7.4839
v 12.1772 1.0231 -7.4839
v -7.7091 -8.3535 -7.4838
v -10.6199 3.3249 -7.4837
v -10.3152 4.1975 -7.4837
v 9.4481 -7.6514 -7.4837
v 10.5144 5.991 -7.4837
v 1.1336 11.5734 -7.4835
v 7.2092 9.4991 -7.4835
v 10.0327 -6.8989 -7.4835
v 12.2076 0.5618 -7.4835
v -11.0552 1.2396 -7.4834
v -9.1283 -6.6389 -7.4834
v -4.4582 10.4615 -7.4834
v 1.6342 11.5412 -7.4834
v -5.9914 -9.7727 -7.4833
v 10.6487 5.7691 -7.4833
v 12.0671 -2.0548 -7.4833
v -10.8383 -2.6968 -7.4832
v 3.9531 -11.258 -7.4832
v 4.536 -11.0699 -7.4832
v 8.7077 -8.4433 -7.4832
v 10.6526 -5.9426 -7.4832
v 10.4992 -6.1959 -7.483
v 2.8717 11.3508 -7.4829
v 3.4138 11.2378 -7.4829
v 10.7196 5.646 -7.4829
v -7.7631 -8.2989 -7.4828
v -3.7685 -10.9413 -7.4828
v 7.3717 -9.5639 -7.4828
v 12.1741 -1.228 -7.4828
v -6.2659 9.3936 -7.4827
v -5.2838 10.0299 -7.4827
v -2.8183 -11.2722 -7.4827
v 5.3565 -10.7374 -7.4827
v 5.6634 10.403 -7.4827
v 7.3001 -9.6147 -7.4827
v -10.7372 -3.117 -7.4826
v 11.9893 2.2212 -7.4826
v 12.2041 -0.8086 -7.4826
v -9.5314 -5.9918 -7.4825
v -9.4643 -6.1013 -7.4825
v 11.7582 -3.3433 -7.4825
v -10.1006 4.7197 -7.4824
v 7.1352 9.5494 -7.4824
v 11.035 5.0352 -7.4824
v 11.5665 -3.9687 -7.4824
v -5.3024 -10.2007 -7.4823
v 11.5311 3.8807 -7.4822
v -11.0408 -1.517 -7.4821
v -8.9176 -6.9347 -7.4821
v 6.3288 10.0552 -7.4821
v -9.0208 6.6037 -7.482
v 1.9354 -11.6826 -7.482
v 2.8215 11.361 -7.482
v -10.2844 4.2797 -7.4819
v -10.3062 -4.3986 -7.4818
v 7.9767 8.9171 -7.4817
v 12.1899 0.9106 -7.4817
v -7.7894 8.0878 -7.4815
v -1.6462 -11.5615 -7.4814
v -8.9255 6.7383 -7.4813
v 1.4841 11.5561 -7.4813
v 6.3021 10.0698 -7.4813
v -10.0897 -4.9223 -7.4812
v -8.4853 -7.4956 -7.4812
v -0.4018 11.5568 -7.4812
v 4.8116 -10.9608 -7.4812
v 11.9734 -2.4711 -7.4812
v -11.1415 -0.063 -7.4811
v -1.4939 -11.5957 -7.4811
v -0.5352 11.5412 -7.4811
v 11.6756 3.4435 -7.4811
v -9.5706 -5.9276 -7.481
v 4.706 10.8172 -7.481
v 10.1511 -6.7329 -7.481
v -4.2847 -10.7267 -7.4809
v -3.3426 10.9257 -7.4809
v -1.8372 11.3362 -7.4809
v -0.8799 -11.6778 -7.4809
v 0.5736 -11.7785 -7.4809
v -10.709 3.0283 -7.4808
v -0.4584 11.5509 -7.4808
v 5.5678 -10.6324 -7.4807
v 12.1917 -1.0644 -7.4807
v -10.7296 2.9561 -7.4806
v -9.9957 4.931 -7.4806
v -4.6103 10.3831 -7.4804
v 10.7064 5.6651 -7.4804
v 11.0258 -5.2336 -7.4803
v -5.3771 9.9706 -7.4802
v 11.149 4.8043 -7.4802
v 11.4558 4.0619 -7.4799
v -9.0422 -6.7584 -7.4797
v 10.1797 6.5068 -7.4797
v 10.6039 -6.0198 -7.4797
v -7.7552 8.1207 -7.4796
v -7.7312 -8.3278 -7.4794
v 3.8138 11.1178 -7.4794
v 9.4895 7.4144 -7.4794
v 11.7781 3.0912 -7.4794
v 3.7275 11.1413 -7.4793
v 11.5374 3.8581 -7.4792
v -2.6964 11.1235 -7.4791
v 5.4313 10.5159 -7.479
v 8.0105 8.8862 -7.479
v 11.1152 -5.0549 -7.4788
v 2.6776 -11.5724 -7.4787
v 11.4429 -4.2765 -7.4787
v -10.4132 3.9401 -7.4785
v -7.6711 -8.3889 -7.4785
v -2.5795 -11.3425 -7.4785
v -10.9426 2.0138 -7.4784
v 4.4724 10.9083 -7.4784
v 10.589 5.858 -7.4783
v -6.2055 9.433 -7.4782
v 9.5216 7.3736 -7.478
v -5.2489 10.0464 -7.4779
v -10.927 -2.2616 -7.4778
v 6.4858 9.9576 -7.4778
v -6.9174 -9.071 -7.4777
v 3.5605 -11.377 -7.4777
v 4.5738 -11.0501 -7.4776
v 7.2404 -9.6544 -7.4775
v 11.1366 4.8254 -7.4775
v 6.4132 -10.1851 -7.4774
v -10.395 3.9896 -7.4772
v 3.6242 -11.3549 -7.4772
v -2.5008 -11.3662 -7.4771
v -10.3889 -4.1831 -7.477
v -9.9816 -5.1367 -7.477
v -8.3919 -7.6034 -7.4769
v -6.9665 -9.0286 -7.4767
v -4.487 -10.6247 -7.4767
v -3.5332 -11.0307 -7.4767
v -9.5675 5.7422 -7.4764
v 5.4675 10.4981 -7.4764
v 11.1302 -5.0185 -7.4763
v -10.4249 -4.0984 -7.4761
v -4.3985 10.4856 -7.476
v 6.3932 -10.1954 -7.4759
v -9.5451 5.7815 -7.4753
v -3.4621 -11.0607 -7.4753
v -9.5879 -0.0674 -7.2924
v -9.5791 -0.2933 -7.2924
v -9.5611 0.5433 -7.2924
v -9.5517 0.7588 -7.2924
v -9.549 -0.9742 -7.2924
v -9.4998 1.1649 -7.2924
v -9.47 -1.5762 -7.2924
v -9.4315 1.683 -7.2924
v -9.4303 -1.8711 -7.2924
v -9.3463 -2.2494 -7.2924
v -9.2646 -2.6184 -7.2924
v -9.26 2.445 -7.2924
v -9.217 2.6145 -7.2924
v -9.1364 -3.0451 -7.2924
v -9.0145 3.2499 -7.2924
v -8.9735 -3.5676 -7.2924
v -8.9462 3.4498 -7.2924
v -8.7411 3.9449 -7.2924
v -8.7069 -4.2094 -7.2924
v -8.6476 4.1709 -7.2924
v -8.6279 -4.3963 -7.2924
v -8.3666 4.7128 -7.2924
v -8.3325 -4.961 -7.2924
v -8.2234 -5.1684 -7.2924
v -8.2158 4.9992 -7.2924
v -7.9943 -5.5289 -7.2924
v -7.8067 5.6358 -7.2924
v -7.7702 -5.8819 -7.2924
v -7.6836 5.8154 -7.2924
v -7.6741 -6.0097 -7.2924
v -7.3169 6.292 -7.2924
v -7.2179 -6.6053 -7.2924
v -7.2104 6.4297 -7.2924
v -6.9296 6.7363 -7.2924
v -6.8284 -7.0302 -7.2924
v -6.6429 7.0496 -7.2924
v -6.6162 -7.2614 -7.2924
v -6.4454 7.2334 -7.2924
v -6.4048 -7.4549 -7.2924
v -5.9691 -7.8542 -7.2924
v -5.9688 7.6712 -7.2924
v -5.4962 -8.2162 -7.2924
v -5.4783 8.0468 -7.2924
v -5.2451 8.2238 -7.2924
v -5.2345 -8.4139 -7.2924
v -5.0099 -8.5564 -7.2924
v -4.6485 8.6029 -7.2924
v -4.5217 -8.8662 -7.2924
v -4.4974 8.6972 -7.2924
v -4.2841 -8.9902 -7.2924
v -4.0514 8.9293 -7.2924
v -3.7596 -9.2646 -7.2924
v -3.7595 9.0814 -7.2924
v -3.6433 -9.3143 -7.2924
v -3.2205 9.3041 -7.2924
v -2.9307 -9.6104 -7.2924
v -2.8448 9.4551 -7.2924
v -2.7914 -9.6549 -7.2924
v -2.5471 9.5489 -7.2924
v -2.1014 -9.8728 -7.2924
v -2.1013 9.6896 -7.2924
v -1.9141 9.7325 -7.2924
v -1.8032 -9.9403 -7.2924
v -1.2142 9.8881 -7.2924
v -1.197 -10.0739 -7.2924
v -1.0521 -10.0929 -7.2924
v -0.6672 9.9603 -7.2924
v -0.3512 10.002 -7.2924
v -0.3511 -10.1853 -7.2924
v 0.1643 -10.2084 -7.2924
v 0.2315 10.028 -7.2924
v 0.5692 -10.2247 -7.2924
v 0.5693 10.0414 -7.2924
v 0.9968 10.0227 -7.2924
v 1.2638 -10.1921 -7.2924
v 1.2854 10.0101 -7.2924
v 1.4101 10.0028 -7.2924
v 1.4705 9.997 -7.2924
v 1.4896 -10.1787 -7.2924
v 1.949 -10.1175 -7.2924
v 2.1836 9.901 -7.2924
v 2.2806 -10.0734 -7.2924
v 2.3238 -10.0657 -7.2924
v 2.4236 9.862 -7.2924
v 2.4472 -10.04 -7.2924
v 2.9264 9.7504 -7.2924
v 3.0622 -9.9037 -7.2924
v 3.1495 -9.8844 -7.2924
v 3.1572 9.6993 -7.2924
v 3.321 -9.8312 -7.2924
v 3.5157 9.5871 -7.2924
v 3.9787 9.4415 -7.2924
v 4.0109 -9.6133 -7.2924
v 4.2906 9.3146 -7.2924
v 4.3681 -9.4658 -7.2924
v 4.8076 -9.2844 -7.2924
v 4.8077 9.1011 -7.2924
v 5.3213 -9.0181 -7.2924
v 5.3462 8.822 -7.2924
v 5.636 -8.8525 -7.2924
v 5.636 8.6695 -7.2924
v 6.1029 -8.5538 -7.2924
v 6.2561 8.2727 -7.2924
v 6.3696 -8.3823 -7.2924
v 6.3773 8.1936 -7.2924
v 6.5776 -8.2231 -7.2924
v 6.7773 7.8871 -7.2924
v 7.0188 7.7022 -7.2924
v 7.0189 -7.8855 -7.2924
v 7.2675 -7.662 -7.2924
v 7.2961 7.4525 -7.2924
v 7.7035 7.0801 -7.2924
v 7.7146 -7.2531 -7.2924
v 7.9083 6.8576 -7.2924
v 8.0203 -6.9193 -7.2924
v 8.3079 -6.6057 -7.2924
v 8.3082 6.422 -7.2924
v 8.6905 -6.1063 -7.2924
v 8.7635 5.8257 -7.2924
v 8.8587 -5.8847 -7.2924
v 8.8833 5.6628 -7.2924
v 9.0168 -5.6362 -7.2924
v 9.0848 5.3462 -7.2924
v 9.2789 -5.2248 -7.2924
v 9.3153 4.9846 -7.2924
v 9.3991 -5.0048 -7.2924
v 9.5755 4.4856 -7.2924
v 9.7181 -4.3963 -7.2924
v 9.7379 4.1708 -7.2924
v 9.7785 -4.2543 -7.2924
v 9.9604 3.6319 -7.2924
v 10.0639 -3.5675 -7.2924
v 10.0782 3.342 -7.2924
v 10.1539 -3.2823 -7.2924
v 10.2499 2.7959 -7.2924
v 10.3346 -2.7054 -7.2924
v 10.3379 2.5127 -7.2924
v 10.3846 -2.4804 -7.2924
v 10.4151 2.1622 -7.2924
v 10.5167 1.7017 -7.2924
v 10.5245 -1.8531 -7.2924
v 10.535 -1.7735 -7.2924
v 10.5626 1.3688 -7.2924
v 10.6388 -0.9879 -7.2924
v 10.6418 0.7625 -7.2924
v 10.6601 0.3446 -7.2924
v 10.6619 -0.4724 -7.2924
v 10.6782 -0.0675 -7.2924
v -4.9308 -10.6051 -7.2867
v -9.9617 -5.581 -7.2863
v -5.9369 -10.0212 -7.286
v 4.2023 -11.367 -7.2859
v -6.744 -9.4478 -7.2858
v -8.8276 -7.3575 -7.2855
v -8.8088 -7.3831 -7.2855
v -8.9031 -7.2522 -7.2854
v -2.3388 -11.5956 -7.2854
v -8.1471 -8.1579 -7.2851
v -4.3142 10.7241 -7.2849
v -7.4595 -8.8411 -7.2847
v 5.2892 -10.9611 -7.2847
v -6.6527 9.3295 -7.2846
v -5.0906 -10.525 -7.2846
v -6.8475 -9.3601 -7.2844
v -9.4671 6.2548 -7.2843
v 1.9847 11.6698 -7.2842
v -9.8971 -5.7118 -7.2841
v 5.3321 -10.9419 -7.2841
v -9.8845 -5.7366 -7.284
v -8.1905 -8.1104 -7.284
v -5.1559 -10.4886 -7.284
v 10.9966 -5.6934 -7.284
v -10.3934 4.4739 -7.2839
v -6.662 -9.506 -7.2839
v -5.8021 -10.1031 -7.2839
v -0.9355 11.6653 -7.2839
v -9.9065 5.5101 -7.2838
v 1.5511 -11.9089 -7.2837
v 5.2298 10.8006 -7.2837
v 6.1461 -10.5436 -7.2837
v 6.904 -10.0962 -7.2837
v 9.9365 7.1472 -7.2837
v -9.8508 -5.7943 -7.2836
v -7.5034 -8.7999 -7.2836
v 5.0696 -11.0458 -7.2836
v 6.1417 10.3623 -7.2835
v 9.9171 7.1733 -7.2834
v 12.0893 -2.7771 -7.2834
v -10.9385 2.8666 -7.2833
v 6.2356 10.3118 -7.2833
v 11.4365 4.5948 -7.2833
v 11.797 -3.8262 -7.2833
v -9.3402 -6.6389 -7.2832
v -4.2106 -10.9553 -7.2832
v 10.4966 6.357 -7.2832
v 11.0457 5.4091 -7.2832
v -11.2761 -1.0374 -7.2831
v -9.3882 -6.5668 -7.2831
v 8.7133 8.498 -7.2831
v -10.7537 3.4843 -7.283
v -9.8858 5.5508 -7.283
v -9.4567 -6.4547 -7.283
v -4.8647 -10.6364 -7.283
v 6.1893 -10.5217 -7.283
v 8.599 -8.7957 -7.283
v 10.4936 -6.5446 -7.283
v -11.1805 1.6404 -7.2829
v -9.9997 -5.5015 -7.2829
v -8.0924 -8.2119 -7.2829
v 10.4817 6.3805 -7.2829
v 11.7701 3.7352 -7.2829
v 11.7771 3.7114 -7.2829
v -11.1779 1.6622 -7.2828
v -10.9469 2.834 -7.2828
v -10.7294 3.5659 -7.2827
v -3.8555 10.9107 -7.2827
v 6.8295 9.957 -7.2827
v 11.7731 -3.9065 -7.2827
v 11.7935 3.6554 -7.2827
v -10.7183 3.6031 -7.2826
v -5.9006 9.8614 -7.2826
v 5.0237 -11.0634 -7.2826
v 10.9246 5.6387 -7.2826
v -11.1593 -1.996 -7.2825
v -10.8289 -3.4148 -7.2825
v -4.015 10.8485 -7.2825
v -3.1898 11.1603 -7.2825
v 4.1079 -11.3941 -7.2825
v 7.164 9.7424 -7.2825
v 11.7591 -3.9519 -7.2825
v -9.9994 5.3188 -7.2824
v -9.549 -6.2995 -7.2824
v -4.1502 10.7953 -7.2824
v -3.9408 -11.0605 -7.2824
v -3.0359 -11.389 -7.2824
v 5.9551 -10.6364 -7.2824
v -10.4175 -4.5936 -7.2823
v -3.7841 10.9386 -7.2823
v 8.5628 -8.8284 -7.2823
v 10.5949 6.1911 -7.2823
v 11.8968 -3.4889 -7.2823
v 12.0941 2.5701 -7.2823
v -5.6371 -10.201 -7.2822
v -4.9586 10.4073 -7.2822
v -1.9117 -11.6835 -7.2822
v 3.3888 -11.6032 -7.2822
v 6.236 -10.4947 -7.2822
v 6.9863 9.8636 -7.2822
v 7.0457 9.8256 -7.2822
v 7.7584 -9.5009 -7.2822
v 8.5705 8.6355 -7.2822
v 9.4043 7.7826 -7.2822
v 12.3262 1.1935 -7.2822
v -10.321 -4.8383 -7.2821
v -9.859 5.5971 -7.2821
v -7.4425 8.6715 -7.2821
v 1.8196 11.6905 -7.2821
v 11.4813 -4.662 -7.2821
v -1.3633 -11.7957 -7.282
v 4.028 11.2348 -7.282
v 11.1184 -5.4431 -7.282
v -11.1588 1.8169 -7.2819
v -10.4258 4.3893 -7.2819
v -6.8086 9.2084 -7.2819
v -3.2806 11.1334 -7.2819
v 2.5924 11.5869 -7.2819
v 3.1143 11.4767 -7.2819
v 5.8566 10.5011 -7.2819
v 8.4595 8.7333 -7.2819
v 11.8714 3.3918 -7.2819
v 9.7991 7.3167 -7.2818
v 11.1384 5.2187 -7.2818
v -11.0472 -2.546 -7.2817
v -10.2858 -4.9173 -7.2817
v -6.0367 -9.9523 -7.2817
v -4.2801 -10.9227 -7.2817
v -3.3127 11.1234 -7.2817
v 6.0286 10.4171 -7.2817
v 8.5268 -8.8599 -7.2817
v 9.1532 8.0575 -7.2817
v -10.7559 -3.6581 -7.2816
v -10.3304 4.6348 -7.2816
v -1.7963 -11.7077 -7.2816
v 9.2522 7.955 -7.2816
v 10.078 -7.1321 -7.2816
v -10.304 4.696 -7.2815
v -10.2924 4.7208 -7.2815
v 4.8859 10.9339 -7.2815
v 10.3814 6.5246 -7.2815
v 11.5714 4.2473 -7.2815
v 2.5035 -11.7884 -7.2814
v 3.4404 -11.5916 -7.2814
v 3.9454 11.2593 -7.2814
v 6.3122 10.2659 -7.2814
v 11.5545 -4.4739 -7.2814
v -10.6364 -4.0351 -7.2813
v -8.7031 -7.5066 -7.2813
v -2.8566 11.2589 -7.2813
v -10.9745 2.7097 -7.2812
v -9.3641 6.4176 -7.2812
v 11.4736 4.4973 -7.2812
v -11.0695 2.2571 -7.2811
v -8.8719 7.1109 -7.2811
v -5.0539 10.3603 -7.2811
v 11.3539 4.7796 -7.2811
v -9.2265 6.6143 -7.281
v -3.3983 -11.273 -7.281
v 4.2793 11.1601 -7.281
v 4.4703 -11.2795 -7.281
v -10.6525 3.8086 -7.2809
v -4.7808 10.494 -7.2809
v 2.7289 11.5582 -7.2809
v 12.323 -1.4021 -7.2809
v -9.9064 -5.6908 -7.2808
v -3.5219 11.0413 -7.2808
v -0.445 -11.9103 -7.2808
v 5.4308 10.7101 -7.2808
v 10.9264 -5.8181 -7.2808
v -10.9473 -3.02 -7.2807
v -5.7246 9.9654 -7.2806
v 3.5079 -11.5738 -7.2806
v 4.3845 11.1288 -7.2806
v -0.7675 11.6857 -7.2804
v 6.7283 -10.2001 -7.2804
v 8.0367 -9.2739 -7.2804
v 10.375 -6.7161 -7.2804
v -5.7267 -10.1468 -7.2803
v 1.3736 -11.917 -7.2803
v 2.8887 -11.7072 -7.2803
v 9.2891 -8.101 -7.2803
v 10.5966 -6.3707 -7.2803
v 6.8568 9.94 -7.2802
v -10.957 -2.9778 -7.2801
v 5.1147 10.8441 -7.2801
v 7.7212 9.3435 -7.2801
v 11.3564 -4.9562 -7.28
v 11.4387 -4.7691 -7.28
v -10.076 -5.3445 -7.2798
v -11.1873 -1.759 -7.2797
v -8.7864 7.2242 -7.2797
v -2.4055 -11.5764 -7.2796
v 2.2977 -11.8133 -7.2796
v -3.1116 -11.3658 -7.2795
v 11.8932 3.3169 -7.2795
v -11.2659 -1.1307 -7.2794
v 6.3867 -10.4044 -7.2794
v 7.5352 -9.6596 -7.2794
v 9.9177 -7.3503 -7.2794
v 11.126 5.2425 -7.2794
v -11.2721 0.9094 -7.2793
v 10.0672 6.9623 -7.2792
v 12.1182 -2.633 -7.2792
v -8.107 8.0129 -7.2791
v 11.4235 4.6252 -7.2791
v -9.7689 5.7477 -7.279
v -9.4868 6.219 -7.279
v -7.293 -8.9807 -7.2789
v -6.9629 9.0777 -7.2789
v -6.0884 9.7314 -7.2789
v -5.9427 9.8342 -7.2789
v -1.9932 11.4821 -7.2789
v 10.1627 6.8292 -7.2789
v 10.4641 -6.5884 -7.2789
v 11.0569 -5.5663 -7.2789
v 7.0807 -9.9816 -7.2788
v 7.2494 -9.8638 -7.2788
v 12.0027 -3.1346 -7.2788
v -10.977 -2.8805 -7.2787
v -7.6899 -8.6135 -7.2787
v 12.1923 2.1002 -7.2787
v -10.6126 3.9098 -7.2786
v -4.3693 10.6953 -7.2786
v 5.7589 -10.7315 -7.2786
v 7.8078 9.2784 -7.2786
v 10.9681 -5.7454 -7.2786
v -1.271 -11.806 -7.2785
v 5.9993 10.4303 -7.2785
v 11.3435 -4.9821 -7.2785
v -10.6647 3.7733 -7.2784
v -4.6766 -10.7276 -7.2784
v -2.7535 -11.4725 -7.2784
v -2.4998 11.3655 -7.2784
v -5.5564 10.0653 -7.2783
v -4.9399 10.4152 -7.2783
v 4.7773 -11.1587 -7.2783
v 10.996 5.508 -7.2783
v -8.3006 7.7946 -7.2782
v -9.9611 5.3946 -7.2781
v -6.7364 9.2661 -7.2781
v -5.2114 10.2712 -7.2781
v -2.2303 11.4327 -7.2781
v -10.7185 -3.7811 -7.278
v -10.5021 -4.3751 -7.278
v 6.0269 -10.6 -7.278
v 6.3645 -10.4171 -7.278
v 11.6565 4.029 -7.278
v 9.3565 -8.0208 -7.2779
v 11.0664 5.3634 -7.2779
v -9.0232 6.8982 -7.2778
v 9.7792 -7.5223 -7.2778
v 12.2064 2.0334 -7.2776
v -10.8543 3.1445 -7.2775
v -10.7031 3.6495 -7.2775
v -2.7011 -11.488 -7.2775
v 11.1521 -5.3718 -7.2775
v 12.2187 -2.1606 -7.2775
v 5.2339 -10.9802 -7.2774
v -3.7246 -11.1441 -7.2773
v -1.5227 11.582 -7.2773
v 6.1779 10.3428 -7.2773
v 10.7015 -6.1938 -7.2773
v 10.9771 5.5457 -7.2772
v -11.0732 -2.4172 -7.2771
v 7.9836 9.1357 -7.2771
v 4.9622 10.9028 -7.277
v 2.5162 11.6002 -7.2769
v -9.7719 -5.9237 -7.2768
v -7.9401 -8.3627 -7.2768
v -10.5255 4.1319 -7.2766
v -9.4779 -6.4155 -7.2766
v 5.2731 10.7817 -7.2766
v 11.58 -4.4055 -7.2766
v 12.2331 1.9036 -7.2766
v -10.1103 5.0894 -7.2765
v -4.0283 -11.0247 -7.2765
v 3.8938 -11.4565 -7.2765
v 7.6626 9.3841 -7.2765
v 10.9561 -5.7653 -7.2765
v 12.1179 2.4491 -7.2764
v -6.448 9.4736 -7.2763
v 11.3234 -5.0225 -7.2763
v -10.1044 -5.2847 -7.2762
v -9.9431 5.4302 -7.2762
v -9.0211 -7.0826 -7.2761
v 4.4199 11.1146 -7.2761
v 4.6618 11.0208 -7.2761
v 8.8155 8.3939 -7.2761
v 9.7379 7.3864 -7.2761
v -4.2733 10.741 -7.2758
v 8.3445 8.829 -7.2758
v -5.4702 -10.299 -7.2757
v 6.0641 -10.5811 -7.2757
v 10.0032 7.0506 -7.2757
v 12.0016 2.9539 -7.2757
v -10.8787 -3.2422 -7.2756
v -9.9207 -5.6582 -7.2756
v -9.8169 -5.8469 -7.2756
v 12.0685 2.6853 -7.2756
v 12.4033 -0.112 -7.2756
v -6.8617 9.1615 -7.2755
v -4.3078 -10.9074 -7.2755
v 4.3815 -11.3103 -7.2755
v 11.6765 3.9763 -7.2754
v -5.0152 -10.5602 -7.2753
v -3.3351 -11.2956 -7.2753
v 8.9809 8.2286 -7.2753
v 0.5725 11.7666 -7.2752
v 5.6414 10.6052 -7.2752
v 8.7213 -8.6708 -7.2752
v -5.7687 -10.1201 -7.2751
v -2.2048 -11.6205 -7.2751
v 3.7622 -11.4958 -7.2751
v 11.2431 5.0023 -7.2751
v 11.9782 3.0307 -7.2751
v -10.6641 -3.9582 -7.275
v -7.6152 8.5017 -7.275
v -3.6512 -11.1725 -7.275
v -3.1265 11.1768 -7.275
v -4.6028 10.5799 -7.2749
v 1.736 -11.8833 -7.2749
v -5.2671 -10.4197 -7.2748
v 6.9163 9.9028 -7.2748
v 11.2233 -5.226 -7.2748
v -8.6658 -7.548 -7.2747
v -4.4398 -10.8432 -7.2747
v -4.0553 -11.0137 -7.2747
v -0.603 -11.8888 -7.2747
v 12.2444 1.8289 -7.2747
v 12.2881 1.4804 -7.2747
v -11.1391 -2.0996 -7.2746
v 7.1978 9.7158 -7.2746
v 10.4308 -6.6349 -7.2746
v -11.286 0.569 -7.2745
v -4.3912 10.6834 -7.2745
v -1.4376 -11.7813 -7.2745
v 4.5649 -11.2413 -7.2745
v 5.3317 10.756 -7.2745
v 10.5361 6.2856 -7.2745
v -9.783 -5.9035 -7.2744
v -9.5039 6.188 -7.2744
v -10.3815 -4.6802 -7.2743
v -5.9952 9.7961 -7.2742
v -1.6057 11.5634 -7.2742
v 11.7419 -3.9902 -7.2742
v 11.8179 -3.7462 -7.2741
v -10.3531 4.5701 -7.2738
v 3.5637 11.3721 -7.2737
v 6.6236 10.0777 -7.2737
v 6.8237 -10.141 -7.2737
v -10.5321 -4.2958 -7.2736
v 9.0586 -8.3334 -7.2735
v 11.9687 -3.2423 -7.2735
v -10.6711 -3.9377 -7.2734
v -7.1915 8.8822 -7.2734
v 6.2912 -10.4591 -7.2734
v 10.3531 6.5606 -7.2734
v -11.2464 1.0951 -7.2733
v -9.1199 -6.9444 -7.2733
v 2.2061 11.6394 -7.2733
v 2.2932 11.6288 -7.2732
v -6.5374 -9.5912 -7.2731
v 4.98 -11.0776 -7.2731
v 11.5107 4.3959 -7.2731
v -10.6897 3.6905 -7.273
v -9.6069 6.016 -7.273
v 0.3385 11.758 -7.273
v 2.452 11.6094 -7.273
v -9.6626 -6.105 -7.2729
v 4.3357 -11.3238 -7.2729
v 1.7457 11.6976 -7.2728
v -2.1736 -11.6263 -7.2727
v 11.4042 4.6704 -7.2727
v 7.4074 9.5663 -7.2726
v -9.8259 5.6477 -7.2725
v -6.1657 9.6746 -7.2725
v -3.458 11.0642 -7.2725
v 5.2989 10.7705 -7.2725
v -9.6522 5.9402 -7.2724
v -9.2451 -6.7683 -7.2724
v -5.1342 10.315 -7.2724
v 3.0729 -11.6656 -7.2724
v 11.2527 4.9813 -7.2724
v 11.3833 -4.8966 -7.2724
v -3.2998 -11.308 -7.2723
v -2.0947 -11.6424 -7.2723
v 0.1184 -11.9317 -7.2723
v 3.6412 11.3486 -7.2723
v 5.1947 -10.9938 -7.2723
v -10.9924 -2.7962 -7.2722
v -4.4878 -10.819 -7.2722
v 5.9411 10.4567 -7.2722
v 12.0494 -2.9476 -7.2722
v 5.5116 -10.8514 -7.2721
v 8.8741 8.3341 -7.2721
v 10.7148 5.9852 -7.2721
v 11.0695 -5.5362 -7.2721
v 11.0887 5.3141 -7.2721
v -11.1365 1.9277 -7.272
v -10.2212 4.8621 -7.272
v -2.3684 11.402 -7.272
v 6.7022 10.03 -7.272
v 9.7622 7.3558 -7.272
v -10.2074 -5.0728 -7.2719
v -8.9625 -7.1625 -7.2719
v -2.0068 -11.6605 -7.2718
v 10.0903 6.9264 -7.2718
v -2.6009 11.3333 -7.2717
v 11.6787 -4.152 -7.2717
v 12.0265 2.8632 -7.2717
v -10.044 5.2207 -7.2716
v -4.9074 10.429 -7.2716
v -0.6366 11.7001 -7.2716
v 3.7133 11.3265 -7.2715
v 6.5761 -10.2889 -7.2714
v 10.2391 -6.903 -7.2714
v -10.1784 -5.1323 -7.2713
v 9.6209 -7.7082 -7.2713
v -9.7981 -5.8762 -7.2712
v -7.1268 8.9365 -7.2712
v -5.5071 10.0926 -7.2712
v -3.9384 10.8749 -7.2712
v -1.4278 11.5977 -7.2712
v 3.3594 11.4229 -7.2712
v 6.7011 -10.2135 -7.2712
v -10.3608 4.5481 -7.2711
v 5.8533 -10.6827 -7.2711
v 6.4844 10.1609 -7.2711
v 10.2429 6.7139 -7.2711
v 12.18 -2.3322 -7.2711
v -7.7448 -8.556 -7.2709
v 11.7385 3.813 -7.2707
v 3.0383 11.4894 -7.2706
v -9.0994 6.7883 -7.2705
v 4.5762 11.053 -7.2705
v 11.4919 4.442 -7.2705
v -10.7777 -3.5743 -7.2704
v 5.0752 10.8567 -7.2704
v 9.5761 -7.7598 -7.2704
v 11.8171 3.563 -7.2704
v 12.2656 1.6501 -7.2704
v 12.3435 1.0396 -7.2704
v -10.8035 -3.4878 -7.2703
v -2.9687 -11.4054 -7.2703
v 4.2139 11.1761 -7.2703
v -1.1659 11.6328 -7.2702
v 3.5049 11.3883 -7.2702
v 11.8267 -3.7125 -7.2702
v -11.3028 -0.3018 -7.2701
v -9.7439 5.7851 -7.2701
v -4.8012 -10.6636 -7.2701
v -11.1997 1.4537 -7.27
v 2.8043 -11.722 -7.27
v 4.1217 11.2034 -7.27
v 10.794 5.8532 -7.27
v -11.0223 -2.6484 -7.2699
v 2.5978 -11.7655 -7.2699
v 10.658 6.0789 -7.2699
v 12.2643 -1.8482 -7.2699
v 12.3755 0.5558 -7.2699
v -5.2748 10.2311 -7.2698
v -4.6223 -10.7518 -7.2698
v 7.2942 -9.8289 -7.2698
v 7.5547 9.4592 -7.2698
v -11.0815 2.1854 -7.2697
v 12.0216 -3.0611 -7.2697
v -7.8283 -8.4728 -7.2696
v -6.2896 -9.7684 -7.2696
v -5.2232 -10.4438 -7.2696
v -11.2078 1.3882 -7.2693
v -5.6593 10.0007 -7.2693
v 11.5118 -4.5736 -7.2693
v 12.3407 -1.2445 -7.2693
v 7.3055 9.6376 -7.2691
v 10.17 -6.9976 -7.2691
v 12.2322 -2.0801 -7.2691
v -5.368 10.1756 -7.269
v -4.5303 10.614 -7.269
v 3.252 -11.6276 -7.269
v 12.0429 2.8008 -7.269
v -10.9933 2.6017 -7.2689
v -7.883 -8.4172 -7.2689
v 1.1699 11.7398 -7.2688
v -10.4726 4.2598 -7.2687
v -10.4402 4.3423 -7.2687
v -10.029 -5.4326 -7.2687
v -3.7191 10.9601 -7.2687
v -1.2835 11.6181 -7.2687
v 10.7987 -6.0269 -7.2687
v -5.5705 -10.2363 -7.2686
v 4.5936 -11.2284 -7.2686
v 8.8255 -8.5644 -7.2686
v 12.2565 -1.9072 -7.2685
v -3.0707 11.1914 -7.2684
v -9.2686 -6.7332 -7.2683
v -9.0538 -7.0336 -7.2683
v -6.3645 9.5307 -7.2682
v -6.0858 -9.9129 -7.2682
v -10.7822 3.3746 -7.2681
v -5.3869 -10.3466 -7.2681
v 10.8668 5.7288 -7.2681
v -11.2237 1.2596 -7.268
v 11.6896 3.9377 -7.2679
v 2.9054 11.5168 -7.2678
v -9.6775 -6.0774 -7.2677
v 5.738 10.5552 -7.2677
v 10.6438 -6.2847 -7.2677
v 7.4712 -9.7014 -7.2676
v -11.0036 -2.7354 -7.2675
v 5.4262 -10.8914 -7.2675
v 4.8734 -11.1175 -7.2674
v -3.8317 -11.0989 -7.2673
v -2.8672 -11.4349 -7.2673
v 6.4123 10.2021 -7.2673
v 12.3573 0.9254 -7.2673
v 12.3683 -0.9046 -7.2673
v -10.2545 4.7894 -7.2672
v 3.4554 11.4019 -7.2672
v 4.0029 -11.4209 -7.2672
v 8.0844 9.0472 -7.2672
v 7.3986 -9.7534 -7.2671
v 11.1873 5.1101 -7.2671
v 11.8356 3.4971 -7.2671
v -10.9006 -3.1613 -7.2669
v 7.2309 9.6896 -7.2669
v 12.156 2.2549 -7.2669
v -9.7166 -6.0119 -7.2668
v -9.6099 -6.1892 -7.2668
v -7.9101 8.2061 -7.2668
v 11.7264 -4.0246 -7.2668
v 2.8546 11.5273 -7.2667
v -9.16 6.7008 -7.2666
v 11.9216 -3.3911 -7.2665
v -9.0629 6.8373 -7.2663
v 10.2902 -6.829 -7.2663
v -0.4156 11.7253 -7.2662
v -1.5236 -11.7619 -7.2661
v -11.3102 -0.0625 -7.266
v -10.4643 -4.4618 -7.266
v -8.6162 -7.6032 -7.266
v -0.551 11.7096 -7.2659
v -0.4553 11.7215 -7.2659
v 1.5552 11.7194 -7.2659
v 6.3856 10.2174 -7.2659
v -1.6785 -11.7284 -7.2657
v 0.5741 -11.9472 -7.2657
v 1.9556 -11.8521 -7.2657
v -11.2105 -1.5382 -7.2656
v -10.8721 3.074 -7.2656
v 1.4981 11.725 -7.2656
v 12.3602 -1.0786 -7.2656
v -10.2443 -4.9924 -7.2654
v 5.6411 -10.7855 -7.2654
v -10.1487 5.0043 -7.2653
v -3.3991 11.0852 -7.2653
v 4.767 10.976 -7.2653
v 3.8614 11.2798 -7.2652
v 11.3026 4.8754 -7.2652
v -4.3548 -10.8813 -7.265
v -9.1811 -6.8552 -7.2649
v -5.4631 10.117 -7.2649
v 10.8541 5.7486 -7.2649
v -10.8936 3.0004 -7.2647
v -7.8757 8.2399 -7.2647
v -4.6856 10.5358 -7.2647
v 12.1407 -2.5064 -7.2647
v -7.8514 -8.4473 -7.2645
v -1.8727 11.5033 -7.2645
v -0.9009 -11.8474 -7.2645
v 9.6192 7.5236 -7.2645
v 10.7503 -6.1058 -7.2644
v 11.1787 -5.3091 -7.2643
v 10.3199 6.6028 -7.264
v 8.1194 9.0164 -7.2639
v 11.6151 4.123 -7.2639
v 11.6972 3.915 -7.2637
v 5.5023 10.6701 -7.2635
v 11.2687 -5.1273 -7.2635
v 11.9422 3.1378 -7.2633
v 3.7742 11.3054 -7.2631
v 3.6027 -11.5406 -7.263
v -2.7441 11.2874 -7.2628
v -7.026 -9.2015 -7.2627
v -2.6255 -11.5064 -7.2626
v -7.8047 -8.4932 -7.2625
v -11.1098 2.0444 -7.2624
v -6.304 9.5721 -7.2624
v 9.6524 7.4827 -7.2624
v -10.5537 4.049 -7.2623
v 2.7088 -11.7401 -7.2623
v 4.5292 11.0687 -7.2623
v 10.7357 5.9452 -7.2623
v 11.6023 -4.338 -7.2623
v -10.5732 3.999 -7.2622
v -5.3334 10.194 -7.2622
v 6.4989 -10.3323 -7.2618
v 6.5728 10.1044 -7.2618
v 11.2909 4.8973 -7.2617
v -10.5838 -4.1561 -7.2616
v 5.539 10.6516 -7.2615
v -8.5222 -7.7131 -7.2613
v -11.095 -2.2935 -7.2612
v -7.0763 -9.1589 -7.2611
v -2.5453 -11.5305 -7.2611
v 4.6328 -11.2106 -7.261
v 7.3383 -9.7946 -7.261
v 3.6697 -11.5197 -7.2607
v -10.5492 -4.2426 -7.2606
v -3.5201 -11.2199 -7.2606
v -10.1358 -5.2109 -7.2605
v -3.5929 -11.191 -7.2603
v -9.6918 5.8673 -7.2602
v -4.561 -10.7791 -7.2602
v -9.7153 5.8278 -7.2601
v 11.2851 -5.0908 -7.2598
v -4.4706 10.6404 -7.2597
v 6.479 -10.3433 -7.2596
v -9.4879 -0.0677 -7.0512
v -9.3331 1.6655 -7.0512
v -9.332 -1.8535 -7.0512
v -9.2488 -2.2283 -7.0512
v -9.1797 2.3513 -7.0512
v -9.1679 -2.5937 -7.0512
v -9.1209 2.5877 -7.0512
v -9.0488 -2.9928 -7.0512
v -8.8796 -3.5333 -7.0512
v -8.6359 -4.1206 -7.0512
v -8.5375 -4.3538 -7.0512
v -8.2768 -4.8534 -7.0512
v -8.1377 -5.1187 -7.0512
v -8.1295 4.9489 -7.0512
v -7.8899 -5.5079 -7.0512
v -7.7254 5.5799 -7.0512
v -7.6882 -5.8249 -7.0512
v -7.6026 5.7569 -7.0512
v -7.5381 -6.0235 -7.0512
v -7.1413 -6.5412 -7.0512
v -6.7141 -7.0072 -7.0512
v -6.572 6.9793 -7.0512
v -6.5456 -7.1907 -7.0512
v -6.2392 -7.4712 -7.0512
v -5.9046 -7.778 -7.0512
v -5.4543 -8.1229 -7.0512
v -5.1881 8.1418 -7.0512
v -5.1775 -8.3317 -7.0512
v -4.6488 8.4847 -7.0512
v -4.4477 8.6105 -7.0512
v -3.9619 8.8633 -7.0512
v -3.7171 -9.1742 -7.0512
v -3.717 8.991 -7.0512
v -3.6164 -9.2177 -7.0512
v -2.8964 -9.5165 -7.0512
v -2.7483 -9.5639 -7.0512
v -2.0751 9.5931 -7.0512
v -1.8711 9.64 -7.0512
v -1.197 9.7898 -7.0512
v -1.1798 -9.9755 -7.0512
v -0.9685 -10.0032 -7.0512
v -0.6527 9.8615 -7.0512
v -0.3423 9.9025 -7.0512
v -0.3422 -10.0858 -7.0512
v 0.1292 -10.1072 -7.0512
v 0.1783 9.926 -7.0512
v 0.5689 -10.1247 -7.0512
v 0.569 9.9414 -7.0512
v 2.1874 9.8012 -7.0512
v 2.4048 9.7639 -7.0512
v 2.8849 9.6574 -7.0512
v 3.1238 -9.7877 -7.0512
v 3.1315 9.6027 -7.0512
v 3.4674 9.4976 -7.0512
v 3.9449 9.3474 -7.0512
v 4.2492 9.2239 -7.0512
v 4.7656 -9.1937 -7.0512
v 4.7657 9.0104 -7.0512
v 5.2781 -8.9285 -7.0512
v 5.3183 8.7243 -7.0512
v 5.5857 -8.7662 -7.0512
v 5.5857 8.5831 -7.0512
v 6.9551 7.6253 -7.0512
v 6.9552 -7.8086 -7.0512
v 7.2274 -7.5641 -7.0512
v 7.6439 -7.1826 -7.0512
v 7.9619 -6.8355 -7.0512
v 8.2315 -6.5414 -7.0512
v 8.2316 6.358 -7.0512
v 8.5812 -6.0852 -7.0512
v 8.7768 -5.8277 -7.0512
v 9.2289 4.9346 -7.0512
v 9.4873 4.4393 -7.0512
v 9.6277 -4.3538 -7.0512
v 9.6472 4.1288 -7.0512
v 9.7101 -4.1595 -7.0512
v 9.9053 3.5046 -7.0512
v 9.97 -3.5332 -7.0512
v 9.9841 3.3082 -7.0512
v 10.156 2.7622 -7.0512
v 10.2413 2.487 -7.0512
v 10.4262 -1.8357 -7.0512
v 10.4337 -1.7797 -7.0512
v 10.5393 -0.979 -7.0512
v 10.5422 0.7542 -7.0512
v 10.5556 0.4455 -7.0512
v 10.5607 -0.5075 -7.0512
v 10.5782 -0.0678 -7.0512
v -9.4771 -0.3517 -7.0511
v -9.4614 0.5367 -7.0511
v -9.4521 0.75 -7.0511
v -9.4504 -0.9659 -7.0511
v -9.401 1.1522 -7.0511
v -9.3561 -1.6806 -7.0511
v -8.9322 3.1826 -7.0511
v -8.8528 3.4148 -7.0511
v -8.615 3.9886 -7.0511
v -8.5569 4.1289 -7.0511
v -8.2743 4.6749 -7.0511
v -7.2173 6.2585 -7.0511
v -7.1342 6.3656 -7.0511
v -6.7834 6.7484 -7.0511
v -6.3186 7.2148 -7.0511
v -5.9045 7.5948 -7.0511
v -5.3304 8.0348 -7.0511
v -4.9015 -8.5073 -7.0511
v -4.4718 -8.7809 -7.0511
v -4.1375 -8.955 -7.0511
v -3.1954 9.2072 -7.0511
v -2.8115 9.3609 -7.0511
v -2.5066 9.457 -7.0511
v -2.0752 -9.7763 -7.0511
v -1.7736 -9.8449 -7.0511
v 0.9926 9.9228 -7.0511
v 1.1601 -10.0976 -7.0511
v 1.2784 9.9104 -7.0511
v 1.3912 9.9047 -7.0511
v 1.4613 9.8983 -7.0511
v 1.4801 -10.0795 -7.0511
v 1.8226 -10.0342 -7.0511
v 2.2638 -9.9759 -7.0511
v 2.3256 -9.9641 -7.0511
v 2.4281 -9.9419 -7.0511
v 2.857 -9.8468 -7.0511
v 3.3292 -9.7243 -7.0511
v 3.9769 -9.5202 -7.0511
v 4.4143 -9.339 -7.0511
v 6.1358 8.2319 -7.0511
v 6.1796 -8.3873 -7.0511
v 6.3126 -8.3013 -7.0511
v 6.32 8.1124 -7.0511
v 6.6255 -8.0612 -7.0511
v 6.6661 7.8469 -7.0511
v 7.1501 7.4516 -7.0511
v 7.6332 7.0096 -7.0511
v 7.8044 6.8238 -7.0511
v 8.6451 5.8174 -7.0511
v 8.801 5.6062 -7.0511
v 8.9738 -5.5182 -7.0511
v 9.0087 5.2801 -7.0511
v 9.193 -5.1741 -7.0511
v 9.318 -4.9462 -7.0511
v 10.0588 -3.2534 -7.0511
v 10.2389 -2.6798 -7.0511
v 10.2939 -2.4314 -7.0511
v 10.3056 2.196 -7.0511
v 10.419 1.684 -7.0511
v 10.4725 1.2948 -7.0511
v -2.3632 -11.6961 -7.0383
v -6.8072 -9.5301 -7.038
v -8.8911 -7.4466 -7.0375
v -8.2234 -8.2287 -7.0371
v -8.9101 -7.4209 -7.037
v 5.3304 -11.0564 -7.0368
v -4.9793 -10.6976 -7.0367
v -7.5296 -8.9181 -7.0366
v -10.0542 -5.6296 -7.0363
v 1.5595 -12.0121 -7.0363
v -5.994 -10.1089 -7.0362
v -9.5549 6.3111 -7.036
v 4.2346 -11.4665 -7.0359
v -8.2678 -8.1813 -7.0355
v 5.2705 10.8964 -7.0355
v -5.2054 -10.5804 -7.0354
v -9.9985 5.559 -7.0353
v -9.9891 -5.7611 -7.0353
v -7.5742 -8.8769 -7.0353
v 6.1951 -10.6355 -7.0353
v 11.0886 -5.7424 -7.0353
v -11.0393 2.8919 -7.0352
v -9.9766 -5.7861 -7.0352
v -4.356 10.8195 -7.0352
v -11.3798 -1.0454 -7.0351
v -8.9864 -7.3155 -7.0351
v -6.7161 9.4126 -7.0351
v -9.9426 -5.8439 -7.035
v -6.9121 -9.4419 -7.035
v 6.9599 -10.1844 -7.035
v -11.2837 1.6549 -7.0349
v 10.0196 7.2104 -7.0349
v 11.5322 4.6358 -7.0349
v 11.8685 3.7686 -7.0349
v 12.1911 -2.8006 -7.0349
v -11.281 1.677 -7.0348
v 8.7848 8.5741 -7.0348
v 11.8757 3.7446 -7.0348
v 11.8962 -3.8585 -7.0348
v 5.374 -11.0374 -7.0347
v 10.0003 7.2368 -7.0347
v 11.1381 5.4577 -7.0347
v -9.4274 -6.6962 -7.0346
v -6.7252 -9.5891 -7.0346
v -8.1685 -8.2834 -7.0345
v 10.584 6.4139 -7.0345
v -10.8533 3.516 -7.0344
v -10.4923 4.5089 -7.0344
v -9.9779 5.6002 -7.0344
v -0.9486 11.7691 -7.0344
v 6.2386 -10.6138 -7.0344
v 11.0161 5.6885 -7.0344
v 11.8925 3.6881 -7.0344
v -11.262 -2.0129 -7.0343
v -10.0924 -5.5499 -7.0343
v -9.4761 -6.6239 -7.0343
v -5.1398 -10.6175 -7.0343
v -4.9131 -10.7291 -7.0343
v -3.8951 11.0074 -7.0343
v -3.2229 11.2591 -7.0343
v 10.5692 6.4376 -7.0343
v 10.5815 -6.6011 -7.0343
v -3.8762 11.0148 -7.0342
v 1.9981 11.7739 -7.0342
v 3.4137 -11.7043 -7.0342
v 5.1519 -11.1266 -7.0342
v 11.872 -3.9397 -7.0342
v -11.0541 2.8365 -7.034
v -10.9292 -3.4444 -7.034
v -10.8288 3.5982 -7.034
v -9.5449 -6.5109 -7.034
v -5.9568 9.9492 -7.034
v -3.0677 -11.4886 -7.034
v -1.3808 -11.8982 -7.034
v 6.8853 10.0455 -7.034
v 7.2217 9.8295 -7.034
v 11.8577 -3.9855 -7.034
v -11.2615 1.8336 -7.0339
v -3.9806 -11.1573 -7.0339
v -3.8226 11.0358 -7.0339
v 8.6693 -8.8729 -7.0339
v 12.43 1.2055 -7.0339
v -10.8176 3.6357 -7.0338
v -10.5142 -4.6336 -7.0338
v -10.0922 5.3669 -7.0338
v -9.6379 -6.3547 -7.0338
v -1.9337 -11.7857 -7.0338
v 2.6098 11.6896 -7.0338
v 5.0634 -11.1603 -7.0338
v 6.0033 -10.7292 -7.0338
v -4.0544 10.9453 -7.0337
v 4.0589 11.3347 -7.0337
v 4.1395 -11.4939 -7.0337
v 9.4817 7.8528 -7.0337
v 10.6833 6.2469 -7.0337
v 11.997 -3.5195 -7.0337
v 12.1961 2.5932 -7.0337
v -5.692 -10.2901 -7.0336
v -3.3147 11.2318 -7.0336
v 3.1365 11.5789 -7.0336
v 8.6582 8.6979 -7.0336
v 11.9713 3.4228 -7.0336
v -5.0075 10.4997 -7.0335
v -4.2521 -11.0512 -7.0335
v 1.8314 11.7944 -7.0335
v 5.9042 10.5943 -7.0335
v 6.2849 10.4038 -7.0335
v 6.2854 -10.5865 -7.0335
v 11.5777 -4.7024 -7.0335
v -11.1495 -2.5679 -7.0334
v -10.5227 4.4285 -7.0334
v -9.9508 5.6467 -7.0334
v -3.347 11.2216 -7.0334
v 3.4656 -11.6928 -7.0334
v 10.4682 6.5823 -7.0334
v 11.2114 -5.491 -7.0334
v 11.2317 5.2662 -7.0334
v -10.7347 -4.0692 -7.0333
v -1.8174 -11.8101 -7.0333
v 8.6331 -8.9059 -7.0333
v 9.8812 7.3812 -7.0333
v -10.3812 -4.9593 -7.0332
v -6.0944 -10.0392 -7.0332
v -4.322 -11.0182 -7.0332
v 3.976 11.3593 -7.0332
v 7.1107 9.9081 -7.0332
v 10.1617 -7.1947 -7.0332
v -10.3877 4.7628 -7.0331
v -0.4534 -12.0139 -7.0331
v 4.9245 11.0312 -7.0331
v 6.1907 10.4548 -7.0331
v 6.3623 10.3574 -7.0331
v 11.4491 4.8219 -7.0331
v 11.6516 -4.513 -7.0331
v 11.6687 4.2858 -7.0331
v -10.3996 4.7378 -7.033
v -6.8729 9.2908 -7.033
v -3.4328 -11.3713 -7.033
v -2.887 11.359 -7.033
v -7.5132 8.7485 -7.0329
v 5.4734 10.8052 -7.0329
v 7.8224 -9.5838 -7.0329
v 9.3296 8.0267 -7.0329
v -11.1718 2.2782 -7.0328
v -10.4262 4.6761 -7.0328
v -8.7847 -7.5719 -7.0328
v 7.043 9.9516 -7.0328
v 8.5297 8.8109 -7.0328
v 9.2295 8.1292 -7.0328
v -5.8585 -10.1918 -7.0327
v -3.558 11.1391 -7.0327
v 6.0775 10.5096 -7.0327
v 8.5968 -8.9375 -7.0327
v 12.4268 -1.4139 -7.0327
v -11.0481 -3.0455 -7.0326
v 3.5333 -11.6747 -7.0326
v -10.4172 -4.88 -7.0325
v -4.8281 10.5873 -7.0325
v -4.191 10.8918 -7.0325
v -9.4444 6.4863 -7.0324
v -9.313 6.6731 -7.0324
v -5.0987 10.455 -7.0324
v 2.5209 -11.8913 -7.0324
v -10.8561 -3.6891 -7.0323
v 4.3119 11.2593 -7.0321
v 8.0063 -9.4363 -7.0321
v -11.0762 2.7343 -7.032
v -0.7794 11.7897 -7.032
v 11.5704 4.5377 -7.032
v 2.9096 -11.8098 -7.0319
v 4.5046 -11.3784 -7.0319
v -8.9553 7.1743 -7.0318
v 10.4618 -6.7744 -7.0318
v -11.3757 0.9182 -7.0317
v -10.7514 3.8425 -7.0317
v 4.4183 11.2277 -7.0317
v -11.0582 -3.0034 -7.0316
v -5.7804 10.0542 -7.0316
v 11.0181 -5.8683 -7.0315
v -10.1698 -5.3912 -7.0311
v 11.452 -4.9988 -7.0311
v 6.4377 -10.4956 -7.031
v -9.9991 -5.7402 -7.0307
v -9.8601 5.7987 -7.0306
v 2.748 11.6613 -7.0306
v 9.3666 -8.1718 -7.0306
v -8.8693 7.2885 -7.0305
v 10.0014 -7.415 -7.0305
v 6.9131 10.0287 -7.0304
v 7.7849 9.427 -7.0303
v -2.5264 11.4664 -7.0302
v -2.4311 -11.6779 -7.0302
v 12.1037 -3.1614 -7.0302
v -11.3704 -1.1397 -7.0301
v 7.5975 -9.7442 -7.0301
v -6.1469 9.8183 -7.03
v -3.144 -11.4657 -7.03
v 10.2476 6.8908 -7.0299
v 11.2197 5.2903 -7.0299
v -7.7623 -8.6893 -7.0298
v -4.412 10.7909 -7.0298
v 1.2942 -12.0245 -7.0298
v 11.5353 -4.8106 -7.0298
v 12.2953 2.1197 -7.0297
v -2.7828 -11.5732 -7.0296
v 7.3085 -9.9506 -7.0296
v -5.7828 -10.2361 -7.0295
v 5.8055 -10.8257 -7.0295
v 7.1386 -10.0697 -7.0295
v 11.994 3.3472 -7.0295
v 11.4391 -5.025 -7.0294
v -11.0786 -2.9061 -7.0293
v -5.6108 10.1552 -7.0293
v -4.7236 -10.8215 -7.0293
v 6.7835 -10.29 -7.0293
v 12.221 -2.656 -7.0293
v -10.7113 3.945 -7.0292
v 12.3215 -2.1787 -7.0292
v -8.1839 8.0843 -7.0291
v -2.0163 11.5849 -7.0291
v -1.2877 -11.9095 -7.0291
v 7.8727 9.3621 -7.0291
v 11.5199 4.6667 -7.0291
v -11.2879 -1.805 -7.0289
v -8.3822 7.8615 -7.0289
v -5.9999 9.9226 -7.0289
v -5.2619 10.3631 -7.0289
v -1.5407 11.6849 -7.0289
v 6.4154 -10.5087 -7.0289
v 10.5525 -6.6457 -7.0289
v 11.1471 -5.6233 -7.0289
v -10.5999 -4.4136 -7.0288
v -9.5756 6.2756 -7.0288
v -7.0289 9.1592 -7.0288
v 4.8151 -11.2569 -7.0288
v -9.1078 6.9602 -7.0287
v 2.3133 -11.9175 -7.0287
v -10.9551 3.1734 -7.0286
v -7.3625 -9.0597 -7.0285
v 10.686 -6.4266 -7.0285
v 5.1552 10.9415 -7.0284
v 9.8614 -7.5876 -7.0284
v -6.8007 9.3494 -7.0283
v 6.0482 10.5236 -7.0283
v 12.3096 2.052 -7.0283
v -10.7644 3.8072 -7.0282
v -4.9888 10.5085 -7.0282
v 9.4348 -8.0911 -7.028
v 10.7917 -6.2479 -7.028
v -3.7629 -11.2421 -7.0279
v 11.061 -5.7955 -7.0278
v -10.0545 5.4432 -7.0277
v 11.0892 5.5571 -7.0277
v -8.0156 -8.4359 -7.0275
v 6.0757 -10.6934 -7.0275
v 8.0492 9.2177 -7.0275
v 10.152 7.0254 -7.0275
v -10.819 -3.8131 -7.0274
v -11.1765 -2.438 -7.0273
v -10.6238 4.1693 -7.0273
v 8.4467 8.8809 -7.0273
v 11.16 5.4121 -7.0273
v 11.7552 4.0657 -7.0272
v -10.2048 5.1359 -7.0269
v 4.6985 11.1192 -7.0268
v 11.0669 5.602 -7.0268
v 11.419 -5.0659 -7.0268
v -9.8637 -5.9753 -7.0267
v -2.7299 -11.5894 -7.0267
v 12.1029 2.9808 -7.0267
v -10.8033 3.6827 -7.0266
v 5.0018 11.0007 -7.0266
v 5.2754 -11.0771 -7.0266
v -11.3877 0.6513 -7.0264
v -6.5107 9.5583 -7.0264
v 2.5329 11.7044 -7.0264
v 8.8887 8.4696 -7.0263
v 12.3369 1.9205 -7.0263
v -2.266 11.5328 -7.0262
v 6.2272 10.436 -7.0261
v 11.7753 4.0121 -7.026
v 11.2466 -5.4193 -7.0259
v 12.5083 -0.1123 -7.0259
v -2.5729 11.4524 -7.0258
v 0.5726 11.8714 -7.0258
v 4.4542 11.2143 -7.0258
v 5.3149 10.8785 -7.0257
v 9.2215 -8.3196 -7.0257
v 12.2212 2.4714 -7.0256
v -4.0692 -11.1223 -7.0255
v 5.687 10.7002 -7.0255
v 7.7263 9.4685 -7.0255
v 9.8201 7.4528 -7.0255
v 12.0934 3.013 -7.0255
v 9.0559 8.3026 -7.0254
v 11.3381 5.0478 -7.0254
v -4.6483 10.675 -7.0253
v -9.5675 -6.472 -7.0252
v -4.4839 -10.9387 -7.0251
v 11.6785 -4.4442 -7.0251
v 11.3181 -5.272 -7.025
v -10.0369 5.4791 -7.0249
v -9.1059 -7.1461 -7.0249
v -4.3505 -11.0038 -7.0249
v 3.7913 -11.5972 -7.0249
v 10.0876 7.1141 -7.0249
v 11.0491 -5.8156 -7.0249
v -10.1994 -5.3311 -7.0248
v -4.3154 10.8377 -7.0248
v -6.9271 9.2444 -7.0247
v 12.1712 2.7098 -7.0247
v -0.613 -11.9936 -7.0246
v -11.2469 1.9168 -7.0243
v -9.9096 -5.898 -7.0243
v -7.6883 8.5782 -7.0243
v -4.4344 10.7796 -7.0243
v 1.7463 -11.9881 -7.0243
v 8.7937 -8.7478 -7.0243
v -1.6249 11.667 -7.0242
v -1.4557 -11.8852 -7.0242
v 3.9241 -11.5581 -7.0242
v 6.1131 -10.6749 -7.0242
v 4.6007 -11.3405 -7.0241
v -8.748 -7.6144 -7.024
v -3.3647 -11.3973 -7.024
v -2.2289 -11.7234 -7.0239
v 4.4155 -11.4109 -7.0239
v -10.7644 -3.9916 -7.0237
v -3.1597 11.2773 -7.0237
v 3.5906 11.4739 -7.0237
v -5.3188 -10.5121 -7.0236
v -10.0145 -5.7077 -7.0235
v -5.5242 -10.3904 -7.0234
v 7.2568 9.8038 -7.0233
v -9.8754 -5.9552 -7.0232
v -7.2604 8.9621 -7.0232
v 5.3742 10.8529 -7.0232
v -10.631 -4.3332 -7.0231
v -9.2058 -7.0057 -7.0231
v -5.8255 -10.2099 -7.0231
v 10.5193 -6.693 -7.023
v 12.3933 1.4945 -7.023
v -4.0965 -11.1115 -7.0229
v 11.8418 -4.0245 -7.0229
v -5.0647 -10.6543 -7.0228
v -3.6885 -11.2718 -7.0226
v 1.757 11.8027 -7.0226
v 6.9736 9.9922 -7.0226
v 10.6254 6.343 -7.0226
v -10.4793 -4.7215 -7.0225
v -9.5936 6.2449 -7.0225
v 10.4409 6.6196 -7.0225
v 12.0707 -3.2707 -7.0225
v -11.3516 1.1061 -7.0224
v -11.2393 -2.1358 -7.0224
v -6.0532 9.8847 -7.0224
v -5.1847 10.4078 -7.0224
v 12.0666 3.1041 -7.0224
v -10.9837 -3.2602 -7.0223
v 12.3532 1.8128 -7.0222
v -9.6974 6.071 -7.0221
v 7.4689 9.6524 -7.022
v -9.7431 5.9943 -7.0219
v 0.2627 11.8603 -7.0219
v 11.9192 -3.7787 -7.0219
v -10.4506 4.6119 -7.0218
v -6.2255 9.7619 -7.0218
v 3.6687 11.4506 -7.0218
v 11.3482 5.0268 -7.0218
v 11.8428 3.8373 -7.0218
v -9.7539 -6.159 -7.0217
v 6.3418 -10.5522 -7.0217
v 3.0958 -11.7695 -7.0216
v 6.8803 -10.2311 -7.0216
v -3.4939 11.1636 -7.0215
v 8.9484 8.4096 -7.0214
v -10.7718 -3.9709 -7.0212
v 9.702 -7.7758 -7.0211
v -10.2741 -5.1771 -7.021
v -6.6014 -9.6763 -7.021
v 11.6092 4.4364 -7.021
v 5.0203 -11.1763 -7.0208
v -7.1953 9.0171 -7.0207
v -4.5327 -10.9149 -7.0207
v -1.4506 11.7011 -7.0207
v 9.8413 7.4262 -7.0207
v -2.1977 -11.7298 -7.0206
v 6.5372 10.2526 -7.0206
v 6.6784 10.1691 -7.0206
v 12.1529 -2.9719 -7.0206
v -10.3009 -5.1227 -7.0205
v -7.8187 -8.6319 -7.0205
v -9.9192 5.6983 -7.0204
v 11.5015 4.7128 -7.0204
v -0.6474 11.8056 -7.0203
v 2.2216 11.745 -7.0203
v 2.3089 11.7342 -7.0203
v 2.4682 11.7145 -7.0203
v 3.7414 11.4287 -7.0203
v 6.6302 -10.3802 -7.0203
v 6.7577 10.1208 -7.0203
v -10.7906 3.7241 -7.0202
v 10.9239 -6.0253 -7.0202
v 12.1292 2.8896 -7.0202
v 11.4805 -4.9394 -7.0201
v -11.0957 -2.8213 -7.02
v -3.3336 -11.4087 -7.02
v 4.3694 -11.4248 -7.02
v 5.3413 10.8679 -7.02
v -2.1183 -11.7463 -7.0199
v -5.5615 10.1839 -7.0197
v -2.3945 11.505 -7.0197
v 0.2135 -12.0412 -7.0197
v -10.3091 4.9243 -7.0196
v -9.3333 -6.8278 -7.0196
v 5.99 10.5515 -7.0196
v 6.7566 -10.3044 -7.0196
v 12.4486 1.0503 -7.0196
v 12.4841 0.4911 -7.0196
v 9.6571 -7.8283 -7.0195
v 10.3298 6.775 -7.0195
v -9.0477 -7.2267 -7.0194
v 5.2365 -11.0919 -7.0194
v 5.5562 -10.9478 -7.0194
v 11.1836 5.3629 -7.0194
v 12.2843 -2.3525 -7.0193
v -10.1391 5.2691 -7.0192
v 10.1761 6.9899 -7.0192
v 10.8858 5.9061 -7.0192
v -2.0298 -11.7648 -7.0191
v -11.4076 -0.3393 -7.019
v 10.3262 -6.9642 -7.019
v 11.1642 -5.5857 -7.019
v -4.9565 10.5238 -7.0189
v 3.3846 11.5262 -7.0189
v -9.1971 6.8354 -7.0188
v 10.8063 6.0401 -7.0188
v -9.8362 5.8376 -7.0186
v 12.3368 -2.0979 -7.0185
v -9.8913 -5.9281 -7.0184
v 5.9016 -10.7779 -7.0184
v 12.446 -1.2549 -7.0184
v 2.8247 -11.8266 -7.0183
v 10.7487 6.1347 -7.0183
v 11.7787 -4.1882 -7.0183
v -11.1263 -2.672 -7.0182
v 4.612 11.153 -7.0181
v -10.539 4.3821 -7.018
v -10.4589 4.5901 -7.018
v -9.1375 -7.1001 -7.018
v -5.3268 10.3238 -7.018
v -3.9789 10.9738 -7.018
v 3.5314 11.4911 -7.018
v -1.181 11.7384 -7.0179
v 2.6162 -11.8703 -7.0179
v 3.0606 11.5939 -7.0179
v -4.6691 -10.8476 -7.0177
v -7.9035 -8.548 -7.0176
v 7.3547 -9.9168 -7.0176
v -5.4211 10.2676 -7.0175
v -11.1862 2.2061 -7.0173
v -3.0006 -11.5076 -7.0172
v 11.5908 4.4831 -7.0172
v 11.9189 3.5957 -7.0172
v -7.9589 -8.4919 -7.0171
v -6.351 -9.8554 -7.0171
v 4.2467 11.2779 -7.0171
v 5.1162 10.9555 -7.0171
v 12.3699 -1.8638 -7.0171
v 1.1479 11.8471 -7.0169
v -11.306 1.4673 -7.0168
v -10.9061 -3.5185 -7.0168
v -10.8802 -3.6057 -7.0168
v 4.1544 11.3053 -7.0168
v 7.6183 9.5453 -7.0168
v -4.8499 -10.759 -7.0167
v 12.3716 1.6654 -7.0167
v -4.5755 10.7104 -7.0166
v 7.3662 9.7253 -7.0166
v 12.1249 -3.0878 -7.0166
v 10.2567 -7.0601 -7.0165
v 11.9289 -3.745 -7.0164
v -5.4403 -10.439 -7.0161
v 4.63 -11.3287 -7.0161
v 4.9127 -11.217 -7.0161
v 8.8997 -8.6412 -7.0161
v -5.7158 10.0916 -7.016
v -11.3142 1.4016 -7.0159
v -5.2752 -10.5375 -7.0158
v 12.1464 2.8268 -7.0158
v -6.427 9.6173 -7.0157
v 11.6109 -4.6147 -7.0157
v 11.79 3.9733 -7.0157
v -10.5722 4.2994 -7.0155
v 3.2766 -11.7319 -7.0155
v 11.9377 3.5292 -7.0154
v 12.4761 -0.877 -7.0154
v 12.4631 0.935 -7.0153
v 10.96 5.781 -7.0152
v -9.3576 -6.7925 -7.0151
v -3.7581 11.0599 -7.0151
v -1.2995 11.7239 -7.0151
v 12.3624 -1.9232 -7.015
v -10.1247 -5.4814 -7.0149
v -9.8091 -6.0652 -7.0149
v -6.1452 -10.0018 -7.0149
v -5.6262 -10.3282 -7.0149
v -11.0978 2.6264 -7.0148
v 8.1525 9.1294 -7.0147
v -9.7699 -6.1316 -7.0146
v -3.1041 11.2934 -7.0145
v 6.465 10.2951 -7.0145
v 2.9266 11.6219 -7.0144
v 5.7853 10.6514 -7.0143
v -11.3303 1.2725 -7.0142
v -10.8849 3.4061 -7.0142
v -7.9865 8.2808 -7.0142
v 5.4702 -10.9888 -7.0141
v 7.5342 -9.7883 -7.0141
v -10.352 4.8335 -7.0139
v 10.7352 -6.3411 -7.0139
v 11.2836 5.1577 -7.0135
v -3.872 -11.1986 -7.0134
v -2.8982 -11.5379 -7.0134
v 10.3784 -6.8897 -7.0134
v -11.1081 -2.7603 -7.0133
v -0.4244 11.8317 -7.0133
v 3.4817 11.5056 -7.0133
v 3.8918 11.3825 -7.0133
v -9.1498 6.9 -7.0132
v -1.5424 -11.867 -7.0131
v 2.8754 11.6326 -7.0131
v -11.004 -3.1894 -7.013
v -0.4644 11.828 -7.013
v 7.2912 9.7785 -7.0129
v 11.8276 -4.0596 -7.0129
v -11.417 -0.0622 -7.0128
v -9.2482 6.7621 -7.0128
v 1.5663 11.8259 -7.0128
v 12.2614 2.2761 -7.0127
v -9.702 -6.2449 -7.0126
v -0.561 11.816 -7.0126
v 4.0345 -11.524 -7.0126
v 12.4667 -1.0875 -7.0126
v -8.6991 -7.6712 -7.0125
v 0.5744 -12.0539 -7.0125
v -10.9752 3.1031 -7.0122
v 6.4382 10.3109 -7.0122
v 11.3998 4.9203 -7.0121
v 12.0251 -3.4216 -7.012
v -9.269 -6.9164 -7.0119
v 5.6876 -10.8824 -7.0118
v -10.2456 5.0508 -7.0117
v -7.952 8.3151 -7.0116
v -1.6988 -11.834 -7.0116
v 1.507 11.8319 -7.0116
v 7.4361 -9.8587 -7.0116
v -10.5643 -4.5021 -7.0115
v -3.4348 11.1861 -7.0115
v -7.9275 -8.5229 -7.0114
v -10.3422 -5.0366 -7.0113
v 9.701 7.5927 -7.0113
v -5.5175 10.2097 -7.0112
v 4.8058 11.0764 -7.0111
v 10.9477 5.8013 -7.011
v 10.8431 -6.1599 -7.0108
v -4.399 -10.9793 -7.0107
v 1.9683 -11.9594 -7.0107
v 3.6301 -11.6441 -7.0105
v -10.9974 3.0282 -7.0104
v -7.8801 -8.5694 -7.0104
v 8.1884 9.0987 -7.0104
v -4.7334 10.6324 -7.0103
v -11.3179 -1.5517 -7.0101
v 10.4088 6.6634 -7.0098
v 11.7985 3.9506 -7.0098
v 11.3659 -5.1729 -7.0097
v 5.547 10.7678 -7.0096
v -7.0948 -9.2842 -7.0095
v 11.2755 -5.3571 -7.0095
v -10.6852 -4.1913 -7.0094
v -10.6545 4.0864 -7.0093
v -1.8955 11.6092 -7.0093
v -0.9141 -11.9548 -7.0093
v 12.2466 -2.529 -7.0093
v 11.7159 4.1618 -7.0091
v 5.5885 10.7468 -7.0085
v 12.0461 3.1672 -7.0084
v 3.8036 11.4094 -7.0082
v 9.7351 7.5518 -7.0082
v -11.2157 2.0637 -7.008
v -5.3868 10.2876 -7.008
v -2.6546 -11.6103 -7.008
v -6.3664 9.6602 -7.0079
v -3.5566 -11.321 -7.0079
v -2.7744 11.3912 -7.0078
v 4.5649 11.1703 -7.0077
v 10.8286 6.0005 -7.0075
v 6.5531 -10.4255 -7.0074
v 11.3886 4.9427 -7.0074
v -8.6046 -7.7826 -7.0072
v -10.6747 4.036 -7.0071
v 11.7032 -4.377 -7.0071
v -7.1458 -9.2414 -7.007
v 2.7284 -11.8464 -7.007
v 6.628 10.1974 -7.007
v -9.7848 5.9218 -7.0066
v -2.5733 -11.6345 -7.0064
v 7.4002 -9.8836 -7.0057
v -11.2014 -2.3136 -7.0056
v 4.6701 -11.3124 -7.0054
v -10.6509 -4.2799 -7.0053
v 3.6984 -11.624 -7.0053
v -10.2335 -5.2579 -7.0051
v -9.8089 5.882 -7.005
v -3.6304 -11.2926 -7.0049
v -4.6077 -10.8769 -7.0047
v -4.516 10.7385 -7.0046
v 11.3833 -5.1364 -7.0044
v 6.5332 -10.4371 -7.0043
v -9.4548 -0.0916 -6.7924
v -9.4538 -0.0678 -6.7924
v -9.4514 -0.1694 -6.7924
v -9.4405 -0.4184 -6.7924
v -9.3455 1.3204 -6.7924
v -9.3114 -1.7629 -6.7924
v -9.3114 1.5796 -6.7924
v -9.3028 -1.828 -6.7924
v -9.3028 1.6447 -6.7924
v -9.2859 -1.9041 -6.7924
v -9.232 -2.1474 -6.7924
v -9.1892 2.157 -6.7924
v -9.1848 2.177 -6.7924
v -9.1353 -2.5836 -6.7924
v -9.1309 2.4203 -6.7924
v -9.114 -2.6797 -6.7924
v -9.114 2.4964 -6.7924
v -9.0906 -2.754 -6.7924
v -9.0881 2.5785 -6.7924
v -9.0156 -2.9917 -6.7924
v -8.9661 2.9655 -6.7924
v -8.8912 -3.3866 -6.7924
v -8.8517 -3.5118 -6.7924
v -8.8219 -3.5837 -6.7924
v -8.7265 -3.814 -6.7924
v -8.5806 -4.1661 -6.7924
v -8.5178 -4.3177 -6.7924
v -8.5066 -4.3393 -6.7924
v -8.4818 -4.3868 -6.7924
v -8.3667 -4.6079 -6.7924
v -8.266 4.6181 -6.7924
v -8.2059 -4.917 -6.7924
v -8.1509 4.8392 -6.7924
v -8.115 -5.0916 -6.7924
v -8.115 4.9083 -6.7924
v -8.1 4.9318 -6.7924
v -8.0731 -5.1573 -6.7924
v -7.9392 -5.3675 -6.7924
v -7.9036 5.2402 -6.7924
v -7.8221 5.3681 -6.7924
v -7.7697 -5.6337 -6.7924
v -7.6882 5.5783 -6.7924
v -7.6602 -5.8054 -6.7924
v -7.6463 -5.8273 -6.7924
v -7.6463 5.644 -6.7924
v -7.5989 -5.8891 -6.7924
v -7.575 5.737 -6.7924
v -7.4471 -6.0868 -6.7924
v -7.4267 5.9302 -6.7924
v -7.2749 -6.3113 -6.7924
v -7.1152 -6.5194 -6.7924
v -7.0626 -6.5768 -6.7924
v -6.8942 -6.7606 -6.7924
v -6.7468 6.7381 -6.7924
v -6.7252 -6.945 -6.7924
v -6.5784 6.9219 -6.7924
v -6.5478 6.9553 -6.7924
v -6.5258 -7.1626 -6.7924
v -6.5258 6.9793 -6.7924
v -6.4684 -7.2152 -6.7924
v -6.3082 7.1787 -6.7924
v -6.2846 -7.3836 -6.7924
v -6.1244 -7.5304 -6.7924
v -5.8826 -7.752 -6.7924
v -5.8208 -7.7994 -6.7924
v -5.6231 -7.9512 -6.7924
v -5.4767 -8.0635 -6.7924
v -5.45 7.9006 -6.7924
v -5.2523 8.0524 -6.7924
v -5.1905 -8.2831 -6.7924
v -5.1905 8.0998 -6.7924
v -5.1686 8.1138 -6.7924
v -5.1581 -8.3037 -6.7924
v -5.1248 -8.325 -6.7924
v -4.9969 8.2232 -6.7924
v -4.9146 -8.4589 -6.7924
v -4.7306 8.3927 -6.7924
v -4.5204 8.5266 -6.7924
v -4.4547 8.5685 -6.7924
v -4.4308 8.5809 -6.7924
v -4.2801 8.6594 -6.7924
v -4.059 -8.9578 -6.7924
v -3.9711 8.8202 -6.7924
v -3.75 8.9353 -6.7924
v -3.7026 -9.1433 -6.7924
v -3.7025 8.9601 -6.7924
v -3.6809 -9.1546 -6.7924
v -3.6809 8.9713 -6.7924
v -3.609 -9.1844 -6.7924
v -3.5293 9.0341 -6.7924
v -3.3787 -9.2798 -6.7924
v -3.2991 -9.3128 -6.7924
v -2.875 -9.4885 -6.7924
v -2.8007 -9.5119 -6.7924
v -2.563 -9.5869 -6.7924
v -2.512 -9.6029 -6.7924
v -2.3549 9.4691 -6.7924
v -2.1172 9.5441 -6.7924
v -2.0662 9.5602 -6.7924
v -2.0429 9.5675 -6.7924
v -1.9468 9.5888 -6.7924
v -1.5106 9.6855 -6.7924
v -1.2673 9.7394 -6.7924
v -1.1912 -9.9396 -6.7924
v -1.1912 9.7563 -6.7924
v -1.1261 9.7649 -6.7924
v -1.114 -9.9497 -6.7924
v -0.8669 -9.9823 -6.7924
v -0.6506 9.8275 -6.7924
v -0.4035 9.8601 -6.7924
v -0.3263 -10.0535 -6.7924
v -0.3263 9.8702 -6.7924
v -0.2935 -10.0549 -6.7924
v -0.2935 9.8716 -6.7924
v -0.2485 -10.0569 -6.7924
v 0.0004 -10.0678 -6.7924
v 0.2183 9.894 -6.7924
v 0.4673 9.9049 -6.7924
v 0.5451 -10.0916 -6.7924
v 0.5451 9.9083 -6.7924
v 0.5688 -10.0906 -6.7924
v 0.5689 9.9073 -6.7924
v 0.6229 -10.0882 -6.7924
v 0.8719 -10.0773 -6.7924
v 1.9572 9.799 -6.7924
v 2.2164 9.7649 -6.7924
v 2.2815 9.7563 -6.7924
v 2.3984 9.7304 -6.7924
v 2.7938 9.6427 -6.7924
v 2.8138 9.6383 -6.7924
v 3.0371 -9.7721 -6.7924
v 3.0571 9.5844 -6.7924
v 3.1332 -9.7508 -6.7924
v 3.1332 9.5675 -6.7924
v 3.2075 -9.7274 -6.7924
v 3.4452 -9.6524 -6.7924
v 3.6023 9.4196 -6.7924
v 3.6533 9.4036 -6.7924
v 3.891 9.3286 -6.7924
v 3.9334 9.3153 -6.7924
v 3.9653 9.3052 -6.7924
v 4.3894 9.1295 -6.7924
v 4.469 9.0965 -6.7924
v 4.6196 -9.2174 -6.7924
v 4.6993 9.0011 -6.7924
v 4.7513 -9.1628 -6.7924
v 4.7514 8.9795 -6.7924
v 4.7712 -9.1546 -6.7924
v 4.7712 8.9713 -6.7924
v 4.8403 -9.1186 -6.7924
v 5.0614 -9.0035 -6.7924
v 5.1493 8.7745 -6.7924
v 5.2549 8.7195 -6.7924
v 5.3704 -8.8427 -6.7924
v 5.476 8.6044 -6.7924
v 5.545 -8.7518 -6.7924
v 5.5451 8.5685 -6.7924
v 5.5686 -8.7367 -6.7924
v 5.5686 8.5536 -6.7924
v 5.6107 -8.7099 -6.7924
v 5.8209 -8.576 -6.7924
v 5.877 8.3571 -6.7924
v 6.7134 7.7679 -6.7924
v 6.7648 -7.9117 -6.7924
v 6.9111 7.6161 -6.7924
v 6.9333 7.599 -6.7924
v 6.9334 -7.7823 -6.7924
v 6.9729 -7.752 -6.7924
v 6.9729 7.5687 -6.7924
v 7.0303 -7.6994 -6.7924
v 7.2141 -7.531 -6.7924
v 7.2147 7.3471 -6.7924
v 7.3985 -7.362 -6.7924
v 7.6161 -7.1626 -6.7924
v 7.6687 -7.1052 -6.7924
v 7.8371 -6.9214 -6.7924
v 7.9839 -6.7612 -6.7924
v 7.9845 6.5773 -6.7924
v 8.1529 6.3935 -6.7924
v 8.2055 -6.5194 -6.7924
v 8.2055 6.3361 -6.7924
v 8.2529 -6.4576 -6.7924
v 8.3652 6.128 -6.7924
v 8.4047 -6.2599 -6.7924
v 8.517 -6.1135 -6.7924
v 8.7366 -5.8273 -6.7924
v 8.7488 -5.8082 -6.7924
v 8.7785 -5.7616 -6.7924
v 8.9124 -5.5514 -6.7924
v 9.0295 5.1841 -6.7924
v 9.1634 4.9739 -6.7924
v 9.2053 4.9082 -6.7924
v 9.2962 4.7336 -6.7924
v 9.4112 -4.6958 -6.7924
v 9.457 4.4246 -6.7924
v 9.5721 4.2035 -6.7924
v 9.5968 -4.3393 -6.7924
v 9.6081 -4.3177 -6.7924
v 9.6081 4.1344 -6.7924
v 9.6163 4.1145 -6.7924
v 9.6379 -4.2458 -6.7924
v 9.6709 3.9828 -6.7924
v 9.7333 -4.0155 -6.7924
v 9.7663 -3.9359 -6.7924
v 9.8168 3.6307 -6.7924
v 9.9122 3.4004 -6.7924
v 9.942 -3.5118 -6.7924
v 9.942 3.3285 -6.7924
v 9.952 3.2967 -6.7924
v 9.9654 -3.4375 -6.7924
v 9.9815 3.2033 -6.7924
v 10.0404 -3.1998 -6.7924
v 10.0564 -3.1488 -6.7924
v 10.1059 2.8084 -6.7924
v 10.1809 2.5707 -6.7924
v 10.2043 2.4964 -6.7924
v 10.2256 2.4003 -6.7924
v 10.3931 -1.828 -6.7924
v 10.4017 -1.7629 -6.7924
v 10.4358 -1.5037 -6.7924
v 10.4643 1.1041 -6.7924
v 10.4969 0.857 -6.7924
v 10.507 -0.9631 -6.7924
v 10.507 0.7798 -6.7924
v 10.5083 0.7491 -6.7924
v 10.5084 -0.9303 -6.7924
v 10.5104 -0.8853 -6.7924
v 10.5213 -0.6363 -6.7924
v 10.5308 0.2351 -6.7924
v 10.5417 -0.0138 -6.7924
v 10.5441 -0.0679 -6.7924
v 10.5451 -0.0916 -6.7924
v -9.431 0.453 -6.7923
v -9.4201 0.702 -6.7923
v -9.4181 -0.9303 -6.7923
v -9.4181 0.747 -6.7923
v -9.4167 -0.9631 -6.7923
v -9.4167 0.7798 -6.7923
v -9.4066 -1.0403 -6.7923
v -9.374 -1.2874 -6.7923
v -8.9501 3.0165 -6.7923
v -8.8751 3.2542 -6.7923
v -8.8517 3.3285 -6.7923
v -8.8209 3.4028 -6.7923
v -8.676 3.7526 -6.7923
v -8.643 3.8322 -6.7923
v -8.5476 4.0625 -6.7923
v -8.526 4.1146 -6.7923
v -8.5178 4.1344 -6.7923
v -8.321 4.5125 -6.7923
v -7.3144 6.0766 -6.7923
v -7.1626 6.2743 -6.7923
v -7.1152 6.3361 -6.7923
v -6.8936 6.5779 -6.7923
v -6.1238 7.3476 -6.7923
v -5.94 7.5161 -6.7923
v -5.8826 7.5687 -6.7923
v -5.6745 7.7284 -6.7923
v -4.7866 -8.5404 -6.7923
v -4.4548 -8.7518 -6.7923
v -4.3857 -8.7877 -6.7923
v -4.1646 -8.9028 -6.7923
v -3.1772 9.18 -6.7923
v -2.9469 9.2754 -6.7923
v -2.875 9.3052 -6.7923
v -2.8002 9.3288 -6.7923
v -2.7498 9.3447 -6.7923
v -2.0663 -9.7434 -6.7923
v -2.0429 -9.7508 -6.7923
v -1.9668 -9.7677 -6.7923
v -1.7235 -9.8216 -6.7923
v -1.7035 -9.826 -6.7923
v 1.0898 9.8845 -6.7923
v 1.276 9.8764 -6.7923
v 1.3388 9.8736 -6.7923
v 1.3838 -10.0549 -6.7923
v 1.3838 9.8716 -6.7923
v 1.4166 -10.0535 -6.7923
v 1.4166 9.8702 -6.7923
v 1.4582 9.8647 -6.7923
v 1.4938 -10.0434 -6.7923
v 1.741 -10.0108 -6.7923
v 2.2164 -9.9482 -6.7923
v 2.258 -9.9427 -6.7923
v 2.2815 -9.9396 -6.7923
v 2.3576 -9.9227 -6.7923
v 2.4216 -9.9085 -6.7923
v 2.6009 -9.8688 -6.7923
v 3.8401 -9.528 -6.7923
v 3.9653 -9.4885 -6.7923
v 4.0372 -9.4587 -6.7923
v 4.2675 -9.3633 -6.7923
v 6.0049 8.2756 -6.7923
v 6.0872 -8.4065 -6.7923
v 6.2151 8.1417 -6.7923
v 6.2808 -8.2831 -6.7923
v 6.2808 8.0998 -6.7923
v 6.3005 8.0847 -6.7923
v 6.3426 -8.2357 -6.7923
v 6.5403 -8.0839 -6.7923
v 6.567 7.8802 -6.7923
v 7.3749 7.2004 -6.7923
v 7.5587 7.0319 -6.7923
v 7.6161 6.9793 -6.7923
v 7.8155 6.7617 -6.7923
v 8.5374 5.9035 -6.7923
v 8.6892 5.7058 -6.7923
v 8.7366 5.644 -6.7923
v 8.773 5.5869 -6.7923
v 8.86 5.4504 -6.7923
v 8.9939 -5.4234 -6.7923
v 9.1637 -5.1568 -6.7923
v 9.2053 -5.0915 -6.7923
v 9.2412 -5.0224 -6.7923
v 9.3563 -4.8013 -6.7923
v 10.2043 -2.6797 -6.7923
v 10.2212 -2.6036 -6.7923
v 10.2751 -2.3603 -6.7923
v 10.2795 -2.3403 -6.7923
v 10.3223 1.9641 -6.7923
v 10.3762 1.7208 -6.7923
v 10.3857 1.678 -6.7923
v 10.3931 1.6447 -6.7923
v 10.4017 1.5796 -6.7923
v -2.371 -11.7306 -6.7724
v -6.8253 -9.5612 -6.7712
v -8.9244 -7.4621 -6.7704
v -6.8058 -9.5751 -6.7703
v -8.2495 -8.2528 -6.7702
v 1.5621 -12.0474 -6.7701
v 5.3442 -11.0891 -6.77
v -6.864 -9.5284 -6.7697
v -7.5534 -8.9445 -6.7695
v 1.536 -12.0506 -6.7693
v -6.0418 -10.1206 -6.7689
v -8.9539 -7.4208 -6.7687
v -8.2834 -8.2189 -6.7687
v -9.5846 6.3308 -6.7686
v -7.5821 -8.9202 -6.7686
v 5.2843 10.9292 -6.7684
v -11.4152 -1.0479 -6.7682
v -11.0739 2.9 -6.7682
v -2.4006 -11.7244 -6.7682
v 5.3654 -11.0808 -6.7682
v -6.0595 -10.108 -6.7681
v 11.9022 3.78 -6.768
v -11.319 1.6595 -6.7679
v -10.03 5.5755 -6.7679
v -8.3006 -8.1986 -6.7679
v -11.3163 1.6817 -6.7678
v -6.0181 -10.1375 -6.7678
v -5.2218 -10.612 -6.7678
v -5.008 -10.7225 -6.7678
v 6.2117 -10.667 -6.7678
v 11.9094 3.7559 -6.7678
v 1.4852 -12.0527 -6.7677
v 6.2107 -10.6675 -6.7676
v 11.1202 -5.7589 -6.7676
v 11.565 4.6498 -6.7676
v 6.3193 10.4244 -6.7675
v 8.8088 8.6005 -6.7675
v -10.0206 -5.7779 -6.7674
v -10.0084 -5.8029 -6.7674
v -7.6181 -8.8842 -6.7674
v -4.9834 -10.7345 -6.7674
v -11.2971 -2.0188 -6.7673
v -10.0854 -5.6454 -6.7673
v -9.9742 -5.8603 -6.7673
v 6.9791 -10.2145 -6.7673
v 12.2259 -2.8086 -6.7673
v -1.3873 -11.9332 -6.7672
v 3.4222 -11.7388 -6.7672
v 11.1696 5.4745 -6.7672
v 11.9263 3.6991 -6.7672
v 11.9302 -3.8693 -6.7672
v -9.4575 -6.7154 -6.7671
v 10.0443 7.2374 -6.7671
v 10.0483 7.2317 -6.7671
v 11.0477 5.7051 -6.7671
v -3.2345 11.2928 -6.767
v -11.2966 1.8394 -6.7669
v -5.1019 10.4933 -6.7669
v -4.1533 10.945 -6.7669
v -11.0876 2.8541 -6.7668
v -10.8872 3.5272 -6.7668
v -10.0084 5.6196 -6.7668
v -3.9093 11.0402 -6.7668
v 6.2564 -10.6452 -6.7668
v 10.6137 6.4335 -6.7668
v -10.1237 -5.5671 -6.7667
v -9.5007 -6.6549 -6.7667
v 10.0147 7.2788 -6.7667
v 10.591 6.4716 -6.7667
v -5.7631 -10.2894 -6.7666
v -4.9303 -10.7605 -6.7666
v -3.3023 11.2726 -6.7666
v -3.0788 -11.5225 -6.7666
v 2.6153 11.7247 -6.7666
v 4.2449 -11.4999 -6.7666
v 12.4654 1.2099 -6.7666
v 7.2408 9.8596 -6.7665
v 10.6117 -6.6201 -6.7665
v 11.8948 -3.9882 -6.7665
v -10.9634 -3.4546 -6.7664
v -9.5267 -6.6112 -6.7664
v -6.7373 9.4407 -6.7664
v -3.8359 11.0689 -6.7664
v -1.9416 -11.8206 -6.7664
v -10.7685 -4.0804 -6.7663
v -5.9744 9.9803 -6.7663
v -4.3694 10.8514 -6.7663
v -3.9945 -11.1903 -6.7663
v -3.3511 11.2581 -6.7663
v -0.4457 -12.0506 -6.7663
v 3.1439 11.6138 -6.7663
v 3.4909 -11.7244 -6.7663
v 4.0697 11.3688 -6.7663
v 6.9048 10.0755 -6.7663
v 8.7084 8.7009 -6.7663
v 10.4981 6.6017 -6.7663
v -10.5471 -4.6476 -6.7662
v -10.1237 5.3838 -6.7662
v -8.3163 -8.1801 -6.7662
v 6.0203 -10.7606 -6.7662
v 12.0054 3.4336 -6.7662
v -10.8627 3.6095 -6.7661
v 5.4876 10.8378 -6.7661
v 9.5076 7.8775 -6.7661
v 10.7133 6.2664 -6.7661
v 11.4818 4.836 -6.7661
v -11.1844 -2.5756 -6.766
v -11.0937 2.8252 -6.766
v -9.6681 -6.3739 -6.766
v -3.4443 -11.405 -6.766
v 5.0772 -11.1933 -6.766
v 5.921 10.6259 -6.766
v 12.231 2.601 -6.766
v -11.4138 -1.0825 -6.7659
v -10.5559 4.4418 -6.7659
v -10.5254 4.5199 -6.7659
v -9.575 -6.5302 -6.7659
v -5.7111 -10.3204 -6.7659
v -1.8249 -11.8451 -6.7659
v 5.1584 -11.1616 -6.7659
v 8.6724 8.7369 -6.7659
v 11.2633 5.2829 -6.7659
v 12.0311 -3.5304 -6.7659
v -10.8515 3.647 -6.7658
v -5.1661 -10.6452 -6.7658
v 1.8357 11.8299 -6.7658
v 3.9869 11.3934 -6.7658
v 11.2428 -5.5081 -6.7658
v 11.582 -4.7897 -6.7658
v -10.421 4.7756 -6.7657
v -10.414 -4.9733 -6.7657
v -9.9823 5.6633 -6.7657
v -6.1139 -10.0691 -6.7657
v -5.0246 10.5311 -6.7657
v -4.336 -11.051 -6.7657
v -4.0675 10.9785 -6.7657
v -3.5705 11.1725 -6.7657
v -2.8977 11.3931 -6.7657
v -0.953 11.804 -6.7657
v 3.5415 -11.7093 -6.7657
v 4.1505 -11.528 -6.7657
v 4.938 11.0643 -6.7657
v 6.1964 10.4912 -6.7657
v 6.3019 -10.6181 -6.7657
v 6.3788 10.389 -6.7657
v 8.6929 -8.8997 -6.7657
v 9.9097 7.4027 -6.7657
v 10.19 -7.2166 -6.7657
v 11.6106 -4.7165 -6.7657
v 11.7019 4.2992 -6.7657
v -6.6968 -9.6529 -6.7656
v 11.6846 -4.5268 -6.7656
v -11.2068 2.2855 -6.7655
v 9.4066 7.9967 -6.7655
v -9.0144 -7.336 -6.7654
v -6.9576 -9.4492 -6.7654
v 7.1498 9.9246 -6.7654
v 8.6724 -8.9202 -6.7654
v 9.3869 8.02 -6.7654
v 12.4623 -1.4179 -6.7654
v -10.444 4.7286 -6.7653
v -8.8127 -7.594 -6.7653
v 8.6204 8.781 -6.7653
v 9.3737 8.0356 -6.7653
v -11.4111 0.9212 -6.7652
v -10.459 4.6901 -6.765
v -6.8944 9.3193 -6.765
v -4.8447 10.619 -6.765
v 2.0035 11.809 -6.765
v -11.0876 -3.0374 -6.7649
v -5.1348 -10.6605 -6.7648
v 7.1084 9.9542 -6.7648
v 8.6335 -8.9531 -6.7648
v 9.2559 8.1534 -6.7648
v -9.3428 6.6928 -6.7647
v -4.2751 -11.0808 -6.7647
v -11.4138 0.8992 -6.7646
v -10.444 -4.9119 -6.7646
v -7.5375 8.7747 -6.7646
v 6.0946 10.541 -6.7646
v 7.8446 -9.6119 -6.7646
v 7.8741 -9.5908 -6.7646
v 7.9156 -9.5612 -6.7646
v 8.0712 -9.4294 -6.7646
v 8.554 8.8372 -6.7646
v -11.4113 -1.103 -6.7645
v -9.4711 6.5131 -6.7645
v 6.3002 10.4358 -6.7645
v 10.1332 -7.2962 -6.7645
v -9.5156 6.4467 -6.7644
v -9.5007 6.4716 -6.7644
v -5.1203 10.4843 -6.7644
v -0.7835 11.8252 -6.7644
v 2.9168 -11.8448 -6.7644
v 2.5202 -11.9279 -6.7643
v 5.4098 -11.0591 -6.7643
v 7.0622 9.9817 -6.7643
v -9.0373 7.1207 -6.7642
v -8.1392 -8.3631 -6.7642
v -4.2439 -11.093 -6.7642
v 4.323 11.2933 -6.7642
v 10.4916 -6.7941 -6.7641
v -10.4587 -4.8742 -6.7639
v -10.8905 -3.6994 -6.7638
v -0.4963 -12.0443 -6.7637
v 2.7392 11.6987 -6.7637
v 4.516 -11.4123 -6.7637
v -11.1109 2.7428 -6.7636
v 6.4546 -10.5271 -6.7636
v 7.0646 -10.1636 -6.7636
v 11.6035 4.5514 -6.7636
v 2.4696 -11.9342 -6.7635
v 9.2294 8.1799 -6.7635
v -10.7854 3.8537 -6.7634
v 5.3179 -11.0993 -6.7634
v 12.2198 -2.8376 -6.7634
v -10.2017 -5.4075 -6.7633
v -5.7998 10.0843 -6.7633
v -11.4075 0.9498 -6.7632
v -10.786 3.8522 -6.7632
v -11.0981 -2.9874 -6.7631
v 11.0497 -5.8851 -6.7631
v 11.4848 -5.0131 -6.7631
v -10.4626 -4.8643 -6.763
v -9.8916 5.8157 -6.763
v -2.5352 11.501 -6.7629
v -7.0237 9.2098 -6.7628
v -6.7837 9.4076 -6.7626
v -8.9244 7.2788 -6.7625
v 12.1383 -3.1703 -6.7625
v 11.8949 3.8046 -6.7624
v -8.8946 7.314 -6.7622
v -7.5821 8.7369 -6.7621
v 10.0147 -7.4621 -6.762
v -6.1667 9.8481 -6.7619
v 12.3567 -2.1846 -6.7619
v -11.4245 -0.8251 -6.7618
v -5.8775 -10.2213 -6.7618
v -4.4259 10.8238 -6.7618
v -7.7867 -8.7156 -6.7617
v 7.1084 -10.1375 -6.7617
v 10.2765 6.9121 -6.7617
v -4.2275 10.9161 -6.7616
v -2.7928 -11.6076 -6.7616
v 7.6191 -9.7729 -6.7616
v 8.5164 8.8691 -6.7616
v 9.3931 -8.196 -6.7616
v 12.3305 2.1263 -6.7615
v -11.2911 -2.0667 -6.7614
v -10.5184 4.5381 -6.7614
v -1.5466 11.7201 -6.7614
v 4.4414 11.2581 -6.7614
v 6.9327 10.0589 -6.7614
v 9.9817 -7.5011 -6.7614
v -10.0309 -5.757 -6.7613
v -3.1551 -11.4998 -6.7613
v -7.426 -9.0524 -6.7612
v 7.8069 9.4555 -6.7612
v 10.591 -6.6549 -6.7612
v -5.6296 10.1857 -6.7611
v -2.4496 -11.7098 -6.7611
v 5.8217 -10.8577 -6.7611
v 7.3283 -9.9805 -6.7611
v -4.7402 -10.8534 -6.761
v -0.2413 -12.0591 -6.7609
v 9.3737 -8.2189 -6.7608
v -2.2136 11.5803 -6.7607
v 2.5703 11.7341 -6.7607
v -11.2911 1.8834 -6.7606
v -11.1131 -2.9156 -6.7606
v -10.7452 3.9567 -6.7606
v -8.4157 7.8794 -6.7606
v 6.4322 -10.5404 -6.7606
v -10.0983 5.4357 -6.7605
v 7.8755 9.4065 -6.7605
v 12.3394 2.0837 -6.7605
v -10.9896 3.1832 -6.7604
v -10.6332 -4.4271 -6.7604
v -9.1366 6.9816 -6.7604
v -5.2788 10.3947 -6.7604
v -11.4266 -0.7716 -6.7602
v -1.4299 -11.9279 -6.7602
v 6.0725 10.5518 -6.7602
v -8.2834 8.0356 -6.7601
v 2.2637 -11.9599 -6.7601
v 5.1768 10.9711 -6.7601
v 7.9156 9.3779 -6.7601
v 11.1745 -5.6479 -6.7601
v -8.2472 8.0718 -6.76
v -2.4572 -11.7075 -6.76
v 4.8282 -11.2904 -6.76
v 7.2751 -10.0185 -6.76
v 12.2561 -2.6643 -6.76
v -8.2105 8.1085 -6.7599
v -2.0247 11.6199 -6.7599
v 11.5529 4.6809 -6.7599
v -6.0181 9.9542 -6.7598
v 7.9547 9.3448 -6.7597
v 9.8899 -7.6094 -6.7597
v -6.1849 9.8352 -6.7595
v 10.8225 -6.2664 -6.7595
v 11.0987 -5.8029 -6.7595
v 9.3375 -8.2551 -6.7594
v -11.4223 0.6945 -6.7593
v -9.6056 6.2955 -6.7592
v -6.8253 9.3779 -6.7592
v -3.7763 -11.2755 -6.7592
v -3.542 11.1836 -6.7592
v 10.6959 -6.4788 -6.759
v -8.7919 -7.6185 -6.7589
v -8.0417 -8.4606 -6.7589
v -10.6574 4.1819 -6.7587
v 8.0714 9.2459 -6.7586
v 12.1375 2.9899 -6.7586
v 6.8021 -10.32 -6.7585
v -4.2751 10.8975 -6.7583
v -11.2118 -2.4451 -6.7582
v 4.711 11.1529 -6.7582
v 7.1862 -10.082 -6.7582
v -5.1661 10.4619 -6.7581
v -11.4243 0.6453 -6.758
v -11.0045 -3.3164 -6.758
v -6.9819 9.2453 -6.758
v 11.4519 -5.0804 -6.758
v -10.2369 5.1522 -6.7579
v -3.3989 -11.4228 -6.7578
v 11.1212 5.5735 -6.7578
v 6.2564 10.4619 -6.7575
v 11.8092 4.0241 -6.7574
v -9.8953 -5.9927 -6.7573
v -11.4309 -0.6688 -6.7572
v -11.2841 -2.1003 -6.7572
v 0.5725 11.9072 -6.7572
v -6.5326 9.5869 -6.7571
v 12.0398 3.3181 -6.757
v -6.6581 -9.6805 -6.7569
v -11.4262 0.599 -6.7568
v 0.5451 11.9083 -6.7568
v 12.3725 1.9257 -6.7568
v -10.8046 3.8046 -6.7567
v 0.5964 11.9062 -6.7567
v 9.5065 -8.0621 -6.7567
v 11.0987 5.6196 -6.7567
v 11.783 4.0913 -6.7567
v 12.5451 -0.0918 -6.7566
v 3.9006 -11.6024 -6.7565
v 0.5212 11.9073 -6.7564
v 5.7026 10.7327 -6.7564
v 11.3706 5.0634 -6.7564
v 12.543 -0.143 -6.7564
v -4.6635 10.7076 -6.7563
v -4.4988 -10.9714 -6.7563
v 10.1807 7.0463 -6.7562
v 11.3505 -5.2879 -6.7559
v -1.2258 -11.9534 -6.7557
v 5.4116 10.8749 -6.7556
v 9.8479 7.4757 -6.7556
v 5.329 10.9117 -6.7555
v 10.7346 -6.4139 -6.7555
v -11.3321 -1.7379 -6.7554
v -10.7934 -4.0167 -6.7554
v -2.5978 11.4824 -6.7553
v 3.8014 -11.6319 -6.7552
v 9.8817 7.4358 -6.7552
v 7.7481 9.4974 -6.7551
v -4.0834 -11.1556 -6.755
v 1.7402 -12.0251 -6.755
v 3.2895 11.5833 -6.755
v 12.5398 -0.2206 -6.755
v 12.5398 0.0373 -6.755
v -1.6313 11.7024 -6.7548
v 11.278 -5.4361 -6.7548
v 12.4786 1.1034 -6.7548
v 10.1163 7.1365 -6.7547
v 4.4414 -11.4414 -6.7545
v 12.3814 1.8834 -6.7545
v -11.4302 0.5027 -6.7543
v -6.949 9.2732 -6.7543
v -4.3291 10.8711 -6.7543
v 3.5997 11.5087 -6.7543
v 4.6128 -11.3745 -6.7543
v 12.1191 3.0514 -6.7543
v -9.5981 -6.4915 -6.7542
v -9.1352 -7.1669 -6.7542
v -2.7163 -11.6304 -6.7541
v 12.5366 0.114 -6.7541
v -10.069 5.4957 -6.754
v 2.5202 11.7446 -6.754
v 11.7118 -4.4571 -6.7539
v 8.8181 -8.7745 -6.7538
v 11.0811 -5.8325 -6.7538
v -9.2351 -7.0269 -6.7535
v -7.7278 8.5912 -6.7534
v 0.3392 11.8998 -6.7534
v -10.2333 -5.3428 -6.7533
v -11.2805 1.9338 -6.7532
v -10.6649 -4.3458 -6.7532
v 6.1297 -10.7071 -6.7531
v -7.3012 -9.1581 -6.753
v -5.202 10.4405 -6.753
v -5.3363 -10.5438 -6.7529
v 11.5343 -4.9119 -6.7527
v -11.3883 -1.2872 -6.7523
v -4.6068 10.7353 -6.7522
v 10.4711 6.6395 -6.7521
v 7.49 9.6818 -6.752
v 11.8761 -4.036 -6.752
v -9.7741 6.0129 -6.7519
v -10.0467 -5.7245 -6.7518
v 10.5498 -6.7126 -6.7518
v -1.4804 -11.9173 -6.7517
v 12.3878 1.8322 -6.7517
v -10.8193 -3.9384 -6.7516
v -4.1108 -11.1449 -6.7515
v -5.8452 -10.2405 -6.7514
v -5.5429 -10.4206 -6.7514
v -2.3501 11.5517 -6.7514
v 3.1025 -11.8058 -6.7513
v -10.307 -5.1922 -6.7512
v 4.4895 11.2393 -6.7512
v -6.0726 9.9153 -6.7511
v 8.9737 8.4356 -6.7511
v -10.5127 -4.7359 -6.751
v -9.7851 -6.1776 -6.751
v -9.6239 6.2649 -6.751
v -4.4607 10.8068 -6.751
v 2.4968 11.7475 -6.751
v 10.6557 6.363 -6.751
v -11.4359 0.3651 -6.7508
v -7.2188 9.0446 -6.7508
v -5.0815 -10.6866 -6.7507
v 6.5549 10.2841 -6.7507
v 6.9935 10.0227 -6.7507
v -10.8046 -3.9879 -6.7505
v -3.7007 -11.305 -6.7505
v 6.3584 -10.5844 -6.7505
v -1.4857 11.7329 -6.7503
v -9.3468 -6.8705 -6.7501
v 12.1007 3.1135 -6.75
v 11.9539 -3.7897 -6.7499
v 4.6374 11.1816 -6.7497
v 6.9 -10.2617 -6.7497
v 6.6486 -10.4115 -6.7496
v 9.8668 7.4535 -6.7496
v 3.7506 11.4638 -6.7495
v 12.5216 0.4763 -6.7495
v 12.5265 -0.5403 -6.7494
v -0.651 11.8417 -6.7493
v -3.3517 -11.4412 -6.7492
v 5.3654 10.8975 -6.7492
v 12.1976 -2.9432 -6.7492
v -6.6237 -9.7051 -6.7491
v -1.4616 11.7379 -6.7491
v 2.8545 -11.8578 -6.7491
v 9.6848 -7.8516 -6.7491
v -10.3453 -5.1137 -6.7489
v 6.7772 10.1516 -6.7489
v 10.9174 5.9239 -6.7489
v -9.9515 5.715 -6.7487
v -2.206 -11.7652 -6.7487
v 5.0345 -11.2099 -6.7487
v 11.5343 4.7286 -6.7486
v 5.5892 -10.9714 -6.7484
v 6.7757 -10.3357 -6.7483
v 10.379 -6.9519 -6.7483
v -10.3448 4.9314 -6.7482
v 11.8196 3.9976 -6.7482
v 11.5139 -4.9537 -6.7481
v 12.5167 0.5938 -6.7481
v -10.5734 4.3969 -6.748
v -4.5614 -10.9408 -6.7479
v -2.4006 11.5411 -6.7479
v -1.111 11.7843 -6.7479
v 2.4732 11.7505 -6.7479
v -10.8252 3.7354 -6.7476
v -1.4299 11.7446 -6.7476
v 2.3145 11.7703 -6.7476
v 6.6968 10.1995 -6.7475
v 12.3719 -2.1118 -6.7475
v 12.5148 0.6404 -6.7475
v 2.2275 11.7811 -6.7474
v 4.3806 -11.4595 -6.7473
v 6.007 10.5838 -6.7472
v -9.2373 6.8405 -6.7471
v -9.0765 -7.2491 -6.7471
v 10.78 6.1544 -6.7471
v 12.5209 -0.6778 -6.747
v -10.1714 5.2861 -6.7469
v 10.8343 6.0632 -6.7469
v 11.216 5.3797 -6.7469
v 10.2052 7.0119 -6.7468
v -2.0378 -11.8005 -6.7466
v 5.251 -11.1254 -6.7466
v -11.4462 -0.2989 -6.7465
v -11.1649 -2.6687 -6.7465
v -5.3443 10.3557 -6.7465
v 4.6347 -11.366 -6.7465
v -5.4393 10.2991 -6.7464
v -4.9735 10.5561 -6.7463
v 3.5406 11.5263 -6.7462
v 11.1963 -5.6032 -6.7461
v -9.6675 -6.3749 -6.746
v -7.9299 -8.5724 -6.746
v 12.3814 -2.0667 -6.746
v 5.9186 -10.8103 -6.7459
v 12.1779 -3.0374 -6.7459
v 12.1885 2.8033 -6.7459
v -9.9233 -5.9456 -6.7458
v 1.7183 11.8446 -6.7457
v 5.5519 -10.9896 -6.7457
v 11.814 -4.1952 -6.7456
v 3.0682 11.6297 -6.7453
v 12.5168 -0.7762 -6.7453
v 4.9271 -11.2518 -6.7452
v -11.0283 -3.2365 -6.7451
v -1.3784 11.751 -6.7451
v -11.222 2.2132 -6.745
v -10.4924 4.6047 -6.745
v 0.7527 -12.083 -6.7449
v 12.5062 0.8473 -6.7449
v -3.993 11.0076 -6.7448
v -9.1581 -7.1348 -6.7447
v -5.7144 -10.3183 -6.7446
v 12.1779 2.8541 -6.7446
v 11.443 4.9153 -6.7445
v -10.1221 -5.5702 -6.7444
v 12.5147 -0.8253 -6.7444
v -5.4631 -10.4682 -6.7443
v 12.5041 0.8992 -6.7443
v -3.0117 -11.5425 -6.7441
v 10.2863 -7.0816 -6.7441
v -11.4499 -0.2092 -6.744
v 11.9538 3.6068 -6.744
v 12.4909 1.0052 -6.744
v -9.8523 -6.0649 -6.7439
v 4.2579 11.3127 -6.7439
v 5.1305 10.9892 -6.7439
v 7.6403 9.5745 -6.7439
v 11.6245 4.4974 -6.7439
v 11.975 3.5356 -6.7439
v 12.405 -1.8772 -6.7439
v -10.9638 -3.4531 -6.7438
v -1.9396 -11.821 -6.7438
v 12.4992 0.9385 -6.7438
v 8.9247 -8.6679 -6.7437
v 12.1602 -3.097 -6.7437
v 12.5127 -0.8746 -6.7436
v -11.3424 1.4717 -6.7435
v -3.9064 11.0413 -6.7435
v 4.166 11.3401 -6.7435
v -10.9412 -3.5291 -6.7434
v -4.8669 -10.7915 -6.7434
v -10.9152 -3.6165 -6.7433
v 4.2431 -11.5003 -6.7433
v 12.4079 1.6705 -6.743
v -5.7356 10.1225 -6.7428
v 4.0669 11.3695 -6.7427
v 11.9639 -3.7561 -6.7426
v -3.8396 11.0674 -6.7425
v 10.9921 5.7985 -6.7425
v -11.4494 0.0389 -6.7423
v -10.7289 -4.182 -6.7423
v -10.6062 4.3131 -6.7423
v 3.99 11.3924 -6.7422
v -5.2927 -10.5697 -6.7421
v 11.4842 -5.0143 -6.7421
v 11.6446 -4.6292 -6.7421
v -9.3884 -6.8122 -6.742
v 2.637 -11.9034 -6.742
v 11.8612 3.8909 -6.742
v -11.1846 -2.5743 -6.7419
v 3.2853 -11.7675 -6.7419
v -6.1652 -10.0325 -6.7417
v -9.8016 -6.15 -6.7416
v -3.7717 11.094 -6.7416
v -1.3047 11.7602 -6.7416
v 0.493 -12.0894 -6.7416
v 3.9037 11.4182 -6.7416
v 1.3277 11.8759 -6.7415
v 12.3986 -1.9284 -6.7415
v -11.4536 -0.1197 -6.7414
v -0.3936 11.8695 -6.7414
v 2.9169 -11.8447 -6.7413
v 11.2433 -5.507 -6.7412
v -10.1572 -5.4985 -6.7411
v -5.6455 -10.3595 -6.7411
v 5.8017 10.6842 -6.741
v 3.619 -11.6863 -6.7409
v 5.4852 -11.0222 -6.7409
v 4.1537 -11.527 -6.7408
v 12.0057 3.4322 -6.7408
v -10.3854 4.8484 -6.7407
v -1.8278 -11.8444 -6.7407
v 1.5878 11.8609 -6.7407
v 10.4087 -6.9102 -6.7407
v -11.4548 -0.0916 -6.7406
v -3.1161 11.3281 -6.7406
v -0.4457 11.8673 -6.7406
v -11.1335 2.6352 -6.7405
v 7.5561 -9.8178 -6.7405
v -11.4526 -0.0394 -6.7403
v -11.3667 1.2773 -6.7403
v -1.5488 -11.903 -6.7402
v 0.5451 -12.0916 -6.7402
v -10.92 3.417 -6.7401
v -9.1795 6.9215 -6.7401
v 10.7663 -6.3607 -6.7401
v 12.5041 -1.0825 -6.7399
v 7.4632 -9.8842 -6.7398
v 11.3164 5.1743 -6.7398
v -11.4536 -0.0621 -6.7397
v -7.0733 -9.3511 -6.7396
v 12.4977 -1.1343 -6.7396
v 2.8824 11.6687 -6.7395
v -3.8863 -11.2325 -6.7394
v -2.9089 -11.5731 -6.7394
v -0.5643 11.8525 -6.7394
v 0.5746 -12.0904 -6.7394
v 3.4909 11.5411 -6.7394
v 12.4897 -1.1981 -6.7393
v -11.1437 -2.7698 -6.7391
v -11.0394 -3.1991 -6.7391
v -8.7276 -7.6944 -6.7391
v -9.2991 -6.9373 -6.739
v 11.8624 -4.0712 -6.739
v -11.0105 3.1131 -6.7389
v -9.2786 6.7827 -6.7389
v 7.3115 9.8092 -6.7388
v 1.536 11.8673 -6.7387
v -7.9061 -8.5962 -6.7386
v -7.9782 8.3408 -6.7385
v 6.4558 10.3431 -6.7385
v 12.2976 2.2832 -6.7384
v -9.7334 -6.2643 -6.7383
v -7.9536 -8.5487 -6.7383
v 5.7035 -10.9155 -6.7381
v -10.2787 5.0667 -6.738
v -3.447 11.2207 -6.7377
v 1.5104 11.8684 -6.7377
v 4.0455 -11.5593 -6.7377
v 11.6852 -4.5251 -6.7375
v -5.536 10.2415 -6.7374
v -1.7058 -11.8701 -6.7374
v 12.0604 -3.4322 -6.7372
v 10.8751 -6.1781 -6.7371
v 10.9799 5.819 -6.7371
v -10.3758 -5.0514 -6.737
v -10.5984 -4.5163 -6.7369
v 8.2122 9.1267 -6.7369
v 4.8192 11.1107 -6.7368
v -4.4138 -11.013 -6.7363
v -10.2025 -5.4057 -6.7362
v 11.454 -5.076 -6.736
v -11.033 3.0375 -6.7359
v 11.8334 3.9622 -6.7359
v -11.2481 -2.2718 -6.7358
v -11.211 -2.4481 -6.7358
v -4.7499 10.6654 -6.7358
v 5.6088 10.7785 -6.7358
v -10.6907 4.0964 -6.7357
v 5.562 10.8014 -6.7356
v -3.5676 -11.3569 -6.7355
v 10.4394 6.6839 -6.7355
v 1.9725 -11.9962 -6.7353
v -10.7169 -4.2127 -6.7351
v 4.7095 11.1534 -6.7349
v 11.3084 -5.3739 -6.7345
v -11.3547 -1.5565 -6.7343
v 3.8991 -11.6028 -6.7341
v 11.7503 4.1752 -6.7341
v -10.634 -4.4248 -6.7338
v 9.7634 7.5755 -6.7338
v -9.8135 5.9466 -6.7337
v -5.4048 10.3197 -6.7337
v -1.9037 11.6453 -6.7337
v -0.9187 -11.9916 -6.7337
v 12.2828 -2.5371 -6.7336
v -11.252 2.07 -6.7334
v -2.6646 -11.6458 -6.7333
v -6.3876 9.6904 -6.7332
v -4.5002 -10.9707 -6.7332
v 12.0818 3.177 -6.7332
v -4.6613 10.7086 -6.7331
v 3.8135 11.445 -6.733
v 11.4221 4.9581 -6.7329
v -8.6328 -7.8064 -6.7328
v 4.5766 11.2053 -6.7328
v -7.1696 -9.2696 -6.7326
v -2.7848 11.4267 -6.7325
v 10.8603 6.0196 -6.7324
v 3.8044 -11.631 -6.7319
v 6.647 10.2291 -6.7319
v -10.7095 4.0484 -6.7318
v -2.5827 -11.6702 -6.7316
v 11.7378 -4.3904 -6.7316
v 2.7348 -11.8829 -6.7315
v -10.6632 -4.35 -6.7314
v 7.4211 -9.9142 -6.73
v -11.2379 -2.3203 -6.7297
v -10.6859 -4.2921 -6.7296
v -9.841 5.9005 -6.7296
v 3.7083 -11.6597 -6.7296
v 4.6826 -11.3473 -6.7294
v -10.2669 -5.2741 -6.7293
v -4.5311 10.7723 -6.7292
v -3.6429 -11.3275 -6.7292
v -4.6237 -10.9104 -6.7289
v 6.5516 -10.4693 -6.7287
v 11.417 -5.1519 -6.7287
v -11.4548 -0.0916 -6.2924
v -9.4548 -0.0916 -6.2924
v 10.5451 -0.0916 -6.2924
v 12.5451 -0.0916 -6.2924
v -9.4537 -0.0662 -6.2873
v 10.5437 -0.1235 -6.286
v -11.4531 -0.1319 -6.2844
v -9.4521 -0.1535 -6.2801
v 10.5424 -0.0297 -6.2801
v -11.4517 -0.0165 -6.2774
v 12.542 -0.1667 -6.2774
v -9.4478 -0.251 -6.2607
v 10.5381 0.0677 -6.2607
v -11.4469 -0.2829 -6.2543
v -11.4469 0.0996 -6.2543
v -9.4465 0.0996 -6.2543
v -9.4464 -0.2829 -6.2543
v 10.5367 -0.2829 -6.2543
v 10.5367 0.0996 -6.2543
v 12.5372 -0.2829 -6.2543
v 12.5372 0.0996 -6.2543
v -9.4453 0.1267 -6.2362
v 10.5356 -0.31 -6.2362
v -9.4438 -0.3428 -6.2143
v 10.5341 0.1595 -6.2143
v -9.4405 -0.418 -6.164
v 10.5308 0.2347 -6.164
v -11.4402 -0.4451 -6.1459
v -11.4402 0.2618 -6.1459
v -9.4394 0.2618 -6.1459
v -9.4393 -0.4451 -6.1459
v 10.5296 0.2618 -6.1459
v 10.5297 -0.4451 -6.1459
v 12.5305 -0.4451 -6.1459
v 12.5305 0.2618 -6.1459
v -9.4386 0.2799 -6.1188
v 10.5289 -0.4632 -6.1188
v -9.4377 0.2998 -6.0891
v 10.528 -0.4831 -6.0891
v -9.4354 -0.5354 -6.0108
v 10.5257 0.3521 -6.0108
v -11.4357 -0.5535 -5.9837
v -11.4357 0.3702 -5.9837
v -9.4346 -0.5535 -5.9837
v -9.4346 0.3702 -5.9837
v 10.5249 -0.5535 -5.9837
v 10.5249 0.3702 -5.9837
v 12.526 -0.5535 -5.9837
v 12.526 0.3702 -5.9837
v -9.4343 0.3766 -5.9517
v 10.5246 -0.5599 -5.9517
v -9.4332 -0.5852 -5.8244
v 10.5235 0.4019 -5.8244
v -11.4341 -0.5916 -5.7924
v -11.4341 0.4083 -5.7924
v -9.4329 -0.5916 -5.7924
v -9.4329 0.4083 -5.7924
v 10.5232 -0.5916 -5.7924
v 10.5232 0.4083 -5.7924
v 12.5244 -0.5916 -5.7924
v 12.5244 0.4083 -5.7924
v -9.4332 0.4019 -5.7604
v 10.5235 -0.5852 -5.7604
v -9.4343 -0.5599 -5.6331
v 10.5246 0.3766 -5.6331
v -11.4357 -0.5535 -5.6011
v -11.4357 0.3702 -5.6011
v -9.4346 -0.5535 -5.6011
v -9.4346 0.3702 -5.6011
v 10.5249 -0.5535 -5.6011
v 10.5249 0.3702 -5.6011
v 12.526 -0.5535 -5.6011
v 12.526 0.3702 -5.6011
v -9.4354 0.3521 -5.574
v 10.5257 -0.5354 -5.574
v -11.4366 -0.5322 -5.5692
v 12.5269 0.3489 -5.5692
v -9.4385 -0.4632 -5.466
v 10.5288 0.2799 -5.466
v -11.4402 -0.4451 -5.4389
v -11.4402 0.2618 -5.4389
v -9.4394 0.2618 -5.4389
v -9.4393 -0.4451 -5.4389
v 10.5296 0.2618 -5.4389
v 10.5297 -0.4451 -5.4389
v 12.5305 -0.4451 -5.4389
v 12.5305 0.2618 -5.4389
v -9.4405 0.2347 -5.4208
v 10.5308 -0.418 -5.4208
v -9.4447 0.1404 -5.3578
v 10.535 -0.3237 -5.3578
v -9.4452 -0.31 -5.3486
v 10.5355 0.1267 -5.3486
v -11.4469 -0.2829 -5.3305
v -11.4469 0.0996 -5.3305
v -9.4464 -0.2829 -5.3305
v -9.4464 0.0996 -5.3305
v 10.5367 -0.2829 -5.3305
v 10.5367 0.0996 -5.3305
v 12.5372 -0.2829 -5.3305
v 12.5372 0.0996 -5.3305
v -9.4478 0.0677 -5.3241
v 10.5381 -0.251 -5.3241
v -9.4489 -0.2258 -5.3191
v 10.5392 0.0425 -5.3191
v -11.4497 0.031 -5.3168
v 12.54 -0.2143 -5.3168
v -11.4521 -0.1581 -5.3056
v -9.4534 -0.1232 -5.2987
v 10.5437 -0.06 -5.2987
v -11.4548 -0.0916 -5.2924
v -9.4548 -0.0916 -5.2924
v 10.5451 -0.0916 -5.2924
v 12.5451 -0.0916 -5.2924
v -9.4548 -0.0916 -4.2924
v -9.4167 -0.9631 -4.2924
v -9.4167 0.7798 -4.2924
v -9.3028 -1.828 -4.2924
v -9.3028 1.6447 -4.2924
v -9.114 -2.6797 -4.2924
v -9.114 2.4964 -4.2924
v -8.8517 -3.5118 -4.2924
v -8.8517 3.3285 -4.2924
v -8.5178 -4.3177 -4.2924
v -8.5178 4.1344 -4.2924
v -8.115 -5.0916 -4.2924
v -8.115 4.9083 -4.2924
v -7.6463 -5.8273 -4.2924
v -7.6463 5.644 -4.2924
v -7.1152 -6.5194 -4.2924
v -7.1152 6.3361 -4.2924
v -6.5258 -7.1626 -4.2924
v -6.5258 6.9793 -4.2924
v -5.8826 -7.752 -4.2924
v -5.8826 7.5687 -4.2924
v -5.1905 -8.2831 -4.2924
v -5.1905 8.0998 -4.2924
v -4.4548 -8.7518 -4.2924
v -4.4547 8.5685 -4.2924
v -3.6809 -9.1546 -4.2924
v -3.6809 8.9713 -4.2924
v -2.875 -9.4885 -4.2924
v -2.875 9.3052 -4.2924
v -2.0429 -9.7508 -4.2924
v -2.0429 9.5675 -4.2924
v -1.1912 -9.9396 -4.2924
v -1.1912 9.7563 -4.2924
v -0.3263 -10.0535 -4.2924
v -0.3263 9.8702 -4.2924
v 0.5451 -10.0916 -4.2924
v 0.5451 -0.0916 -4.2924
v 0.5451 9.9083 -4.2924
v 1.4166 -10.0535 -4.2924
v 1.4166 9.8702 -4.2924
v 2.2815 -9.9396 -4.2924
v 2.2815 9.7563 -4.2924
v 3.1332 -9.7508 -4.2924
v 3.1332 9.5675 -4.2924
v 3.9653 -9.4885 -4.2924
v 3.9653 9.3052 -4.2924
v 4.7712 -9.1546 -4.2924
v 4.7712 8.9713 -4.2924
v 5.545 -8.7518 -4.2924
v 5.5451 8.5685 -4.2924
v 6.2808 -8.2831 -4.2924
v 6.2808 8.0998 -4.2924
v 6.9729 -7.752 -4.2924
v 6.9729 7.5687 -4.2924
v 7.6161 -7.1626 -4.2924
v 7.6161 6.9793 -4.2924
v 8.2055 -6.5194 -4.2924
v 8.2055 6.3361 -4.2924
v 8.7366 -5.8273 -4.2924
v 8.7366 5.644 -4.2924
v 9.2053 -5.0915 -4.2924
v 9.2053 4.9082 -4.2924
v 9.6081 -4.3177 -4.2924
v 9.6081 4.1344 -4.2924
v 9.942 -3.5118 -4.2924
v 9.942 3.3285 -4.2924
v 10.2043 -2.6797 -4.2924
v 10.2043 2.4964 -4.2924
v 10.3931 -1.828 -4.2924
v 10.3931 1.6447 -4.2924
v 10.507 -0.9631 -4.2924
v 10.507 0.7798 -4.2924
v 10.5451 -0.0916 -4.2924
v -11.4548 -0.0916 -3.7925
v -11.4504 -0.1986 -3.7925
v -11.4466 0.1065 -3.7925
v -11.422 -0.8843 -3.7925
v -11.4138 -1.0825 -3.7925
v -11.4039 -1.1622 -3.7925
v -11.3156 -1.8698 -3.7925
v -11.2911 -2.0667 -3.7925
v -11.2639 -2.1966 -3.7925
v -11.1283 -2.8432 -3.7925
v -11.1112 2.7415 -3.7925
v -11.0876 -3.0374 -3.7925
v -11.0876 2.8541 -3.7925
v -11.065 -3.1132 -3.7925
v -11.031 3.0442 -3.7925
v -10.8612 -3.7978 -3.7925
v -10.8193 3.7554 -3.7925
v -10.8046 -3.9879 -3.7925
v -10.8046 3.8046 -3.7925
v -10.7613 -4.0988 -3.7925
v -10.7325 3.9894 -3.7925
v -10.5161 -4.7271 -3.7925
v -10.444 -4.9119 -3.7925
v -9.6022 -6.4845 -3.7925
v -9.5007 -6.6549 -3.7925
v -9.5007 6.4716 -3.7925
v -9.477 6.5048 -3.7925
v -9.3854 6.6331 -3.7925
v -9.0397 -7.3006 -3.7925
v -8.9244 -7.4621 -3.7925
v -8.4116 -8.0675 -3.7925
v -8.2834 -8.2189 -3.7925
v -8.2626 -8.2397 -3.7925
v -7.7224 -8.7799 -3.7925
v -7.5821 -8.9202 -3.7925
v -7.5821 8.7369 -3.7925
v -7.5614 8.7544 -3.7925
v -7.5384 -8.9572 -3.7925
v -7.4307 8.8651 -3.7925
v -6.9767 -9.433 -3.7925
v -6.8253 -9.5612 -3.7925
v -6.749 -9.6157 -3.7925
v -6.1796 -10.0222 -3.7925
v -6.0181 -10.1375 -3.7925
v -6.0181 9.9542 -3.7925
v -5.9965 -10.1504 -3.7925
v -5.8477 10.0558 -3.7925
v -5.3365 -10.5436 -3.7925
v -5.1661 -10.6452 -3.7925
v -5.1661 10.4619 -3.7925
v -5.1434 10.473 -3.7925
v -5.1047 -10.6752 -3.7925
v -4.9879 10.549 -3.7925
v -4.3359 10.8678 -3.7925
v -4.2751 10.8975 -3.7925
v -4.0903 10.9696 -3.7925
v -0.6426 -12.0261 -3.7925
v -0.5062 11.8598 -3.7925
v -0.4457 -12.0506 -3.7925
v -0.4457 11.8673 -3.7925
v -0.2475 11.8755 -3.7925
v 0.4527 11.9045 -3.7925
v 0.5451 11.9083 -3.7925
v 0.7433 11.9001 -3.7925
v 1.3378 -12.0588 -3.7925
v 1.4736 11.8699 -3.7925
v 1.536 -12.0506 -3.7925
v 1.536 11.8673 -3.7925
v 1.5564 -12.0481 -3.7925
v 1.7329 11.8428 -3.7925
v 2.3233 -11.9524 -3.7925
v 2.4305 11.7558 -3.7925
v 2.5202 -11.9279 -3.7925
v 2.5202 11.7446 -3.7925
v 2.7144 11.7039 -3.7925
v 6.1814 10.4986 -3.7925
v 6.2564 10.4619 -3.7925
v 6.4268 10.3604 -3.7925
v 6.938 -10.239 -3.7925
v 7.1084 -10.1375 -3.7925
v 7.7541 -9.6765 -3.7925
v 7.9156 -9.5612 -3.7925
v 7.9156 9.3779 -3.7925
v 7.9365 9.3602 -3.7925
v 7.9645 -9.5198 -3.7925
v 8.067 9.2497 -3.7925
v 8.521 -9.0484 -3.7925
v 8.6724 -8.9202 -3.7925
v 8.7329 -8.8597 -3.7925
v 9.2334 -8.3592 -3.7925
v 9.3737 -8.2189 -3.7925
v 9.4097 -8.1764 -3.7925
v 9.8865 -7.6135 -3.7925
v 10.0147 -7.4621 -3.7925
v 10.0147 7.2788 -3.7925
v 10.058 -7.4015 -3.7925
v 10.13 7.1173 -3.7925
v 10.4757 -6.8164 -3.7925
v 10.591 -6.6549 -3.7925
v 10.6385 -6.5751 -3.7925
v 11.4472 -5.0901 -3.7925
v 11.5343 -4.9119 -3.7925
v 11.5343 4.7286 -3.7925
v 11.6064 4.5438 -3.7925
v 12.3407 -2.2609 -3.7925
v 12.3814 -2.0667 -3.7925
v 12.3814 1.8834 -3.7925
v 12.4059 1.6865 -3.7925
v 12.5369 -0.2898 -3.7925
v 12.5451 -0.0916 -3.7925
v -11.4138 0.8992 -3.7924
v -11.4113 0.9196 -3.7924
v -11.3893 1.096 -3.7924
v -11.2911 1.8834 -3.7924
v -11.2504 2.0775 -3.7924
v -10.444 4.7286 -3.7924
v -10.3569 4.9068 -3.7924
v -10.0955 -5.6247 -3.7924
v -10.0084 -5.8029 -3.7924
v -10.0084 5.6196 -3.7924
v -9.9069 5.79 -3.7924
v -8.9473 7.2467 -3.7924
v -8.9244 7.2788 -3.7924
v -8.7962 7.4302 -3.7924
v -8.2834 8.0356 -3.7924
v -8.1431 8.1759 -3.7924
v -6.845 9.3612 -3.7924
v -6.8253 9.3779 -3.7924
v -6.6639 9.4932 -3.7924
v -4.4533 -10.9937 -3.7924
v -4.2936 -11.0718 -3.7924
v -4.2751 -11.0808 -3.7924
v -3.5359 -11.3693 -3.7924
v -3.3511 -11.4414 -3.7924
v -3.3511 11.2581 -3.7924
v -3.161 11.3147 -3.7924
v -2.5907 -11.6678 -3.7924
v -2.4006 -11.7244 -3.7924
v -2.4006 11.5411 -3.7924
v -2.371 -11.7306 -3.7924
v -2.371 11.5473 -3.7924
v -2.2065 11.5818 -3.7924
v -1.624 -11.8872 -3.7924
v -1.5513 11.7191 -3.7924
v -1.4299 -11.9279 -3.7924
v -1.4299 11.7446 -3.7924
v -1.3889 -11.933 -3.7924
v -1.2331 11.7691 -3.7924
v 0.3469 -12.0834 -3.7924
v 0.5451 -12.0916 -3.7924
v 0.5746 -12.0904 -3.7924
v 3.2968 -11.7651 -3.7924
v 3.4501 11.5497 -3.7924
v 3.4909 -11.7244 -3.7924
v 3.4909 11.5411 -3.7924
v 3.5203 -11.7156 -3.7924
v 3.681 11.4845 -3.7924
v 4.2513 -11.498 -3.7924
v 4.4086 -11.4512 -3.7924
v 4.4414 -11.4414 -3.7924
v 4.4414 11.2581 -3.7924
v 4.6262 11.186 -3.7924
v 5.1806 -11.1529 -3.7924
v 5.225 10.9523 -3.7924
v 5.3654 -11.0808 -3.7924
v 5.3654 10.8975 -3.7924
v 5.5436 10.8104 -3.7924
v 6.0782 -10.7323 -3.7924
v 6.2564 -10.6452 -3.7924
v 7.1084 9.9542 -3.7924
v 7.2698 9.8389 -3.7924
v 8.6476 8.7579 -3.7924
v 8.6724 8.7369 -3.7924
v 8.8127 8.5966 -3.7924
v 9.3737 8.0356 -3.7924
v 9.397 8.0081 -3.7924
v 9.5019 7.8842 -3.7924
v 10.591 6.4716 -3.7924
v 10.6925 6.3012 -3.7924
v 10.9972 -5.9733 -3.7924
v 11.0987 -5.8029 -3.7924
v 11.0987 5.6196 -3.7924
v 11.1858 5.4414 -3.7924
v 11.8228 -4.1727 -3.7924
v 11.886 3.8273 -3.7924
v 11.8949 -3.9879 -3.7924
v 11.8949 3.8046 -3.7924
v 11.9515 3.6145 -3.7924
v 12.1213 -3.2275 -3.7924
v 12.1779 -3.0374 -3.7924
v 12.1779 2.8541 -3.7924
v 12.1841 -3.0078 -3.7924
v 12.1852 2.8191 -3.7924
v 12.2186 2.66 -3.7924
v 12.4715 -1.3438 -3.7924
v 12.4796 -1.2793 -3.7924
v 12.5016 0.9196 -3.7924
v 12.5041 -1.0825 -3.7924
v 12.5041 0.8992 -3.7924
v 12.505 -1.0604 -3.7924
v 12.5123 0.701 -3.7924
v -11.4204 -0.0915 -3.5337
v -11.3958 0.5012 -3.5337
v -11.3904 -0.8098 -3.5337
v -11.3699 -1.1591 -3.5337
v -11.2615 -2.0124 -3.5337
v -11.2303 -2.1906 -3.5337
v -11.078 2.7335 -3.5337
v -11.0736 -2.9321 -3.5337
v -11.032 -3.1046 -3.5337
v -11.0247 2.9398 -3.5337
v -10.787 3.7445 -3.5337
v -10.7846 -3.9295 -3.5337
v -10.7292 -4.0874 -3.5337
v -10.6639 4.0696 -3.5337
v -10.4846 -4.7138 -3.5337
v -10.4156 -4.8905 -3.5337
v -10.2175 -5.297 -3.5337
v -9.6994 6.0703 -3.5337
v -9.5223 -6.551 -3.5337
v -9.4618 -6.6504 -3.5337
v -9.4483 6.4859 -3.5337
v -9.357 6.6139 -3.5337
v -8.9547 -7.3604 -3.5337
v -8.8867 -7.4539 -3.5337
v -8.3218 -8.12 -3.5337
v -8.2376 -8.2165 -3.5337
v -7.8383 8.4317 -3.5337
v -7.5929 -8.8595 -3.5337
v -7.5382 8.729 -3.5337
v -7.5153 -8.9318 -3.5337
v -7.4079 8.8394 -3.5337
v -6.8788 -9.4694 -3.5337
v -6.7283 -9.5886 -3.5337
v -6.0796 -10.0511 -3.5337
v -6.0085 9.9191 -3.5337
v -5.9779 -10.1217 -3.5337
v -5.5319 10.2036 -3.5337
v -5.2341 -10.5636 -3.5337
v -5.1271 10.4427 -3.5337
v -5.0886 -10.645 -3.5337
v -4.9721 10.5186 -3.5337
v -4.322 10.8367 -3.5337
v -4.1689 10.9013 -3.5337
v -0.5409 -12.004 -3.5337
v -0.5032 11.8258 -3.5337
v -0.4299 -12.0169 -3.5337
v -0.3442 11.8364 -3.5337
v 0.453 11.8704 -3.5337
v 0.6437 11.8688 -3.5337
v 1.4343 -12.0203 -3.5337
v 1.471 11.8359 -3.5337
v 1.5535 -12.0141 -3.5337
v 1.6311 11.8202 -3.5337
v 2.4163 -11.9062 -3.5337
v 2.4252 11.7221 -3.5337
v 2.5325 -11.8905 -3.5337
v 2.6109 11.6894 -3.5337
v 6.1654 10.4685 -3.5337
v 6.4943 10.2792 -3.5337
v 6.6222 -10.387 -3.5337
v 7.0977 -10.1029 -3.5337
v 7.5724 9.5804 -3.5337
v 7.8136 -9.5908 -3.5337
v 7.9153 9.3331 -3.5337
v 7.9434 -9.493 -3.5337
v 8.0455 9.2229 -3.5337
v 8.5731 -8.9579 -3.5337
v 8.7096 -8.8348 -3.5337
v 9.278 -8.265 -3.5337
v 9.3844 -8.1534 -3.5337
v 9.923 -7.5157 -3.5337
v 9.9841 7.2618 -3.5337
v 10.0309 -7.3807 -3.5337
v 10.045 7.1772 -3.5337
v 10.5039 -6.7158 -3.5337
v 10.6097 -6.5567 -3.5337
v 11.416 -5.0758 -3.5337
v 11.4984 4.7245 -3.5337
v 11.502 -4.8998 -3.5337
v 11.5388 4.6227 -3.5337
v 11.6467 -4.5296 -3.5337
v 12.2662 2.2648 -3.5337
v 12.307 -2.2547 -3.5337
v 12.3457 -2.0696 -3.5337
v 12.3479 1.8735 -3.5337
v 12.3719 1.6814 -3.5337
v 12.4317 -1.3859 -3.5337
v 12.482 0.5999 -3.5337
v 12.5026 -0.2893 -3.5337
v 12.5106 -0.0935 -3.5337
v -11.3773 0.9167 -3.5336
v -11.3062 1.4851 -3.5336
v -11.2537 1.8957 -3.5336
v -11.2169 2.0713 -3.5336
v -10.4082 4.7242 -3.5336
v -10.3259 4.8926 -3.5336
v -9.9829 5.5943 -3.5336
v -9.9783 -5.7867 -3.5336
v -8.9203 7.2259 -3.5336
v -8.7052 7.4838 -3.5336
v -8.2461 8.0246 -3.5336
v -6.824 9.3343 -3.5336
v -6.7237 9.408 -3.5336
v -4.439 -10.9626 -3.5336
v -4.2798 -11.0405 -3.5336
v -3.8927 -11.1931 -3.5336
v -3.3424 -11.4082 -3.5336
v -3.3401 11.2258 -3.5336
v -2.8179 11.3809 -3.5336
v -2.6763 -11.6063 -3.5336
v -2.3627 -11.6975 -3.5336
v -2.3627 11.5142 -3.5336
v -2.1987 11.5486 -3.5336
v -1.5453 11.6855 -3.5336
v -1.5208 -11.8733 -3.5336
v -1.3834 -11.8993 -3.5336
v -1.3755 11.7151 -3.5336
v 0.4464 -12.0529 -3.5336
v 0.5745 -12.0563 -3.5336
v 3.3857 -11.7112 -3.5336
v 3.4418 11.5165 -3.5336
v 3.5118 -11.6826 -3.5336
v 3.7665 11.4227 -3.5336
v 4.2407 -11.4656 -3.5336
v 4.3976 -11.4189 -3.5336
v 4.437 11.223 -3.5336
v 4.6145 11.1538 -3.5336
v 4.8446 -11.2469 -3.5336
v 5.2117 10.9209 -3.5336
v 5.361 -11.045 -3.5336
v 5.4393 10.8211 -3.5336
v 6.0625 -10.7021 -3.5336
v 6.2311 -10.6196 -3.5336
v 7.1017 9.9171 -3.5336
v 8.6246 8.7327 -3.5336
v 9.0335 8.3266 -3.5336
v 9.3718 7.9851 -3.5336
v 9.4764 7.8615 -3.5336
v 10.5581 6.4589 -3.5336
v 10.8407 5.9855 -3.5336
v 11.0177 -5.872 -3.5336
v 11.0687 -5.7866 -3.5336
v 11.073 5.5946 -3.5336
v 11.1556 5.4257 -3.5336
v 11.8536 3.8161 -3.5336
v 11.8617 -3.9792 -3.5336
v 12.0171 3.2719 -3.5336
v 12.0597 -3.3131 -3.5336
v 12.151 -2.9995 -3.5336
v 12.1519 2.8108 -3.5336
v 12.4676 0.9167 -3.5336
v 12.471 -1.0577 -3.5336
v -11.3196 -0.0914 -3.2925
v -11.3178 -0.1966 -3.2925
v -11.2955 0.4963 -3.2925
v -11.2823 -0.9733 -3.2924
v -11.2777 0.9083 -3.2924
v -11.2701 -1.1501 -3.2924
v -11.207 1.4719 -3.2924
v -11.1676 -1.9469 -3.2924
v -11.1551 1.8791 -3.2924
v -11.1318 -2.1729 -3.2924
v -11.1186 2.0533 -3.2924
v -10.9807 2.71 -3.2924
v -10.9756 -2.908 -3.2924
v -10.9351 -3.0793 -3.2924
v -10.9268 2.9143 -3.2924
v -10.7029 -3.8495 -3.2924
v -10.6923 3.7125 -3.2924
v -10.635 -4.0538 -3.2924
v -10.5697 4.0347 -3.2924
v -10.3919 -4.675 -3.2924
v -10.3234 -4.8502 -3.2924
v -10.3167 4.6839 -3.2924
v -10.2351 4.8509 -3.2924
v -10.127 -5.2535 -3.2924
v -9.8949 5.5468 -3.2924
v -9.89 -5.7393 -3.2924
v -9.5627 6.1027 -3.2924
v -9.4374 -6.4965 -3.2924
v -9.3775 -6.5951 -3.2924
v -9.3642 6.4305 -3.2924
v -9.2738 6.5575 -3.2924
v -8.8751 -7.2995 -3.2924
v -8.8412 7.1647 -3.2924
v -8.8079 -7.3923 -3.2924
v -8.6276 7.4202 -3.2924
v -8.2474 -8.0527 -3.2924
v -8.1726 7.9568 -3.2924
v -8.1642 -8.1486 -3.2924
v -7.7677 8.36 -3.2924
v -7.5589 -8.7505 -3.2924
v -7.47 8.6546 -3.2924
v -7.4474 -8.8573 -3.2924
v -7.3409 8.7642 -3.2924
v -6.816 -9.39 -3.2924
v -6.7624 9.2555 -3.2924
v -6.6675 -9.5091 -3.2924
v -6.6627 9.3284 -3.2924
v -6.024 -9.9673 -3.2924
v -5.9535 9.8351 -3.2924
v -5.9232 -10.0376 -3.2924
v -5.4806 10.1168 -3.2924
v -5.143 -10.5004 -3.2924
v -5.0793 10.3539 -3.2924
v -5.0415 -10.5566 -3.2924
v -4.9256 10.4293 -3.2924
v -4.3973 -10.8717 -3.2924
v -4.2813 10.7454 -3.2924
v -4.2394 -10.9489 -3.2924
v -4.175 10.7908 -3.2924
v -3.8556 -11.1001 -3.2924
v -3.3099 -11.3136 -3.2924
v -3.3078 11.1311 -3.2924
v -2.7899 11.2847 -3.2924
v -2.6494 -11.5097 -3.2924
v -2.3385 -11.6005 -3.2924
v -2.3385 11.4172 -3.2924
v -2.1758 11.4513 -3.2924
v -1.5277 11.587 -3.2924
v -1.4554 -11.7845 -3.2924
v -1.3674 -11.8007 -3.2924
v -1.3102 11.6213 -3.2924
v -0.5318 -11.9036 -3.2924
v -0.4943 11.726 -3.2924
v -0.4217 -11.9165 -3.2924
v -0.3857 11.7338 -3.2924
v 0.4472 -11.9525 -3.2924
v 0.4539 11.7703 -3.2924
v 0.5742 -11.9563 -3.2924
v 0.6429 11.7677 -3.2924
v 1.4269 -11.9205 -3.2924
v 1.4633 11.7361 -3.2924
v 1.5451 -11.9145 -3.2924
v 1.622 11.7198 -3.2924
v 2.4096 11.6233 -3.2924
v 2.4493 -11.8012 -3.2924
v 2.5159 -11.7919 -3.2924
v 2.5936 11.5899 -3.2924
v 3.3618 -11.6137 -3.2924
v 3.4176 11.4193 -3.2924
v 3.487 -11.5857 -3.2924
v 3.7394 11.3256 -3.2924
v 4.2099 -11.3704 -3.2924
v 4.3654 -11.3241 -3.2924
v 4.4042 11.1275 -3.2924
v 4.5803 11.059 -3.2924
v 4.8086 -11.1534 -3.2924
v 5.1729 10.8287 -3.2924
v 5.3207 -10.9535 -3.2924
v 5.398 10.7284 -3.2924
v 6.0164 -10.6134 -3.2924
v 6.1185 10.3801 -3.2924
v 6.1836 -10.5316 -3.2924
v 6.4443 10.1918 -3.2924
v 6.5712 -10.3006 -3.2924
v 7.0425 -10.0186 -3.2924
v 7.0469 9.8334 -3.2924
v 7.5132 9.4989 -3.2924
v 7.7522 -9.5107 -3.2924
v 7.8531 9.2536 -3.2924
v 7.8814 -9.4143 -3.2924
v 7.9823 9.1445 -3.2924
v 8.5053 -8.8831 -3.2924
v 8.5571 8.6589 -3.2924
v 8.6412 -8.7617 -3.2924
v 8.9622 8.256 -3.2924
v 9.2045 -8.1962 -3.2924
v 9.298 7.9176 -3.2924
v 9.3104 -8.0859 -3.2924
v 9.4016 7.795 -3.2924
v 9.8439 -7.4532 -3.2924
v 9.9047 7.1999 -3.2924
v 9.9515 -7.3198 -3.2924
v 9.9651 7.116 -3.2924
v 10.4197 -6.6598 -3.2924
v 10.4744 6.4041 -3.2924
v 10.5254 -6.5026 -3.2924
v 10.7545 5.9347 -3.2924
v 10.9301 -5.8235 -3.2924
v 10.9806 -5.7388 -3.2924
v 10.9849 5.5471 -3.2924
v 11.0668 5.3796 -3.2924
v 11.3246 -5.0339 -3.2924
v 11.4068 4.6842 -3.2924
v 11.4098 -4.8593 -3.2924
v 11.4467 4.5832 -3.2924
v 11.5535 -4.4923 -3.2924
v 11.7584 3.7832 -3.2924
v 11.7671 -3.9467 -3.2924
v 11.9202 3.2435 -3.2924
v 11.9632 -3.2862 -3.2924
v 12.054 -2.9753 -3.2924
v 12.0543 2.7864 -3.2924
v 12.1675 2.245 -3.2924
v 12.208 -2.2365 -3.2924
v 12.2463 -2.0529 -3.2924
v 12.2484 1.857 -3.2924
v 12.2724 1.6665 -3.2924
v 12.3325 -1.371 -3.2924
v 12.368 0.9083 -3.2924
v 12.3712 -1.0496 -3.2924
v 12.3818 0.5942 -3.2924
v 12.4021 -0.2876 -3.2924
v 12.4099 -0.0935 -3.2924
v -11.1592 -0.0914 -3.0853
v -11.1584 -0.1952 -3.0853
v -11.1361 0.4883 -3.0853
v -11.1227 -0.9612 -3.0853
v -11.1192 0.8948 -3.0853
v -11.1114 -1.1357 -3.0853
v -11.0253 1.643 -3.0853
v -11.0031 -1.9699 -3.0853
v -10.9982 1.8527 -3.0853
v -10.9751 -2.1447 -3.0853
v -10.9621 2.0246 -3.0853
v -10.826 2.6726 -3.0853
v -10.8102 -2.9174 -3.0853
v -10.781 -3.039 -3.0853
v -10.7719 2.8739 -3.0853
v -10.5511 -3.7986 -3.0853
v -10.5416 3.6616 -3.0853
v -10.4851 -4.0005 -3.0853
v -10.4203 3.9793 -3.0853
v -10.2447 -4.6133 -3.0853
v -10.1769 -4.7861 -3.0853
v -10.1711 4.6199 -3.0853
v -10.0906 4.7847 -3.0853
v -9.9832 -5.1843 -3.0853
v -9.7549 5.4712 -3.0853
v -9.7496 -5.664 -3.0853
v -9.4762 5.936 -3.0853
v -9.3025 -6.4101 -3.0853
v -9.2435 -6.5073 -3.0853
v -9.2304 6.3424 -3.0853
v -9.1413 6.4678 -3.0853
v -8.7485 -7.2026 -3.0853
v -8.7153 7.0675 -3.0853
v -8.6824 -7.2944 -3.0853
v -8.5043 7.3193 -3.0853
v -8.1294 -7.9457 -3.0853
v -8.0557 7.8487 -3.0853
v -8.0475 -8.0405 -3.0853
v -7.6556 8.2458 -3.0853
v -7.4493 -8.6332 -3.0853
v -7.3616 8.5362 -3.0853
v -7.3395 -8.7388 -3.0853
v -7.2344 8.6446 -3.0853
v -6.7167 -9.2643 -3.0853
v -6.6643 9.1302 -3.0853
v -6.5709 -9.3826 -3.0853
v -6.5658 9.2019 -3.0853
v -5.9356 -9.8343 -3.0853
v -5.8661 9.7016 -3.0853
v -5.8362 -9.9038 -3.0853
v -5.3993 9.9789 -3.0853
v -5.1082 -10.3352 -3.0853
v -5.0033 10.2126 -3.0853
v -4.9666 -10.416 -3.0853
v -4.8518 10.2872 -3.0853
v -4.3309 -10.727 -3.0853
v -4.2165 10.6002 -3.0853
v -4.1751 -10.8032 -3.0853
v -4.0663 10.6621 -3.0853
v -3.7964 -10.9523 -3.0853
v -3.2582 -11.1631 -3.0853
v -3.2565 10.9805 -3.0853
v -2.7453 11.132 -3.0853
v -2.6065 -11.3564 -3.0853
v -2.2999 -11.4462 -3.0853
v -2.2999 11.2629 -3.0853
v -2.1393 11.2965 -3.0853
v -1.4996 11.4302 -3.0853
v -1.4286 -11.6274 -3.0853
v -1.3418 -11.6437 -3.0853
v -1.2849 11.463 -3.0853
v -0.5173 -11.7441 -3.0853
v -0.4802 11.5673 -3.0853
v -0.4087 -11.7568 -3.0853
v -0.3245 11.5766 -3.0853
v 0.4485 -11.7931 -3.0853
v 0.4553 11.6111 -3.0853
v 0.5738 -11.7973 -3.0853
v 0.6418 11.6078 -3.0853
v 1.415 -11.7617 -3.0853
v 1.4511 11.5773 -3.0853
v 1.5316 -11.756 -3.0853
v 1.5594 11.5666 -3.0853
v 2.3758 -11.65 -3.0853
v 2.3847 11.4661 -3.0853
v 2.4895 -11.635 -3.0853
v 2.5661 11.4323 -3.0853
v 3.3239 -11.459 -3.0853
v 3.3791 11.2647 -3.0853
v 3.4475 -11.4317 -3.0853
v 3.6963 11.1717 -3.0853
v 4.1607 -11.2191 -3.0853
v 4.3142 -11.1734 -3.0853
v 4.3519 10.9757 -3.0853
v 4.5258 10.9084 -3.0853
v 4.7514 -11.0048 -3.0853
v 5.111 10.6821 -3.0853
v 5.2567 -10.8079 -3.0853
v 5.3326 10.5821 -3.0853
v 5.943 -10.4724 -3.0853
v 6.0439 10.2396 -3.0853
v 6.108 -10.3917 -3.0853
v 6.365 10.0533 -3.0853
v 6.4901 -10.1632 -3.0853
v 6.9547 -9.8845 -3.0853
v 6.9597 9.7004 -3.0853
v 7.4191 9.3696 -3.0853
v 7.6549 -9.3838 -3.0853
v 7.7541 9.1271 -3.0853
v 7.7828 -9.2893 -3.0853
v 7.8817 9.0197 -3.0853
v 8.3978 -8.7647 -3.0853
v 8.4497 8.5416 -3.0853
v 8.5324 -8.6455 -3.0853
v 8.8491 8.1439 -3.0853
v 9.0876 -8.0871 -3.0853
v 9.1806 7.8103 -3.0853
v 9.1925 -7.9786 -3.0853
v 9.2827 7.6892 -3.0853
v 9.7184 -7.3541 -3.0853
v 9.7783 7.1015 -3.0853
v 9.8251 -7.2229 -3.0853
v 9.8379 7.0187 -3.0853
v 10.2862 -6.5713 -3.0853
v 10.3413 6.317 -3.0853
v 10.3912 -6.4166 -3.0853
v 10.6175 5.8538 -3.0853
v 10.7906 -5.7464 -3.0853
v 10.8405 -5.6628 -3.0853
v 10.8449 5.4714 -3.0853
v 10.9257 5.3061 -3.0853
v 11.1792 -4.9672 -3.0853
v 11.2611 4.6201 -3.0853
v 11.2631 -4.7949 -3.0853
v 11.3003 4.5204 -3.0853
v 11.4053 -4.433 -3.0853
v 11.6071 3.7308 -3.0853
v 11.6167 -3.895 -3.0853
v 11.7664 3.1985 -3.0853
v 11.8099 -3.2433 -3.0853
v 11.8991 2.7477 -3.0853
v 11.8997 -2.9367 -3.0853
v 12.0104 2.2135 -3.0853
v 12.0506 -2.2076 -3.0853
v 12.0881 -2.0264 -3.0853
v 12.09 1.8306 -3.0853
v 12.114 1.6427 -3.0853
v 12.174 -1.3539 -3.0853
v 12.2095 0.8948 -3.0853
v 12.2126 -1.0368 -3.0853
v 12.2216 0.6091 -3.0853
v 12.2421 -0.2849 -3.0853
v 12.2496 -0.0934 -3.0853
v -10.9505 -0.1933 -2.9264
v -10.9502 -0.0914 -2.9264
v -10.9285 0.4781 -2.9264
v -10.915 -0.9456 -2.9264
v -10.9127 0.8773 -2.9264
v -10.9046 -1.117 -2.9264
v -10.844 1.4235 -2.9264
v -10.8034 -1.8887 -2.9264
v -10.7939 1.8182 -2.9264
v -10.7709 -2.108 -2.9264
v -10.7584 1.9871 -2.9264
v -10.6243 2.6238 -2.9264
v -10.6181 -2.8202 -2.9264
v -10.5801 -2.9866 -2.9264
v -10.5703 2.8213 -2.9264
v -10.3538 -3.7324 -2.9264
v -10.3453 3.5952 -2.9264
v -10.2899 -3.931 -2.9264
v -10.2258 3.9071 -2.9264
v -10.0528 -4.5328 -2.9264
v -9.9859 -4.7025 -2.9264
v -9.9814 4.5365 -2.9264
v -9.9023 4.6984 -2.9264
v -9.7958 -5.094 -2.9264
v -9.5726 5.3728 -2.9264
v -9.5666 -5.5657 -2.9264
v -9.3102 5.8083 -2.9264
v -9.1268 -6.2974 -2.9264
v -9.0689 -6.3928 -2.9264
v -9.0561 6.2275 -2.9264
v -8.9688 6.3509 -2.9264
v -8.5836 -7.0765 -2.9264
v -8.5513 6.9409 -2.9264
v -8.519 -7.1668 -2.9264
v -8.3438 7.1879 -2.9264
v -7.9757 -7.8064 -2.9264
v -7.9034 7.708 -2.9264
v -7.8954 -7.8997 -2.9264
v -7.5095 8.0972 -2.9264
v -7.3066 -8.4804 -2.9264
v -7.2203 8.382 -2.9264
v -7.1989 -8.5844 -2.9264
v -7.0956 8.4887 -2.9264
v -6.5875 -9.1007 -2.9264
v -6.5366 8.9669 -2.9264
v -6.4449 -9.2177 -2.9264
v -6.4396 9.037 -2.9264
v -5.8204 -9.661 -2.9264
v -5.7521 9.5276 -2.9264
v -5.7229 -9.7294 -2.9264
v -5.2932 9.7992 -2.9264
v -5.0078 -10.1528 -2.9264
v -4.9042 10.0285 -2.9264
v -4.869 -10.2327 -2.9264
v -4.7555 10.1021 -2.9264
v -4.2445 -10.5383 -2.9264
v -4.132 10.4109 -2.9264
v -4.0914 -10.6132 -2.9264
v -3.9844 10.4711 -2.9264
v -3.7194 -10.7596 -2.9264
v -3.1908 -10.967 -2.9264
v -3.1896 10.7842 -2.9264
v -2.6873 10.933 -2.9264
v -2.5507 -11.1568 -2.9264
v -2.2496 -11.2452 -2.9264
v -2.2496 11.0619 -2.9264
v -2.0918 11.0948 -2.9264
v -1.4631 11.226 -2.9264
v -1.3937 -11.4228 -2.9264
v -1.3085 -11.4392 -2.9264
v -1.252 11.2572 -2.9264
v -0.4984 -11.5364 -2.9264
v -0.4619 11.3605 -2.9264
v -0.3917 -11.5488 -2.9264
v -0.3089 11.3691 -2.9264
v 0.4501 -11.5854 -2.9264
v 0.4571 11.4036 -2.9264
v 0.5732 -11.59 -2.9264
v 0.6403 11.3995 -2.9264
v 1.3995 -11.5549 -2.9264
v 1.4352 11.3704 -2.9264
v 1.5141 -11.5495 -2.9264
v 1.5889 11.3536 -2.9264
v 2.3432 -11.4452 -2.9264
v 2.3524 11.2612 -2.9264
v 2.455 -11.4307 -2.9264
v 2.5304 11.2272 -2.9264
v 3.2747 -11.2575 -2.9264
v 3.329 11.0632 -2.9264
v 3.3961 -11.2309 -2.9264
v 3.6403 10.971 -2.9264
v 4.0967 -11.022 -2.9264
v 4.2475 -10.977 -2.9264
v 4.2839 10.7779 -2.9264
v 4.455 10.7122 -2.9264
v 4.5882 -10.8457 -2.9264
v 5.0304 10.4911 -2.9264
v 5.1733 -10.6182 -2.9264
v 5.2475 10.3917 -2.9264
v 5.8475 -10.2886 -2.9264
v 5.9466 10.0565 -2.9264
v 6.0096 -10.2093 -2.9264
v 6.2616 9.873 -2.9264
v 6.3843 -9.9842 -2.9264
v 6.8403 -9.7097 -2.9264
v 6.8461 9.5271 -2.9264
v 7.2966 9.2011 -2.9264
v 7.5283 -9.2185 -2.9264
v 7.6252 8.9624 -2.9264
v 7.6544 -9.1263 -2.9264
v 7.7508 8.8571 -2.9264
v 8.2943 -8.5795 -2.9264
v 8.3097 8.3886 -2.9264
v 8.3907 -8.494 -2.9264
v 8.7017 7.9977 -2.9264
v 8.9357 -7.945 -2.9264
v 9.0276 7.6704 -2.9264
v 9.039 -7.8387 -2.9264
v 9.1277 7.5513 -2.9264
v 9.5552 -7.225 -2.9264
v 9.6137 6.9732 -2.9264
v 9.6605 -7.0966 -2.9264
v 9.6723 6.8919 -2.9264
v 10.1126 -6.4561 -2.9264
v 10.1678 6.2034 -2.9264
v 10.2164 -6.3046 -2.9264
v 10.439 5.7484 -2.9264
v 10.6089 -5.6459 -2.9264
v 10.6579 -5.5637 -2.9264
v 10.6624 5.3729 -2.9264
v 10.7418 5.2106 -2.9264
v 10.9897 -4.8802 -2.9264
v 11.0713 4.5366 -2.9264
v 11.0719 -4.711 -2.9264
v 11.1096 4.4385 -2.9264
v 11.2121 -4.3557 -2.9264
v 11.4099 3.6626 -2.9264
v 11.4206 -3.8276 -2.9264
v 11.5662 3.1398 -2.9264
v 11.6103 -3.1875 -2.9264
v 11.6968 2.6972 -2.9264
v 11.6987 -2.8864 -2.9264
v 11.8057 2.1724 -2.9264
v 11.8455 -2.1699 -2.9264
v 11.882 -1.9919 -2.9264
v 11.8836 1.7963 -2.9264
v 11.9076 1.6118 -2.9264
v 11.9372 -1.5671 -2.9264
v 12.003 0.8773 -2.9264
v 12.0058 -1.0201 -2.9264
v 12.0152 0.5729 -2.9264
v 12.0336 -0.2815 -2.9264
v 12.0407 -0.0934 -2.9264
v -10.7083 -0.1912 -2.8265
v -10.7069 -0.0915 -2.8265
v -10.6866 0.466 -2.8265
v -10.6731 -0.9274 -2.8265
v -10.6721 0.8569 -2.8265
v -10.6638 -1.0952 -2.8265
v -10.6047 1.3917 -2.8265
v -10.5636 -1.8504 -2.8265
v -10.5558 1.7781 -2.8265
v -10.533 -2.0653 -2.8265
v -10.5209 1.9435 -2.8265
v -10.3894 2.567 -2.8265
v -10.3826 -2.7625 -2.8265
v -10.3462 -2.9255 -2.8265
v -10.3355 2.7601 -2.8265
v -10.1238 -3.6553 -2.8265
v -10.1166 3.5179 -2.8265
v -10.0624 -3.8501 -2.8265
v -9.9992 3.8231 -2.8265
v -9.8292 -4.439 -2.8265
v -9.7635 -4.6051 -2.8265
v -9.7604 4.4393 -2.8265
v -9.6829 4.5978 -2.8265
v -9.5775 -4.9889 -2.8265
v -9.3601 5.2581 -2.8265
v -9.3534 -5.4513 -2.8265
v -9.0902 5.7036 -2.8265
v -8.9221 -6.1661 -2.8265
v -8.8655 -6.2594 -2.8265
v -8.8531 6.0937 -2.8265
v -8.7679 6.2147 -2.8265
v -8.3917 -6.9296 -2.8265
v -8.3603 6.7933 -2.8265
v -8.3287 -7.0182 -2.8265
v -8.1569 7.0349 -2.8265
v -7.7965 -7.6441 -2.8265
v -7.726 7.5441 -2.8265
v -7.7182 -7.7357 -2.8265
v -7.3394 7.924 -2.8265
v -7.1403 -8.3026 -2.8265
v -7.0557 8.2023 -2.8265
v -7.0351 -8.4046 -2.8265
v -6.9338 8.3071 -2.8265
v -6.437 -8.9102 -2.8265
v -6.3878 8.7767 -2.8265
v -6.2982 -9.0257 -2.8265
v -6.2927 8.845 -2.8265
v -5.6863 -9.4592 -2.8265
v -5.6194 9.325 -2.8265
v -5.5909 -9.5263 -2.8265
v -5.1697 9.59 -2.8265
v -4.8907 -9.9404 -2.8265
v -4.7888 9.814 -2.8265
v -4.7552 -10.0193 -2.8265
v -4.6434 9.8865 -2.8265
v -4.1437 -10.3186 -2.8265
v -4.0336 10.1905 -2.8265
v -3.9938 -10.392 -2.8265
v -3.8889 10.2488 -2.8265
v -3.6296 -10.5353 -2.8265
v -3.1123 -10.7385 -2.8265
v -3.1117 10.5556 -2.8265
v -2.6196 10.7012 -2.8265
v -2.4857 -10.9241 -2.8265
v -2.191 -11.011 -2.8265
v -2.191 10.8277 -2.8265
v -2.0364 10.8599 -2.8265
v -1.4206 10.9881 -2.8265
v -1.3987 -11.1749 -2.8265
v -1.2697 -11.2009 -2.8265
v -1.2137 11.0174 -2.8265
v -0.4764 -11.2943 -2.8265
v -0.4405 11.1196 -2.8265
v -0.3719 -11.3064 -2.8265
v -0.2906 11.1274 -2.8265
v 0.452 -11.3436 -2.8265
v 0.4592 11.1619 -2.8265
v 0.5725 -11.3486 -2.8265
v 0.6385 11.1571 -2.8265
v 1.3815 -11.314 -2.8265
v 1.4167 11.1295 -2.8265
v 1.4937 -11.3089 -2.8265
v 1.5208 11.118 -2.8265
v 2.3055 -11.2066 -2.8265
v 2.3147 11.0226 -2.8265
v 2.4149 -11.1926 -2.8265
v 2.4888 10.9885 -2.8265
v 3.2172 -11.0228 -2.8265
v 3.2705 10.8285 -2.8265
v 3.3361 -10.9971 -2.8265
v 3.5749 10.7373 -2.8265
v 4.0222 -10.7924 -2.8265
v 4.1698 -10.7483 -2.8265
v 4.2046 10.5475 -2.8265
v 4.3723 10.4836 -2.8265
v 4.59 -10.5858 -2.8265
v 4.9365 10.2686 -2.8265
v 5.0761 -10.3972 -2.8265
v 5.1485 10.1701 -2.8265
v 5.7362 -10.0745 -2.8265
v 5.8333 9.8432 -2.8265
v 5.8949 -9.9969 -2.8265
v 6.1414 9.6631 -2.8265
v 6.2612 -9.7756 -2.8265
v 6.707 -9.5061 -2.8265
v 6.7138 9.3252 -2.8265
v 7.1538 9.0048 -2.8265
v 7.3808 -9.0259 -2.8265
v 7.475 8.7704 -2.8265
v 7.5047 -8.9364 -2.8265
v 7.5983 8.6677 -2.8265
v 8.0951 -8.431 -2.8265
v 8.1467 8.2105 -2.8265
v 8.2256 -8.3176 -2.8265
v 8.5301 7.8275 -2.8265
v 8.7586 -7.7794 -2.8265
v 8.8494 7.5074 -2.8265
v 8.8601 -7.6757 -2.8265
v 8.9472 7.3906 -2.8265
v 9.365 -7.0747 -2.8265
v 9.4219 6.8237 -2.8265
v 9.4687 -6.9495 -2.8265
v 9.4794 6.7442 -2.8265
v 9.9373 -6.2836 -2.8265
v 9.9657 6.0712 -2.8265
v 10.0127 -6.174 -2.8265
v 10.2311 5.6257 -2.8265
v 10.3972 -5.5288 -2.8265
v 10.4452 -5.4483 -2.8265
v 10.4499 5.2581 -2.8265
v 10.5276 5.0992 -2.8265
v 10.769 -4.779 -2.8265
v 10.8492 -4.6133 -2.8265
v 10.8502 4.4394 -2.8265
v 10.8874 4.3433 -2.8265
v 10.9871 -4.2657 -2.8265
v 11.1802 3.5832 -2.8265
v 11.1922 -3.7491 -2.8265
v 11.3328 3.0714 -2.8265
v 11.3777 -3.1225 -2.8265
v 11.4612 2.6384 -2.8265
v 11.4645 -2.8278 -2.8265
v 11.5672 2.1245 -2.8265
v 11.6067 -2.126 -2.8265
v 11.642 -1.9516 -2.8265
v 11.6432 1.7562 -2.8265
v 11.6671 1.5756 -2.8265
v 11.6932 -1.5664 -2.8265
v 11.7624 0.8569 -2.8265
v 11.765 -1.0007 -2.8265
v 11.7735 0.5589 -2.8265
v 11.7908 -0.2776 -2.8265
v 11.7974 -0.0934 -2.8265
v -10.4486 -0.1885 -2.7924
v -10.4457 -0.0916 -2.7924
v -10.414 0.835 -2.7924
v -10.4089 -0.9992 -2.7924
v -10.4053 -1.0718 -2.7924
v -10.3004 1.735 -2.7924
v -10.2938 -1.9003 -2.7924
v -10.2778 -2.0194 -2.7924
v -10.1374 2.5061 -2.7924
v -10.1104 -2.7899 -2.7924
v -10.1087 2.6062 -2.7924
v -10.0952 -2.8599 -2.7924
v -9.8712 3.435 -2.7924
v -9.8544 3.4784 -2.7924
v -9.85 -3.6602 -2.7924
v -9.8184 -3.7632 -2.7924
v -9.5248 -4.5006 -2.7924
v -9.5233 4.335 -2.7924
v -9.1322 5.135 -2.7924
v -9.1247 -5.3285 -2.7924
v -8.6544 5.9187 -2.7924
v -8.6472 -6.1163 -2.7924
v -8.6352 5.9502 -2.7924
v -8.1553 6.635 -2.7924
v -8.1323 6.6623 -2.7924
v -8.1244 -6.8587 -2.7924
v -7.5453 -7.5395 -2.7924
v -7.5356 7.3682 -2.7924
v -7.5281 -7.5597 -2.7924
v -6.8967 7.9923 -2.7924
v -6.8965 -8.1754 -2.7924
v -6.8791 8.0095 -2.7924
v -6.8594 -8.2116 -2.7924
v -6.2281 8.5726 -2.7924
v -6.2091 8.5862 -2.7924
v -6.2055 -8.7649 -2.7924
v -6.1408 -8.8197 -2.7924
v -5.7444 0.1119 -2.7924
v -5.7439 0.1566 -2.7924
v -5.7426 0.201 -2.7924
v -5.7352 -0.0001 -2.7924
v -5.7243 0.3662 -2.7924
v -5.7224 -0.0522 -2.7924
v -5.722 0.392 -2.7924
v -5.7156 0.4288 -2.7924
v -5.7103 0.455 -2.7924
v -5.7074 -0.1427 -2.7924
v -5.7032 0.4842 -2.7924
v -5.6969 0.5036 -2.7924
v -5.6431 -0.1444 -2.7924
v -5.641 -0.5906 -2.7924
v -5.6397 -0.6049 -2.7924
v -5.6372 0.6131 -2.7924
v -5.6365 -0.6426 -2.7924
v -5.6153 0.6041 -2.7924
v -5.5973 -1.0778 -2.7924
v -5.5945 -0.1042 -2.7924
v -5.5938 -1.0972 -2.7924
v -5.59 -1.1193 -2.7924
v -5.5797 -1.1813 -2.7924
v -5.5766 -1.1982 -2.7924
v -5.5711 0.582 -2.7924
v -5.5477 0.5483 -2.7924
v -5.5199 -0.0345 -2.7924
v -5.5054 -1.6057 -2.7924
v -5.501 -1.6226 -2.7924
v -5.4959 -1.6424 -2.7924
v -5.4868 -1.6789 -2.7924
v -5.4866 0.5719 -2.7924
v -5.4846 0.5881 -2.7924
v -5.4838 0.5942 -2.7924
v -5.4813 -1.6999 -2.7924
v -5.477 9.1075 -2.7924
v -5.4679 -9.2953 -2.7924
v -5.4678 -0.0193 -2.7924
v -5.4562 0.485 -2.7924
v -5.4493 -9.3084 -2.7924
v -5.4432 0.5084 -2.7924
v -5.4258 0.4766 -2.7924
v -5.4148 -0.1039 -2.7924
v -5.3958 0.4691 -2.7924
v -5.3738 -2.1272 -2.7924
v -5.3553 -2.1809 -2.7924
v -5.351 -2.1929 -2.7924
v -5.3479 0.4536 -2.7924
v -5.3438 -2.2132 -2.7924
v -5.3091 0.4385 -2.7924
v -5.2839 0.4289 -2.7924
v -5.2776 0.0205 -2.7924
v -5.268 -0.1036 -2.7924
v -5.2354 0.0328 -2.7924
v -5.2251 0.4022 -2.7924
v -5.214 0.0394 -2.7924
v -5.2066 -2.6091 -2.7924
v -5.2007 -2.6224 -2.7924
v -5.1925 0.3841 -2.7924
v -5.1739 0.3739 -2.7924
v -5.1166 0.083 -2.7924
v -5.0946 0.3147 -2.7924
v -5.0815 0.1077 -2.7924
v -5.0659 0.2839 -2.7924
v -5.0554 0.1343 -2.7924
v -5.0445 0.2531 -2.7924
v -5.0378 0.1625 -2.7924
v -5.0301 0.2226 -2.7924
v -5.0293 0.192 -2.7924
v -5.0065 -3.0692 -2.7924
v -4.9942 -3.0915 -2.7924
v -4.8953 0.7688 -2.7924
v -4.8897 0.8017 -2.7924
v -4.8862 0.8226 -2.7924
v -4.8832 0.8412 -2.7924
v -4.7979 1.1866 -2.7924
v -4.7931 1.2064 -2.7924
v -4.7816 1.2519 -2.7924
v -4.7752 1.2777 -2.7924
v -4.7682 1.3069 -2.7924
v -4.7606 -3.5227 -2.7924
v -4.7492 -3.5396 -2.7924
v -4.739 -3.5549 -2.7924
v -4.7292 -3.5697 -2.7924
v -4.7182 -3.5864 -2.7924
v -4.6864 -9.7588 -2.7924
v -4.6847 9.5723 -2.7924
v -4.665 9.5839 -2.7924
v -4.6445 1.6744 -2.7924
v -4.6378 1.6942 -2.7924
v -4.6332 -9.7902 -2.7924
v -4.6315 1.7131 -2.7924
v -4.4645 2.0894 -2.7924
v -4.4554 -3.9944 -2.7924
v -4.4498 2.1234 -2.7924
v -4.4441 -4.0087 -2.7924
v -4.4295 -4.0274 -2.7924
v -4.2592 2.4723 -2.7924
v -4.248 2.4931 -2.7924
v -4.1378 -4.4079 -2.7924
v -4.1281 -4.4183 -2.7924
v -4.0218 2.8328 -2.7924
v -4.0064 2.8562 -2.7924
v -3.9942 2.8751 -2.7924
v -3.9853 2.8888 -2.7924
v -3.9735 2.907 -2.7924
v -3.9611 2.9263 -2.7924
v -3.9281 9.954 -2.7924
v -3.8891 -10.1546 -2.7924
v -3.8878 -7.09 -2.7924
v -3.8858 -7.1198 -2.7924
v -3.8835 -7.1545 -2.7924
v -3.8711 9.9766 -2.7924
v -3.8647 -7.1959 -2.7924
v -3.8639 -7.0553 -2.7924
v -3.8601 -7.2205 -2.7924
v -3.8486 3.2119 -2.7924
v -3.8429 -7.2633 -2.7924
v -3.8398 3.1293 -2.7924
v -3.8397 3.2384 -2.7924
v -3.8338 3.2854 -2.7924
v -3.8233 -7.0433 -2.7924
v -3.8189 3.1227 -2.7924
v -3.8055 -4.7673 -2.7924
v -3.7931 -4.7784 -2.7924
v -3.7881 -7.0465 -2.7924
v -3.7868 -4.784 -2.7924
v -3.7818 3.4009 -2.7924
v -3.7785 -4.7915 -2.7924
v -3.7594 3.4296 -2.7924
v -3.7579 -4.8104 -2.7924
v -3.7536 -7.3529 -2.7924
v -3.7519 -7.0514 -2.7924
v -3.743 -6.9687 -2.7924
v -3.7427 -6.9693 -2.7924
v -3.7424 -6.9699 -2.7924
v -3.7418 -6.9709 -2.7924
v -3.7402 3.455 -2.7924
v -3.7395 -6.9746 -2.7924
v -3.7346 -6.9836 -2.7924
v -3.7313 -6.9894 -2.7924
v -3.7306 -6.9908 -2.7924
v -3.7271 -6.9985 -2.7924
v -3.7242 -7.0064 -2.7924
v -3.7213 -7.0186 -2.7924
v -3.7196 -7.0238 -2.7924
v -3.7196 3.1658 -2.7924
v -3.7095 3.4949 -2.7924
v -3.7068 -7.0494 -2.7924
v -3.6954 3.1867 -2.7924
v -3.6791 3.5275 -2.7924
v -3.6715 3.2054 -2.7924
v -3.6566 -7.003 -2.7924
v -3.6397 3.2165 -2.7924
v -3.6172 -7.4091 -2.7924
v -3.6168 -6.9664 -2.7924
v -3.6123 3.2205 -2.7924
v -3.5901 -7.4181 -2.7924
v -3.5746 -6.9276 -2.7924
v -3.5699 -7.4258 -2.7924
v -3.5689 3.6119 -2.7924
v -3.5645 3.2192 -2.7924
v -3.5059 -6.8635 -2.7924
v -3.4878 -6.8466 -2.7924
v -3.4739 3.2167 -2.7924
v -3.473 -7.4357 -2.7924
v -3.4697 3.5858 -2.7924
v -3.4519 3.5717 -2.7924
v -3.4344 3.5554 -2.7924
v -3.4322 3.2199 -2.7924
v -3.4153 -5.1227 -2.7924
v -3.4101 3.5814 -2.7924
v -3.4073 -7.4213 -2.7924
v -3.4046 3.5242 -2.7924
v -3.4007 -5.1338 -2.7924
v -3.4 3.5923 -2.7924
v -3.3992 3.2264 -2.7924
v -3.3859 -5.1452 -2.7924
v -3.3714 -6.7358 -2.7924
v -3.3638 3.239 -2.7924
v -3.3577 -7.3753 -2.7924
v -3.3539 3.5029 -2.7924
v -3.3497 -5.1733 -2.7924
v -3.3488 3.4507 -2.7924
v -3.3404 3.5174 -2.7924
v -3.339 -7.3899 -2.7924
v -3.3379 3.2551 -2.7924
v -3.3375 3.4326 -2.7924
v -3.3356 -5.184 -2.7924
v -3.3311 -7.3513 -2.7924
v -3.324 3.4066 -2.7924
v -3.3208 -7.3996 -2.7924
v -3.3175 3.2789 -2.7924
v -3.3109 3.3734 -2.7924
v -3.3068 3.3051 -2.7924
v -3.3063 -7.3291 -2.7924
v -3.3042 3.3371 -2.7924
v -3.2976 -7.4043 -2.7924
v -3.2779 -6.6501 -2.7924
v -3.2753 -7.3007 -2.7924
v -3.2581 -7.4127 -2.7924
v -3.2487 -6.6233 -2.7924
v -3.2303 -7.419 -2.7924
v -3.221 -7.2514 -2.7924
v -3.2112 -6.5923 -2.7924
v -3.2081 -7.4243 -2.7924
v -3.1984 -7.4267 -2.7924
v -3.1802 -7.211 -2.7924
v -3.1714 -7.4335 -2.7924
v -3.1621 -6.5527 -2.7924
v -3.1467 -7.178 -2.7924
v -3.1433 -6.5383 -2.7924
v -3.1318 -7.1634 -2.7924
v -3.1116 -7.4495 -2.7924
v -3.0991 -7.453 -2.7924
v -3.0907 -6.5 -2.7924
v -3.0872 -7.4564 -2.7924
v -3.0862 -7.1102 -2.7924
v -3.0801 -7.4584 -2.7924
v -3.0793 3.8018 -2.7924
v -3.069 -7.4617 -2.7924
v -3.0656 3.8142 -2.7924
v -3.0569 3.8221 -2.7924
v -3.0491 3.8292 -2.7924
v -3.0281 -10.4934 -2.7924
v -3.0281 10.3103 -2.7924
v -3.0248 -6.458 -2.7924
v -2.9814 -5.4572 -2.7924
v -2.9738 -6.97 -2.7924
v -2.966 -5.4671 -2.7924
v -2.9658 -6.427 -2.7924
v -2.9594 -7.495 -2.7924
v -2.9556 -5.4738 -2.7924
v -2.9451 -6.9263 -2.7924
v -2.9399 -5.4839 -2.7924
v -2.9233 -5.4947 -2.7924
v -2.9147 -6.8759 -2.7924
v -2.9138 -6.4069 -2.7924
v -2.8908 -6.8274 -2.7924
v -2.8803 -6.4015 -2.7924
v -2.8748 -5.5268 -2.7924
v -2.8497 -6.7415 -2.7924
v -2.8472 -6.4051 -2.7924
v -2.8219 -6.4202 -2.7924
v -2.8203 -6.6546 -2.7924
v -2.8074 -6.4407 -2.7924
v -2.805 -6.5913 -2.7924
v -2.7977 -6.4775 -2.7924
v -2.7972 -6.5334 -2.7924
v -2.7736 4.0815 -2.7924
v -2.7563 -7.5659 -2.7924
v -2.7549 4.0958 -2.7924
v -2.7469 4.1019 -2.7924
v -2.7434 -7.5715 -2.7924
v -2.7293 4.1154 -2.7924
v -2.7106 4.1299 -2.7924
v -2.6543 -5.6694 -2.7924
v -2.6495 -5.6721 -2.7924
v -2.6444 -5.675 -2.7924
v -2.6249 -5.6862 -2.7924
v -2.5977 -5.7017 -2.7924
v -2.5775 -5.713 -2.7924
v -2.5702 -5.717 -2.7924
v -2.552 -5.727 -2.7924
v -2.5428 -5.732 -2.7924
v -2.5222 -5.7432 -2.7924
v -2.4983 -5.7561 -2.7924
v -2.4754 -5.7683 -2.7924
v -2.47 -5.7711 -2.7924
v -2.4526 -5.7805 -2.7924
v -2.4326 -5.7912 -2.7924
v -2.4199 -7.7149 -2.7924
v -2.4145 -5.8008 -2.7924
v -2.4097 -5.8033 -2.7924
v -2.4025 4.3717 -2.7924
v -2.3968 -5.81 -2.7924
v -2.3849 -5.8162 -2.7924
v -2.3842 4.3835 -2.7924
v -2.3744 -5.8216 -2.7924
v -2.3654 4.3957 -2.7924
v -2.3443 4.4095 -2.7924
v -2.1543 -10.7519 -2.7924
v -2.1543 10.5686 -2.7924
v -2.1281 -10.7597 -2.7924
v -2.1281 10.5764 -2.7924
v -2.1144 -7.7817 -2.7924
v -2.1063 -7.7843 -2.7924
v -2.0984 -7.7869 -2.7924
v -2.0633 -5.9822 -2.7924
v -2.0426 -5.9912 -2.7924
v -2.01 4.6323 -2.7924
v -2.0012 4.637 -2.7924
v -1.9809 4.6479 -2.7924
v -1.9683 4.8927 -2.7924
v -1.9587 4.9679 -2.7924
v -1.9536 4.8196 -2.7924
v -1.9275 5.0399 -2.7924
v -1.9173 4.7527 -2.7924
v -1.8746 5.104 -2.7924
v -1.8595 4.6976 -2.7924
v -1.806 5.1557 -2.7924
v -1.7876 4.6578 -2.7924
v -1.7779 -7.8969 -2.7924
v -1.7604 5.1755 -2.7924
v -1.7236 5.1915 -2.7924
v -1.703 4.636 -2.7924
v -1.6365 5.2086 -2.7924
v -1.6143 4.6333 -2.7924
v -1.5803 -6.1962 -2.7924
v -1.5789 4.6403 -2.7924
v -1.5675 -6.2005 -2.7924
v -1.556 4.6447 -2.7924
v -1.5549 -6.2047 -2.7924
v -1.5493 8.1245 -2.7924
v -1.5467 5.206 -2.7924
v -1.536 8.1279 -2.7924
v -1.5251 4.6508 -2.7924
v -1.5162 8.1329 -2.7924
v -1.466 -7.938 -2.7924
v -1.4634 5.1842 -2.7924
v -1.4541 -7.9408 -2.7924
v -1.4438 4.6863 -2.7924
v -1.4427 -7.9436 -2.7924
v -1.4333 -7.9459 -2.7924
v -1.4239 -7.9482 -2.7924
v -1.4123 -7.951 -2.7924
v -1.3897 5.144 -2.7924
v -1.3749 10.7329 -2.7924
v -1.3741 4.738 -2.7924
v -1.3332 5.0892 -2.7924
v -1.3218 4.8021 -2.7924
v -1.2957 5.0223 -2.7924
v -1.2904 4.8744 -2.7924
v -1.2817 4.9493 -2.7924
v -1.2647 -10.9378 -2.7924
v -1.2636 10.7478 -2.7924
v -1.2281 -10.9453 -2.7924
v -1.1039 -8.0295 -2.7924
v -1.0818 -6.3671 -2.7924
v -1.0633 -6.3716 -2.7924
v -1.0456 -6.3759 -2.7924
v -1.031 -6.3795 -2.7924
v -1.013 -6.3839 -2.7924
v -0.9491 8.2294 -2.7924
v -0.9398 8.2311 -2.7924
v -0.9307 8.2328 -2.7924
v -0.8481 8.2466 -2.7924
v -0.8366 8.2486 -2.7924
v -0.8258 8.2505 -2.7924
v -0.7936 -8.0466 -2.7924
v -0.7825 -8.0483 -2.7924
v -0.7713 -8.0501 -2.7924
v -0.7585 -8.0522 -2.7924
v -0.7452 -8.0543 -2.7924
v -0.7326 -8.0564 -2.7924
v -0.5423 -6.5038 -2.7924
v -0.5253 -6.5065 -2.7924
v -0.5081 -6.5093 -2.7924
v -0.4878 -6.5127 -2.7924
v -0.4684 -6.5159 -2.7924
v -0.4507 -0.1459 -2.7924
v -0.4495 -0.0962 -2.7924
v -0.4484 -0.0479 -2.7924
v -0.4479 -0.0262 -2.7924
v -0.4436 -0.1753 -2.7924
v -0.4361 0.0335 -2.7924
v -0.4338 -0.2156 -2.7924
v -0.4285 0.0715 -2.7924
v -0.4227 -0.2614 -2.7924
v -0.4219 0.1052 -2.7924
v -0.4176 10.8611 -2.7924
v -0.4156 -8.5461 -2.7924
v -0.4146 0.1417 -2.7924
v -0.4141 -0.2965 -2.7924
v -0.4055 -0.3323 -2.7924
v -0.4052 0.1892 -2.7924
v -0.3953 -0.3741 -2.7924
v -0.3946 0.2429 -2.7924
v -0.3845 -0.4186 -2.7924
v -0.3787 0.2758 -2.7924
v -0.3781 -0.4451 -2.7924
v -0.3673 -0.4895 -2.7924
v -0.3625 10.8637 -2.7924
v -0.357 -0.5185 -2.7924
v -0.3507 -11.0464 -2.7924
v -0.3497 0.3362 -2.7924
v -0.3313 0.3745 -2.7924
v -0.3264 -0.5636 -2.7924
v -0.3032 0.4163 -2.7924
v -0.3019 -0.5998 -2.7924
v -0.2806 0.4497 -2.7924
v -0.2799 -0.6324 -2.7924
v -0.2589 0.482 -2.7924
v -0.2585 -0.6639 -2.7924
v -0.2359 0.5163 -2.7924
v -0.2345 -0.6994 -2.7924
v -0.214 0.5487 -2.7924
v -0.2126 -0.7318 -2.7924
v -0.1925 0.5807 -2.7924
v -0.1918 8.3066 -2.7924
v -0.1839 -0.7741 -2.7924
v -0.1661 0.6038 -2.7924
v -0.1509 8.31 -2.7924
v -0.1482 -8.568 -2.7924
v -0.147 -0.8009 -2.7924
v -0.144 8.3106 -2.7924
v -0.1405 -8.5687 -2.7924
v -0.1397 0.6232 -2.7924
v -0.1229 0.6355 -2.7924
v -0.1197 -0.8207 -2.7924
v -0.0895 0.6601 -2.7924
v -0.0873 -0.8443 -2.7924
v -0.058 0.6832 -2.7924
v -0.0543 -0.8682 -2.7924
v -0.0242 0.7081 -2.7924
v -0.0232 -0.8908 -2.7924
v 0.007 0.7311 -2.7924
v 0.0093 -0.9145 -2.7924
v 0.0127 -6.5984 -2.7924
v 0.0264 -6.5995 -2.7924
v 0.0391 0.7547 -2.7924
v 0.0425 -0.9386 -2.7924
v 0.0751 0.7811 -2.7924
v 0.0776 -0.9641 -2.7924
v 0.1084 0.8056 -2.7924
v 0.1192 -0.9943 -2.7924
v 0.1523 0.8212 -2.7924
v 0.1681 -1.0066 -2.7924
v 0.1951 0.8365 -2.7924
v 0.1972 -1.0138 -2.7924
v 0.2229 0.8464 -2.7924
v 0.2258 -1.0209 -2.7924
v 0.2487 -8.5238 -2.7924
v 0.2498 0.856 -2.7924
v 0.2668 -1.0312 -2.7924
v 0.3031 0.8667 -2.7924
v 0.306 -1.041 -2.7924
v 0.3394 0.874 -2.7924
v 0.3459 -1.0509 -2.7924
v 0.3752 0.8812 -2.7924
v 0.3834 -1.0603 -2.7924
v 0.4206 0.8903 -2.7924
v 0.4212 -1.0698 -2.7924
v 0.4615 10.9026 -2.7924
v 0.463 0.8988 -2.7924
v 0.4637 -1.0804 -2.7924
v 0.4688 8.3124 -2.7924
v 0.4821 8.3126 -2.7924
v 0.4897 0.9042 -2.7924
v 0.4938 -1.0879 -2.7924
v 0.5222 -6.6415 -2.7924
v 0.5318 -8.5224 -2.7924
v 0.5412 0.9032 -2.7924
v 0.544 8.3126 -2.7924
v 0.5451 -11.0883 -2.7924
v 0.5451 10.8998 -2.7924
v 0.5452 -8.5225 -2.7924
v 0.5453 -6.6413 -2.7924
v 0.5457 -1.0803 -2.7924
v 0.5562 8.3127 -2.7924
v 0.5565 -8.5225 -2.7924
v 0.5602 -6.6413 -2.7924
v 0.5651 -8.5225 -2.7924
v 0.5718 -11.0896 -2.7924
v 0.5879 -1.0742 -2.7924
v 0.588 0.9022 -2.7924
v 0.6082 0.9018 -2.7924
v 0.6273 -1.0685 -2.7924
v 0.6655 0.8888 -2.7924
v 0.6689 -1.0624 -2.7924
v 0.7019 0.8806 -2.7924
v 0.7069 -1.0569 -2.7924
v 0.7449 0.8709 -2.7924
v 0.7452 -1.0513 -2.7924
v 0.7847 0.8619 -2.7924
v 0.7866 -1.0453 -2.7924
v 0.8248 0.8528 -2.7924
v 0.8253 -1.0396 -2.7924
v 0.8668 0.8433 -2.7924
v 0.8784 -1.0319 -2.7924
v 0.8954 0.8369 -2.7924
v 0.9253 0.8301 -2.7924
v 0.9333 -8.4464 -2.7924
v 0.9366 -1.0075 -2.7924
v 0.965 0.8143 -2.7924
v 0.9776 -0.9903 -2.7924
v 1.0162 0.7788 -2.7924
v 1.0168 -0.9641 -2.7924
v 1.0521 0.754 -2.7924
v 1.0534 -0.9397 -2.7924
v 1.0621 -6.6399 -2.7924
v 1.0808 -6.6381 -2.7924
v 1.0839 0.7319 -2.7924
v 1.0859 -0.9179 -2.7924
v 1.0983 -6.6365 -2.7924
v 1.1166 0.7092 -2.7924
v 1.1178 -0.8966 -2.7924
v 1.1517 0.6849 -2.7924
v 1.1533 -0.8729 -2.7924
v 1.1834 0.6629 -2.7924
v 1.1851 8.2617 -2.7924
v 1.1942 -0.8456 -2.7924
v 1.2167 0.6399 -2.7924
v 1.2182 -0.8228 -2.7924
v 1.2266 8.2581 -2.7924
v 1.2273 -8.4192 -2.7924
v 1.2318 8.2577 -2.7924
v 1.2369 8.2573 -2.7924
v 1.2385 -8.4183 -2.7924
v 1.248 -0.7944 -2.7924
v 1.2489 -8.4175 -2.7924
v 1.2495 0.6171 -2.7924
v 1.2634 -0.7796 -2.7924
v 1.2641 0.5969 -2.7924
v 1.2765 0.5795 -2.7924
v 1.2879 -0.7563 -2.7924
v 1.3006 0.5461 -2.7924
v 1.3041 -0.7318 -2.7924
v 1.3233 0.5146 -2.7924
v 1.3275 -0.6965 -2.7924
v 1.3483 0.4799 -2.7924
v 1.3494 -0.6633 -2.7924
v 1.3711 0.4483 -2.7924
v 1.3729 -0.6277 -2.7924
v 1.3937 0.4168 -2.7924
v 1.3943 -0.5954 -2.7924
v 1.3968 10.8709 -2.7924
v 1.4159 -0.5628 -2.7924
v 1.4263 0.3716 -2.7924
v 1.4397 -0.5268 -2.7924
v 1.4423 0.3375 -2.7924
v 1.4529 10.8642 -2.7924
v 1.4578 -0.4813 -2.7924
v 1.4602 0.2994 -2.7924
v 1.4718 -11.0508 -2.7924
v 1.4735 -0.4416 -2.7924
v 1.4778 0.2621 -2.7924
v 1.4827 0.2317 -2.7924
v 1.4844 -0.4142 -2.7924
v 1.4896 0.1886 -2.7924
v 1.4937 -0.3909 -2.7924
v 1.4961 0.1483 -2.7924
v 1.5027 0.1071 -2.7924
v 1.5042 -0.3337 -2.7924
v 1.5088 0.0688 -2.7924
v 1.5118 -0.2924 -2.7924
v 1.515 0.0306 -2.7924
v 1.5187 -0.2548 -2.7924
v 1.5215 -0.0098 -2.7924
v 1.526 -0.2154 -2.7924
v 1.5277 -0.0488 -2.7924
v 1.5318 -0.1839 -2.7924
v 1.5346 -0.0917 -2.7924
v 1.5412 -0.1326 -2.7924
v 1.5953 -8.315 -2.7924
v 1.6039 -6.5937 -2.7924
v 1.6222 -6.5904 -2.7924
v 1.6388 -6.5875 -2.7924
v 1.6556 -6.5846 -2.7924
v 1.6738 -6.5816 -2.7924
v 1.8386 8.1569 -2.7924
v 1.8489 8.1553 -2.7924
v 1.8586 8.1538 -2.7924
v 1.8987 -8.2614 -2.7924
v 1.91 -8.2595 -2.7924
v 1.9179 8.1439 -2.7924
v 1.9202 -8.2578 -2.7924
v 1.9294 8.1421 -2.7924
v 1.9306 -8.2562 -2.7924
v 1.9418 -8.2545 -2.7924
v 2.1685 -6.5023 -2.7924
v 2.185 -6.4981 -2.7924
v 2.2001 -6.4943 -2.7924
v 2.2228 -6.4885 -2.7924
v 2.2589 -8.1351 -2.7924
v 2.2742 10.7666 -2.7924
v 2.3543 10.7503 -2.7924
v 2.3718 -10.9372 -2.7924
v 2.55 7.9847 -2.7924
v 2.5606 7.9821 -2.7924
v 2.5625 -8.0583 -2.7924
v 2.573 -8.0557 -2.7924
v 2.5828 -8.0533 -2.7924
v 2.5874 7.9754 -2.7924
v 2.5924 -8.0509 -2.7924
v 2.598 7.9728 -2.7924
v 2.6068 -8.0474 -2.7924
v 2.6092 7.9701 -2.7924
v 2.6878 -6.3739 -2.7924
v 2.7043 -6.3682 -2.7924
v 2.7124 -6.3654 -2.7924
v 2.8863 -7.9177 -2.7924
v 2.9374 4.9468 -2.7924
v 2.946 4.8719 -2.7924
v 2.9513 5.0197 -2.7924
v 2.9774 4.7996 -2.7924
v 2.9889 5.0867 -2.7924
v 3.0298 4.7354 -2.7924
v 3.0454 5.1415 -2.7924
v 3.0657 4.7088 -2.7924
v 3.0994 4.6837 -2.7924
v 3.1191 5.1817 -2.7924
v 3.1237 4.6731 -2.7924
v 3.1773 -7.8192 -2.7924
v 3.1807 4.6483 -2.7924
v 3.1876 -7.8157 -2.7924
v 3.1984 -7.8121 -2.7924
v 3.2023 5.2035 -2.7924
v 3.2037 -7.8104 -2.7924
v 3.2044 -6.1981 -2.7924
v 3.2078 10.5767 -2.7924
v 3.2216 -6.1904 -2.7924
v 3.2392 -6.1826 -2.7924
v 3.243 7.7522 -2.7924
v 3.2439 10.5658 -2.7924
v 3.2447 -10.752 -2.7924
v 3.2505 7.7497 -2.7924
v 3.2583 7.7471 -2.7924
v 3.2699 4.6308 -2.7924
v 3.2718 -10.7462 -2.7924
v 3.2921 5.206 -2.7924
v 3.3346 5.1977 -2.7924
v 3.3586 4.6335 -2.7924
v 3.3793 5.1889 -2.7924
v 3.3983 5.1807 -2.7924
v 3.4432 4.6553 -2.7924
v 3.4616 5.1531 -2.7924
v 3.4762 -7.6482 -2.7924
v 3.5152 4.695 -2.7924
v 3.5302 5.1015 -2.7924
v 3.573 4.7502 -2.7924
v 3.5831 5.0373 -2.7924
v 3.6092 4.817 -2.7924
v 3.6143 4.9654 -2.7924
v 3.6239 4.8902 -2.7924
v 3.7029 -5.9806 -2.7924
v 3.7206 -5.9708 -2.7924
v 3.7726 7.5286 -2.7924
v 3.789 -7.5087 -2.7924
v 3.8006 -7.5037 -2.7924
v 3.8124 -7.4986 -2.7924
v 3.8262 -5.9137 -2.7924
v 3.8302 -5.9114 -2.7924
v 3.8353 -5.9084 -2.7924
v 3.8379 -5.9068 -2.7924
v 3.8522 -5.8985 -2.7924
v 3.8635 7.4886 -2.7924
v 3.8689 -5.8888 -2.7924
v 3.8742 7.484 -2.7924
v 3.8898 -5.8766 -2.7924
v 3.9104 -5.8645 -2.7924
v 3.9291 -5.8534 -2.7924
v 3.9398 7.4575 -2.7924
v 3.9444 7.4557 -2.7924
v 3.9518 -5.8398 -2.7924
v 3.9599 7.4496 -2.7924
v 3.9779 -5.824 -2.7924
v 3.9865 7.4395 -2.7924
v 3.9959 -5.8129 -2.7924
v 4.0211 -5.7973 -2.7924
v 4.0215 7.4267 -2.7924
v 4.046 -5.7817 -2.7924
v 4.0501 -7.3309 -2.7924
v 4.0638 7.412 -2.7924
v 4.085 -5.7569 -2.7924
v 4.0856 7.4046 -2.7924
v 4.0864 -10.5028 -2.7924
v 4.0975 -5.7488 -2.7924
v 4.1024 -5.7456 -2.7924
v 4.1153 -10.4916 -2.7924
v 4.1195 10.3003 -2.7924
v 4.1214 -5.7332 -2.7924
v 4.1266 -5.7297 -2.7924
v 4.1329 -5.7255 -2.7924
v 4.1549 -5.711 -2.7924
v 4.1725 -5.6993 -2.7924
v 4.1776 -5.6958 -2.7924
v 4.1801 -5.6941 -2.7924
v 4.1852 -5.6907 -2.7924
v 4.1882 -5.6887 -2.7924
v 4.1928 -5.6856 -2.7924
v 4.1952 -5.684 -2.7924
v 4.2001 -5.6807 -2.7924
v 4.2046 -5.6777 -2.7924
v 4.2071 -5.676 -2.7924
v 4.2169 -5.6696 -2.7924
v 4.2219 -5.6663 -2.7924
v 4.2249 -5.6643 -2.7924
v 4.2753 -6.5905 -2.7924
v 4.2758 -6.5367 -2.7924
v 4.2833 -6.6487 -2.7924
v 4.2855 -6.4996 -2.7924
v 4.301 -6.4776 -2.7924
v 4.303 -6.7252 -2.7924
v 4.3086 -5.6101 -2.7924
v 4.3233 -5.6002 -2.7924
v 4.327 -6.4631 -2.7924
v 4.3354 -6.7998 -2.7924
v 4.3507 -7.1668 -2.7924
v 4.3629 -7.1603 -2.7924
v 4.3657 -6.4604 -2.7924
v 4.3668 -6.8662 -2.7924
v 4.3835 -6.8944 -2.7924
v 4.398 -6.4673 -2.7924
v 4.4182 -6.953 -2.7924
v 4.4243 7.2224 -2.7924
v 4.4453 7.2114 -2.7924
v 4.4507 -6.4884 -2.7924
v 4.4535 -7.0097 -2.7924
v 4.4756 7.1949 -2.7924
v 4.4814 -7.103 -2.7924
v 4.4855 7.1896 -2.7924
v 4.4886 -7.0996 -2.7924
v 4.495 -7.0966 -2.7924
v 4.5106 -6.5206 -2.7924
v 4.5142 -7.0804 -2.7924
v 4.5186 7.1723 -2.7924
v 4.542 -7.5172 -2.7924
v 4.5526 -7.5116 -2.7924
v 4.5742 -7.1518 -2.7924
v 4.586 -6.5396 -2.7924
v 4.6006 -6.5302 -2.7924
v 4.6063 -6.5265 -2.7924
v 4.6256 -6.6015 -2.7924
v 4.6285 -6.5121 -2.7924
v 4.6345 -6.5081 -2.7924
v 4.6418 -7.216 -2.7924
v 4.6419 -6.5032 -2.7924
v 4.6552 -7.462 -2.7924
v 4.6614 -7.4591 -2.7924
v 4.6656 -7.2397 -2.7924
v 4.6669 -7.4565 -2.7924
v 4.6674 -6.6339 -2.7924
v 4.6675 -6.4863 -2.7924
v 4.686 -7.4477 -2.7924
v 4.6871 -6.6518 -2.7924
v 4.6879 -6.4727 -2.7924
v 4.6908 -6.4707 -2.7924
v 4.6932 -7.3551 -2.7924
v 4.6967 -6.4667 -2.7924
v 4.7002 -6.4643 -2.7924
v 4.7017 -7.3514 -2.7924
v 4.703 -6.4623 -2.7924
v 4.7055 -7.4388 -2.7924
v 4.7082 -7.3482 -2.7924
v 4.7087 -6.4585 -2.7924
v 4.7116 -6.4565 -2.7924
v 4.7122 -7.3465 -2.7924
v 4.723 -6.449 -2.7924
v 4.7265 -6.4466 -2.7924
v 4.7347 -7.4259 -2.7924
v 4.745 -7.4214 -2.7924
v 4.7667 -6.7243 -2.7924
v 4.789 -6.7448 -2.7924
v 4.8071 -7.3611 -2.7924
v 4.8134 3.3255 -2.7924
v 4.8167 3.2882 -2.7924
v 4.8187 -6.7733 -2.7924
v 4.8198 3.3631 -2.7924
v 4.8238 -6.3836 -2.7924
v 4.826 3.2672 -2.7924
v 4.8358 10.0298 -2.7924
v 4.8387 3.4076 -2.7924
v 4.8409 -6.3721 -2.7924
v 4.8445 3.2447 -2.7924
v 4.8466 6.9145 -2.7924
v 4.8545 -7.4088 -2.7924
v 4.8623 3.4469 -2.7924
v 4.871 3.2272 -2.7924
v 4.8841 3.48 -2.7924
v 4.8846 6.8858 -2.7924
v 4.9058 3.2146 -2.7924
v 4.9072 -6.8591 -2.7924
v 4.9204 3.5224 -2.7924
v 4.9207 6.8594 -2.7924
v 4.925 -6.8458 -2.7924
v 4.9253 -6.8764 -2.7924
v 4.9292 -6.8427 -2.7924
v 4.9297 -6.8423 -2.7924
v 4.931 -6.8414 -2.7924
v 4.9317 -6.8409 -2.7924
v 4.9323 -6.8405 -2.7924
v 4.9425 3.5458 -2.7924
v 4.944 3.2073 -2.7924
v 4.949 -6.8303 -2.7924
v 4.9501 -6.8295 -2.7924
v 4.9509 -6.8289 -2.7924
v 4.951 6.8379 -2.7924
v 4.9514 -6.8285 -2.7924
v 4.9518 -6.8282 -2.7924
v 4.9591 9.9713 -2.7924
v 4.9595 -6.8232 -2.7924
v 4.9618 -6.8216 -2.7924
v 4.964 -6.8201 -2.7924
v 4.9647 -6.8196 -2.7924
v 4.9653 -6.8191 -2.7924
v 4.9718 -10.1601 -2.7924
v 4.9739 6.822 -2.7924
v 4.9742 3.5764 -2.7924
v 4.9762 -6.812 -2.7924
v 4.9857 3.2043 -2.7924
v 4.9871 6.813 -2.7924
v 4.9907 6.8106 -2.7924
v 4.9933 -6.9411 -2.7924
v 4.9978 3.5952 -2.7924
v 5.0117 -6.9584 -2.7924
v 5.013 -6.926 -2.7924
v 5.0139 -6.9253 -2.7924
v 5.0143 -6.9249 -2.7924
v 5.0202 3.6016 -2.7924
v 5.024 -6.9186 -2.7924
v 5.0243 6.7883 -2.7924
v 5.0267 -6.9167 -2.7924
v 5.0275 -6.9161 -2.7924
v 5.031 3.205 -2.7924
v 5.0345 6.7816 -2.7924
v 5.036 -6.9814 -2.7924
v 5.0412 -6.9072 -2.7924
v 5.0435 6.7758 -2.7924
v 5.0509 -6.9955 -2.7924
v 5.0526 3.2068 -2.7924
v 5.0528 6.7698 -2.7924
v 5.0545 3.6115 -2.7924
v 5.0667 -6.7484 -2.7924
v 5.0668 -6.9819 -2.7924
v 5.0683 -6.9808 -2.7924
v 5.0687 -6.9804 -2.7924
v 5.0743 -7.0177 -2.7924
v 5.0759 -6.9757 -2.7924
v 5.0768 -6.7416 -2.7924
v 5.0782 3.208 -2.7924
v 5.0802 -6.7391 -2.7924
v 5.0836 -6.9693 -2.7924
v 5.0849 -6.736 -2.7924
v 5.0959 -7.3763 -2.7924
v 5.1165 3.1672 -2.7924
v 5.1175 3.171 -2.7924
v 5.1183 3.1746 -2.7924
v 5.1201 3.1812 -2.7924
v 5.1232 -7.0653 -2.7924
v 5.1247 3.215 -2.7924
v 5.1293 -6.8423 -2.7924
v 5.1331 -7.3626 -2.7924
v 5.142 -6.8338 -2.7924
v 5.1477 -6.8297 -2.7924
v 5.1515 -7.0687 -2.7924
v 5.1522 3.5939 -2.7924
v 5.1667 3.2084 -2.7924
v 5.1669 -7.3497 -2.7924
v 5.1804 3.571 -2.7924
v 5.1984 3.2004 -2.7924
v 5.2002 -7.3349 -2.7924
v 5.2187 3.1855 -2.7924
v 5.2245 3.5264 -2.7924
v 5.2302 -6.111 -2.7924
v 5.2304 -7.316 -2.7924
v 5.2425 3.5071 -2.7924
v 5.2432 -6.1008 -2.7924
v 5.244 -6.765 -2.7924
v 5.2525 -7.2947 -2.7924
v 5.2688 3.4728 -2.7924
v 5.2726 -7.2672 -2.7924
v 5.2736 -6.0773 -2.7924
v 5.274 -7.0595 -2.7924
v 5.2821 3.138 -2.7924
v 5.2917 3.4426 -2.7924
v 5.3056 3.4244 -2.7924
v 5.3081 -7.0688 -2.7924
v 5.3123 3.1219 -2.7924
v 5.3223 -7.0892 -2.7924
v 5.3245 -7.1573 -2.7924
v 5.3559 3.3322 -2.7924
v 5.3663 3.1256 -2.7924
v 5.3674 3.2851 -2.7924
v 5.3709 3.238 -2.7924
v 5.3715 -7.0313 -2.7924
v 5.4211 3.52 -2.7924
v 5.4342 3.4969 -2.7924
v 5.4855 3.4088 -2.7924
v 5.4865 3.4073 -2.7924
v 5.5088 3.3704 -2.7924
v 5.5608 6.3712 -2.7924
v 5.5703 6.3639 -2.7924
v 5.5773 3.2606 -2.7924
v 5.5784 3.2589 -2.7924
v 5.5843 6.353 -2.7924
v 5.5929 6.3464 -2.7924
v 5.5944 3.2343 -2.7924
v 5.5988 3.2276 -2.7924
v 5.6019 6.3396 -2.7924
v 5.605 3.2183 -2.7924
v 5.6095 3.2116 -2.7924
v 5.6157 3.2024 -2.7924
v 5.6222 3.1927 -2.7924
v 5.6311 3.1795 -2.7924
v 5.7118 9.6143 -2.7924
v 5.7199 -5.7292 -2.7924
v 5.7279 -5.7217 -2.7924
v 5.7327 -5.7172 -2.7924
v 5.7706 -5.6824 -2.7924
v 5.7718 -9.769 -2.7924
v 5.7758 -5.6774 -2.7924
v 5.777 9.576 -2.7924
v 5.781 -5.6725 -2.7924
v 5.8534 2.7691 -2.7924
v 5.8572 2.7623 -2.7924
v 5.8624 2.7528 -2.7924
v 6.0414 2.3422 -2.7924
v 6.045 2.3341 -2.7924
v 6.0499 2.323 -2.7924
v 6.0535 2.3151 -2.7924
v 6.0548 5.9251 -2.7924
v 6.0584 2.3043 -2.7924
v 6.0703 5.9109 -2.7924
v 6.0747 5.9069 -2.7924
v 6.0786 5.9034 -2.7924
v 6.1575 0.2017 -2.7924
v 6.1584 0.1721 -2.7924
v 6.1676 0.1432 -2.7924
v 6.1772 0.2343 -2.7924
v 6.1864 0.1157 -2.7924
v 6.1888 -5.2959 -2.7924
v 6.1919 0.2507 -2.7924
v 6.1963 -5.2876 -2.7924
v 6.2039 1.8793 -2.7924
v 6.206 1.8732 -2.7924
v 6.2064 0.2657 -2.7924
v 6.2089 1.865 -2.7924
v 6.2125 1.8546 -2.7924
v 6.2129 0.0896 -2.7924
v 6.2191 -5.2628 -2.7924
v 6.2392 0.2997 -2.7924
v 6.2484 0.0654 -2.7924
v 6.2927 0.0434 -2.7924
v 6.2931 -2.0813 -2.7924
v 6.2956 -2.0743 -2.7924
v 6.2979 -2.0677 -2.7924
v 6.3 -2.0617 -2.7924
v 6.302 -2.0561 -2.7924
v 6.3167 0.0335 -2.7924
v 6.3203 1.4139 -2.7924
v 6.3221 0.3611 -2.7924
v 6.3226 1.4048 -2.7924
v 6.3257 1.3927 -2.7924
v 6.3279 1.3842 -2.7924
v 6.3308 1.3729 -2.7924
v 6.3347 1.3574 -2.7924
v 6.343 0.0229 -2.7924
v 6.3467 0.3752 -2.7924
v 6.372 0.39 -2.7924
v 6.3764 0.0121 -2.7924
v 6.4012 0.005 -2.7924
v 6.4032 0.9248 -2.7924
v 6.4046 0.9159 -2.7924
v 6.4066 0.9041 -2.7924
v 6.408 0.8958 -2.7924
v 6.4099 0.8848 -2.7924
v 6.4113 0.8765 -2.7924
v 6.4131 -1.6066 -2.7924
v 6.4132 0.8656 -2.7924
v 6.4142 -1.6025 -2.7924
v 6.4147 0.8568 -2.7924
v 6.4168 0.8453 -2.7924
v 6.418 -1.5879 -2.7924
v 6.4203 -1.5789 -2.7924
v 6.4226 0 -2.7924
v 6.4237 -1.5655 -2.7924
v 6.4274 0.4173 -2.7924
v 6.4693 0.4342 -2.7924
v 6.4716 -0.0103 -2.7924
v 6.4915 0.4432 -2.7924
v 6.4934 -1.1288 -2.7924
v 6.4953 -1.1179 -2.7924
v 6.4969 -1.1083 -2.7924
v 6.4986 -1.0984 -2.7924
v 6.5001 -1.0897 -2.7924
v 6.502 -1.0792 -2.7924
v 6.5036 -1.0701 -2.7924
v 6.5051 -1.0618 -2.7924
v 6.5064 -1.0546 -2.7924
v 6.5123 0.4504 -2.7924
v 6.5169 5.4231 -2.7924
v 6.519 -0.0188 -2.7924
v 6.5218 5.4179 -2.7924
v 6.526 5.4135 -2.7924
v 6.5418 5.3964 -2.7924
v 6.5425 -0.7145 -2.7924
v 6.5443 -0.0232 -2.7924
v 6.5524 -0.5945 -2.7924
v 6.5533 -0.5845 -2.7924
v 6.5546 -0.5707 -2.7924
v 6.5557 -0.5588 -2.7924
v 6.5577 -0.0971 -2.7924
v 6.5577 -0.0969 -2.7924
v 6.5578 -0.1578 -2.7924
v 6.5578 -0.1162 -2.7924
v 6.5578 -0.0948 -2.7924
v 6.5578 -0.0772 -2.7924
v 6.5579 -0.152 -2.7924
v 6.564 -9.2877 -2.7924
v 6.5673 -0.0263 -2.7924
v 6.5718 9.1085 -2.7924
v 6.6011 0.4785 -2.7924
v 6.607 -4.8382 -2.7924
v 6.6128 -4.8305 -2.7924
v 6.6212 -4.8195 -2.7924
v 6.6332 0.4877 -2.7924
v 6.6489 -4.7838 -2.7924
v 6.6527 5.2878 -2.7924
v 6.6542 5.2864 -2.7924
v 6.6658 5.2753 -2.7924
v 6.6681 0.4961 -2.7924
v 6.691 0.5012 -2.7924
v 6.6994 5.2438 -2.7924
v 6.7143 5.2301 -2.7924
v 6.7418 0.5099 -2.7924
v 6.7557 0.5477 -2.7924
v 6.7572 0.5451 -2.7924
v 6.7592 0.5419 -2.7924
v 6.7597 -0.0474 -2.7924
v 6.7609 0.5388 -2.7924
v 6.7688 0.5197 -2.7924
v 6.7825 -0.0765 -2.7924
v 6.7858 0.5333 -2.7924
v 6.7897 -0.0493 -2.7924
v 6.805 0.5426 -2.7924
v 6.8156 -0.0613 -2.7924
v 6.819 0.5594 -2.7924
v 6.8262 -0.0953 -2.7924
v 6.8263 -0.095 -2.7924
v 6.834 0.5782 -2.7924
v 6.8351 -0.0764 -2.7924
v 6.8484 0.5952 -2.7924
v 6.8593 -0.0951 -2.7924
v 6.8619 0.6102 -2.7924
v 6.8791 -0.1152 -2.7924
v 6.8856 1.0011 -2.7924
v 6.8867 0.9944 -2.7924
v 6.8868 0.6354 -2.7924
v 6.8872 0.9913 -2.7924
v 6.8887 0.9824 -2.7924
v 6.8898 0.9761 -2.7924
v 6.8903 0.9733 -2.7924
v 6.8917 0.965 -2.7924
v 6.8928 0.9587 -2.7924
v 6.8933 0.9559 -2.7924
v 6.8948 0.9477 -2.7924
v 6.896 0.941 -2.7924
v 6.8966 0.938 -2.7924
v 6.8982 0.9294 -2.7924
v 6.9285 -0.1535 -2.7924
v 6.9479 4.9254 -2.7924
v 6.9587 0.6487 -2.7924
v 6.9639 4.905 -2.7924
v 6.9696 4.8978 -2.7924
v 6.9788 0.6122 -2.7924
v 6.9788 4.8863 -2.7924
v 6.982 -0.16 -2.7924
v 6.9835 0.5816 -2.7924
v 6.9879 0.5491 -2.7924
v 6.9934 -4.3351 -2.7924
v 6.9942 4.8674 -2.7924
v 6.9961 -0.1367 -2.7924
v 7.0004 -4.3241 -2.7924
v 7.0079 -4.3124 -2.7924
v 7.01 -0.1192 -2.7924
v 7.0103 0.5006 -2.7924
v 7.0161 -0.0991 -2.7924
v 7.0161 4.8411 -2.7924
v 7.0165 -0.0716 -2.7924
v 7.0182 -0.0501 -2.7924
v 7.0227 0.4592 -2.7924
v 7.028 0.4387 -2.7924
v 7.033 -0.0119 -2.7924
v 7.034 0.4122 -2.7924
v 7.0388 -4.2651 -2.7924
v 7.0412 0.3835 -2.7924
v 7.0428 0.0072 -2.7924
v 7.0456 -4.2544 -2.7924
v 7.0474 0.3546 -2.7924
v 7.0489 0.0503 -2.7924
v 7.0525 -4.2436 -2.7924
v 7.0527 0.327 -2.7924
v 7.0539 0.0933 -2.7924
v 7.0546 0.3006 -2.7924
v 7.0617 0.2092 -2.7924
v 7.2097 4.4978 -2.7924
v 7.24 4.4461 -2.7924
v 7.2537 4.4235 -2.7924
v 7.2939 8.5791 -2.7924
v 7.2969 -8.7663 -2.7924
v 7.3047 4.3438 -2.7924
v 7.3109 4.3344 -2.7924
v 7.3138 8.5645 -2.7924
v 7.3172 4.325 -2.7924
v 7.3263 4.3115 -2.7924
v 7.3442 -8.7327 -2.7924
v 7.357 -3.7771 -2.7924
v 7.3636 -3.7648 -2.7924
v 7.6382 3.7357 -2.7924
v 7.6435 3.7261 -2.7924
v 7.6578 -3.2265 -2.7924
v 7.664 -3.212 -2.7924
v 7.6671 -3.2049 -2.7924
v 7.6695 -3.1994 -2.7924
v 7.8947 3.1501 -2.7924
v 7.8998 3.1387 -2.7924
v 7.9048 3.1275 -2.7924
v 7.9206 -2.6351 -2.7924
v 7.9236 -2.6262 -2.7924
v 7.9261 -2.6186 -2.7924
v 7.9718 8.0193 -2.7924
v 7.9897 -8.1786 -2.7924
v 7.9926 7.9985 -2.7924
v 8.0484 -8.1283 -2.7924
v 8.1089 2.5312 -2.7924
v 8.1119 2.5227 -2.7924
v 8.117 2.5081 -2.7924
v 8.1296 -2.0309 -2.7924
v 8.1309 -2.0252 -2.7924
v 8.1339 -2.013 -2.7924
v 8.1384 -1.9949 -2.7924
v 8.2681 1.8899 -2.7924
v 8.2713 1.8772 -2.7924
v 8.2744 1.8653 -2.7924
v 8.2799 1.8435 -2.7924
v 8.2838 -1.4142 -2.7924
v 8.2858 -1.4012 -2.7924
v 8.2877 -1.3893 -2.7924
v 8.2897 -1.3769 -2.7924
v 8.2913 -1.367 -2.7924
v 8.3715 -0.9083 -2.7924
v 8.3759 1.237 -2.7924
v 8.378 1.2245 -2.7924
v 8.38 1.2129 -2.7924
v 8.382 1.2013 -2.7924
v 8.3842 1.189 -2.7924
v 8.3888 -0.7448 -2.7924
v 8.3899 -0.7311 -2.7924
v 8.3911 -0.7149 -2.7924
v 8.4161 -0.4198 -2.7924
v 8.4216 -0.3893 -2.7924
v 8.4326 0.9858 -2.7924
v 8.4351 0.9761 -2.7924
v 8.4559 0.9013 -2.7924
v 8.464 0.8735 -2.7924
v 8.4746 -0.0248 -2.7924
v 8.4747 -0.0972 -2.7924
v 8.4748 -0.1108 -2.7924
v 8.4748 -0.014 -2.7924
v 8.4752 0.0046 -2.7924
v 8.4761 0.034 -2.7924
v 8.4798 0.1133 -2.7924
v 8.4885 0.5821 -2.7924
v 8.4898 0.5681 -2.7924
v 8.4916 0.55 -2.7924
v 8.4936 0.5304 -2.7924
v 8.4958 0.5107 -2.7924
v 8.498 0.4919 -2.7924
v 8.5002 0.4742 -2.7924
v 8.6327 -7.5368 -2.7924
v 8.6351 7.3557 -2.7924
v 8.6582 7.3326 -2.7924
v 8.6682 -7.5009 -2.7924
v 9.2161 6.6634 -2.7924
v 9.2196 -6.8432 -2.7924
v 9.2629 -6.7916 -2.7924
v 9.7459 -6.1028 -2.7924
v 9.7488 5.9293 -2.7924
v 9.7942 -6.034 -2.7924
v 10.217 -5.3245 -2.7924
v 10.2218 5.135 -2.7924
v 10.6102 -4.5084 -2.7924
v 10.613 4.335 -2.7924
v 10.9338 3.4979 -2.7924
v 10.9401 3.4768 -2.7924
v 10.9471 -3.6649 -2.7924
v 11.1992 2.6063 -2.7924
v 11.2054 -2.7911 -2.7924
v 11.2084 2.5753 -2.7924
v 11.2132 -2.7649 -2.7924
v 11.3844 -1.9084 -2.7924
v 11.3852 1.7133 -2.7924
v 11.4769 -1.2372 -2.7924
v 11.5043 -0.9997 -2.7924
v 11.5043 0.835 -2.7924
v 11.5066 -0.9798 -2.7924
v 11.5364 -0.0933 -2.7924
v -5.5529 -0.0598 -2.7923
v -5.4146 -0.0594 -2.7923
v -5.4145 -0.0607 -2.7923
v -5.3212 0.0095 -2.7923
v -5.2678 -0.059 -2.7923
v -5.2677 -0.0617 -2.7923
v -5.2677 -0.0604 -2.7923
v -3.6483 3.5573 -2.7923
v 5.4354 3.4948 -2.7923
v 5.5111 3.3666 -2.7923
v 5.5311 3.333 -2.7923
v 7.0629 0.2511 -2.7923
v 8.4817 0.1418 -2.7923
v 8.5047 0.4406 -2.7923
v 5.0604 -6.7525 -2.7922
v 5.1216 -6.848 -2.7922
v 6.7157 -0.0431 -2.7922
v -5.4275 -0.017 -2.7921
v -5.2676 -0.0179 -2.7921
v -3.7309 -7.3635 -2.7921
v -3.5213 3.2168 -2.7921
v 5.0095 -6.788 -2.7921
v 5.0554 -6.7562 -2.7921
v 5.0831 -6.8769 -2.7921
v 5.1212 3.1865 -2.7921
v 5.1221 3.1903 -2.7921
v 6.6821 5.2599 -2.7921
v -3.3706 3.4852 -2.792
v 4.2872 -5.6243 -2.792
v 4.7989 -6.4001 -2.792
v 4.8291 -7.3871 -2.792
v 5.0232 -6.7765 -2.792
v 5.0403 -6.7662 -2.792
v 5.0927 -6.963 -2.792
v 5.1026 -6.8606 -2.792
v 5.2315 -7.056 -2.792
v 5.3172 3.406 -2.792
v 6.6652 -0.0383 -2.792
v 6.7471 0.5622 -2.792
v 6.9218 0.8326 -2.792
v -5.7374 0.2473 -2.7919
v -3.7506 3.1433 -2.7919
v -3.6383 -7.4011 -2.7919
v 5.1094 3.6104 -2.7919
v 5.4453 3.4771 -2.7919
v 6.4362 0.7143 -2.7919
v 5.2475 3.1608 -2.7918
v 6.5527 0.4648 -2.7918
v 6.9286 0.7868 -2.7918
v 7.2279 4.4665 -2.7918
v 7.29 4.3662 -2.7918
v 8.4271 1.0077 -2.7918
v -5.7217 -0.1064 -2.7917
v -5.6911 0.5235 -2.7917
v -3.133 -7.4436 -2.7917
v 4.9908 -6.802 -2.7917
v 5.1137 -6.9453 -2.7917
v -5.1572 0.0607 -2.7916
v -3.0188 -7.0338 -2.7916
v 5.0596 -6.8945 -2.7916
v -3.6595 -7.3933 -2.7915
v 4.7244 -7.3394 -2.7915
v 5.1032 -6.9532 -2.7915
v -3.8137 -7.3073 -2.7914
v 4.5855 -6.5697 -2.7914
v 4.7888 -7.3474 -2.7914
v 4.8082 -7.3953 -2.7914
v 5.1851 -7.0633 -2.7914
v 5.3397 3.3708 -2.7914
v 5.4649 3.4434 -2.7914
v 5.4657 3.4421 -2.7914
v -5.7302 0.3122 -2.7913
v 6.6171 -0.0335 -2.7913
v -3.8252 3.3203 -2.7912
v -5.4024 -0.0099 -2.7911
v -5.1259 0.3438 -2.7911
v 4.0667 -5.7686 -2.7911
v 4.712 -7.2823 -2.791
v 4.7345 -7.3352 -2.791
v 4.7672 -7.412 -2.791
v 6.2738 0.3301 -2.791
v 4.5648 -6.5532 -2.7909
v 6.9464 0.7013 -2.7909
v -5.4146 -0.154 -2.7908
v -5.2679 -0.1522 -2.7908
v -5.2678 -0.1537 -2.7908
v -5.519 0.5229 -2.7907
v -3.6912 -7.3821 -2.7907
v 6.4505 0.5987 -2.7907
v 6.9152 0.6561 -2.7906
v -5.7415 0.0488 -2.7905
v 5.3871 3.1742 -2.7905
v 5.5618 3.2846 -2.7905
v -3.8599 3.1758 -2.7904
v -3.6163 3.5865 -2.7904
v 7.0613 0.1742 -2.7901
v -3.7832 3.1241 -2.79
v 5.0116 -7.4084 -2.7898
v 5.2972 -7.2116 -2.7898
v 4.7552 -7.3221 -2.7897
v 4.7888 -7.4031 -2.7897
v 4.9043 -7.4215 -2.7896
v 5.0545 -7.3947 -2.7895
v 8.4774 0.0671 -2.7894
v -5.7459 0.083 -2.7892
v -5.6429 -0.1645 -2.7892
v 4.9607 -7.4197 -2.7892
v -5.6787 0.5607 -2.7889
v -5.499 0.5086 -2.7889
v -3.8072 3.3663 -2.7886
v -3.5368 -7.4367 -2.7886
v -3.7828 -7.3358 -2.7885
v 7.0611 0.1415 -2.7881
v 5.3241 -7.1193 -2.788
v -5.6677 -0.1629 -2.7876
v -5.6681 0.5965 -2.7858
v 4.8119 3.3932 -2.7835
v -5.6962 0.5184 -2.7831
v 6.1204 0.1672 -2.781
v 6.1179 0.1965 -2.7806
v 5.2737 3.4901 -2.7801
v 5.0867 -7.0077 -2.7799
v 6.1243 0.1377 -2.7794
v -3.4386 3.5798 -2.7793
v 4.2903 -6.7461 -2.7788
v -3.4101 3.5544 -2.7787
v -3.3991 3.1969 -2.7787
v -3.5236 3.6193 -2.7786
v 5.222 3.558 -2.7783
v -5.2423 0.4261 -2.7782
v 5.1893 3.5925 -2.7775
v -2.8792 -6.8376 -2.7772
v 6.5733 -0.0377 -2.7771
v -3.5318 3.1968 -2.7768
v -5.1621 0.0352 -2.7763
v -3.2819 3.3932 -2.7762
v -4.9783 0.1867 -2.7761
v -3.4656 3.6064 -2.7758
v -3.7157 3.5201 -2.7757
v 4.9459 3.1772 -2.7757
v -4.9763 0.2167 -2.7756
v -3.5059 -7.4524 -2.7753
v 6.1291 0.1085 -2.7752
v 7.0149 -0.0848 -2.7751
v 5.1424 3.1983 -2.775
v -3.2126 -7.262 -2.7749
v 6.4875 -0.0281 -2.7748
v 7.0099 0.508 -2.7747
v -5.2892 0 -2.7746
v -5.1225 0.37 -2.7746
v -3.6106 -7.426 -2.7745
v 5.19 -7.3517 -2.7745
v -3.7711 3.4476 -2.7744
v -4.9815 0.1568 -2.7743
v 4.7945 -7.3756 -2.7743
v -2.8353 -6.7595 -2.7741
v 4.4061 -6.9671 -2.774
v 5.2589 -7.0439 -2.7739
v 4.8079 -6.7357 -2.7738
v 7.0611 0.3048 -2.7738
v 4.4525 -7.0326 -2.7736
v 6.115 0.2263 -2.7736
v 6.2695 0.3561 -2.7735
v 4.7768 3.2238 -2.7731
v 6.9545 0.6587 -2.773
v 4.7618 3.2483 -2.7728
v -5.3563 -0.017 -2.7727
v 5.1908 3.1882 -2.7727
v -5.562 -0.081 -2.7726
v -5.3607 0.4729 -2.7726
v 5.0517 3.637 -2.7726
v -3.8433 3.1474 -2.7725
v 5.1429 -7.0495 -2.7725
v 5.3201 -7.1547 -2.7725
v 5.1532 3.6268 -2.7724
v 6.8124 -0.0614 -2.7724
v -5.592 0.6237 -2.7721
v -3.7437 3.4901 -2.7719
v 5.2633 3.1388 -2.7719
v 5.3002 -7.0553 -2.7716
v 4.8807 3.5174 -2.7715
v 4.7929 3.2002 -2.7713
v 6.4331 0.4386 -2.7713
v 6.7507 0.5203 -2.7711
v -5.7558 0.1255 -2.771
v 6.9728 -0.1603 -2.771
v -3.388 -6.7256 -2.7709
v 4.5854 -6.5351 -2.7705
v 5.162 -7.3669 -2.7705
v 4.5663 -7.1668 -2.7703
v -3.692 3.558 -2.7702
v 4.9271 -6.8445 -2.7701
v -4.986 0.1274 -2.77
v -5.6382 0.6458 -2.7699
v -5.7031 -0.1596 -2.7697
v -2.8747 -6.8446 -2.7697
v 4.7473 3.2731 -2.7696
v 7.0163 0.4962 -2.7696
v -3.6593 3.5925 -2.7695
v -5.6721 0.6312 -2.7693
v 6.73 -0.0544 -2.7693
v -4.9729 0.2459 -2.7691
v 6.1353 0.0798 -2.7691
v -3.843 3.2372 -2.7689
v 5.2508 -7.3075 -2.7689
v 4.8005 3.4224 -2.7688
v 4.6907 -6.6199 -2.7687
v 5.0778 3.1805 -2.7687
v 5.2698 3.521 -2.7684
v -3.1692 -6.5248 -2.7683
v -5.7484 0.0458 -2.7682
v -3.4504 -7.4519 -2.7682
v -3.4159 3.1772 -2.7682
v -3.7795 -7.0352 -2.7679
v -3.5065 -6.8338 -2.7679
v -3.3723 -7.4124 -2.7679
v 5.3559 3.1145 -2.7678
v 6.878 0.6352 -2.7677
v -5.7257 -0.0466 -2.7673
v 5.1302 -7.3838 -2.7673
v 6.321 -0.0038 -2.7672
v -3.6124 3.1983 -2.7671
v 7.0684 0.2231 -2.7669
v -5.4359 0.4957 -2.7665
v -3.0101 -7.0496 -2.7664
v 4.3414 -6.8813 -2.7663
v 4.809 3.177 -2.7663
v 7.0512 0.3654 -2.7661
v -3.2468 3.2238 -2.766
v 6.5596 0.4828 -2.7658
v -3.2318 3.2483 -2.7657
v 5.0176 -6.9226 -2.7652
v -3.7533 -7.3663 -2.765
v -3.2721 -6.6104 -2.7648
v -3.6608 3.1882 -2.7647
v -3.8596 -7.2394 -2.7645
v -3.6232 3.6268 -2.7644
v -3.3507 3.5174 -2.7641
v -3.2628 3.2002 -2.7641
v 6.1133 0.2557 -2.764
v -4.9921 0.0987 -2.7638
v -3.7332 3.1388 -2.7638
v -3.1215 -7.1802 -2.7638
v 4.7337 3.2985 -2.7638
v 6.9801 0.6142 -2.7636
v -3.5444 -7.4581 -2.7635
v 4.7371 -7.336 -2.7633
v -5.4118 -0.0292 -2.7632
v -5.6251 -0.1443 -2.7628
v -3.7193 -7.3859 -2.7627
v 4.9622 3.1585 -2.7627
v -3.2173 3.2731 -2.7625
v 4.9998 -7.4376 -2.7623
v 6.7925 0.5424 -2.7623
v -3.5979 -6.9108 -2.7622
v 6.6172 -0.0498 -2.7622
v -5.709 0.5058 -2.7619
v 4.9719 -7.4445 -2.7619
v -3.8337 -7.2863 -2.7616
v 5.362 3.3578 -2.7616
v -3.2705 3.4224 -2.7615
v -2.897 -6.9015 -2.7615
v 6.8338 0.5883 -2.7615
v -3.5478 3.1805 -2.761
v 5.3372 3.4225 -2.7609
v 6.1425 0.052 -2.7609
v -4.9712 0.2746 -2.7607
v -3.8335 -7.0347 -2.7605
v -5.1719 0.0122 -2.7604
v 5.2197 -7.3396 -2.7603
v -3.7398 3.521 -2.7602
v -3.5804 -7.4484 -2.7601
v 5.2255 3.5944 -2.7598
v -3.8259 3.1145 -2.7595
v 7.0307 0.4494 -2.7594
v 4.8256 3.1551 -2.7593
v -3.2789 3.177 -2.7591
v 5.1043 -6.9942 -2.7591
v -3.292 -7.3475 -2.7587
v 4.2715 -6.7595 -2.7586
v -5.1268 0.3947 -2.7583
v -5.743 0.0006 -2.7582
v -3.5191 -7.4664 -2.7577
v 4.6488 -7.262 -2.7574
v 5.1032 3.6629 -2.7574
v -5.4006 0.4925 -2.7573
v 5.0975 -7.4033 -2.7571
v -5.7386 0.399 -2.757
v -3.6841 -6.9824 -2.757
v 6.2736 0.3806 -2.7568
v -3.2036 3.2985 -2.7567
v 5.378 3.276 -2.7565
v 5.1959 3.6282 -2.7564
v 4.7937 3.4447 -2.7563
v 5.2624 3.55 -2.7563
v 4.9422 -7.4524 -2.7562
v 5.3054 3.4864 -2.7562
v -5.2572 0.4506 -2.7561
v 5.3716 3.3182 -2.756
v -3.4322 3.1585 -2.7552
v 5.2438 3.5796 -2.7552
v -4.9992 0.071 -2.7551
v 4.7209 3.3248 -2.755
v 5.0468 -7.426 -2.7548
v 5.2075 3.1697 -2.7548
v -5.7589 0.2834 -2.7546
v -3.3929 -7.44 -2.7544
v -0.2602 -0.1004 -2.7543
v -0.2588 -0.1358 -2.7543
v -0.2457 0.0132 -2.7543
v -0.2137 0.1781 -2.7543
v -0.2068 -0.3576 -2.7543
v -0.2017 0.2082 -2.7543
v -0.183 -0.4366 -2.7543
v -0.1322 0.3282 -2.7543
v -0.1007 -0.5583 -2.7543
v -0.0506 0.4509 -2.7543
v -0.044 -0.6424 -2.7543
v 0.0084 0.4999 -2.7543
v 0.0432 -0.7075 -2.7543
v 0.1923 0.6323 -2.7543
v 0.2009 -0.8203 -2.7543
v 0.2525 0.6565 -2.7543
v 0.2992 -0.8477 -2.7543
v 0.3597 0.6841 -2.7543
v 0.5 0.7122 -2.7543
v 0.5033 -0.896 -2.7543
v 0.5571 0.7127 -2.7543
v 0.5964 0.7105 -2.7543
v 0.64 -0.8783 -2.7543
v 0.7451 0.6777 -2.7543
v 0.8133 -0.851 -2.7543
v 0.8469 -0.8384 -2.7543
v 0.853 0.6541 -2.7543
v 0.8945 -0.817 -2.7543
v 0.9377 0.6013 -2.7543
v 1.053 -0.7109 -2.7543
v 1.1147 0.4815 -2.7543
v 1.1175 -0.6568 -2.7543
v 1.1438 0.4407 -2.7543
v 1.145 -0.628 -2.7543
v 1.2285 -0.5019 -2.7543
v 1.2558 0.2826 -2.7543
v 1.2675 -0.4434 -2.7543
v 1.2782 0.2388 -2.7543
v 1.2896 0.2169 -2.7543
v 1.2917 -0.3867 -2.7543
v 1.3039 0.162 -2.7543
v 1.3108 -0.3326 -2.7543
v 1.3366 -0.1946 -2.7543
v 1.3478 -0.0914 -2.7543
v 1.3497 -0.125 -2.7543
v -5.7233 -0.1151 -2.7542
v -5.3 -0.0189 -2.7542
v -5.7644 0.1683 -2.7539
v -5.4874 -0.0423 -2.7539
v -3.832 3.3578 -2.7532
v 6.6839 0.5155 -2.7532
v 5.321 -7.1198 -2.7531
v 6.4986 -0.045 -2.753
v -3.8071 3.4225 -2.7526
v 4.8242 -6.7256 -2.7525
v -3.8778 -7.1481 -2.7523
v 6.113 0.2844 -2.7523
v -5.5173 0.5428 -2.7522
v -3.2956 3.1551 -2.752
v -3.6955 3.5944 -2.7518
v -5.7508 0.3475 -2.7516
v 7.066 0.2667 -2.7516
v 6.9365 -0.1437 -2.7514
v -5.5758 -0.1039 -2.7513
v -2.8184 -6.7718 -2.7513
v -5.7649 0.2091 -2.7512
v 4.6055 -6.5248 -2.751
v -3.2057 -7.2735 -2.7507
v -4.9711 0.3028 -2.7503
v -5.6066 0.6432 -2.75
v -3.7395 -7.0247 -2.75
v 6.1505 0.0252 -2.75
v 4.4464 -7.0496 -2.7499
v 4.8423 3.1344 -2.7498
v 5.0932 3.1639 -2.7497
v -3.5732 3.6629 -2.7495
v 4.8085 -7.4124 -2.7495
v 4.8866 -7.4519 -2.7495
v 5.9986 0.1498 -2.7495
v 6.3313 -0.0254 -2.7495
v -5.3694 0.4897 -2.7492
v -3.6885 -7.4092 -2.7492
v 5.2911 3.5207 -2.7492
v -3.2636 3.4447 -2.7491
v -3.6524 -7.4268 -2.749
v 4.9427 -6.8338 -2.7489
v 5.9955 0.1788 -2.7488
v 5.1299 -7.3969 -2.7487
v 6.0028 0.1204 -2.7485
v -3.6659 3.6282 -2.7484
v -5.5599 0.5979 -2.7483
v -3.7324 3.55 -2.7482
v -3.848 3.276 -2.7481
v 6.4481 0.4592 -2.7481
v -3.7754 3.4864 -2.748
v -3.1908 3.3248 -2.7479
v -3.8415 3.3182 -2.7477
v 6.8532 -0.0897 -2.7475
v 4.9783 3.1409 -2.7474
v 5.2157 -7.0352 -2.7474
v -5.5295 -0.0631 -2.7472
v -3.7137 3.5796 -2.7471
v 5.1589 3.6681 -2.7471
v 4.7083 -6.6104 -2.747
v -3.188 -6.5162 -2.7469
v -3.6774 3.1697 -2.7468
v 4.5577 -7.1802 -2.7468
v -3.8697 -7.1931 -2.7466
v -3.4038 -6.7164 -2.7466
v 5.3181 3.117 -2.7464
v 4.9304 3.5965 -2.7458
v 4.3332 -6.9016 -2.7457
v 5.1654 3.1765 -2.7454
v 5.3303 3.4639 -2.7452
v 5.1895 -7.3663 -2.7446
v -5.0075 0.0445 -2.7444
v 6.0079 0.0914 -2.7444
v 7.0649 0.1885 -2.7444
v 4.9806 -7.4581 -2.7442
v -5.7286 0.4534 -2.744
v -3.4929 -7.475 -2.744
v 5.2958 -7.2394 -2.7435
v -5.6842 0.6116 -2.7434
v 6.8884 0.6436 -2.7434
v 6.7422 -0.063 -2.7433
v -3.5224 -6.8234 -2.743
v -3.6136 -7.4486 -2.7427
v 4.7091 3.352 -2.7427
v 5.0341 -6.9108 -2.7426
v -3.3122 3.1344 -2.7425
v 5.1555 -7.3859 -2.7425
v -5.1823 -0.0089 -2.7423
v -3.7793 -7.3571 -2.7423
v 5.3606 3.3911 -2.7423
v 5.9929 0.2087 -2.7422
v -3.5631 3.1639 -2.7419
v 5.3795 3.1884 -2.7419
v 6.8902 -0.1199 -2.7416
v -3.0027 -7.0637 -2.7415
v 6.5692 0.4968 -2.7413
v -3.761 3.5207 -2.741
v -3.2886 -6.6023 -2.741
v 4.8723 3.5524 -2.7409
v 4.9607 3.624 -2.7409
v 5.2699 -7.2863 -2.7408
v 4.7282 -7.3475 -2.7407
v 5.0166 -7.4484 -2.7406
v -3.8088 -7.3269 -2.7402
v -3.7924 -7.0256 -2.7402
v 4.7872 3.468 -2.7401
v 5.232 3.6245 -2.7399
v -5.6355 -0.1555 -2.7398
v -5.1323 0.4177 -2.7398
v -3.4483 3.1409 -2.7398
v 5.2696 -7.0347 -2.7397
v -5.424 -0.0426 -2.7394
v -3.6289 3.6681 -2.7392
v -5.4831 0.5251 -2.739
v -3.1144 -7.192 -2.739
v -3.3392 -7.4012 -2.7389
v 6.1142 0.3118 -2.7389
v -2.8899 -6.9197 -2.7388
v -3.6124 -6.901 -2.7387
v 6.0142 0.0626 -2.7387
v 4.9552 -7.4664 -2.7386
v -3.4003 3.5965 -2.7384
v -3.788 3.117 -2.7382
v 6.9892 -0.1304 -2.7382
v -3.8776 -7.073 -2.738
v 6.2788 0.4033 -2.738
v 7.0033 -0.0946 -2.7379
v -4.9724 0.3301 -2.7378
v 7.0157 -0.0558 -2.7378
v 4.8588 3.1149 -2.7377
v -3.6354 3.1765 -2.7375
v 6.1595 -0.0001 -2.7373
v 6.629 -0.0615 -2.7373
v 7.0473 0.3857 -2.7371
v -3.8003 3.4639 -2.737
v 5.1202 -6.9824 -2.737
v 7.0339 -0.0079 -2.7369
v 5.0446 3.6751 -2.7368
v 4.9911 3.6491 -2.7366
v -3.5685 -7.4696 -2.7365
v -5.7598 0.0951 -2.7361
v -5.2566 0.4663 -2.7359
v 4.2545 -6.7718 -2.7359
v 4.8291 -7.44 -2.7359
v 6.8045 0.5545 -2.7359
v -3.179 3.352 -2.7357
v 5.2045 3.6619 -2.7355
v 7.0482 0.0753 -2.7354
v 5.3482 3.4469 -2.7352
v -3.2855 -7.3572 -2.7346
v 5.078 3.6937 -2.7345
v -5.7687 0.2511 -2.7341
v 6.8473 0.6047 -2.7341
v -3.8305 3.3911 -2.7339
v -3.8494 3.1884 -2.7336
v -3.3423 3.5524 -2.7335
v -3.4306 3.624 -2.7334
v 4.6418 -7.2735 -2.7332
v -3.2572 3.468 -2.7329
v -3.6764 -7.4268 -2.7328
v 5.2686 3.1274 -2.7325
v 5.9913 0.2383 -2.7322
v -5.3112 -0.0355 -2.7321
v -4.8261 0.1672 -2.7321
v -2.8083 -6.7926 -2.7321
v -3.702 3.6245 -2.7319
v 7.0633 0.2374 -2.7318
v -4.8235 0.1965 -2.7317
v -5.0166 0.0195 -2.7314
v 6.8192 -0.0655 -2.7314
v 5.3139 -7.1481 -2.7313
v 6.7678 0.5322 -2.7313
v 7.055 0.1199 -2.7312
v 6.9814 0.5785 -2.731
v 6.3424 -0.045 -2.7307
v -4.8299 0.1377 -2.7304
v -3.3287 3.1149 -2.7304
v 5.2258 3.1497 -2.7301
v 6.0213 0.0348 -2.7301
v 5.1756 -7.0247 -2.7297
v -5.528 0.5669 -2.7296
v -3.4367 -7.4743 -2.7296
v -3.8489 -7.2619 -2.7295
v 4.6241 -6.5162 -2.7295
v 4.9939 3.1246 -2.7294
v 6.5099 -0.0596 -2.7293
v 5.0885 -7.4268 -2.7292
v -3.5145 3.6751 -2.7291
v -3.461 3.6491 -2.729
v 5.108 3.1495 -2.7289
v 4.6417 3.161 -2.7287
v 7.0601 0.1517 -2.7287
v 4.84 -6.7164 -2.7281
v 4.6573 3.1365 -2.7278
v -3.6744 3.6619 -2.7275
v 6.695 0.5242 -2.727
v -3.8181 3.4469 -2.7269
v -3.5479 3.6937 -2.7267
v 4.6983 3.3792 -2.7266
v 7.0395 0.0297 -2.7266
v -5.5906 -0.1225 -2.7262
v -4.8347 0.1085 -2.7262
v -3.1987 -7.2834 -2.7262
v 4.6266 3.1856 -2.7262
v 5.13 -7.4079 -2.7262
v 5.3058 -7.1931 -2.7256
v 6.4491 0.4739 -2.7255
v -5.6214 0.6619 -2.7253
v 4.4388 -7.0637 -2.7251
v 4.6735 3.1133 -2.7251
v 4.929 -7.475 -2.725
v -5.379 0.5037 -2.7249
v -5.6954 0.5451 -2.7248
v 5.3661 3.1322 -2.7248
v -4.8205 0.2263 -2.7247
v -3.8388 -7.0309 -2.7245
v -3.7385 3.1274 -2.7244
v 7.0043 0.5127 -2.7244
v 4.9585 -6.8234 -2.7238
v -3.2054 -6.5093 -2.7236
v 6.1167 0.3379 -2.7236
v -4.9751 0.3561 -2.7231
v 4.7247 -6.6023 -2.7231
v 5.0497 -7.4486 -2.7231
v 4.3259 -6.9197 -2.723
v 4.8749 3.0964 -2.7226
v 5.2375 3.6517 -2.7226
v -5.5429 -0.0771 -2.7225
v 6.1691 -0.0239 -2.7224
v -5.193 -0.0281 -2.7223
v 5.1115 3.7151 -2.7222
v -5.7569 0.052 -2.7221
v -3.6957 3.1497 -2.722
v 4.5505 -7.192 -2.722
v 5.173 3.7034 -2.722
v -3.4639 3.1246 -2.7218
v -3.1116 3.161 -2.7218
v 5.2154 -7.3571 -2.7218
v -3.7044 -6.9685 -2.7217
v 7.0548 0.3252 -2.7216
v -5.7684 0.1387 -2.7213
v -3.5779 3.1495 -2.721
v 4.6123 3.2105 -2.7209
v -3.5276 -7.4878 -2.7208
v -3.1272 3.1365 -2.7208
v 4.7753 -7.4012 -2.7207
v 5.3781 3.241 -2.7206
v -3.4181 -6.7084 -2.7203
v -4.8408 0.0798 -2.7201
v 5.9909 0.2672 -2.7199
v 5.3267 3.5076 -2.7198
v -3.1682 3.3792 -2.7196
v 5.2285 -7.0256 -2.7196
v 5.2449 -7.3269 -2.7196
v 6.0293 0.008 -2.7194
v -5.1387 0.4386 -2.7193
v -3.0965 3.1856 -2.7193
v 4.7814 3.4919 -2.7192
v 5.0485 -6.901 -2.7191
v -3.6552 -7.444 -2.7189
v 5.2644 3.6185 -2.7183
v 4.6899 3.0903 -2.7182
v -3.1434 3.1133 -2.7181
v -5.7524 0.0118 -2.718
v -3.5358 -6.8153 -2.7175
v -5.7204 -0.0848 -2.7174
v 6.285 0.4241 -2.7174
v 6.9314 0.6489 -2.7172
v -3.8303 -7.2945 -2.7171
v -3.7491 -7.3867 -2.7171
v 5.0046 -7.4696 -2.7171
v 5.3137 -7.073 -2.717
v 4.2444 -6.7926 -2.7167
v 4.7215 -7.3572 -2.7167
v 6.755 -0.0684 -2.7166
v 6.9117 -0.1286 -2.7165
v -3.836 3.1322 -2.7164
v 5.3615 3.4281 -2.7164
v -5.0265 -0.0038 -2.7163
v 7.0213 0.4709 -2.7163
v 5.3863 3.2748 -2.7162
v -5.4562 0.5203 -2.716
v 6.9526 -0.1393 -2.716
v -5.66 0.6587 -2.7159
v -5.5053 -0.0578 -2.7159
v -5.7437 0.4105 -2.7157
v -5.7666 0.3048 -2.7156
v -3.3033 -6.596 -2.7156
v 6.5795 0.5082 -2.7155
v -2.9963 -7.0758 -2.7154
v -3.3448 3.0964 -2.7152
v -4.8188 0.2557 -2.7151
v -3.6246 -6.8938 -2.7151
v 5.3737 3.3554 -2.715
v -3.699 -7.4222 -2.7148
v -3.8635 -7.216 -2.7147
v -3.7073 3.6517 -2.7145
v -5.4355 -0.0544 -2.7144
v -3.5814 3.7151 -2.7144
v 4.8675 3.5752 -2.7144
v -5.735 -0.0228 -2.7141
v -3.6429 3.7034 -2.7141
v -3.0822 3.2105 -2.7141
v -2.8828 -6.9347 -2.7139
v 5.2164 3.6888 -2.7139
v -5.6783 -0.1603 -2.7137
v -3.6097 -7.4694 -2.7132
v -3.1097 -7.2021 -2.7128
v 5.1124 -7.4268 -2.7128
v -5.2651 0.4828 -2.7125
v 4.5989 3.2353 -2.7125
v 4.6915 3.4016 -2.7125
v -3.848 3.241 -2.7123
v -3.2513 3.4919 -2.712
v -5.7218 0.4962 -2.7119
v -4.8479 0.052 -2.7117
v 7.0322 0.4101 -2.7117
v -3.7966 3.5076 -2.7115
v 5.1861 3.1583 -2.7115
v -5.5835 0.6352 -2.7114
v 6.6409 -0.0705 -2.7113
v -3.1597 3.0903 -2.7112
v 4.8727 -7.4743 -2.7109
v 5.3814 3.3125 -2.7108
v 5.3718 3.1657 -2.7107
v 5.2914 3.1137 -2.7105
v 5.3329 3.1103 -2.7103
v -3.7343 3.6185 -2.7102
v -2.7995 -6.8107 -2.7102
v 4.7066 3.069 -2.7099
v 5.3004 3.5655 -2.7096
v 7.0548 0.28 -2.7093
v 6.3534 -0.0623 -2.7092
v 5.0089 3.1097 -2.7089
v 4.6347 -7.2834 -2.7088
v -5.7738 0.2231 -2.7087
v -3.2819 -7.3649 -2.7087
v 5.2849 -7.2619 -2.7087
v 7.0466 0.3608 -2.7086
v -5.3226 -0.0498 -2.7084
v -5.7566 0.3654 -2.708
v -3.8313 3.4281 -2.708
v -3.7921 -7.3541 -2.708
v -3.8562 3.2748 -2.7078
v -3.3374 3.5752 -2.707
v -2.5993 -6.0966 -2.707
v -5.498 0.5424 -2.7068
v -3.8436 3.3554 -2.7067
v -3.3838 -7.4559 -2.7067
v 5.1219 3.1371 -2.7064
v -5.6855 0.6142 -2.7063
v -4.979 0.3806 -2.7063
v -3.8666 -7.0964 -2.7063
v 6.1204 0.3623 -2.7063
v 5.9919 0.2946 -2.7062
v 4.6414 -6.5093 -2.7061
v 6.0379 -0.0173 -2.7059
v -3.6862 3.6888 -2.7058
v -3.0688 3.2353 -2.7057
v -2.5758 -6.1127 -2.7056
v -5.5393 0.5883 -2.7055
v -3.1614 3.4016 -2.7055
v -2.6228 -6.0814 -2.7053
v 4.8907 3.0796 -2.7051
v 6.1792 -0.0458 -2.7049
v 6.5214 -0.0716 -2.7044
v -3.5681 -7.4908 -2.7042
v 4.9271 3.6292 -2.7037
v 5.2748 -7.0309 -2.7037
v 6.8192 0.5645 -2.7036
v -3.6559 3.1583 -2.7035
v 5.3542 3.466 -2.7035
v -4.8184 0.2844 -2.7034
v -3.4772 -7.5009 -2.7034
v -3.8035 -7.0185 -2.7032
v -3.1764 3.069 -2.7028
v -3.3595 -7.4354 -2.7026
v -3.8513 3.3125 -2.7024
v -3.8416 3.1657 -2.7024
v -3.7654 -7.0069 -2.7023
v -3.7612 3.1137 -2.7023
v -3.8028 3.1103 -2.7021
v -4.7039 0.1498 -2.7018
v 4.8541 -6.7084 -2.7017
v -5.7361 0.4494 -2.7016
v 4.5867 3.2605 -2.7016
v 4.9636 -7.4878 -2.7016
v 5.1404 -6.9685 -2.7016
v -2.6456 -6.0674 -2.7015
v -3.7703 3.5655 -2.7014
v 5.1463 3.7448 -2.7014
v -3.4788 3.1097 -2.7013
v -4.7009 0.1788 -2.7011
v -2.5528 -6.129 -2.7011
v -4.8558 0.0252 -2.7008
v -4.7081 0.1204 -2.7007
v 6.4583 0.4878 -2.7006
v -5.204 -0.045 -2.7003
v 6.8972 0.6261 -2.7
v -3.1956 -7.2913 -2.6997
v 6.7065 0.5303 -2.6996
v 5.0912 -7.444 -2.6991
v 4.4323 -7.0758 -2.699
v -5.3892 0.5155 -2.6988
v -3.5918 3.1371 -2.6986
v -5.0366 -0.0254 -2.6985
v -3.2211 -6.5042 -2.6985
v 5.0474 3.7137 -2.6984
v 4.9717 -6.8153 -2.6983
v -3.3328 -7.4129 -2.6982
v 4.3187 -6.9347 -2.6982
v 4.7232 3.0487 -2.6982
v 4.7777 3.5128 -2.6979
v 5.2561 3.6623 -2.6979
v -3.3606 3.0796 -2.6977
v 5.3742 3.2001 -2.6977
v 4.7392 -6.596 -2.6976
v 5.1886 3.7341 -2.6973
v 6.985 0.5458 -2.6973
v -5.146 0.4574 -2.6972
v 5.185 -7.3867 -2.6968
v -4.7132 0.0914 -2.6966
v 5.2662 -7.2945 -2.6963
v -3.397 3.6292 -2.6962
v 4.6863 3.4243 -2.6962
v 4.5457 -7.2021 -2.6958
v 5.0605 -6.8938 -2.6954
v 5.0772 3.742 -2.6953
v -3.824 3.466 -2.6952
v 6.2921 0.4426 -2.695
v -3.0565 3.2605 -2.6949
v 4.2355 -6.8107 -2.6949
v -3.4295 -6.704 -2.6948
v 5.1349 -7.4222 -2.6947
v -4.6982 0.2087 -2.6946
v -5.6419 -0.1437 -2.6945
v 6.8767 -0.0946 -2.6945
v 7.0516 0.21 -2.6944
v -3.8622 -7.1502 -2.6942
v -2.5305 -6.1456 -2.6937
v 5.2995 -7.216 -2.6937
v 5.0456 -7.4694 -2.6936
v 6.8536 0.5967 -2.6936
v -3.6162 3.7448 -2.6935
v -5.7713 0.2667 -2.6934
v -3.5462 -6.8106 -2.6929
v 6.9695 0.5817 -2.6928
v -3.6852 -7.4417 -2.6927
v 4.0352 -6.0966 -2.6927
v 5.2876 3.6174 -2.6923
v -3.4262 -7.4905 -2.6921
v 5.2254 3.7091 -2.6921
v 5.3738 3.3931 -2.6921
v -2.6702 -6.0523 -2.6919
v 4.0117 -6.1127 -2.6915
v -5.5585 -0.0897 -2.6914
v -3.193 3.0487 -2.6912
v 6.0474 -0.0413 -2.6912
v 4.0587 -6.0814 -2.691
v 4.7178 -7.3649 -2.6909
v -4.7194 0.0626 -2.6908
v -3.8393 -7.0331 -2.6907
v -3.5172 3.7137 -2.6907
v -3.2475 3.5128 -2.6907
v 5.9941 0.3206 -2.6905
v -4.8195 0.3118 -2.69
v 6.7858 0.5371 -2.69
v -3.726 3.6623 -2.6898
v 4.8664 3.5939 -2.6898
v -3.844 3.2001 -2.6893
v -3.6585 3.7341 -2.6893
v 6.7667 -0.0718 -2.6893
v -3.1561 3.4243 -2.6892
v -3.316 -6.5918 -2.6891
v 6.5903 0.5169 -2.6889
v 7.0299 0.057 -2.6888
v 4.5758 3.2857 -2.6884
v 6.9516 0.616 -2.6884
v -5.4475 -0.063 -2.6883
v 4.8197 -7.4559 -2.6883
v -3.6026 -7.4883 -2.6882
v -5.2744 0.4968 -2.688
v -4.8647 -0.0001 -2.688
v -2.9918 -7.0862 -2.688
v -3.6364 -6.8864 -2.6879
v 5.3335 3.5358 -2.6877
v -4.984 0.4033 -2.6875
v -3.5471 3.742 -2.6875
v -2.877 -6.9475 -2.6875
v 5.228 -7.3541 -2.6874
v -3.5266 -7.512 -2.6873
v 6.1251 0.3848 -2.6872
v -5.5936 0.6436 -2.687
v 3.9887 -6.129 -2.687
v 4.0815 -6.0674 -2.687
v 5.0233 3.097 -2.6868
v 6.1901 -0.0659 -2.6868
v -5.7702 0.1885 -2.6862
v -3.8183 -7.3174 -2.6861
v -3.1055 -7.2102 -2.6861
v -2.7923 -6.8264 -2.6861
v 6.3644 -0.0772 -2.6856
v 4.9949 3.6839 -2.6854
v 5.3025 -7.0964 -2.6853
v 7.0243 0.0293 -2.6853
v -5.5954 -0.1199 -2.6851
v 4.906 3.0645 -2.6851
v 5.1036 3.7676 -2.6851
v 5.004 -7.4908 -2.6848
v -3.721 -6.9584 -2.6847
v 6.6531 -0.0764 -2.6847
v -4.6964 0.2383 -2.6846
v 4.9131 -7.5009 -2.6845
v -3.6474 -7.4683 -2.6844
v 4.7953 -7.4354 -2.6843
v -3.7575 3.6174 -2.6841
v -2.5089 -6.1628 -2.6841
v -3.6953 3.7091 -2.684
v -3.2774 -7.3712 -2.684
v -3.8437 3.3931 -2.6838
v 7.049 0.2427 -2.6838
v 4.7396 3.0298 -2.6836
v -5.3342 -0.0615 -2.6834
v 5.3804 3.2441 -2.6834
v 7.0148 -0.006 -2.6827
v 5.2393 -7.0185 -2.6826
v -3.3363 3.5939 -2.6825
v 4.6315 -7.2913 -2.6823
v -4.7264 0.0348 -2.6821
v 5.2013 -7.0069 -2.6819
v -3.0456 3.2857 -2.6816
v 5.1352 3.1262 -2.6813
v 6.9235 -0.1159 -2.6811
v 4.657 -6.5042 -2.681
v -5.6944 -0.1304 -2.6807
v 5.2502 3.1295 -2.6807
v -5.7085 -0.0946 -2.6804
v -5.5097 0.5545 -2.6803
v -5.7209 -0.0558 -2.6801
v 4.7686 -7.4129 -2.6801
v 4.5204 3.062 -2.68
v -2.6942 -6.0386 -2.6799
v 6.9833 -0.0959 -2.6799
v 3.9663 -6.1456 -2.6798
v 7.0319 0.1003 -2.6798
v 4.5048 3.0864 -2.6797
v -5.0475 -0.045 -2.6795
v -3.8033 3.5358 -2.6794
v -3.451 -7.5123 -2.6793
v -5.7525 0.3857 -2.6791
v -3.4931 3.097 -2.6791
v -5.7391 -0.0079 -2.679
v 7.0395 0.1621 -2.6787
v -3.7278 -7.4192 -2.6786
v 6.533 -0.0808 -2.6785
v -5.5524 0.6047 -2.6781
v -3.8336 -7.2849 -2.6779
v -3.4647 3.6839 -2.6778
v -3.3758 3.0645 -2.6777
v 4.5365 3.0384 -2.6775
v -5.7534 0.0753 -2.6774
v 4.1061 -6.0523 -2.6773
v -3.5734 3.7676 -2.6772
v 6.8431 -0.0681 -2.6771
v -3.8408 -7.2474 -2.677
v 4.4899 3.1113 -2.6769
v -5.215 -0.0596 -2.6766
v -3.2094 3.0298 -2.6765
v 5.351 3.5022 -2.6765
v 4.6819 3.4464 -2.6762
v -3.7626 -7.3913 -2.6761
v 4.8654 -6.704 -2.6761
v -5.4729 0.5322 -2.676
v -5.5243 -0.0656 -2.6756
v -3.8502 3.2441 -2.675
v 6.4683 0.499 -2.6749
v -4.8218 0.3379 -2.6747
v -3.5715 -7.5107 -2.6745
v -5.7685 0.2374 -2.6737
v 4.982 -6.8106 -2.6737
v -5.6865 0.5785 -2.6736
v 6.0573 -0.0633 -2.6736
v -3.605 3.1262 -2.6735
v 4.862 -7.4905 -2.6735
v -5.1542 0.4739 -2.6734
v -2.9902 3.062 -2.6733
v 5.2981 -7.1502 -2.6733
v -5.7601 0.1199 -2.6731
v -2.9746 3.0864 -2.6731
v -4.8742 -0.0239 -2.6729
v 5.9973 0.3448 -2.6729
v -3.8084 -7.0164 -2.6728
v 5.121 -7.4417 -2.6727
v -3.72 3.1295 -2.6726
v -5.4001 0.5242 -2.6725
v -3.1944 -7.2974 -2.6725
v -3.2348 -6.5009 -2.6724
v -4.696 0.2672 -2.6723
v -2.4882 -6.1802 -2.6723
v 4.5663 3.3103 -2.6723
v 4.7746 3.5327 -2.6722
v 6.7184 0.5335 -2.6721
v -3.8503 -7.1926 -2.672
v 4.553 3.0157 -2.6719
v 7.028 0.3658 -2.6719
v 4.3128 -6.9475 -2.6717
v 4.4276 -7.0862 -2.6717
v 5.3005 3.114 -2.6717
v -4.7343 0.008 -2.6713
v 7.011 0.4417 -2.6712
v 6.3 0.4587 -2.6711
v 4.7518 -6.5918 -2.671
v 7.0354 0.3201 -2.6709
v -3.0063 3.0384 -2.6708
v 4.2281 -6.8264 -2.6708
v -5.7652 0.1517 -2.6705
v 4.4759 3.1363 -2.6705
v 3.9447 -6.1628 -2.6704
v -2.9597 3.1113 -2.6703
v 5.2751 -7.0331 -2.6699
v -3.751 -6.9786 -2.6694
v -3.1517 3.4464 -2.6692
v 4.5413 -7.2102 -2.6692
v -3.8505 -7.0876 -2.6688
v 5.2474 3.7024 -2.6687
v -5.7446 0.0297 -2.6686
v 5.0384 -7.4883 -2.6686
v 6.9915 -0.0528 -2.6686
v -3.4392 -6.7017 -2.6684
v 5.3128 3.5947 -2.6683
v -3.8208 3.5022 -2.6682
v 4.9624 -7.512 -2.6682
v 5.0721 -6.8864 -2.6681
v 5.2054 3.7527 -2.6681
v 6.8746 0.6037 -2.6675
v -3.555 -6.8077 -2.6672
v -5.7093 0.5127 -2.6669
v -4.99 0.4241 -2.6668
v 6.1307 0.4052 -2.6662
v 4.7132 -7.3712 -2.6661
v 4.7558 3.0124 -2.666
v 4.9738 3.6773 -2.666
v 6.201 -0.0836 -2.6658
v -3.0361 3.3103 -2.6656
v 5.1518 3.789 -2.6655
v 5.2541 -7.3174 -2.6654
v 6.9143 0.6182 -2.6654
v -2.7176 -6.0262 -2.6653
v 4.13 -6.0386 -2.6652
v -3.0228 3.0157 -2.6651
v -3.2444 3.5327 -2.665
v -3.8227 -7.2953 -2.6647
v 5.3777 3.2752 -2.6647
v 5.0831 -7.4683 -2.6646
v 5.1568 -6.9584 -2.6645
v 4.5701 2.9938 -2.6643
v -3.6932 -7.45 -2.6642
v -2.9457 3.1363 -2.6639
v 5.11 3.7973 -2.6639
v 6.8889 -0.0875 -2.6636
v -5.7598 0.3252 -2.6635
v 5.0192 3.7088 -2.6635
v -3.7703 3.114 -2.6634
v 5.3757 3.3203 -2.6634
v -3.6443 -6.8836 -2.6631
v 4.9207 3.0514 -2.6629
v 5.0369 3.0863 -2.6624
v -5.2844 0.5082 -2.6621
v -3.6155 -7.4989 -2.662
v 4.8678 3.6116 -2.662
v -3.327 -6.5898 -2.6619
v 6.6017 0.5227 -2.6617
v -5.46 -0.0684 -2.6614
v 4.4629 3.161 -2.6609
v -3.7172 3.7024 -2.6606
v 4.8867 -7.5123 -2.6606
v 5.2871 3.6449 -2.6605
v 7.0185 0.071 -2.6605
v -5.6363 0.6489 -2.6603
v -3.7825 3.5947 -2.6601
v -3.6752 3.7527 -2.6601
v 6.3753 -0.0894 -2.66
v -5.6167 -0.1286 -2.6598
v -2.7866 -6.8394 -2.6598
v 5.2111 3.14 -2.6597
v -2.9899 -7.095 -2.6596
v -2.8727 -6.958 -2.6596
v 5.3635 3.4704 -2.6593
v -5.6575 -0.1393 -2.659
v -3.4782 -7.5317 -2.659
v -3.2255 3.0124 -2.6589
v 3.9239 -6.1802 -2.6586
v -5.7263 0.4709 -2.6585
v -4.6968 0.2946 -2.6585
v -3.7913 -7.3571 -2.6585
v -3.4436 3.6773 -2.6585
v 5.1635 -7.4192 -2.6583
v 5.3537 3.1408 -2.6583
v 6.9908 0.4894 -2.6581
v 5.0509 3.7584 -2.658
v -5.0583 -0.0623 -2.6579
v -3.8478 -7.121 -2.6579
v -4.7428 -0.0173 -2.6578
v -3.1059 -7.2166 -2.6577
v -3.6216 3.789 -2.6576
v -3.0399 2.9938 -2.6575
v 6.6649 -0.0797 -2.6574
v -5.3458 -0.0705 -2.6573
v -4.8253 0.3623 -2.6573
v 5.2694 -7.2849 -2.6571
v -2.4696 -6.1965 -2.6566
v -3.8475 3.2752 -2.6563
v -3.279 -7.375 -2.6562
v -3.5797 3.7973 -2.6561
v 5.2766 -7.2474 -2.6561
v -3.4889 3.7088 -2.6559
v -3.3827 -7.4655 -2.6558
v 5.1984 -7.3913 -2.6556
v 6.0679 -0.0837 -2.6555
v -4.8841 -0.0458 -2.6554
v -3.3905 3.0514 -2.6554
v 4.559 3.3334 -2.6551
v 4.6301 -7.2974 -2.6551
v 5.0072 -7.5107 -2.6551
v -3.8455 3.3203 -2.655
v 4.6706 -6.5009 -2.6548
v 5.0775 3.793 -2.6548
v -3.5067 3.0863 -2.6547
v -3.3376 3.6116 -2.6546
v -2.9327 3.161 -2.6543
v -3.5345 -7.5355 -2.6541
v -5.7372 0.4101 -2.6538
v 6.0016 0.3672 -2.6533
v 4.6787 3.4668 -2.6529
v 4.9336 3.6588 -2.6529
v 4.5872 2.973 -2.6527
v -3.7569 3.6449 -2.6524
v 5.2441 -7.0164 -2.6522
v -3.7818 -6.9973 -2.652
v 7.0343 0.2683 -2.6519
v 6.5447 -0.0873 -2.6518
v -5.2263 -0.0716 -2.6516
v -3.6808 3.14 -2.6516
v -5.7597 0.28 -2.6512
v 5.286 -7.1926 -2.6511
v -3.8333 3.4704 -2.651
v -3.4242 -7.5077 -2.6507
v -5.7515 0.3608 -2.6506
v 4.1533 -6.0262 -2.6504
v 6.8432 0.564 -2.6504
v -3.5206 3.7584 -2.6503
v -3.8235 3.1408 -2.65
v 5.3733 3.3616 -2.6498
v 4.8749 -6.7017 -2.6497
v 4.4512 3.1854 -2.6493
v 5.1867 -6.9786 -2.649
v -3.8237 -7.0406 -2.6488
v -5.1631 0.4878 -2.6484
v -3.0287 3.3334 -2.6483
v 6.4789 0.5074 -2.6482
v 5.2607 3.1263 -2.6481
v -3.3336 -7.42 -2.648
v 6.7847 -0.0702 -2.648
v 4.9906 -6.8077 -2.6479
v 5.2862 -7.0876 -2.6479
v -5.5241 0.5645 -2.6478
v 6.9338 -0.0952 -2.6478
v -3.4966 3.7252 -2.6474
v -2.7408 -6.0148 -2.6474
v 7.0064 0.0376 -2.6473
v -3.8411 -7.1513 -2.6471
v -3.5472 3.793 -2.6471
v 4.7717 2.997 -2.6465
v 5.3684 3.4314 -2.6464
v -3.8267 -7.2762 -2.6462
v -0.0892 -0.0239 -2.6461
v -0.0526 -0.3183 -2.6461
v -0.0521 0.1477 -2.6461
v -0.0007 0.2352 -2.6461
v 0.2928 0.5001 -2.6461
v 0.3766 0.5224 -2.6461
v 0.9366 -0.594 -2.6461
v -0.0985 -0.0991 -2.646
v -0.0961 -0.1272 -2.646
v -0.0604 0.1232 -2.646
v -0.0355 -0.3671 -2.646
v -0.0011 -0.4181 -2.646
v 0.0695 0.3408 -2.646
v 0.0744 -0.5307 -2.646
v 0.1126 -0.5617 -2.646
v 0.117 0.382 -2.646
v 0.2634 0.4854 -2.646
v 0.2702 -0.6727 -2.646
v 0.3517 -0.6969 -2.646
v 0.5087 0.5495 -2.646
v 0.5114 -0.7333 -2.646
v 0.5547 0.5509 -2.646
v 0.5864 0.5483 -2.646
v 0.6053 -0.7231 -2.646
v 0.7076 0.5226 -2.646
v 0.7582 -0.6976 -2.646
v 0.7857 -0.6881 -2.646
v 0.7917 0.5049 -2.646
v 0.8241 -0.6701 -2.646
v 0.8496 0.4683 -2.646
v 1.0004 0.3665 -2.646
v 1.0061 -0.5404 -2.646
v 1.0239 -0.5193 -2.646
v 1.0358 0.3158 -2.646
v 1.0904 -0.4192 -2.646
v 1.1112 0.2071 -2.646
v 1.1214 -0.3727 -2.646
v 1.131 0.1725 -2.646
v 1.1412 -0.3286 -2.646
v 1.1538 0.0994 -2.646
v 1.1558 -0.2831 -2.646
v 1.1714 -0.2014 -2.646
v 1.1874 -0.1185 -2.646
v 1.1879 -0.0916 -2.646
v -3.1484 3.4668 -2.6459
v -3.0569 2.973 -2.6459
v 1.1411 0.1552 -2.6459
v 6.3088 0.4723 -2.6459
v 7.0083 0.3951 -2.6459
v -3.4034 3.6588 -2.6455
v 6.7309 0.5334 -2.6454
v -3.7309 -6.9514 -2.6451
v -3.2465 -6.4994 -2.6451
v 7.0327 0.2186 -2.6451
v 4.7739 3.5507 -2.645
v -5.4114 0.5303 -2.6449
v 5.3398 3.5482 -2.6449
v -3.1953 -7.3015 -2.6448
v -3.3638 -7.4465 -2.6447
v -3.6652 -7.4747 -2.6446
v -3.5794 -7.528 -2.6446
v 4.2222 -6.8394 -2.6446
v -4.9969 0.4426 -2.6444
v 4.9706 3.6812 -2.6442
v 5.1288 -7.45 -2.6441
v 4.3083 -6.958 -2.6439
v 4.7627 -6.5898 -2.6438
v -3.7585 -7.3973 -2.6436
v 6.1373 0.4234 -2.6436
v -5.6021 0.6261 -2.6435
v 4.4256 -7.095 -2.6433
v 5.08 -6.8836 -2.6433
v 3.9052 -6.1965 -2.6431
v -4.7522 -0.0413 -2.643
v -3.4877 3.7181 -2.643
v -4.6988 0.3206 -2.6428
v -2.921 3.1854 -2.6428
v 5.0147 3.7139 -2.6427
v 7.0175 0.1281 -2.6427
v 4.3977 3.0233 -2.6424
v 4.4133 2.9991 -2.6424
v 5.0511 -7.4989 -2.6423
v -3.699 -7.4546 -2.6421
v 5.1534 3.1154 -2.642
v 6.2117 -0.0986 -2.6419
v 6.9965 0.0028 -2.6416
v -3.843 3.3616 -2.6415
v 4.5415 -7.2166 -2.6407
v 4.4297 2.9752 -2.6403
v 4.9139 -7.5317 -2.6401
v 5.372 3.3918 -2.6401
v -3.7305 3.1263 -2.64
v -5.6898 0.5458 -2.6399
v -3.4472 -6.6998 -2.6397
v 5.1136 3.8269 -2.6396
v -3.2414 2.997 -2.6393
v 4.9349 3.0406 -2.6391
v 4.3827 3.0483 -2.639
v -3.5627 -6.8044 -2.6383
v 4.6039 2.9541 -2.6383
v 4.7146 -7.375 -2.6383
v -5.5815 -0.0946 -2.6382
v -4.8298 0.3848 -2.6382
v -3.8382 3.4314 -2.6381
v 5.2269 -7.3571 -2.638
v -3.2437 3.5507 -2.6379
v 4.5538 3.3565 -2.6376
v -5.5584 0.5967 -2.6375
v 4.8183 -7.4655 -2.6374
v -4.8948 -0.0659 -2.6372
v 5.2835 -7.121 -2.637
v -3.4403 3.6812 -2.6367
v -3.8096 3.5482 -2.6366
v 6.8109 0.5337 -2.6365
v -5.7563 0.21 -2.6364
v 5.0496 3.0778 -2.6362
v -2.883 2.9991 -2.636
v 4.441 3.2095 -2.636
v -2.8674 3.0233 -2.6359
v 4.8722 3.626 -2.6359
v -3.6513 -6.8811 -2.6358
v -3.4725 3.706 -2.6357
v -3.4455 -7.5372 -2.6356
v -5.6742 0.5817 -2.6355
v -5.295 0.5169 -2.6354
v 6.9498 0.5732 -2.6351
v -3.8107 -7.3068 -2.6349
v 4.4463 2.9526 -2.6349
v 4.9701 -7.5355 -2.6349
v -3.7276 -7.4279 -2.6348
v -5.4905 0.5371 -2.6346
v 6.3867 -0.099 -2.6345
v -5.0691 -0.0772 -2.6343
v 6.0786 -0.1015 -2.6343
v -5.4714 -0.0718 -2.6341
v -3.6232 3.1154 -2.6341
v 6.6133 0.5257 -2.634
v 6.8883 0.5872 -2.634
v -2.8995 2.9752 -2.6338
v -2.455 -6.2084 -2.6336
v 5.2631 3.6943 -2.6334
v 5.2244 3.7483 -2.6333
v 5.3538 3.5074 -2.6333
v -3.3357 -6.5891 -2.6332
v 6.9813 -0.026 -2.6329
v -2.8524 3.0483 -2.6326
v 4.3688 3.0732 -2.6326
v 4.1764 -6.0148 -2.6324
v 5.3522 3.1758 -2.6324
v -2.7829 -6.8504 -2.6321
v 4.8598 -7.5077 -2.6321
v 6.0068 0.3873 -2.6321
v 5.3061 3.1213 -2.6319
v -3.8418 3.3918 -2.6318
v -3.5834 3.8269 -2.6318
v -3.4046 3.0406 -2.6316
v 5.3639 3.2258 -2.6316
v -3.0737 2.9541 -2.6315
v 5.2174 -6.9973 -2.6315
v -5.6563 0.616 -2.6313
v -3.8291 -7.1957 -2.6312
v -2.8711 -6.9673 -2.631
v -5.7346 0.057 -2.6309
v -3.0236 3.3565 -2.6309
v -5.3578 -0.0764 -2.6306
v -2.9895 -7.1016 -2.6306
v 6.9623 0.5299 -2.6301
v 6.6766 -0.0801 -2.6299
v 4.7691 -7.42 -2.6298
v -3.1064 -7.2209 -2.6296
v -2.9107 3.2095 -2.6295
v 7.0026 0.0892 -2.6291
v 7.0087 0.3464 -2.6287
v -3.3419 3.626 -2.6286
v -3.8232 -7.2382 -2.6285
v -3.5193 3.0778 -2.6285
v 6.8279 -0.0631 -2.6285
v -2.9161 2.9526 -2.6284
v -2.7619 -6.0055 -2.6284
v -3.7995 -7.0189 -2.6283
v -3.5051 -7.5559 -2.6282
v 5.2593 -7.0406 -2.628
v -3.2829 -7.3766 -2.6278
v -5.729 0.0293 -2.6275
v 4.6308 -7.3015 -2.6274
v 4.6821 -6.4994 -2.6274
v 4.4639 2.9302 -2.6272
v 6.9887 0.439 -2.627
v 4.6769 3.4853 -2.6268
v 6.9028 -0.0709 -2.6266
v -3.6231 -7.5103 -2.6263
v 4.7994 -7.4465 -2.6263
v 5.2767 -7.1513 -2.6263
v -3.8256 -7.0978 -2.6262
v -2.8385 3.0732 -2.6262
v 7.0141 0.1561 -2.6262
v 5.365 3.2597 -2.6259
v -5.7536 0.2427 -2.6258
v -5.2377 -0.0808 -2.6255
v 5.1396 3.8345 -2.6255
v 5.2622 -7.2762 -2.6254
v 7.019 0.1845 -2.6254
v -3.6941 3.7483 -2.6253
v -4.7619 -0.0633 -2.6252
v -3.7328 3.6943 -2.6252
v 5.1783 3.8084 -2.6252
v -5.7195 -0.006 -2.6251
v -4.7019 0.3448 -2.6251
v 5.015 -7.528 -2.6251
v -3.8235 3.5074 -2.6249
v -3.7593 -6.9745 -2.6248
v 5.1664 -6.9514 -2.6248
v 4.787 2.9837 -2.6247
v 5.1008 -7.4747 -2.6247
v 6.5562 -0.0908 -2.6245
v -5.6281 -0.1159 -2.6243
v -3.8219 3.1758 -2.6241
v -3.7758 3.1213 -2.6236
v -3.8336 3.2258 -2.6232
v 4.3558 3.0982 -2.6232
v 5.1941 -7.3973 -2.6232
v -3.7802 -7.3621 -2.623
v 5.3644 3.2872 -2.6227
v -3.4039 -7.4903 -2.6226
v -5.6879 -0.0959 -2.6225
v -5.1729 0.499 -2.6225
v 6.8662 -0.0589 -2.6225
v 5.1346 -7.4546 -2.622
v 5.3181 3.6024 -2.622
v -5.7365 0.1003 -2.6219
v 5.3583 3.4742 -2.6217
v 4.6205 2.9369 -2.6215
v -3.5446 -7.5541 -2.6214
v -5.5477 -0.0681 -2.6211
v 4.8827 -6.6998 -2.621
v 6.4901 0.5131 -2.621
v -5.7441 0.1621 -2.6207
v -2.9336 2.9302 -2.6207
v 4.4321 3.2325 -2.6206
v 6.9424 -0.0698 -2.6205
v -5.0046 0.4587 -2.6204
v 6.8564 0.5538 -2.6203
v 3.8906 -6.2084 -2.6201
v -3.1466 3.4853 -2.6198
v 6.3183 0.4833 -2.6198
v 6.1448 0.4392 -2.6194
v 4.9983 -6.8044 -2.6189
v 5.0539 3.8016 -2.6183
v 6.7433 0.5307 -2.6182
v 5.2939 3.646 -2.6179
v -3.5828 -7.54 -2.6178
v -3.6093 3.8345 -2.6177
v 4.7759 3.5664 -2.6176
v -3.8347 3.2597 -2.6175
v -3.2567 2.9837 -2.6175
v 4.5502 3.3782 -2.6175
v -5.423 0.5335 -2.6173
v -4.8353 0.4052 -2.6172
v -3.648 3.8084 -2.6172
v 4.2184 -6.8504 -2.6169
v -3.2563 -6.4998 -2.6168
v -3.1984 -7.3035 -2.6168
v -2.8255 3.0982 -2.6168
v 4.881 -7.5372 -2.6168
v -3.7581 -7.3884 -2.6165
v 6.2225 -0.1108 -2.6163
v 6.9958 0.3713 -2.6163
v -4.9055 -0.0836 -2.6161
v 4.4814 2.9095 -2.6159
v 5.0869 -6.8811 -2.6159
v 5.1954 3.1231 -2.6157
v -3.7041 -7.4494 -2.6156
v -3.4655 -7.5598 -2.6153
v 4.3066 -6.9673 -2.6153
v 4.7712 -6.5891 -2.6151
v -3.0902 2.9369 -2.6147
v 5.1632 -7.4279 -2.6145
v -3.8341 3.2872 -2.6143
v 4.425 -7.1016 -2.6143
v 5.2462 -7.3068 -2.6142
v -2.9018 3.2325 -2.6141
v -5.7326 0.3658 -2.614
v -3.7878 3.6024 -2.6138
v 6.9746 0.4677 -2.6138
v 4.9482 3.0323 -2.6137
v 7.0107 0.2981 -2.6137
v -5.7155 0.4417 -2.6136
v -3.828 3.4742 -2.6134
v 4.1974 -6.0055 -2.6133
v -5.74 0.3201 -2.613
v 5.0085 3.7212 -2.613
v 4.5419 -7.2209 -2.6127
v 4.3443 3.1224 -2.6119
v -5.5791 0.6037 -2.6112
v -5.696 -0.0528 -2.6111
v 6.0894 -0.1168 -2.6111
v 4.3204 2.943 -2.6109
v -3.0199 3.3782 -2.6108
v 4.3045 2.9674 -2.6107
v 5.0621 3.0728 -2.6107
v -3.5236 3.8016 -2.6106
v 6.9764 0.008 -2.6105
v -3.2456 3.5664 -2.6104
v 5.2646 -7.1957 -2.6104
v -3.8176 -7.1501 -2.61
v -3.4529 -6.699 -2.6099
v 4.7184 -7.3766 -2.6099
v -3.7636 3.6461 -2.6097
v -3.568 -6.8036 -2.6096
v -2.951 2.9095 -2.6093
v 6.0129 0.4051 -2.6093
v 4.9406 -7.5559 -2.6091
v -2.7802 -5.9986 -2.6089
v -5.6188 0.6182 -2.6087
v -5.0797 -0.0894 -2.6086
v -2.4422 -6.22 -2.6085
v -3.6561 -6.8806 -2.6084
v 4.3369 2.9192 -2.6084
v -5.3061 0.5227 -2.6081
v -3.6651 3.1231 -2.6078
v 6.398 -0.1058 -2.6078
v 7.0139 0.2513 -2.6078
v 4.878 3.6384 -2.6077
v 5.0331 3.7656 -2.6077
v 5.235 -7.0189 -2.6077
v 5.2587 -7.2382 -2.6077
v 4.2895 2.9922 -2.6076
v -3.7763 -6.9954 -2.6073
v -5.5934 -0.0875 -2.6072
v -4.7724 -0.0837 -2.6071
v -3.8001 -7.0423 -2.607
v 6.6254 0.5256 -2.6067
v -3.6689 -7.478 -2.6066
v 5.0586 -7.5103 -2.6066
v -3.4179 3.0323 -2.6062
v 5.2708 3.1292 -2.606
v -4.706 0.3672 -2.6056
v -2.814 3.1224 -2.6056
v 5.261 -7.0978 -2.6055
v -3.4782 3.7212 -2.6054
v -3.4214 -7.5304 -2.6048
v -3.3974 -7.4814 -2.6048
v -2.79 2.943 -2.6046
v -2.7742 2.9674 -2.6044
v 5.1947 -6.9745 -2.6044
v 5.358 3.3254 -2.6044
v 4.8394 -7.4903 -2.6041
v 4.9468 3.6776 -2.6041
v -3.3422 -6.5904 -2.604
v 6.9949 0.1319 -2.6039
v -2.7817 -6.8601 -2.6037
v 6.9009 0.5633 -2.6036
v -3.7891 -7.3199 -2.6034
v -5.3693 -0.0797 -2.6032
v 4.3538 2.8965 -2.6032
v -3.5317 3.0728 -2.6029
v -5.723 0.071 -2.6028
v 4.6373 2.9211 -2.6025
v 5.2325 3.1318 -2.6025
v 6.6882 -0.0773 -2.6025
v -3.8047 -7.2634 -2.6024
v 5.2156 -7.3621 -2.6024
v 6.9807 0.3965 -2.6023
v 4.4249 3.2562 -2.6022
v -3.8131 -7.1797 -2.6021
v -2.8065 2.9192 -2.6021
v 4.9801 -7.5541 -2.6021
v 4.4987 2.8904 -2.602
v -2.8722 -6.9751 -2.6017
v 4.2754 3.0174 -2.6016
v -2.7591 2.9922 -2.6014
v 4.8016 2.9728 -2.6011
v -2.9928 -7.1068 -2.601
v -3.1105 -7.2232 -2.6008
v -3.287 -7.3766 -2.6007
v -5.6952 0.4894 -2.6006
v -3.3411 -7.4198 -2.6004
v -3.3477 3.6384 -2.6003
v -3.5027 3.7656 -2.6001
v 6.9963 0.3249 -2.6
v 4.6338 -7.3035 -2.5993
v 4.6917 -6.4998 -2.599
v 6.9559 0.4956 -2.599
v 4.9141 3.6602 -2.5989
v 6.9125 -0.0529 -2.5989
v 7.0082 0.2123 -2.5988
v -5.2491 -0.0873 -2.5987
v 4.3341 3.1466 -2.5987
v 5.0182 -7.54 -2.5983
v 4.6769 3.5015 -2.5982
v -3.7404 3.1292 -2.5979
v 6.5675 -0.0915 -2.5971
v -2.8235 2.8965 -2.5969
v -3.8033 -7.0769 -2.5968
v -3.4164 3.6776 -2.5966
v 4.9009 -7.5598 -2.5965
v -3.8277 3.3254 -2.5961
v 5.1935 -7.3884 -2.596
v 5.3092 3.135 -2.5959
v -5.1833 0.5074 -2.5958
v -2.8945 3.2562 -2.5957
v 6.9737 0.0537 -2.5957
v -3.107 2.9211 -2.5956
v 5.1395 -7.4494 -2.5955
v -2.745 3.0174 -2.5954
v -2.9684 2.8904 -2.5953
v -5.0131 0.4723 -2.5952
v 4.3718 2.8737 -2.5952
v -3.6019 -7.5312 -2.5951
v 3.8776 -6.22 -2.5951
v -3.7669 -7.3609 -2.595
v -3.6385 -7.5024 -2.5947
v -4.8416 0.4234 -2.5945
v -5.5475 0.564 -2.5944
v -3.7021 3.1318 -2.5944
v 5.277 3.6802 -2.5943
v -3.3158 -7.398 -2.5942
v -5.7387 0.2683 -2.5941
v -3.8073 -7.2071 -2.5941
v -3.2712 2.9728 -2.5939
v 4.5479 3.3979 -2.5939
v 6.1532 0.4527 -2.5938
v 6.8064 -0.0595 -2.5938
v 4.2155 -5.9986 -2.5937
v -3.7337 -6.9482 -2.5936
v 6.5015 0.5158 -2.5935
v 6.3286 0.4916 -2.5929
v -5.489 -0.0702 -2.5926
v 4.2624 3.0427 -2.5926
v -2.8037 3.1466 -2.5924
v 5.3547 3.4366 -2.5924
v 6.9424 -0.0291 -2.5922
v -4.916 -0.0986 -2.5921
v 5.3522 3.2903 -2.5919
v -3.1466 3.5015 -2.5913
v 4.8883 -6.699 -2.5911
v 6.2337 -0.1209 -2.5911
v -5.6381 -0.0952 -2.5909
v 5.3375 3.186 -2.5907
v -5.4352 0.5334 -2.5905
v 5.3458 3.2178 -2.5903
v 5.0034 -6.8036 -2.5902
v 5.2479 3.7269 -2.5901
v 4.7808 3.5803 -2.59
v -5.7107 0.0376 -2.5897
v 5.3114 3.6147 -2.5895
v 5.3331 3.5536 -2.5895
v 5.253 -7.1501 -2.5892
v -2.3847 -5.7337 -2.5891
v 5.1457 3.8646 -2.589
v 5.3533 3.3847 -2.589
v -3.2034 -7.3036 -2.5889
v -2.8414 2.8737 -2.5889
v 5.3433 3.5072 -2.5888
v 6.9815 0.3514 -2.5886
v 4.2171 -6.8601 -2.5885
v 5.0914 -6.8806 -2.5885
v -5.7126 0.3951 -2.5883
v -3.5574 -7.5611 -2.5883
v -3.4672 -7.5782 -2.5882
v -3.4395 -7.5647 -2.5878
v -3.264 -6.5023 -2.5878
v -3.7788 3.135 -2.5877
v -2.4063 -5.7213 -2.5874
v 4.9607 3.0265 -2.5873
v -5.7369 0.2186 -2.5872
v -3.0175 3.3979 -2.5872
v 5.3479 3.2533 -2.5871
v 6.9942 0.1732 -2.5871
v 5.2117 -6.9954 -2.5868
v -2.3638 -5.746 -2.5866
v 5.1042 -7.478 -2.5866
v -2.732 3.0427 -2.5865
v 5.2354 -7.0423 -2.5863
v 4.8328 -7.4814 -2.5862
v 4.8568 -7.5304 -2.5862
v -3.7466 3.6802 -2.5861
v 6.8723 0.5338 -2.5861
v 4.3075 -6.9751 -2.586
v -4.7828 -0.1016 -2.5858
v 4.7776 -6.5904 -2.5858
v 4.5155 2.8735 -2.5856
v -3.3905 -7.4718 -2.5854
v -2.3398 -5.7617 -2.5854
v 5.1744 3.1092 -2.5854
v 6.1001 -0.1291 -2.5854
v -5.7217 0.1281 -2.585
v -2.7995 -5.9921 -2.5849
v 4.4282 -7.1068 -2.5846
v 6.0201 0.421 -2.5845
v -4.711 0.3873 -2.5843
v -3.5051 -7.5794 -2.5843
v -5.7007 0.0028 -2.5841
v -3.8244 3.4366 -2.5841
v -3.3856 3.6626 -2.5841
v 4.3897 2.8528 -2.5841
v 4.5459 -7.2232 -2.5838
v -3.8219 3.2903 -2.5836
v 4.3254 3.1694 -2.5836
v 5.202 3.7746 -2.5832
v 6.836 0.5187 -2.5831
v -5.091 -0.099 -2.583
v -3.2504 3.5803 -2.5828
v 4.7223 -7.3766 -2.5828
v 5.2244 -7.3199 -2.5828
v -3.5705 -6.8064 -2.5826
v 4.4194 3.2793 -2.5825
v -3.8071 3.186 -2.5824
v 4.7765 -7.4198 -2.5823
v 5.0154 3.7385 -2.5822
v -2.4309 -6.2316 -2.5821
v -3.8155 3.2178 -2.582
v -3.7176 3.7269 -2.5819
v -3.6582 -6.8832 -2.5819
v -3.4563 -6.7025 -2.5819
v 5.0667 3.8383 -2.5818
v 5.24 -7.2634 -2.5818
v 4.2508 3.0672 -2.5817
v 5.0724 3.0692 -2.5815
v 5.2485 -7.1797 -2.5814
v -3.8028 3.5536 -2.5813
v -3.781 3.6147 -2.5813
v 4.6536 2.9076 -2.5812
v -3.6153 3.8646 -2.5811
v -3.7967 -7.1055 -2.581
v -3.7572 -6.9774 -2.5809
v -5.5151 0.5337 -2.5808
v -3.823 3.3847 -2.5806
v -3.8129 3.5072 -2.5805
v -2.3168 -5.7775 -2.5805
v 6.4091 -0.1097 -2.5804
v 6.9718 0.0992 -2.5804
v -5.3175 0.5257 -2.5802
v 4.887 3.6484 -2.5798
v 6.6378 0.5227 -2.5798
v 6.9122 0.5354 -2.5798
v -3.4303 3.0265 -2.5797
v 6.9936 0.2721 -2.5793
v -2.9851 2.8735 -2.579
v -3.8175 3.2533 -2.5788
v 6.9541 0.4423 -2.5785
v 5.1075 3.8699 -2.5783
v 6.7619 0.5207 -2.5783
v 6.8481 -0.0466 -2.5783
v -5.654 0.5732 -2.5781
v -3.7381 -7.3944 -2.5779
v -2.8593 2.8528 -2.5777
v -5.5924 0.5872 -2.5775
v -3.644 3.1092 -2.5774
v -2.795 3.1694 -2.5773
v -2.4326 -5.7063 -2.5771
v -3.7973 -7.1624 -2.5766
v -3.7 -7.4426 -2.5764
v 4.2184 2.8818 -2.5762
v 4.7511 -7.398 -2.5762
v 4.2025 2.9061 -2.5761
v 4.8155 2.9643 -2.5761
v 5.2386 -7.0769 -2.5761
v -2.889 3.2793 -2.576
v 3.8199 -5.7337 -2.576
v -2.7204 3.0672 -2.5756
v 5.0372 -7.5312 -2.5756
v -5.6854 -0.026 -2.5755
v -5.3807 -0.0801 -2.5755
v -3.6717 3.7746 -2.5752
v -2.7833 -6.869 -2.5752
v 5.0738 -7.5024 -2.575
v -3.3467 -6.594 -2.5749
v 6.6985 -0.0722 -2.5748
v -3.485 3.7385 -2.5746
v 5.2022 -7.3609 -2.5745
v 5.1687 3.8411 -2.5744
v -3.1232 2.9076 -2.5743
v 3.8416 -5.7213 -2.5742
v -3.5363 3.8383 -2.5741
v -3.293 -7.3747 -2.574
v -3.542 3.0692 -2.5738
v 5.3466 3.4644 -2.5738
v 3.7991 -5.746 -2.5736
v 4.2353 2.8576 -2.5735
v 5.169 -6.9482 -2.5734
v 5.2426 -7.2071 -2.5734
v -3.783 -7.054 -2.5733
v -2.2943 -5.7939 -2.5732
v 4.1873 2.9312 -2.5732
v -5.6665 0.5299 -2.5729
v -5.532 -0.0631 -2.5726
v 3.775 -5.7617 -2.5725
v 5.2769 3.1372 -2.5725
v -3.7677 -7.0059 -2.5724
v -3.3566 3.6484 -2.5724
v 6.8854 -0.0367 -2.5724
v 4.9899 3.709 -2.5723
v -3.1163 -7.2235 -2.5722
v -2.8756 -6.9812 -2.5721
v -2.9966 -7.1094 -2.5717
v -5.7067 0.0892 -2.5715
v 4.6386 -7.3036 -2.5715
v -5.2603 -0.0908 -2.5713
v -5.7128 0.3464 -2.5711
v 4.4072 2.834 -2.5705
v -3.5771 3.8699 -2.5704
v 6.9892 0.2385 -2.5703
v -4.8488 0.4392 -2.5702
v -2.688 2.8818 -2.5701
v -2.6721 2.9061 -2.5701
v -5.6069 -0.0709 -2.57
v 4.6993 -6.5023 -2.57
v 4.6796 3.516 -2.5698
v 6.9797 0.3069 -2.5697
v -5.6928 0.439 -2.5696
v 6.5785 -0.0894 -2.5696
v 4.2348 -5.9921 -2.5695
v 4.9025 -7.5782 -2.5693
v 4.8748 -7.5647 -2.5691
v -5.0224 0.4833 -2.5689
v -3.2851 2.9643 -2.5689
v 4.9927 -7.5611 -2.5689
v 3.8661 -6.2316 -2.5688
v 4.2404 3.0915 -2.5686
v -5.7182 0.1561 -2.5685
v -5.1941 0.5131 -2.5685
v -2.414 -6.2545 -2.5685
v 5.3182 3.5834 -2.5685
v 6.939 0.0176 -2.5683
v 4.2524 2.8349 -2.5682
v -3.7703 -7.3168 -2.568
v 3.752 -5.7775 -2.5678
v -5.7231 0.1845 -2.5676
v 4.1731 2.9564 -2.5675
v -2.7049 2.8576 -2.5674
v 6.1622 0.4633 -2.5674
v -2.6569 2.9312 -2.5672
v 4.5472 3.4151 -2.5672
v 4.5331 2.8574 -2.5669
v 4.8257 -7.4718 -2.5669
v -3.7924 -7.1909 -2.5665
v -3.6383 3.8411 -2.5665
v -4.9266 -0.1108 -2.5664
v -5.5702 -0.0589 -2.5662
v 5.3546 0.0579 -2.5658
v 6.5131 0.5155 -2.5657
v 6.9838 0.2056 -2.5656
v -3.8162 3.4644 -2.5655
v 5.3509 0.0861 -2.5655
v 6.3393 0.4969 -2.5654
v 4.9404 -7.5794 -2.5653
v 4.3181 3.1928 -2.5651
v -3.665 -7.47 -2.5648
v 6.9197 -0.0152 -2.5648
v -3.4595 3.709 -2.5647
v 5.3591 0.0288 -2.5647
v 6.2447 -0.128 -2.5645
v -3.7465 3.1372 -2.5644
v -2.4583 -5.6927 -2.5643
v -2.2721 -5.8113 -2.5643
v -5.5604 0.5538 -2.5642
v -2.8768 2.834 -2.564
v -3.4037 -7.5134 -2.5638
v 3.8678 -5.7063 -2.5637
v 5.0448 3.7989 -2.5636
v -5.6465 -0.0698 -2.5635
v -5.4474 0.5307 -2.5632
v 5.0058 -6.8064 -2.5632
v 4.8916 -6.7025 -2.5631
v -3.7802 -7.2743 -2.5629
v -3.1492 3.516 -2.5628
v -3.7005 -6.9197 -2.5627
v -3.2089 -7.302 -2.5626
v -4.7934 -0.1168 -2.5625
v -2.71 3.0915 -2.5625
v 4.788 3.5918 -2.5622
v -2.722 2.8349 -2.562
v 5.0935 -6.8832 -2.562
v -3.62 -7.5112 -2.5617
v 4.4157 3.3014 -2.5616
v -2.6427 2.9564 -2.5615
v -4.7169 0.4051 -2.5614
v 5.3409 3.339 -2.5614
v 6.884 0.5131 -2.5607
v -3.0168 3.4151 -2.5605
v 3.7295 -5.7939 -2.5605
v 5.1925 -6.9774 -2.5605
v 5.2319 -7.1055 -2.5604
v 5.3646 0.0003 -2.5603
v -3.7878 3.5834 -2.5602
v -3.0027 2.8574 -2.5602
v 6.1111 -0.1393 -2.5601
v 4.2185 -6.869 -2.56
v 4.2706 2.8121 -2.5599
v 5.213 3.1232 -2.5599
v 4.972 3.0232 -2.5597
v 5.3265 3.2091 -2.5596
v -2.8171 -5.9875 -2.5594
v 4.16 2.9819 -2.559
v 5.2925 3.6295 -2.559
v -2.7877 3.1928 -2.5589
v -5.6998 0.3713 -2.5588
v -3.2696 -6.5066 -2.5588
v 5.3485 0.1163 -2.5587
v 6.0283 0.4345 -2.5585
v -3.3742 -7.4422 -2.5583
v -3.7864 -7.2207 -2.5582
v 4.6687 2.8967 -2.5582
v -3.4155 -7.5533 -2.558
v 6.9651 0.1374 -2.558
v -3.466 -7.5946 -2.5579
v -3.7519 -7.3415 -2.5576
v 5.1734 -7.3944 -2.5576
v 5.3349 3.2957 -2.557
v 4.782 -6.594 -2.5567
v -5.6786 0.4677 -2.5566
v 6.9158 0.4896 -2.5566
v -3.5757 -7.5467 -2.5565
v 4.3108 -6.9812 -2.5564
v 5.1352 -7.4426 -2.5563
v -5.1019 -0.1058 -2.5561
v 4.7282 -7.3747 -2.5561
v -5.7146 0.2981 -2.556
v -3.6581 -6.8882 -2.556
v 5.2325 -7.1625 -2.556
v -3.5144 3.7989 -2.5559
v -3.5709 -6.8114 -2.5558
v 4.4318 -7.1094 -2.5553
v 5.3014 3.1623 -2.5553
v 3.8491 -6.2545 -2.5552
v 4.5515 -7.2235 -2.5552
v -3.2575 3.5918 -2.5551
v -2.8853 3.3014 -2.5551
v 5.0797 3.8533 -2.5548
v 5.3709 -0.0285 -2.5548
v 6.9489 0.3857 -2.5548
v 5.0832 3.0694 -2.5546
v -3.7385 -6.9609 -2.5545
v 4.4244 2.8171 -2.5545
v -3.3936 -7.4764 -2.5541
v -3.4576 -6.7077 -2.5539
v -2.7401 2.8121 -2.5538
v 4.2317 3.1147 -2.5536
v -5.6803 0.008 -2.5532
v -3.8105 3.339 -2.5531
v -2.6296 2.9819 -2.553
v -2.2509 -5.829 -2.553
v -5.3293 0.5256 -2.5529
v 5.0246 3.7561 -2.5529
v 6.6499 0.5168 -2.5529
v 5.2182 -7.054 -2.5528
v 4.8977 3.6557 -2.5523
v 6.4197 -0.1107 -2.5523
v -3.4416 3.0232 -2.5521
v -3.6826 3.1232 -2.5519
v 5.2028 -7.0059 -2.5519
v 3.7072 -5.8113 -2.5517
v -3.7961 3.2091 -2.5513
v -3.1382 2.8967 -2.5512
v -3.7621 3.6295 -2.5508
v 3.8934 -5.6927 -2.5508
v 6.9521 0.107 -2.5503
v -5.7178 0.2513 -2.5501
v 4.8288 2.9582 -2.55
v -2.4829 -5.6807 -2.5494
v -2.4012 -6.2734 -2.5494
v 4.2886 2.7913 -2.549
v -3.8045 3.2957 -2.5488
v -3.7181 -7.3985 -2.5486
v 4.1483 3.0067 -2.5483
v 4.9695 3.6894 -2.5482
v -3.3009 -7.371 -2.5481
v -5.392 -0.0773 -2.548
v -2.894 2.8171 -2.548
v 5.3473 0.1467 -2.548
v 6.7087 -0.064 -2.5479
v 5.2055 -7.3168 -2.5476
v -2.7012 3.1147 -2.5475
v -3.3568 -7.4127 -2.5474
v 5.2653 3.689 -2.5472
v -3.7709 3.1623 -2.5471
v -3.5493 3.8533 -2.5471
v -5.6048 0.5633 -2.547
v -3.5528 3.0694 -2.5468
v -5.6988 0.1319 -2.5464
v 6.9342 0.4175 -2.5464
v 5.378 -0.0563 -2.5463
v -3.3493 -6.5999 -2.5462
v -2.7871 -6.8759 -2.5461
v 4.5498 2.8439 -2.546
v 5.2276 -7.1909 -2.546
v -3.7503 -6.9904 -2.5459
v 6.9385 0.0715 -2.5456
v -3.4941 3.7561 -2.5453
v 4.8389 -7.5134 -2.5453
v 4.644 -7.302 -2.5451
v -5.6846 0.3965 -2.5449
v -3.3673 3.6557 -2.5449
v 5.1002 -7.47 -2.5449
v 4.3125 3.2159 -2.5448
v 5.2476 3.1372 -2.5447
v -4.857 0.4527 -2.5446
v -3.775 -7.1208 -2.5445
v -3.1235 -7.2218 -2.5445
v 4.2523 -5.9875 -2.5439
v -5.2714 -0.0915 -2.5438
v -2.7581 2.7913 -2.5428
v -3.7672 -7.0699 -2.5427
v -3.2983 2.9582 -2.5427
v -2.8812 -6.9851 -2.5426
v 5.1357 -6.9197 -2.5426
v -5.7002 0.3249 -2.5425
v -3.7573 -7.0211 -2.5424
v -2.6178 3.0067 -2.5424
v 5.2153 -7.2743 -2.5424
v 5.338 3.4285 -2.5424
v -5.6163 -0.0529 -2.5422
v -3.004 -7.1104 -2.5422
v 5.0552 -7.5112 -2.542
v 6.5887 -0.0843 -2.542
v -5.6597 0.4956 -2.5419
v -5.0324 0.4916 -2.5419
v 5.3189 3.5321 -2.5417
v 4.6848 3.5286 -2.5415
v 6.824 -0.037 -2.5415
v 5.2355 3.7289 -2.5414
v -5.712 0.2123 -2.5412
v 6.9509 0.3362 -2.5412
v -4.9375 -0.1209 -2.5411
v 4.7047 -6.5066 -2.541
v -5.2053 0.5158 -2.5408
v -3.439 3.6894 -2.5407
v -3.7763 -7.1696 -2.5406
v 6.8194 0.4989 -2.5406
v 3.686 -5.829 -2.5405
v 6.7803 0.5051 -2.5405
v 6.9638 0.266 -2.5404
v 6.1719 0.4713 -2.5402
v 4.8093 -7.4422 -2.5399
v 4.8506 -7.5533 -2.5395
v -3.0193 2.8439 -2.5393
v -3.7348 3.689 -2.5391
v 4.9011 -7.5946 -2.5391
v 6.9599 0.1796 -2.5391
v 5.3333 3.3606 -2.5388
v -3.5252 -7.5841 -2.5387
v 4.5485 3.4302 -2.5387
v -2.782 3.2159 -2.5385
v 5.2361 0.0393 -2.5385
v -5.6775 0.0537 -2.5384
v 6.525 0.5124 -2.5383
v -5.5102 -0.0595 -2.5382
v 5.1747 3.833 -2.5382
v 5.2406 0.01 -2.538
v -3.486 -7.5999 -2.5378
v 4.4138 3.3207 -2.5378
v 6.9185 0.036 -2.5378
v -2.2321 -5.8456 -2.5377
v 6.3504 0.4994 -2.5377
v 5.2215 -7.2207 -2.5376
v 5.187 -7.3415 -2.5373
v 5.2324 0.0681 -2.5372
v 5.0108 -7.5467 -2.5371
v 5.0063 3.7181 -2.537
v -4.8038 -0.1291 -2.5366
v -4.7239 0.421 -2.5366
v -3.7172 3.1372 -2.5366
v 5.006 -6.8114 -2.5364
v 5.3295 3.4777 -2.5364
v 6.2554 -0.1319 -2.5364
v 6.8588 0.492 -2.5363
v -3.2175 -7.2983 -2.5362
v 3.8363 -6.2734 -2.5362
v 5.0932 -6.8882 -2.5362
v 6.8622 -0.0205 -2.5361
v 3.918 -5.6807 -2.5358
v 4.4425 2.8008 -2.5358
v 4.8286 -7.4764 -2.5356
v 4.2244 3.138 -2.5354
v 4.3066 2.7721 -2.5354
v 6.9619 0.223 -2.5354
v -5.6461 -0.0291 -2.5353
v 4.1379 3.0313 -2.5352
v 4.8927 -6.7077 -2.5351
v 5.386 -0.0827 -2.5348
v -3.1543 3.5286 -2.5345
v -3.6959 -7.4132 -2.5343
v 4.797 3.6009 -2.5342
v 5.1736 -6.9609 -2.5342
v 5.2462 -0.0187 -2.5342
v -3.8076 3.4285 -2.5341
v 5.3473 0.1769 -2.5339
v -2.8314 -5.9852 -2.5338
v 6.8941 0.004 -2.5338
v 4.6829 2.8882 -2.5336
v -3.7884 3.5321 -2.5335
v -3.705 3.7289 -2.5333
v 5.3155 3.2469 -2.5331
v 6.1218 -0.1464 -2.5331
v 4.0815 2.8329 -2.533
v 4.0976 2.8082 -2.533
v -3.7534 -7.2927 -2.5324
v -3.0181 3.4302 -2.532
v 5.3015 3.5756 -2.532
v 6.0368 0.4447 -2.532
v 4.9826 3.0227 -2.5318
v 5.3327 3.3884 -2.5316
v -3.6431 -7.4796 -2.5313
v -2.8833 3.3207 -2.5313
v -5.6852 0.3514 -2.5312
v 5.2299 0.0978 -2.5312
v -2.5078 -5.6696 -2.5311
v 4.2222 -6.8759 -2.5309
v 6.9102 0.4422 -2.5309
v 6.8913 0.4713 -2.5307
v -3.8028 3.3606 -2.5306
v -3.6443 3.833 -2.5303
v 4.0662 2.858 -2.5303
v 4.1145 2.7842 -2.5302
v 4.736 -7.371 -2.5301
v -5.576 0.5338 -2.5299
v -3.5691 -6.8188 -2.5299
v -3.2727 -6.5127 -2.5297
v 6.9501 0.3002 -2.5297
v -5.6979 0.1732 -2.5296
v -3.4758 3.7181 -2.5294
v -2.912 2.8008 -2.5293
v -2.6939 3.138 -2.5293
v -2.6074 3.0313 -2.5293
v -2.7762 2.7721 -2.5291
v 4.7919 -7.4127 -2.5291
v -3.5941 -7.5234 -2.529
v 6.9471 0.15 -2.5288
v -5.1127 -0.1097 -2.5287
v -3.7651 -7.2408 -2.5287
v 5.2525 -0.0476 -2.5287
v 5.1532 -7.3985 -2.5284
v -2.391 -6.2907 -2.5283
v -3.799 3.4777 -2.5281
v 4.7843 -6.5999 -2.5279
v 4.5586 -7.2218 -2.5275
v 5.0957 3.8663 -2.5274
v -5.5397 0.5187 -2.5272
v -2.5671 2.8082 -2.5272
v -2.551 2.8329 -2.5272
v 5.1379 3.8701 -2.5272
v -3.2665 3.6009 -2.527
v 4.3162 -6.9851 -2.5268
v 5.1893 3.1144 -2.5268
v -3.1524 2.8882 -2.5266
v -3.4567 -6.7148 -2.5263
v 5.2772 3.1613 -2.5262
v 6.6616 0.5081 -2.526
v -5.3415 0.5227 -2.5259
v 4.439 -7.1104 -2.5258
v 5.1854 -6.9904 -2.5255
v 3.6672 -5.8456 -2.5254
v -3.7666 -7.2002 -2.5252
v 6.4302 -0.1091 -2.5251
v 4.0519 2.8835 -2.5249
v -3.785 3.2469 -2.5248
v 4.1318 2.7612 -2.5248
v 5.0915 3.0715 -2.5247
v -2.5357 2.858 -2.5246
v -2.584 2.7842 -2.5244
v 4.9104 3.6604 -2.5244
v -4.0582 0.0579 -2.5243
v -3.4521 3.0227 -2.5242
v -4.0545 0.0861 -2.5241
v -3.7197 -7.3474 -2.524
v 5.21 -7.1208 -2.524
v 5.0358 3.7707 -2.5239
v -3.771 3.5756 -2.5238
v -3.6976 -6.9281 -2.5236
v 4.5657 2.8327 -2.5234
v -3.8022 3.3884 -2.5233
v -5.6158 0.5354 -2.5232
v -4.0627 0.0288 -2.5232
v -5.6754 0.0992 -2.5231
v -5.4655 0.5207 -2.5231
v 4.3087 3.2378 -2.5228
v 4.8407 2.9548 -2.5228
v 5.3207 3.3279 -2.5225
v -5.5517 -0.0466 -2.5223
v 5.2022 -7.0699 -2.5223
v 5.1924 -7.0211 -2.522
v -3.3861 -7.4386 -2.5219
v -5.6972 0.2721 -2.5218
v -3.3122 -7.3648 -2.5217
v -3.3965 -7.4818 -2.5216
v -5.6577 0.4423 -2.5215
v 5.3946 -0.1082 -2.5215
v 6.718 -0.0531 -2.5215
v 5.191 3.79 -2.5214
v 5.2286 0.1276 -2.5213
v -5.4021 -0.0722 -2.5202
v 4.129 3.0548 -2.5201
v 5.2113 -7.1696 -2.5201
v 5.2597 -0.0752 -2.5199
v 5.3483 0.2046 -2.5197
v -3.5652 3.8663 -2.5196
v 4.3241 2.7552 -2.5196
v 4.9602 -7.5841 -2.5195
v -3.6074 3.8701 -2.5193
v -2.5214 2.8835 -2.5191
v -2.6013 2.7612 -2.5189
v -4.0681 0.0003 -2.5188
v -3.6588 3.1144 -2.5188
v 4.921 -7.5999 -2.5188
v -3.1314 -7.2184 -2.5186
v 4.6525 -7.2983 -2.5186
v 4.2664 -5.9852 -2.5183
v -3.7294 -6.9775 -2.5182
v -4.8658 0.4633 -2.5181
v -3.7467 3.1613 -2.5181
v 5.0668 3.8274 -2.5179
v -3.7577 -7.1296 -2.5175
v 6.9313 0.1192 -2.5175
v -3.654 -6.8986 -2.5174
v -2.7933 -6.8811 -2.5174
v 5.2896 3.1973 -2.5174
v -4.052 0.1163 -2.5173
v 3.9427 -5.6696 -2.5173
v 6.9129 0.3997 -2.5171
v -3.3491 -6.6068 -2.517
v -3.561 3.0715 -2.5169
v -3.3799 3.6604 -2.5169
v 4.0387 2.9091 -2.5167
v -3.0352 2.8327 -2.5166
v -2.7782 3.2378 -2.5166
v 4.1501 2.7384 -2.5164
v -5.282 -0.0894 -2.5162
v -3.5053 3.7707 -2.5162
v -5.589 -0.0367 -2.516
v -3.3102 2.9548 -2.5155
v -2.5268 -5.6628 -2.5154
v 3.826 -6.2907 -2.5152
v 4.4597 2.7871 -2.5152
v 4.2187 3.1605 -2.515
v 6.5984 -0.0763 -2.5145
v -5.0428 0.4969 -2.5144
v -4.9482 -0.128 -2.5143
v -3.7902 3.3279 -2.5143
v -2.5985 3.0548 -2.5142
v 5.1309 -7.4132 -2.5142
v -2.219 -5.8577 -2.5141
v -3.665 -7.4346 -2.514
v 4.6923 3.5394 -2.5138
v -3.0122 -7.1089 -2.5137
v -3.4064 -7.5274 -2.5136
v -3.6605 3.79 -2.5134
v -2.7935 2.7552 -2.5133
v -4.0743 -0.0285 -2.5132
v -2.8891 -6.987 -2.5131
v -5.6928 0.2385 -2.5129
v -5.2167 0.5155 -2.5129
v 6.1822 0.4764 -2.5125
v 5.2666 3.6467 -2.5124
v -5.6832 0.3069 -2.5123
v 5.1884 -7.2927 -2.5121
v -3.4179 -7.5732 -2.5119
v 4.7076 -6.5127 -2.5119
v 6.5373 0.5064 -2.5118
v 4.4137 3.3375 -2.5116
v 5.0781 -7.4796 -2.5115
v -5.6426 0.0176 -2.5114
v -3.7497 -7.0865 -2.5114
v 6.9163 0.0853 -2.5114
v -4.8146 -0.1393 -2.5113
v -2.5082 2.9091 -2.5109
v 5.0041 -6.8188 -2.5106
v -4.7317 0.4345 -2.5105
v -2.6196 2.7384 -2.5105
v -3.2287 -7.2926 -2.5103
v -3.5363 3.8274 -2.5102
v 6.3616 0.4987 -2.5099
v 5.029 -7.5234 -2.5095
v -3.7591 3.1973 -2.5093
v -3.5518 -7.5444 -2.5093
v 5.0206 3.7237 -2.5093
v -2.6882 3.1605 -2.5089
v 5.2676 -0.1019 -2.5089
v 4.5519 3.4431 -2.5088
v -2.9292 2.7871 -2.5087
v 5.2231 3.1351 -2.5087
v 4.9914 3.6917 -2.5086
v 5.2284 0.1569 -2.5085
v -3.3743 -7.4023 -2.5084
v -2.8422 -5.9852 -2.5083
v -5.6873 0.2056 -2.5082
v 5.2 -7.2408 -2.5082
v -5.6232 -0.0152 -2.508
v 6.2658 -0.1329 -2.508
v 4.6971 2.8817 -2.5078
v 6.9179 0.358 -2.5077
v 4.8917 -6.7148 -2.5075
v 5.3057 3.2855 -2.5069
v -3.1618 3.5394 -2.5068
v -4.0507 0.1467 -2.5067
v 4.808 3.6076 -2.5066
v 5.4038 -0.1323 -2.5064
v 4.0269 2.9341 -2.5061
v -3.619 -7.4939 -2.5057
v -3.5651 -6.8292 -2.5057
v -3.7374 -7.0309 -2.5056
v 4.1684 2.7175 -2.5054
v 6.1324 -0.1506 -2.5054
v -2.8832 3.3375 -2.5052
v 5.2015 -7.2002 -2.5047
v 6.0459 0.4522 -2.5047
v -4.0814 -0.0563 -2.5046
v 6.7957 0.4822 -2.5045
v 6.8973 0.0535 -2.5045
v -5.5874 0.5131 -2.5043
v -3.7361 3.6467 -2.5043
v 5.1546 -7.3475 -2.5038
v -3.7286 -7.2883 -2.5037
v 4.7472 -7.3648 -2.5037
v 4.821 -7.4386 -2.5035
v 5.1325 -6.9281 -2.5035
v 5.3503 0.2306 -2.5035
v 4.8314 -7.4818 -2.5031
v 4.9917 3.0248 -2.5031
v -3.7414 -7.2504 -2.5029
v 6.8666 0.454 -2.5027
v -3.7481 -7.1606 -2.5026
v 5.2096 3.7495 -2.5026
v -2.3851 -6.3039 -2.5024
v 6.6745 0.4967 -2.5024
v 6.8366 0.4697 -2.5023
v 4.1217 3.078 -2.5022
v -3.0214 3.4431 -2.5021
v 4.2282 -6.8811 -2.5021
v -3.747 -7.208 -2.502
v 6.9297 0.163 -2.502
v 3.6539 -5.8577 -2.5019
v -3.4901 3.7237 -2.5017
v 4.5663 -7.2184 -2.5016
v 3.9617 -5.6628 -2.5015
v 5.0951 0.018 -2.5014
v 5.0997 -0.0114 -2.5012
v 6.9359 0.2433 -2.5012
v 4.3423 2.739 -2.5011
v -3.4609 3.6917 -2.501
v -3.2732 -6.5203 -2.5009
v -5.6685 0.1374 -2.5008
v -3.1665 2.8817 -2.5008
v -3.6925 3.1351 -2.5007
v -5.1231 -0.1107 -2.5004
v -2.4964 2.9341 -2.5004
v 5.2777 3.5938 -2.5001
v -5.6192 0.4896 -2.4999
v 6.9313 0.2774 -2.4999
v -3.4538 -6.7243 -2.4997
v -3.2775 3.6076 -2.4994
v -2.6378 2.7175 -2.4994
v 5.0915 0.0472 -2.4993
v 4.5801 2.8245 -2.4992
v 4.3068 3.2568 -2.4991
v 6.9333 0.2039 -2.4991
v 4.784 -6.6068 -2.4988
v 5.3186 3.4059 -2.4988
v -5.3533 0.5168 -2.4987
v -3.7752 3.2855 -2.4987
v 6.9222 0.3145 -2.4984
v -3.9394 0.0393 -2.4982
v 4.9248 3.6626 -2.4982
v 5.1643 -6.9775 -2.498
v 5.3159 3.4465 -2.4979
v 6.8731 0.0217 -2.4979
v -5.6523 0.3857 -2.4978
v 5.1052 -0.0404 -2.4978
v -3.944 0.01 -2.4976
v 5.0889 -6.8986 -2.4976
v 6.4401 -0.1044 -2.4975
v -2.5446 -5.6572 -2.4973
v 4.324 -6.987 -2.4973
v 4.4471 -7.1089 -2.4973
v 5.1926 -7.1296 -2.4971
v -3.9357 0.0681 -2.4969
v 5.1 3.077 -2.4969
v 5.3133 3.3628 -2.4967
v 6.7269 -0.0394 -2.4965
v -2.5911 3.078 -2.4964
v -3.3255 -7.3567 -2.4963
v -3.4611 3.0248 -2.4955
v 4.8412 -7.5274 -2.4951
v 5.2902 3.542 -2.4951
v 5.2763 -0.127 -2.4949
v -2.8118 2.739 -2.4948
v 4.8514 2.954 -2.4948
v 6.8357 -0.0033 -2.4947
v -3.679 3.7495 -2.4946
v 5.2291 0.1842 -2.4946
v -3.4852 -7.6123 -2.4944
v 5.0509 3.7802 -2.4941
v 5.0999 -7.4346 -2.4941
v 5.0803 3.8297 -2.4939
v -3.9494 -0.0187 -2.4938
v 5.0889 0.0767 -2.4936
v -3.3961 -7.4347 -2.4933
v 4.8528 -7.5732 -2.4933
v -5.6555 0.107 -2.4932
v -5.412 -0.064 -2.4932
v -4.0892 -0.0827 -2.493
v 4.0164 2.9588 -2.493
v 4.4756 2.7762 -2.493
v -3.1428 -7.213 -2.4929
v -2.7763 3.2568 -2.4928
v 4.277 -5.9852 -2.4928
v 4.2149 3.1821 -2.4927
v 4.6635 -7.2926 -2.4927
v -4.0506 0.1769 -2.4926
v -3.6795 -7.3744 -2.4926
v 5.2492 3.1636 -2.4925
v -3.0495 2.8245 -2.4924
v 5.1116 -0.0692 -2.4924
v 5.3031 3.4921 -2.4923
v -3.7471 3.5938 -2.492
v 4.1864 2.6985 -2.492
v -3.9331 0.0978 -2.491
v 5.1846 -7.0865 -2.491
v -4.8752 0.4713 -2.4908
v -3.3942 3.6626 -2.4908
v -3.788 3.4059 -2.4906
v -3.4488 -7.6065 -2.4903
v -3.7088 -7.3002 -2.49
v 4.8091 -7.4023 -2.49
v 4.9866 -7.5444 -2.49
v -3.7854 3.4465 -2.4897
v -5.6375 0.4175 -2.4895
v -3.7371 -7.1101 -2.4895
v 3.8199 -6.3039 -2.4893
v -3.5694 3.077 -2.4891
v -3.4014 -7.4849 -2.4891
v 5.4135 -0.1546 -2.4891
v -3.3469 -6.6159 -2.4889
v -5.6418 0.0715 -2.4887
v -5.292 -0.0843 -2.4885
v -3.7827 3.3628 -2.4885
v -3.9557 -0.0476 -2.4883
v -2.8016 -6.8836 -2.4883
v -2.2079 -5.8693 -2.4881
v 6.6075 -0.0654 -2.4877
v -3.3208 2.954 -2.4875
v -2.4859 2.9588 -2.4874
v -3.7596 3.542 -2.4869
v -2.6843 3.1821 -2.4867
v -5.0536 0.4994 -2.4866
v -3.0219 -7.1055 -2.4865
v -3.5204 3.7802 -2.4864
v -2.9451 2.7762 -2.4864
v 4.9999 -6.8292 -2.4864
v -4.9586 -0.1319 -2.4862
v -3.69 -6.9405 -2.4862
v 4.7019 3.548 -2.4862
v -3.5497 3.8297 -2.4861
v -2.6558 2.6985 -2.486
v 5.0538 -7.4939 -2.486
v 6.8756 0.416 -2.4859
v 6.5493 0.4976 -2.4858
v -5.5273 -0.037 -2.4857
v 5.3533 0.2548 -2.4856
v -3.5871 -7.4993 -2.4855
v -5.2283 0.5124 -2.4854
v -3.6922 -7.3272 -2.4853
v 5.1722 -7.0309 -2.4853
v 5.2363 3.6852 -2.4853
v -5.4836 0.5051 -2.4851
v -3.5099 -7.589 -2.4851
v -3.2424 -7.2847 -2.485
v -5.5226 0.4989 -2.4848
v 5.0875 0.1059 -2.4847
v 6.1927 0.4783 -2.4847
v -3.7186 3.1636 -2.4844
v -5.6542 0.3362 -2.4841
v -4.8251 -0.1464 -2.4841
v -3.7726 3.4921 -2.4841
v -2.8986 -6.9864 -2.4841
v -4.74 0.4447 -2.4839
v 5.1188 -0.097 -2.4839
v 5.2672 3.2008 -2.4839
v 0.0183 -0.0342 -2.4838
v 0.0447 -0.2699 -2.4838
v 0.0478 0.1072 -2.4838
v 0.094 0.183 -2.4838
v 0.3325 0.3994 -2.4838
v 0.4049 0.4185 -2.4838
v 0.8786 -0.5034 -2.4838
v 0.0094 -0.0982 -2.4837
v 0.0125 -0.1215 -2.4837
v 0.042 0.0865 -2.4837
v 0.063 -0.3207 -2.4837
v 0.1048 -0.383 -2.4837
v 0.1499 0.2673 -2.4837
v 0.1537 -0.4561 -2.4837
v 0.1967 0.3077 -2.4837
v 0.2059 -0.4971 -2.4837
v 0.3109 0.3872 -2.4837
v 0.3165 -0.5741 -2.4837
v 0.3929 -0.5974 -2.4837
v 0.5145 0.4408 -2.4837
v 0.5168 -0.6246 -2.4837
v 0.5531 0.4428 -2.4837
v 0.5797 0.44 -2.4837
v 0.5981 -0.6167 -2.4837
v 0.6287 0.4299 -2.4837
v 0.7213 -0.5951 -2.4837
v 0.7508 0.4052 -2.4837
v 0.7579 -0.5823 -2.4837
v 0.777 -0.5719 -2.4837
v 0.807 0.3684 -2.4837
v 0.924 0.2897 -2.4837
v 0.9273 -0.4671 -2.4837
v 0.943 -0.4466 -2.4837
v 0.9519 0.2492 -2.4837
v 0.9628 -0.4168 -2.4837
v 1.0146 0.1567 -2.4837
v 1.0239 -0.3255 -2.4837
v 1.0415 -0.2877 -2.4837
v 1.0418 0.1141 -2.4837
v 1.0503 0.0748 -2.4837
v 1.0522 -0.2501 -2.4837
v 1.0616 -0.2021 -2.4837
v 1.079 -0.1142 -2.4837
v 1.0811 -0.0918 -2.4837
v 4.4156 3.352 -2.4835
v 5.1634 -7.2883 -2.4835
v 3.9794 -5.6572 -2.4834
v -3.6356 -7.4461 -2.4833
v -5.6671 0.266 -2.4832
v 4.708 -6.5203 -2.483
v 5.1851 3.7783 -2.483
v 5.1762 -7.2504 -2.4826
v 6.3731 0.4953 -2.4825
v 5.1829 -7.1606 -2.4823
v -5.6632 0.1796 -2.482
v -3.7259 -7.2178 -2.482
v 4.116 3.1003 -2.482
v 5.1818 -7.208 -2.4817
v -3.9317 0.1276 -2.4811
v -5.6217 0.036 -2.481
v -3.4264 -7.5779 -2.481
v 4.7101 2.8778 -2.481
v 4.8886 -6.7243 -2.4809
v 6.2759 -0.1317 -2.4809
v 4.3595 2.7254 -2.4807
v 5.28 3.2417 -2.4805
v -3.7137 -6.9864 -2.4802
v 4.5576 3.4549 -2.4802
v -5.562 0.492 -2.4801
v -5.5654 -0.0205 -2.4799
v 5.2854 -0.1511 -2.4798
v -4.0977 -0.1082 -2.4797
v 6.8958 0.0977 -2.4797
v -3.9628 -0.0752 -2.4794
v 4.8208 3.6118 -2.4793
v -3.1713 3.548 -2.4792
v -2.854 -5.986 -2.4792
v 5.2309 0.2099 -2.4788
v -4.0514 0.2046 -2.4783
v -5.6651 0.223 -2.4782
v 4.7603 -7.3567 -2.4782
v 6.6857 0.4825 -2.478
v 4.0075 2.9826 -2.4778
v 6.9171 0.2582 -2.4778
v 3.9388 2.7442 -2.4777
v 3.955 2.7197 -2.4777
v 5.0396 3.726 -2.4776
v 5.2733 3.5606 -2.4775
v -3.5595 -6.8357 -2.4774
v -5.5973 0.004 -2.4773
v -3.7057 3.6852 -2.4772
v -2.885 3.352 -2.4771
v -3.6464 -6.9089 -2.4768
v 6.0557 0.4569 -2.4768
v 6.1427 -0.1516 -2.4767
v -3.7116 -7.2541 -2.4766
v 6.8844 0.3784 -2.4764
v -3.7194 -7.0191 -2.4763
v 5.2934 3.3148 -2.4763
v 4.2042 2.6814 -2.4762
v -2.5855 3.1003 -2.4761
v -3.7246 -7.1769 -2.476
v 3.6426 -5.8693 -2.476
v 5.2867 3.2804 -2.4759
v -3.7366 3.2008 -2.4758
v 4.5776 -7.213 -2.4757
v 4.9199 -7.6123 -2.4755
v 5.1276 3.8374 -2.4751
v -3.6545 3.7783 -2.475
v 3.9234 2.7695 -2.475
v 3.9721 2.6956 -2.475
v 4.8309 -7.4347 -2.4748
v -3.6522 -7.4009 -2.4747
v -2.3819 -6.3153 -2.4747
v -2.829 2.7254 -2.4744
v 4.9997 3.0295 -2.4744
v -5.6134 0.4422 -2.4743
v -5.5944 0.4713 -2.4743
v -3.1795 2.8778 -2.474
v 4.5951 2.8175 -2.4737
v 4.3068 3.2735 -2.4736
v 5.2847 3.512 -2.4736
v -3.027 3.4549 -2.4735
v -5.1334 -0.1091 -2.4731
v 6.8496 0.4319 -2.473
v 4.2363 -6.8836 -2.4729
v 6.7353 -0.023 -2.4728
v -5.6532 0.3002 -2.4727
v -3.3957 -7.3877 -2.4726
v 5.0872 0.1347 -2.4726
v 5.1143 -7.3744 -2.4726
v 5.1268 -0.1235 -2.4726
v -3.271 -6.5293 -2.4725
v -3.7494 3.2417 -2.4724
v -3.3401 -7.347 -2.4724
v -3.4483 -6.7333 -2.4723
v -2.5662 -5.6507 -2.4722
v -2.4769 2.9826 -2.4722
v -2.4244 2.7197 -2.4722
v -2.4083 2.7442 -2.4722
v -3.2903 3.6118 -2.4721
v 4.9404 3.662 -2.472
v 5.4236 -0.176 -2.4719
v -5.6502 0.15 -2.4718
v -5.3647 0.5081 -2.4718
v 4.8836 -7.6065 -2.4715
v 5.0165 3.6873 -2.4711
v 5.2502 3.6277 -2.4708
v 4.7817 -6.6159 -2.4707
v 6.8788 0.0714 -2.4707
v 4.8361 -7.4849 -2.4706
v -3.7195 -7.0576 -2.4705
v -3.7223 -7.1298 -2.4702
v -2.6736 2.6814 -2.4702
v 4.4566 -7.1055 -2.47
v -3.509 3.726 -2.4699
v 5.1436 -7.3002 -2.4698
v 6.4493 -0.0967 -2.4698
v -2.3928 2.7695 -2.4696
v 3.9091 2.7949 -2.4696
v 3.9897 2.6727 -2.4695
v -3.7427 3.5606 -2.4694
v -2.4415 2.6956 -2.4694
v -3.6081 -7.4691 -2.4692
v 4.4906 2.7678 -2.4692
v 5.1718 -7.1101 -2.4692
v 4.2129 3.2009 -2.4691
v -3.9707 -0.1019 -2.4684
v -3.9314 0.1569 -2.4683
v 4.3334 -6.9864 -2.4682
v -3.7628 3.3148 -2.4681
v 5.2984 3.3862 -2.4681
v -3.1567 -7.2057 -2.468
v -3.7561 3.2804 -2.4677
v -3.7203 -7.0966 -2.4674
v 4.6771 -7.2847 -2.4674
v -3.597 3.8374 -2.4673
v -2.7762 3.2735 -2.4673
v -5.4211 -0.0531 -2.4668
v -3.4691 3.0295 -2.4668
v -3.0645 2.8175 -2.4668
v 5.1953 3.131 -2.4668
v 6.9001 0.1418 -2.4668
v 4.8612 2.9557 -2.4666
v 5.1052 3.0847 -2.4665
v 4.9446 -7.589 -2.4661
v 5.1248 -6.9405 -2.4661
v 5.0219 -7.4993 -2.466
v 5.2941 3.4554 -2.466
v 5.3573 0.277 -2.4658
v -3.7541 3.512 -2.4654
v -3.6577 -7.3683 -2.4654
v -3.6856 -7.2864 -2.4652
v 5.127 -7.3272 -2.4652
v 5.297 3.42 -2.4649
v -3.4098 3.662 -2.4646
v -4.1068 -0.1323 -2.4645
v -2.3785 2.7949 -2.4642
v -2.1959 -5.8832 -2.4641
v 6.8545 0.0438 -2.4641
v 5.1609 3.8035 -2.464
v -2.4591 2.6727 -2.4639
v 6.8111 0.4442 -2.4639
v 4.2887 -5.986 -2.4636
v 5.0703 -7.4461 -2.4636
v -3.4859 3.6873 -2.4634
v -4.8852 0.4764 -2.463
v -2.6823 3.2009 -2.463
v -3.7196 3.6277 -2.4627
v -2.96 2.7678 -2.4626
v -3.7981 0.018 -2.4625
v 4.8611 -7.5779 -2.4624
v 5.1025 3.802 -2.4624
v -3.8027 -0.0114 -2.4622
v 6.9045 0.1834 -2.4622
v -4.0532 0.2306 -2.4621
v 6.616 -0.0518 -2.462
v 5.2952 -0.1731 -2.4619
v -3.2572 -7.2754 -2.4618
v 5.1606 -7.2178 -2.4618
v 3.8166 -6.3153 -2.4616
v 3.896 2.8205 -2.4615
v 4.0081 2.6502 -2.4612
v 5.0679 3.7613 -2.4611
v -5.3014 -0.0763 -2.4609
v -3.0331 -7.1004 -2.4609
v 5.2337 0.2338 -2.4609
v -3.3418 -6.6255 -2.4608
v -5.6343 0.1192 -2.4606
v -3.7944 0.0472 -2.4605
v 6.5608 0.4858 -2.4605
v -5.616 0.3997 -2.4604
v -3.4109 -7.4266 -2.4604
v 4.0002 3.0058 -2.4601
v 5.1483 -6.9864 -2.46
v -3.7678 3.3862 -2.4599
v -2.8121 -6.884 -2.4597
v 4.1122 3.1214 -2.4597
v -3.4176 -7.5379 -2.4594
v -3.3306 2.9557 -2.4593
v 6.8616 0.3935 -2.4592
v 6.8844 0.3331 -2.4592
v 5.0878 0.1617 -2.459
v 5.1354 -0.1488 -2.459
v -5.2403 0.5064 -2.4588
v -3.8082 -0.0404 -2.4588
v -3.6647 3.131 -2.4588
v -5.0645 0.4987 -2.4587
v -3.5746 3.0847 -2.4587
v 4.7131 3.5542 -2.4587
v 5.2545 3.5787 -2.4587
v 4.3762 2.7141 -2.4586
v 4.0009 -5.6507 -2.4581
v 4.9942 -6.8357 -2.458
v 6.9039 0.2301 -2.458
v -3.7635 3.4554 -2.4578
v 4.2225 2.6652 -2.4578
v -4.9688 -0.1329 -2.4577
v -3.6337 -7.4092 -2.4572
v -3.6624 -7.3289 -2.4571
v 5.0811 -6.9089 -2.457
v 6.2036 0.4775 -2.4568
v -3.7664 3.42 -2.4567
v 5.266 3.5318 -2.4567
v -4.7489 0.4522 -2.4565
v 5.1462 -7.2541 -2.4565
v -4.8354 -0.1506 -2.4564
v -3.4111 -7.4835 -2.4563
v -2.9099 -6.9836 -2.4562
v -3.6303 3.8035 -2.4561
v -2.3653 2.8205 -2.4561
v 5.154 -7.0191 -2.4561
v 5.2271 3.1642 -2.4561
v 5.1593 -7.1769 -2.4558
v 6.3849 0.489 -2.4557
v -2.4775 2.6502 -2.4556
v 6.6969 0.4659 -2.4556
v -3.5175 -7.5675 -2.4549
v 5.0869 -7.4009 -2.4549
v -3.6986 -7.1996 -2.4548
v -5.6193 0.0853 -2.4547
v -3.7918 0.0767 -2.4547
v 4.7056 -6.5293 -2.4547
v 6.8946 0.2814 -2.4547
v -3.5719 3.802 -2.4546
v -3.932 0.1842 -2.4544
v -2.4695 3.0058 -2.4544
v 4.7748 -7.347 -2.4543
v -3.9791 -0.127 -2.4542
v 4.4194 3.3645 -2.4542
v 4.8303 -7.3877 -2.4541
v -2.5815 3.1214 -2.4539
v 4.8829 -6.7333 -2.4535
v -3.5373 3.7613 -2.4534
v 6.2855 -0.1274 -2.4534
v -3.8145 -0.0692 -2.4533
v 4.7211 2.8769 -2.4533
v 4.8351 3.6134 -2.4527
v -2.8455 2.7141 -2.4522
v 3.6305 -5.8832 -2.452
v 4.5654 3.465 -2.4518
v -3.1824 3.5542 -2.4517
v -2.6919 2.6652 -2.4517
v -3.6776 -6.9576 -2.4515
v -3.7011 -7.0027 -2.4514
v -3.5516 -6.8451 -2.4514
v 5.4341 -0.1943 -2.4513
v -5.6208 0.358 -2.4509
v 3.8842 2.8456 -2.4509
v 6.8815 0.1193 -2.4509
v -3.5413 -7.5248 -2.4508
v 4.5913 -7.2057 -2.4508
v 6.743 -0.0041 -2.4507
v -3.7238 3.5787 -2.4506
v 4.0266 2.6295 -2.4504
v 4.928 -0.0072 -2.4503
v 4.9325 -0.0368 -2.4503
v 5.1541 -7.0576 -2.4503
v -2.178 -5.9049 -2.45
v 5.1569 -7.1298 -2.45
v 5.0427 -7.4691 -2.4495
v -2.8639 -5.9887 -2.4494
v 5.2315 3.6484 -2.4494
v 6.1526 -0.1505 -2.4494
v 6.802 0.0226 -2.4491
v -5.4986 0.4822 -2.449
v 5.2447 3.2024 -2.449
v 5.2747 3.4837 -2.449
v 6.0658 0.4585 -2.4489
v -3.3575 -7.3348 -2.4486
v -3.7353 3.5318 -2.4485
v -3.436 -7.5806 -2.4482
v 5.2818 3.3496 -2.4482
v -5.3774 0.4967 -2.4481
v -5.6002 0.0535 -2.448
v -3.6965 3.1642 -2.448
v -2.3802 -6.3265 -2.448
v -2.8888 3.3645 -2.4478
v 4.9244 0.0222 -2.4476
v 4.938 -0.0658 -2.4474
v -3.6996 -7.1461 -2.4472
v 5.155 -7.0966 -2.4472
v -4.1164 -0.1546 -2.4471
v 4.6084 2.8135 -2.4471
v 4.9572 3.6587 -2.447
v -5.5695 0.454 -2.4465
v 4.3087 3.2879 -2.4464
v -5.5395 0.4697 -2.4463
v -3.1905 2.8769 -2.4463
v -3.7903 0.1059 -2.4459
v 5.0067 3.037 -2.4459
v 6.8337 0.4091 -2.4459
v -5.1429 -0.1044 -2.4455
v -2.3535 2.8456 -2.4455
v -2.1757 -5.3453 -2.4455
v 5.0923 -7.3683 -2.4455
v -3.3045 3.6134 -2.4454
v -3.4403 -6.7429 -2.4453
v 5.1202 -7.2864 -2.4452
v -5.6326 0.163 -2.4451
v 5.2752 3.3152 -2.4451
v -3.0347 3.465 -2.445
v -2.5867 -5.6458 -2.445
v 5.2575 3.24 -2.445
v -3.8216 -0.097 -2.4448
v -3.2665 -6.5399 -2.4448
v -2.4959 2.6295 -2.4447
v -2.1559 -5.356 -2.4447
v 4.4677 -7.1004 -2.4444
v 5.3621 0.2969 -2.4444
v -5.6388 0.2433 -2.4443
v -3.1726 -7.1964 -2.4443
v 4.2467 -6.884 -2.4443
v -4.0561 0.2548 -2.4442
v 4.2128 3.2176 -2.444
v 4.6918 -7.2754 -2.444
v 5.3052 -0.1941 -2.4439
v 4.5061 2.7606 -2.4437
v -3.5674 -7.4841 -2.4436
v 5.0894 0.1872 -2.4433
v 5.1446 -0.1726 -2.4432
v -5.6342 0.2774 -2.4431
v 5.2025 3.7087 -2.4431
v -3.6754 -7.2361 -2.4429
v -2.1343 -5.3686 -2.4429
v 4.7764 -6.6255 -2.4426
v -3.6329 -6.9267 -2.4423
v 4.9218 0.0514 -2.4423
v -5.6362 0.2039 -2.4422
v 6.4581 -0.0856 -2.4421
v 4.9443 -0.0945 -2.442
v 4.8455 -7.4266 -2.4419
v -5.625 0.3145 -2.4416
v -5.5759 0.0217 -2.4416
v -5.4298 -0.0394 -2.4416
v -3.7009 3.6484 -2.4414
v 5.266 3.2786 -2.4414
v -3.6991 -7.0896 -2.4413
v 5.2375 0.2558 -2.441
v -3.7441 3.4837 -2.4409
v -3.714 3.2024 -2.4409
v -2.1107 -5.3836 -2.4409
v 4.8522 -7.5379 -2.4408
v 4.3445 -6.9836 -2.4403
v -3.0778 2.8135 -2.4402
v -2.778 3.2879 -2.4402
v -3.7511 3.3496 -2.4401
v 3.9945 3.0278 -2.4401
v -3.4265 3.6587 -2.4395
v -3.6332 -7.369 -2.4392
v -3.9882 -0.1511 -2.4391
v 6.861 0.0945 -2.4389
v -5.5385 -0.0033 -2.4388
v 5.1107 3.0955 -2.4388
v -3.2747 -7.2636 -2.4387
v -3.9336 0.2099 -2.4385
v -3.476 3.037 -2.4383
v 4.87 2.9599 -2.4383
v 6.8865 0.1662 -2.4382
v -2.6821 3.2176 -2.438
v 3.6125 -5.9049 -2.4379
v -3.4732 -7.59 -2.4378
v 3.8738 2.8703 -2.4378
v 4.8457 -7.4835 -2.4377
v 6.6239 -0.0354 -2.4376
v 4.24 2.6515 -2.4375
v 5.0683 -7.4092 -2.4375
v 5.0924 3.7648 -2.4375
v 5.097 -7.3289 -2.4372
v -2.9754 2.7606 -2.4371
v 4.0452 2.6103 -2.437
v -3.7446 3.3152 -2.4369
v -3.7268 3.24 -2.4369
v 6.5723 0.4715 -2.4367
v 5.1285 3.7881 -2.4365
v -2.0874 -5.3993 -2.4363
v 4.1101 3.1401 -2.4363
v -3.6077 -7.4198 -2.4361
v -3.0478 -7.0935 -2.4359
v 4.952 -7.5675 -2.4357
v 6.7081 0.447 -2.4356
v -3.6548 -7.274 -2.4353
v -3.6718 3.7087 -2.4351
v -4.8954 0.4783 -2.435
v 4.3913 2.7058 -2.435
v -2.2029 -5.3305 -2.4349
v 3.8147 -6.3265 -2.4349
v 5.1332 -7.1996 -2.4347
v -2.4638 3.0278 -2.4345
v 5.2759 3.3907 -2.4345
v -5.3102 -0.0654 -2.434
v -3.4277 -7.5321 -2.4339
v -3.3343 -6.6366 -2.4339
v -3.7898 0.1347 -2.4338
v -3.6746 -7.2003 -2.4338
v 4.2985 -5.9887 -2.4338
v 4.9202 0.0803 -2.4338
v 4.9515 -0.1223 -2.4338
v 3.6102 -5.3453 -2.4335
v -3.8294 -0.1235 -2.4334
v -3.7353 3.2786 -2.4333
v 6.846 0.3669 -2.4333
v 3.5904 -5.356 -2.4328
v -5.2521 0.4976 -2.4327
v 6.872 0.3065 -2.4326
v -2.3431 2.8703 -2.4324
v 5.0743 3.7145 -2.4322
v 4.9861 -6.8451 -2.4321
v -2.8247 -6.8824 -2.432
v 5.1121 -6.9576 -2.4316
v 4.7259 3.5579 -2.4315
v 4.9759 -7.5248 -2.4315
v -2.7093 2.6515 -2.4314
v 5.1356 -7.0027 -2.4313
v -2.5145 2.6103 -2.4312
v -5.0758 0.4953 -2.4311
v 3.5689 -5.3686 -2.4311
v -3.58 3.0955 -2.431
v -3.3393 2.9599 -2.4309
v 4.0212 -5.6458 -2.4308
v -4.9786 -0.1317 -2.4305
v -2.5795 3.1401 -2.4304
v -3.5416 -6.8598 -2.4303
v 4.792 -7.3348 -2.4303
v 5.1791 3.747 -2.4303
v 5.2695 3.4336 -2.4301
v -2.1652 -5.9227 -2.43
v -4.1263 -0.176 -2.4298
v 6.3968 0.48 -2.4298
v -3.5617 3.7648 -2.4297
v -2.9233 -6.979 -2.4297
v -5.5783 0.416 -2.4296
v -2.0643 -5.4159 -2.4295
v 4.8706 -7.5806 -2.4295
v 6.2151 0.4739 -2.4293
v 3.5452 -5.3836 -2.4292
v -3.4283 -7.4554 -2.4288
v -3.5978 3.7881 -2.4286
v -2.8606 2.7058 -2.4286
v -4.7584 0.4569 -2.4285
v -3.4307 -7.3617 -2.4279
v 5.4447 -0.2095 -2.4278
v -4.8454 -0.1516 -2.4275
v 5.1341 -7.1461 -2.4271
v 4.6071 -7.1964 -2.427
v 4.701 -6.5399 -2.427
v 4.8507 3.6125 -2.4269
v 6.7783 0.416 -2.4269
v -3.6739 -7.1662 -2.4266
v 4.8748 -6.7429 -2.4266
v 5.0531 3.6734 -2.4266
v -3.7452 3.3907 -2.4263
v 5.0921 0.211 -2.4255
v 5.1543 -0.1946 -2.4253
v 5.2093 3.6659 -2.4253
v 6.2945 -0.1197 -2.4253
v 4.7309 2.8786 -2.4251
v 4.4253 3.3755 -2.425
v 3.5219 -5.3993 -2.4247
v -3.5436 3.7145 -2.4245
v -3.1952 3.5579 -2.4245
v 4.5749 3.4732 -2.4245
v -4.0599 0.277 -2.4243
v 4.975 3.6533 -2.4243
v -3.6867 -7.0273 -2.4242
v 5.0019 -7.4841 -2.4242
v -5.3884 0.4825 -2.4235
v -5.5984 0.0977 -2.4232
v 4.9595 -0.149 -2.4232
v -3.6503 -7.239 -2.423
v 5.2221 3.6098 -2.423
v 5.1099 -7.2361 -2.4229
v -3.1895 -7.1856 -2.4228
v 3.6374 -5.3305 -2.4228
v 5.3156 -0.2121 -2.4227
v 4.9198 0.1086 -2.4226
v 5.0674 -6.9267 -2.4226
v -3.6484 3.747 -2.4224
v 3.8648 2.8943 -2.4224
v -2.5991 -5.6453 -2.4221
v -3.7388 3.4336 -2.422
v -2.2301 -5.3169 -2.4214
v -2.0413 -5.4337 -2.4214
v 4.0634 2.5933 -2.4214
v 5.3679 0.3145 -2.4214
v 6.1619 -0.1461 -2.4214
v -3.4308 -6.7556 -2.4213
v 5.1336 -7.0896 -2.4212
v 6.8654 0.144 -2.4212
v -5.6198 0.2582 -2.4211
v -3.9977 -0.1731 -2.4211
v 6.7522 0.0281 -2.4211
v -2.3808 -6.3362 -2.4208
v 4.7091 -7.2636 -2.4208
v 6.0768 0.4578 -2.4208
v -3.5369 -7.497 -2.4207
v -3.9362 0.2338 -2.4206
v 5.1614 3.1325 -2.4203
v -3.7903 0.1617 -2.4202
v -2.8705 -5.9934 -2.4201
v -5.587 0.3784 -2.42
v -3.661 -6.9779 -2.4199
v -3.8379 -0.1488 -2.4197
v 4.6203 2.8122 -2.4197
v -3.32 3.6125 -2.4196
v 5.0677 -7.369 -2.4194
v 5.2068 3.1698 -2.4194
v 5.2422 0.2757 -2.4194
v 4.4823 -7.0935 -2.4193
v -3.6281 -7.308 -2.4191
v 4.9076 -7.59 -2.4189
v -3.5224 3.6734 -2.4188
v -2.8946 3.3755 -2.4185
v -3.2597 -6.5521 -2.4183
v 5.0131 3.047 -2.4182
v 3.4988 -5.4159 -2.4181
v -3.2002 2.8786 -2.418
v 3.5996 -5.9227 -2.418
v 3.9906 3.0486 -2.418
v 4.3125 3.3005 -2.418
v -5.4379 -0.023 -2.4178
v -3.0441 3.4732 -2.4178
v -5.1519 -0.0967 -2.4177
v 4.2145 3.2322 -2.4176
v 4.5199 2.7563 -2.4173
v -3.6786 3.6659 -2.4172
v -3.3854 -7.3136 -2.4171
v -2.3341 2.8943 -2.4171
v -5.5522 0.4319 -2.417
v -3.6738 -7.1155 -2.4169
v -3.4443 3.6533 -2.4167
v 4.2591 -6.8824 -2.4166
v 6.718 0.4258 -2.4166
v 5.0421 -7.4198 -2.4165
v 5.2316 3.5487 -2.4165
v 5.2578 3.3168 -2.4164
v -3.608 -7.3769 -2.4163
v 6.4661 -0.0723 -2.4162
v 4.7688 -6.6366 -2.4158
v 6.813 0.0704 -2.4158
v -3.2945 -7.2492 -2.4157
v -3.4427 -7.4028 -2.4156
v -2.5327 2.5933 -2.4156
v 4.2565 2.6405 -2.4156
v 5.2444 3.4984 -2.4156
v 5.0892 -7.274 -2.4154
v 4.8622 -7.5321 -2.4153
v 5.1164 3.7427 -2.4151
v -3.6913 3.6098 -2.415
v 6.5838 0.4549 -2.4148
v 6.6311 -0.0166 -2.4148
v -5.5813 0.0714 -2.4144
v 4.3577 -6.979 -2.4138
v 5.109 -7.2003 -2.4138
v 6.8488 0.3237 -2.4138
v -3.6305 -0.0072 -2.4131
v -3.635 -0.0368 -2.413
v 5.2249 3.2045 -2.4129
v 5.2512 3.4609 -2.4129
v -3.0896 2.8122 -2.4128
v -3.0643 -7.0849 -2.4127
v -3.6307 3.1325 -2.4124
v -2.4599 3.0486 -2.4124
v 6.8698 0.1944 -2.4124
v 5.2368 3.2375 -2.4123
v -3.6155 -6.9486 -2.4119
v 3.778 2.648 -2.4119
v 3.7955 2.6242 -2.4119
v -2.7817 3.3005 -2.4118
v -3.6479 -7.1993 -2.4116
v -2.6838 3.2322 -2.4116
v 4.1099 3.1569 -2.4115
v -3.6761 3.1698 -2.4113
v -2.0192 -5.4518 -2.411
v 4.976 -6.8598 -2.411
v 5.0959 3.6991 -2.4107
v -3.4824 3.047 -2.4106
v -2.9892 2.7563 -2.4106
v -3.6269 0.0222 -2.4104
v -5.6026 0.1418 -2.4102
v 4.8628 -7.4554 -2.4101
v 4.8774 2.9667 -2.4101
v -3.6404 -0.0658 -2.41
v 3.4757 -5.4337 -2.41
v -3.4519 -7.4973 -2.4099
v 4.4069 2.6985 -2.4096
v -2.7258 2.6405 -2.4094
v 4.9682 -0.174 -2.4094
v -2.1542 -5.9401 -2.4093
v 3.814 2.6013 -2.4093
v 3.7615 2.6723 -2.4092
v 4.8652 -7.3617 -2.4092
v -4.1365 -0.1943 -2.4091
v 3.6645 -5.3169 -2.4091
v 4.9204 0.1357 -2.4089
v -3.3248 -6.6489 -2.4087
v -3.7009 3.5487 -2.4084
v -5.5136 0.4442 -2.4082
v -5.3185 -0.0518 -2.4082
v -3.7271 3.3168 -2.4082
v -5.557 0.0438 -2.408
v 4.0335 -5.6453 -2.4078
v -3.5298 -6.8726 -2.4077
v 3.8152 -6.3362 -2.4077
v -3.7136 3.4984 -2.4075
v -5.2633 0.4858 -2.4073
v -3.5857 3.7427 -2.4073
v -4.9061 0.4775 -2.4071
v -2.2648 2.6242 -2.4067
v -2.2473 2.648 -2.4067
v 5.1083 -7.1662 -2.4067
v 5.1643 -0.2152 -2.4066
v 6.8557 0.2858 -2.4066
v 6.865 0.2438 -2.4063
v -2.2559 -5.3052 -2.4062
v -2.8393 -6.8788 -2.4057
v -5.607 0.1834 -2.4056
v -2.5792 3.1569 -2.4056
v 6.7918 0.3793 -2.4056
v 4.6239 -7.1856 -2.4055
v 5.0958 0.233 -2.4055
v -3.6242 0.0514 -2.4051
v 4.7401 3.5592 -2.4051
v -3.6941 3.2045 -2.4049
v 3.8575 2.9173 -2.4049
v -3.7205 3.4609 -2.4048
v 6.4082 0.468 -2.4047
v -3.6467 -0.0945 -2.4046
v -3.7918 0.1872 -2.4045
v -2.939 -6.9727 -2.4044
v 4.3049 -5.9934 -2.4044
v 5.2544 3.3568 -2.4043
v -5.0873 0.489 -2.4042
v -3.706 3.2375 -2.4042
v -3.4682 -7.5377 -2.4042
v 3.8332 2.5792 -2.4042
v -2.2308 2.6723 -2.4041
v 5.1211 -7.0273 -2.4041
v -2.2833 2.6013 -2.404
v 3.7464 2.6967 -2.404
v -3.847 -0.1726 -2.4038
v -2.8762 2.6985 -2.4032
v 4.082 2.5773 -2.4031
v 5.0847 -7.239 -2.4031
v -5.5641 0.3935 -2.403
v -4.0645 0.2969 -2.4029
v -4.0076 -0.1941 -2.4029
v -3.5652 3.6991 -2.4029
v -5.5868 0.333 -2.4028
v -4.9879 -0.1274 -2.4028
v -3.3467 2.9667 -2.4027
v 4.8652 -6.7557 -2.4027
v 5.4555 -0.2219 -2.4024
v 6.2262 0.4672 -2.4024
v 5.1188 3.1166 -2.4023
v -3.2087 -7.1726 -2.4021
v 4.9935 3.6451 -2.402
v -3.6212 -7.2462 -2.4018
v 4.8673 3.6088 -2.4018
v -3.5674 -7.421 -2.4016
v -3.6021 -7.3422 -2.4015
v 4.9713 -7.497 -2.4015
v -5.6063 0.2301 -2.4014
v -5.3994 0.4659 -2.4011
v -3.4487 -7.4524 -2.401
v -3.9398 0.2558 -2.4007
v -4.7682 0.4585 -2.4005
v 4.6941 -6.5521 -2.4005
v -4.855 -0.1505 -2.4001
v -3.4329 -7.3176 -2.4
v 5.0954 -6.9779 -2.4
v 3.4536 -5.4518 -2.3998
v 5.3263 -0.2276 -2.3997
v 5.213 3.5726 -2.3996
v 6.7271 0.4026 -2.3996
v -2.3267 2.9173 -2.3995
v 5.0625 -7.308 -2.3994
v -3.5065 -7.5077 -2.3992
v -2.3025 2.5792 -2.3989
v -2.2157 2.6967 -2.3989
v 4.8198 -7.3136 -2.3987
v -3.3128 -7.2356 -2.3986
v -5.597 0.2814 -2.3982
v -3.4192 -6.7687 -2.3982
v 5.1403 3.7147 -2.3982
v -3.6632 -7.0584 -2.3981
v -3.2094 3.5592 -2.398
v -2.6094 -5.6465 -2.3979
v 4.7288 -7.2492 -2.3978
v 5.25 3.3957 -2.3976
v 6.3029 -0.1088 -2.3975
v -2.5513 2.5773 -2.3974
v 3.5885 -5.9401 -2.3974
v 4.5859 3.4788 -2.3971
v 4.7406 2.8822 -2.3969
v 4.877 -7.4028 -2.3969
v 5.1081 -7.1155 -2.3969
v -3.6225 0.0803 -2.3967
v 5.0424 -7.3769 -2.3967
v -3.6468 -7.1368 -2.3966
v 3.8533 2.5579 -2.3964
v -3.6538 -0.1223 -2.3963
v 4.433 3.3852 -2.3963
v 5.2478 0.2932 -2.3963
v -3.7237 3.3568 -2.3962
v -3.465 -7.3833 -2.3962
v 3.7326 2.7213 -2.3962
v 4.4986 -7.0849 -2.396
v 5.3749 0.3305 -2.396
v -2.0004 -5.4685 -2.3959
v -5.4454 -0.0041 -2.3957
v -3.5824 -7.3772 -2.3953
v -3.6557 -7.0984 -2.3949
v 3.9885 3.0674 -2.3947
v -5.5839 0.1193 -2.3946
v -3.5881 3.1166 -2.3945
v -3.3366 3.6088 -2.3945
v 6.5948 0.4359 -2.3945
v -3.4628 3.6451 -2.3944
v 6.6374 0.0043 -2.394
v -2.3835 -6.3446 -2.3939
v 4.9775 -0.1978 -2.3939
v 3.6902 -5.3052 -2.3937
v 4.9219 0.1609 -2.3937
v 6.1707 -0.1388 -2.3937
v -5.5043 0.0226 -2.3935
v -3.25 -6.5645 -2.3934
v 6.088 0.4543 -2.393
v -3.6403 -7.0014 -2.3923
v 5.0498 -6.9486 -2.3923
v -2.8729 -6.0001 -2.3921
v 5.0186 3.0592 -2.3921
v 4.2721 2.6318 -2.392
v 5.0822 -7.1993 -2.3918
v 4.6301 2.8141 -2.3917
v -3.6822 3.5726 -2.3916
v -3.0823 -7.0746 -2.3913
v -2.2019 2.7213 -2.3911
v 4.8863 -7.4973 -2.3911
v 6.8195 0.1242 -2.3911
v -2.3225 2.5579 -2.391
v 6.4736 -0.056 -2.391
v -3.6189 -7.2042 -2.3908
v 4.7591 -6.6489 -2.3906
v -3.4707 -7.3293 -2.3905
v -3.6095 3.7147 -2.3903
v -3.0552 3.4788 -2.3903
v 4.7361 -0.0351 -2.3903
v 4.741 -0.0637 -2.3903
v 4.2736 -6.8788 -2.3902
v 4.5317 2.7553 -2.3901
v -5.5361 0.4091 -2.39
v 4.2181 3.2449 -2.39
v -5.1604 -0.0856 -2.3899
v -3.2098 2.8822 -2.3898
v -2.9022 3.3852 -2.3898
v 5.2402 3.4271 -2.3896
v -3.7192 3.3957 -2.3895
v 5.1228 3.6743 -2.3893
v -2.2802 -5.2953 -2.3892
v -2.4578 3.0674 -2.3891
v 4.3181 3.3114 -2.3891
v 6.803 0.3394 -2.389
v 6.7617 0.0777 -2.3889
v 5.1621 3.685 -2.3887
v 4.9641 -6.8726 -2.3885
v 4.3733 -6.9727 -2.3883
v 5.2348 3.2788 -2.3883
v 4.7325 -0.0066 -2.3877
v 4.747 -0.092 -2.3875
v -3.5162 -6.8871 -2.3872
v 5.0921 3.6491 -2.3868
v -3.7943 0.211 -2.3866
v 3.8736 2.5382 -2.3861
v -3.8565 -0.1946 -2.3859
v 3.7205 2.7455 -2.3859
v -2.7413 2.6318 -2.3858
v -3.6617 -0.149 -2.3856
v -4.147 -0.2095 -2.3855
v -3.622 0.1086 -2.3854
v 4.1115 3.1717 -2.3854
v 4.9025 -7.5377 -2.3853
v -3.5873 -7.2888 -2.3852
v 5.1747 -0.2332 -2.3852
v -3.4774 -7.4778 -2.3851
v 3.8518 2.9392 -2.3851
v -3.0993 2.8141 -2.3848
v 3.4346 -5.4685 -2.3848
v -3.3126 -6.6614 -2.3847
v 4.6429 -7.1726 -2.3846
v -3.4879 3.0592 -2.3844
v -3.5939 -6.9721 -2.3842
v -2.6873 3.2449 -2.384
v -5.3261 -0.0354 -2.3838
v 5.1795 3.6369 -2.3838
v 5.1005 0.2529 -2.3837
v 4.0437 -5.6465 -2.3836
v -3.0009 2.7553 -2.3834
v -5.2745 0.4715 -2.3833
v 4.4207 2.6944 -2.3833
v -2.1485 -5.9532 -2.3831
v 4.0998 2.5639 -2.3831
v -3.5351 -7.4461 -2.383
v -3.229 -7.1578 -2.3829
v -2.7873 3.3114 -2.3828
v -5.5632 0.0945 -2.3827
v -3.4749 -7.4267 -2.3826
v 4.7301 0.0217 -2.3824
v 4.883 -7.4524 -2.3823
v 4.7542 -0.1198 -2.3822
v 4.8836 2.9759 -2.3822
v 5.0017 -7.421 -2.3822
v 5.0555 -7.2462 -2.3821
v 5.0364 -7.3422 -2.3819
v -5.5888 0.1662 -2.3818
v -4.0178 -0.2121 -2.3817
v -3.4262 -7.2805 -2.3817
v -3.7094 3.4271 -2.3815
v -3.592 3.6743 -2.3814
v 4.8672 -7.3176 -2.3813
v -2.0748 -5.2066 -2.3812
v -2.9565 -6.9649 -2.3811
v 6.4194 0.4534 -2.381
v -5.4104 0.447 -2.3809
v -2.1897 2.7455 -2.3808
v -3.6313 3.685 -2.3807
v -2.3429 2.5382 -2.3807
v 3.8177 -6.3446 -2.3807
v 5.2261 3.4599 -2.3806
v 4.747 -7.2356 -2.3805
v -3.6166 -7.1654 -2.3804
v -3.704 3.2788 -2.3803
v -2.8561 -6.8731 -2.3802
v 4.9408 -7.5077 -2.3802
v 5.221 3.2463 -2.38
v -4.0701 0.3145 -2.3799
v -2.321 2.9392 -2.3798
v -2.0971 -5.1949 -2.3798
v 6.8216 0.1675 -2.3798
v -2.5807 3.1717 -2.3796
v 4.8535 -6.7687 -2.3796
v -4.9173 0.4739 -2.3795
v 4.7556 3.5579 -2.3794
v -3.5878 -7.248 -2.3791
v -3.9443 0.2757 -2.379
v -3.5613 3.6491 -2.379
v 5.2139 3.5023 -2.379
v -3.3347 -7.2177 -2.3789
v -2.0533 -5.2187 -2.3789
v 6.7394 0.3645 -2.3789
v 5.206 3.2121 -2.3786
v 4.885 3.6028 -2.3784
v -2.0283 -5.2341 -2.3782
v 5.0975 -7.0584 -2.3782
v -5.099 0.48 -2.3781
v -3.4949 -7.3558 -2.3781
v 6.8114 0.2967 -2.3776
v 5.4663 -0.2325 -2.3774
v -5.5482 0.3669 -2.3773
v -2.569 2.5639 -2.3773
v 4.8992 -7.3833 -2.3773
v -2.8899 2.6944 -2.3769
v 5.0811 -7.1368 -2.3768
v 3.7145 -5.2953 -2.3767
v 4.3072 -6.0001 -2.3764
v 5.201 3.5422 -2.3764
v 6.2375 0.4576 -2.3764
v -5.5742 0.3065 -2.3763
v -3.6235 -7.1274 -2.3763
v 4.9246 0.1846 -2.3761
v 4.9874 -0.2197 -2.376
v -3.6487 3.6369 -2.3759
v 5.0166 -7.3772 -2.3759
v 4.6842 -6.5645 -2.3757
v 6.6046 0.4145 -2.3757
v 5.1883 3.5844 -2.3756
v 5.1437 3.6506 -2.3752
v 6.6423 0.0268 -2.3752
v -3.6307 -7.0873 -2.3751
v 5.0899 -7.0984 -2.375
v -3.3528 2.9759 -2.3748
v 5.2332 3.3193 -2.3748
v -4.9966 -0.1197 -2.3746
v 4.5165 -7.0746 -2.3745
v -3.4049 -6.7802 -2.3744
v 4.7291 0.0497 -2.3743
v 5.337 -0.24 -2.3743
v 4.7624 -0.1468 -2.3742
v -2.0047 -5.2497 -2.3737
v 3.8941 2.5201 -2.3735
v 6.8213 0.208 -2.3733
v -2.3003 -5.2885 -2.3732
v -1.9873 -5.4815 -2.3732
v 3.7099 2.7694 -2.3732
v 5.2321 3.3995 -2.373
v -3.6953 3.4599 -2.3725
v 5.0745 -7.0014 -2.3725
v -3.5591 -7.3304 -2.3724
v -4.7789 0.4578 -2.3723
v -3.2248 3.5579 -2.3723
v -3.1012 -7.0629 -2.3722
v 6.8178 0.2527 -2.3722
v -4.8641 -0.1461 -2.372
v -3.6902 3.2463 -2.3719
v -3.6703 -0.174 -2.3718
v -3.6225 0.1357 -2.3718
v -3.6177 -7.0256 -2.3717
v -5.4805 0.416 -2.3716
v 4.905 -7.3293 -2.3716
v 5.0222 3.6278 -2.3716
v 6.3106 -0.0959 -2.3716
v 5.1654 3.1677 -2.3715
v -3.501 -6.9057 -2.3714
v 3.5827 -5.9532 -2.3712
v 5.0532 -7.2042 -2.3711
v -3.6831 3.5023 -2.371
v -3.3542 3.6028 -2.371
v -3.588 -7.2056 -2.3709
v -3.4735 -7.2835 -2.3709
v -3.503 -7.398 -2.3708
v -3.6753 3.2121 -2.3706
v -2.1239 -5.1813 -2.3706
v 5.2548 0.3097 -2.3701
v -3.2364 -6.5768 -2.37
v 3.9883 3.0842 -2.37
v 3.509 -5.2066 -2.3697
v 4.5985 3.4818 -2.3697
v 4.7489 2.8882 -2.3688
v 5.3831 0.3448 -2.3686
v -3.6702 3.5422 -2.3684
v -2.1791 2.7694 -2.3682
v 3.5313 -5.1949 -2.3682
v 4.4423 3.3929 -2.3682
v 4.9504 -6.8871 -2.3681
v -3.5199 -7.332 -2.368
v -2.3633 2.5201 -2.368
v 5.0237 3.0729 -2.368
v -3.6575 3.5844 -2.3677
v -2.6234 -5.6473 -2.3677
v 3.4875 -5.2187 -2.3676
v -2.3881 -6.3516 -2.3675
v -3.6129 3.6506 -2.3673
v 6.4805 -0.0368 -2.3672
v -3.3546 -7.2022 -2.3671
v -3.8664 -0.2152 -2.367
v 3.4625 -5.2341 -2.3669
v -1.9817 -5.2659 -2.3668
v -3.7024 3.3193 -2.3667
v 4.2877 2.6246 -2.3667
v 4.7468 -6.6614 -2.3667
v -3.7978 0.233 -2.3666
v -3.5304 -7.3704 -2.3663
v -3.5547 -7.2929 -2.3662
v 4.9116 -7.4778 -2.3662
v 6.0987 0.447 -2.3662
v 6.7668 0.1328 -2.3662
v -5.4543 0.0281 -2.366
v -3.2501 -7.1414 -2.3658
v 6.179 -0.128 -2.3658
v 5.0215 -7.2888 -2.3657
v 4.6632 -7.1578 -2.3653
v -5.5675 0.144 -2.365
v -3.5125 -7.2921 -2.365
v 4.3907 -6.9649 -2.365
v -3.7013 3.3995 -2.3649
v 6.7514 0.3242 -2.3648
v 4.2903 -6.8731 -2.3646
v 5.0281 -6.9721 -2.3646
v -2.4574 3.0842 -2.3644
v -3.4914 3.6278 -2.364
v -5.1682 -0.0723 -2.3639
v 4.9692 -7.4461 -2.3638
v 4.7716 -0.1728 -2.3637
v 4.9091 -7.4267 -2.3637
v 5.165 3.6052 -2.3636
v -3.6346 3.1677 -2.3635
v 4.6404 2.8171 -2.3635
v 3.8478 2.9598 -2.3634
v 4.7293 0.0771 -2.3634
v -2.8745 -6.0083 -2.3632
v 4.8604 -7.2806 -2.363
v -3.0677 3.4818 -2.3629
v 3.4388 -5.2497 -2.3626
v 4.542 2.7569 -2.3623
v 3.4214 -5.4815 -2.3621
v -3.5909 -7.1636 -2.362
v -5.4201 0.4258 -2.3618
v 5.1854 -0.2485 -2.3618
v -3.2181 2.8882 -2.3617
v -2.9115 3.3929 -2.3617
v 4.2235 3.2558 -2.3616
v -3.5516 -7.2489 -2.3615
v -3.297 -6.6731 -2.3615
v -5.2858 0.4549 -2.3613
v 4.1169 2.5527 -2.3612
v -5.3331 -0.0166 -2.3609
v 4.7689 -7.2177 -2.3608
v 5.0507 -7.1654 -2.3607
v 5.226 3.3636 -2.3607
v -2.7569 2.6246 -2.3605
v 3.7344 -5.2885 -2.3605
v 4.3255 3.3205 -2.3605
v -3.4929 3.0729 -2.3603
v -2.9752 -6.9557 -2.3602
v 5.106 0.2707 -2.3602
v -5.515 0.0704 -2.3601
v -4.1575 -0.2219 -2.36
v -1.9574 -5.2842 -2.3599
v -3.4843 -6.9272 -2.3597
v 5.022 -7.248 -2.3596
v 4.929 -7.3558 -2.3591
v 6.6137 0.3911 -2.359
v -3.3914 -6.801 -2.3589
v 6.4305 0.4365 -2.3589
v 3.558 -5.1813 -2.3588
v 3.9146 2.5037 -2.3586
v -4.0282 -0.2276 -2.3585
v 3.7011 2.7925 -2.3584
v 6.647 0.0519 -2.3584
v 4.1149 3.1844 -2.3583
v -3.5596 -7.0107 -2.3582
v -3.5965 -7.1215 -2.3581
v -2.317 2.9598 -2.3581
v -5.5508 0.3237 -2.3577
v -2.3162 -5.2846 -2.3576
v 5.2208 3.2901 -2.3575
v -2.1518 -5.1682 -2.3571
v -2.8746 -6.8662 -2.357
v -2.1446 -5.9658 -2.357
v -3.4678 -7.242 -2.3569
v 5.1293 3.6161 -2.3569
v 4.9976 -0.24 -2.3568
v 5.0576 -7.1274 -2.3567
v -3.1096 2.8171 -2.3566
v -3.6239 0.1609 -2.3565
v 4.9034 3.5945 -2.3565
v -3.6794 -0.1978 -2.3562
v 4.4332 2.6929 -2.3562
v 4.9283 0.2066 -2.3562
v -5.5718 0.1944 -2.3561
v -3.9497 0.2932 -2.3559
v 4.839 -6.7802 -2.3559
v 3.4158 -5.2659 -2.3558
v 6.7597 0.2811 -2.3558
v -3.6342 3.6052 -2.3556
v -3.0112 2.7569 -2.3556
v -2.6927 3.2558 -2.3556
v -2.5861 2.5527 -2.3554
v 5.0649 -7.0873 -2.3554
v 4.5353 -7.0629 -2.3553
v 4.8891 2.9872 -2.3551
v -3.5109 -7.2478 -2.3549
v -3.4429 -0.0637 -2.3549
v -3.438 -0.0351 -2.3549
v 5.123 3.152 -2.3548
v 6.7684 0.192 -2.3548
v 4.7721 3.554 -2.3547
v -4.0768 0.3305 -2.3544
v 3.8222 -6.3516 -2.3543
v -2.7947 3.3205 -2.3542
v -3.5906 -7.0545 -2.3541
v -3.1219 -7.0488 -2.354
v -3.3771 -7.1829 -2.3536
v -2.1703 2.7925 -2.3533
v 4.0575 -5.6473 -2.3533
v -2.3838 2.5037 -2.3531
v 4.9932 -7.3304 -2.3531
v -5.1101 0.468 -2.353
v 5.0896 3.612 -2.3528
v -3.6952 3.3636 -2.3526
v -3.2712 -7.1249 -2.3526
v -4.9282 0.4672 -2.3525
v -2.5841 3.1844 -2.3525
v -3.4344 -0.0066 -2.3524
v 4.6705 -6.5768 -2.3524
v 4.9351 -6.9057 -2.3523
v 5.0518 -7.0256 -2.3521
v -3.4489 -0.092 -2.352
v 4.9076 -7.2835 -2.352
v -3.5527 -7.2049 -2.3519
v 6.7654 0.2367 -2.3518
v 4.9371 -7.398 -2.3517
v 5.0221 -7.2056 -2.3514
v 6.2489 0.4456 -2.3514
v -1.9339 -5.3032 -2.3512
v 4.7817 -0.1974 -2.3507
v 4.7308 0.1031 -2.3506
v -5.5577 0.2858 -2.3505
v 5.4769 -0.2397 -2.3505
v -1.9743 -5.4956 -2.3503
v -5.5669 0.2438 -2.3501
v -5.4938 0.3793 -2.3501
v -2.9024 2.6929 -2.3497
v -3.69 3.2901 -2.3495
v -3.5984 3.6161 -2.3491
v -3.3726 3.5945 -2.3491
v 3.3915 -5.2842 -2.3491
v 5.2053 3.2566 -2.349
v 5.3477 -0.2505 -2.349
v 4.7887 -7.2022 -2.3489
v 4.954 -7.332 -2.3488
v -3.2199 -6.5895 -2.3483
v 4.6842 -7.1414 -2.3481
v -3.4662 -6.9471 -2.348
v -3.3582 2.9872 -2.3477
v -3.2413 3.554 -2.3475
v 4.3085 -6.0083 -2.3475
v -3.432 0.0217 -2.3471
v 4.9645 -7.3704 -2.3471
v 5.2109 3.4096 -2.3471
v -3.5922 3.152 -2.347
v 4.9888 -7.2929 -2.3469
v -5.0048 -0.1088 -2.3468
v -3.456 -0.1198 -2.3466
v 6.3176 -0.0799 -2.3463
v -3.5579 -7.1613 -2.3461
v 4.9466 -7.2921 -2.3459
v -3.8766 -0.2332 -2.3456
v -3.3991 -7.1645 -2.3453
v 3.5858 -5.1682 -2.3453
v 6.4867 -0.0154 -2.3452
v -3.3762 -6.8221 -2.3451
v 3.5786 -5.9658 -2.3451
v 5.0513 3.6059 -2.3451
v -3.5588 3.612 -2.345
v 3.7503 -5.2846 -2.3449
v -3.8023 0.2529 -2.3448
v -5.429 0.4026 -2.3447
v 6.6219 0.366 -2.3445
v -4.7899 0.4543 -2.3444
v -4.8726 -0.1388 -2.3443
v -3.2863 -6.6943 -2.3443
v 3.9898 3.0991 -2.3441
v 4.4093 -6.9557 -2.344
v 6.6498 0.0778 -2.344
v 4.731 -6.6731 -2.3435
v 5.1853 3.5029 -2.3435
v 4.6126 3.4826 -2.343
v 5.2626 0.3235 -2.3429
v 5.0251 3.0899 -2.3426
v -2.1779 -5.1571 -2.3425
v 5.3911 0.3543 -2.3425
v 5.0249 -7.1636 -2.3424
v 4.9856 -7.2489 -2.3422
v -3.5093 -7.1967 -2.3416
v -2.9951 -6.945 -2.3415
v -0.9997 5.0752 -2.3415
v 3.6942 2.8149 -2.3413
v 3.9352 2.4888 -2.3413
v 4.3086 -6.8662 -2.3413
v -5.2966 0.4359 -2.341
v -3.6745 3.2566 -2.341
v 5.151 3.5733 -2.3409
v 4.9183 -6.9272 -2.3408
v -3.2934 -7.1065 -2.3407
v 4.7551 2.8971 -2.3407
v 3.3679 -5.3032 -2.3405
v 4.3017 2.6204 -2.3405
v 4.8254 -6.801 -2.3404
v 4.4532 3.3982 -2.3403
v 6.1094 0.4368 -2.3403
v 3.8456 2.9787 -2.3402
v -3.4468 -6.9688 -2.3401
v -5.3392 0.0043 -2.34
v 6.1864 -0.1154 -2.34
v -3.5206 -7.0505 -2.3398
v 5.1692 3.5367 -2.3395
v 3.4084 -5.4956 -2.3394
v 5.1943 3.456 -2.3394
v -3.68 3.4096 -2.3391
v -3.4308 0.0497 -2.339
v -3.6263 0.1845 -2.3389
v 4.9937 -7.0107 -2.3389
v -5.1754 -0.056 -2.3387
v -3.5506 -7.0945 -2.3386
v 6.4413 0.4174 -2.3386
v -3.4641 -0.1468 -2.3385
v -2.4589 3.0991 -2.3385
v 5.0305 -7.1215 -2.3385
v -0.9837 5.0026 -2.3382
v -3.6891 -0.2197 -2.3381
v -3.1431 -7.0332 -2.3381
v 4.9018 -7.242 -2.3381
v 4.1329 2.5442 -2.3379
v -2.3975 -6.354 -2.3378
v -3.5204 3.6059 -2.3374
v 4.5559 -7.0488 -2.337
v 5.1961 -0.2611 -2.3368
v -1.0339 5.1428 -2.3366
v -2.8708 -6.0184 -2.3365
v -2.1633 2.8149 -2.3363
v -3.0818 3.4826 -2.3362
v -2.6362 -5.6497 -2.3362
v -2.8944 -6.8579 -2.3361
v -2.4043 2.4888 -2.3358
v 4.9449 -7.2478 -2.3358
v 4.9222 3.5833 -2.3357
v -3.4224 -7.1425 -2.3356
v -3.6544 3.5029 -2.3355
v 4.7336 0.128 -2.3354
v -5.5213 0.1242 -2.3353
v 4.7927 -0.2205 -2.3353
v 5.0083 -0.2578 -2.3353
v 4.6487 2.823 -2.3352
v 4.8111 -7.1829 -2.3352
v -3.4943 3.0899 -2.335
v -4.168 -0.2325 -2.3349
v -1.9161 -5.319 -2.3349
v -2.3148 2.9787 -2.3348
v 4.7052 -7.1249 -2.3348
v 5.0246 -7.0545 -2.3346
v 5.1127 0.2865 -2.3346
v 4.9331 0.2266 -2.3345
v -2.7708 2.6204 -2.3342
v -3.5076 -7.136 -2.3341
v 4.5526 2.7596 -2.334
v -2.9223 3.3982 -2.3338
v -5.4635 0.0777 -2.3337
v -3.2243 2.8971 -2.3336
v -5.5048 0.3394 -2.3334
v -4.0387 -0.24 -2.3331
v 3.6458 2.5231 -2.333
v 4.2306 3.2646 -2.333
v -3.6202 3.5733 -2.3329
v -3.3591 -6.843 -2.3328
v 4.9867 -7.2049 -2.3326
v -3.478 -7.0922 -2.3324
v -2.339 -5.2783 -2.3322
v 3.6252 2.5447 -2.3322
v 6.6527 0.106 -2.3322
v -2.6021 2.5442 -2.332
v 6.6287 0.339 -2.332
v 5.1673 3.2127 -2.3319
v -3.3159 -7.0872 -2.3316
v -3.6635 3.456 -2.3315
v -3.6384 3.5367 -2.3315
v 4.3347 3.328 -2.3314
v 3.6677 2.5023 -2.3313
v -3.445 -7.1218 -2.3311
v 4.7894 3.5473 -2.331
v 4.6539 -6.5895 -2.3308
v 5.1197 3.5778 -2.3307
v 3.6119 -5.1571 -2.3305
v -3.4266 -6.9868 -2.3303
v 4.1201 3.1952 -2.3303
v -3.9564 0.3097 -2.3296
v 4.8938 3.0002 -2.3295
v -3.2119 -6.6104 -2.3293
v -2.1437 -5.9764 -2.3293
v -5.1211 0.4534 -2.3292
v 4.9002 -6.9471 -2.3292
v 3.6062 2.5671 -2.329
v 4.4436 2.6946 -2.3285
v -3.2729 -6.715 -2.3284
v -3.3913 3.5833 -2.3283
v -3.1178 2.823 -2.3283
v -3.431 0.0771 -2.3281
v 5.2042 3.3047 -2.3281
v -3.4732 -0.1728 -2.328
v -2.1149 2.5231 -2.328
v -1.9615 -5.5107 -2.3278
v 6.2603 0.4311 -2.3278
v -3.0218 2.7596 -2.3273
v -2.0943 2.5447 -2.3273
v 3.6909 2.4824 -2.3272
v -4.0847 0.3448 -2.3269
v -2.6998 3.2646 -2.3269
v -3.4052 -7.0087 -2.3268
v 4.833 -7.1645 -2.3268
v 4.8102 -6.8221 -2.3267
v 4.9919 -7.1613 -2.3267
v 4.7203 -6.6943 -2.3264
v -4.9392 0.4576 -2.3263
v -2.1368 2.5023 -2.3263
v 6.4916 0.0073 -2.3259
v -2.2033 -5.1476 -2.3254
v -3.3385 -7.0673 -2.3253
v -2.8038 3.328 -2.3251
v 4.4291 -6.945 -2.3251
v -3.1647 -7.0164 -2.3248
v -3.0162 -6.9324 -2.3246
v 3.8314 -6.354 -2.3246
v -2.5893 3.1952 -2.3244
v -2.0753 2.5671 -2.3242
v 3.35 -5.319 -2.3242
v -5.5233 0.1675 -2.3241
v -5.4411 0.3645 -2.3239
v -3.6364 3.2127 -2.3239
v -3.2585 3.5473 -2.3238
v -3.3609 -7.0484 -2.3235
v 6.6368 0.3121 -2.3235
v 3.589 2.5898 -2.3234
v -3.3833 -7.0282 -2.3233
v -3.5888 3.5778 -2.3228
v 4.7273 -7.1065 -2.3228
v 6.6539 0.1347 -2.3228
v 4.9433 -7.1967 -2.3225
v 5.0782 3.5772 -2.3224
v 5.4875 -0.2437 -2.3223
v -2.16 2.4824 -2.3222
v -0.982 4.9297 -2.3222
v 3.6891 2.8362 -2.3222
v -5.3062 0.4145 -2.3221
v -3.8869 -0.2485 -2.3221
v -3.3629 3.0002 -2.3221
v 3.9553 2.4762 -2.3221
v -2.9127 2.6946 -2.322
v -5.5131 0.2967 -2.3219
v 4.0701 -5.6497 -2.3218
v 5.3584 -0.2576 -2.3218
v 6.3242 -0.0606 -2.3217
v 4.8808 -6.9688 -2.3213
v 5.1657 3.5042 -2.3213
v -5.3439 0.0268 -2.3212
v -3.8076 0.2707 -2.3212
v 5.1908 3.4192 -2.321
v -5.0122 -0.0959 -2.3209
v 4.577 -7.0332 -2.3209
v 3.7149 2.4638 -2.3208
v 4.3048 -6.0184 -2.3208
v -3.3401 -6.8616 -2.3207
v 4.9546 -7.0505 -2.3207
v 5.028 3.108 -2.3205
v 4.3284 -6.8579 -2.3203
v -3.6733 3.3047 -2.3201
v 6.451 0.3957 -2.3201
v 2.6412 5.0752 -2.3199
v 3.7729 -5.2783 -2.3193
v 4.9845 -7.0945 -2.3193
v 5.1449 3.5385 -2.3192
v -3.6299 0.2066 -2.319
v -3.6992 -0.24 -2.3189
v -2.0581 2.5898 -2.3186
v -2.9149 -6.8482 -2.318
v -1.0782 5.1999 -2.318
v 4.7376 0.1513 -2.318
v 4.8044 -0.2419 -2.3179
v -5.5229 0.208 -2.3175
v -4.8003 0.447 -2.3175
v 3.5776 -5.9764 -2.3174
v 4.6278 3.4807 -2.3173
v -2.1582 2.8362 -2.3172
v 3.9931 3.1119 -2.3171
v 6.6433 0.2839 -2.3171
v 4.8564 -7.1425 -2.317
v 3.3955 -5.5107 -2.3169
v 6.6556 0.1654 -2.3168
v 2.6252 5.0026 -2.3167
v 5.2705 0.3329 -2.3167
v -2.4244 2.4762 -2.3166
v -5.5194 0.2527 -2.3165
v -4.8806 -0.128 -2.3163
v 4.941 3.5691 -2.3161
v 5.1258 3.1966 -2.3159
v 3.8453 2.9956 -2.3158
v -2.184 2.4638 -2.3157
v 5.3998 0.3611 -2.3156
v 3.5737 2.6127 -2.3155
v -1.9006 -5.3342 -2.3154
v -3.4323 0.1031 -2.3153
v -3.1867 -6.9996 -2.3151
v 6.1209 0.425 -2.3151
v 2.6754 5.1428 -2.315
v 4.9415 -7.136 -2.315
v -3.4832 -0.1974 -2.3149
v -5.1821 -0.0368 -2.3148
v -3.5473 3.5772 -2.3146
v 4.7931 -6.843 -2.3146
v 6.1932 -0.0995 -2.3146
v -3.2567 -6.7349 -2.3139
v 4.7498 -7.0872 -2.3135
v 4.9119 -7.0922 -2.3135
v 4.314 2.6191 -2.3134
v 6.6557 0.1961 -2.3134
v -3.6348 3.5042 -2.3133
v -1.9557 -5.0623 -2.3132
v 3.6372 -5.1476 -2.3132
v 4.76 2.9083 -2.3132
v -1.9809 -5.0503 -2.3131
v -3.6599 3.4192 -2.313
v 4.4655 3.4005 -2.3129
v -3.4971 3.108 -2.3128
v 4.1487 2.5372 -2.3128
v 6.6477 0.2543 -2.3128
v -1.9293 -5.0763 -2.3125
v 4.8789 -7.1218 -2.3124
v -3.1993 -6.6299 -2.3121
v 5.0192 -0.2731 -2.3121
v 3.7395 2.4467 -2.312
v 6.6527 0.2255 -2.312
v 4.6458 -6.6104 -2.3118
v -3.3201 -6.8815 -2.3116
v -2.0052 -5.0399 -2.3116
v 4.5484 -0.0935 -2.3116
v 4.8605 -6.9868 -2.3116
v -2.4622 3.1119 -2.3115
v 5.1954 3.3497 -2.3115
v 4.5428 -0.0658 -2.3114
v -3.614 3.5385 -2.3113
v -2.2222 -5.1422 -2.3113
v -1.9447 -5.5304 -2.3113
v 5.2068 -0.2714 -2.3112
v 4.9388 0.2442 -2.3111
v -5.4683 0.1328 -2.3109
v -2.0428 2.6127 -2.3107
v 4.7068 -6.715 -2.3106
v -3.0968 3.4807 -2.3105
v -2.3144 2.9956 -2.3105
v -3.0378 -6.9183 -2.3102
v -5.453 0.3242 -2.3097
v -2.4087 -6.3551 -2.3094
v -2.6406 -5.6556 -2.3092
v 4.5558 -0.1208 -2.3092
v 5.1669 3.2521 -2.3092
v 4.539 -0.0381 -2.3088
v 4.8075 3.5383 -2.3088
v -3.4101 3.5691 -2.3086
v 6.4956 0.0321 -2.3086
v -2.8679 -6.0295 -2.3085
v 4.8391 -7.0086 -2.3083
v 4.4501 -6.9324 -2.3082
v -3.5949 3.1966 -2.308
v -4.1784 -0.2397 -2.3079
v -1.9049 -5.0902 -2.3078
v -4.0492 -0.2505 -2.3077
v 4.5985 -7.0164 -2.3075
v 5.1204 0.3002 -2.3074
v -2.7831 2.6191 -2.3072
v 4.6555 2.8314 -2.3072
v 4.7724 -7.0673 -2.3071
v -5.132 0.4365 -2.3069
v -2.6178 2.5372 -2.3069
v -2.2086 2.4467 -2.3069
v -3.2093 -6.9804 -2.3068
v -2.9345 3.4005 -2.3063
v -3.2291 2.9083 -2.3061
v 4.5612 2.7653 -2.3057
v 6.2709 0.4137 -2.3057
v -5.3152 0.3911 -2.3053
v -3.299 -6.9019 -2.3053
v -2.3599 -5.274 -2.3053
v 3.5604 2.6356 -2.3053
v 4.7947 -7.0484 -2.3052
v 4.8171 -7.0282 -2.3049
v 3.3345 -5.3342 -2.3048
v 4.8963 3.0156 -2.3046
v -2.1429 -5.9877 -2.3044
v -5.3485 0.0519 -2.3043
v -2.0323 -5.0289 -2.3043
v 4.5649 -0.1476 -2.3042
v 5.1599 3.467 -2.304
v 4.2396 3.2715 -2.3038
v 4.537 -0.0106 -2.3037
v 6.4601 0.3722 -2.3037
v -3.6645 3.3497 -2.3035
v 4.3455 3.333 -2.3027
v 4.774 -6.8616 -2.3025
v -3.964 0.3235 -2.3024
v 3.3896 -5.0623 -2.3023
v 5.1831 3.3863 -2.3022
v 3.4148 -5.0503 -2.3021
v 4.3488 -6.8483 -2.3021
v -3.2771 -6.9228 -2.302
v 4.1271 3.2037 -2.302
v -1.8803 -5.1056 -2.3019
v -3.232 -6.961 -2.3018
v 3.3632 -5.0763 -2.3018
v -3.2766 3.5383 -2.3016
v -2.937 -6.8368 -2.3016
v -3.2382 -6.7542 -2.3014
v 5.1086 3.534 -2.3014
v -3.636 3.2521 -2.3013
v 3.9746 2.466 -2.3013
v -4.9503 0.4456 -2.3012
v 3.6859 2.8564 -2.3012
v 3.7646 2.4311 -2.301
v -4.0925 0.3543 -2.3008
v -5.4611 0.2811 -2.3006
v 2.6234 4.9297 -2.3006
v -2.0295 2.6356 -2.3005
v 3.3785 -5.5304 -2.3005
v 3.439 -5.0399 -2.3005
v -3.1245 2.8314 -2.3003
v 4.4543 2.6972 -2.3003
v 5.1397 3.5044 -2.3003
v 4.9609 3.5547 -2.3002
v -3.4349 0.128 -2.3
v -3.2546 -6.9414 -2.2999
v -5.4699 0.192 -2.2995
v -3.494 -0.2205 -2.2994
v -0.9983 4.8601 -2.2991
v -3.0303 2.7653 -2.299
v 3.656 -5.1422 -2.299
v 6.3301 -0.0391 -2.299
v 4.8166 -0.2617 -2.2988
v 4.7428 0.1731 -2.2986
v 5.1712 3.4214 -2.2984
v -3.0597 -6.903 -2.2983
v 5.028 3.1294 -2.2982
v 4.6205 -6.9996 -2.2978
v -2.7087 3.2715 -2.2977
v -3.7096 -0.2578 -2.2973
v -3.6344 0.2266 -2.2972
v -3.3654 3.0156 -2.2972
v 3.3387 -5.0902 -2.2972
v -3.8974 -0.2611 -2.297
v -3.1826 -6.6487 -2.2967
v 4.5757 -0.1736 -2.2967
v -5.4668 0.2367 -2.2966
v 2.7197 5.1999 -2.2965
v -2.8146 3.333 -2.2964
v -2.155 2.8564 -2.2962
v 3.8425 -6.3552 -2.2962
v 4.6905 -6.7349 -2.2962
v -3.629 3.467 -2.2961
v -2.5961 3.2037 -2.2961
v 4.5369 0.0165 -2.296
v -2.2337 2.4311 -2.2959
v -2.4436 2.466 -2.2957
v -3.814 0.2865 -2.2956
v -5.019 -0.0799 -2.2955
v 4.0744 -5.6556 -2.2948
v 4.6331 -6.6299 -2.2946
v -1.8863 -5.3495 -2.2945
v -3.6521 3.3863 -2.2942
v -2.2406 -5.1379 -2.2941
v 5.3688 -0.2619 -2.2941
v -1.8564 -5.1218 -2.294
v -2.9233 2.6972 -2.2937
v -3.5777 3.534 -2.2936
v 4.4716 -6.9183 -2.2936
v 5.4977 -0.2448 -2.2936
v 6.4986 0.0585 -2.2936
v -1.1358 5.243 -2.2935
v 4.7539 -6.8815 -2.2935
v 3.4661 -5.0289 -2.293
v 5.1651 3.2894 -2.2929
v 3.5493 2.6584 -2.2928
v 4.3017 -6.0295 -2.2928
v -5.188 -0.0154 -2.2927
v -3.43 3.5547 -2.2927
v 3.5767 -5.9877 -2.2926
v 4.644 3.4761 -2.2926
v 0.0518 -0.0581 -2.2925
v 0.0592 -0.021 -2.2925
v 0.0709 -0.2209 -2.2925
v 0.0783 -0.2582 -2.2925
v 0.0832 -0.2829 -2.2925
v 0.0832 0.0996 -2.2925
v 0.1084 0.1373 -2.2925
v 0.129 0.1681 -2.2925
v 0.3538 0.3702 -2.2925
v 0.3806 0.3755 -2.2925
v 0.4462 0.3886 -2.2925
v 0.8242 -0.4948 -2.2925
v 0.8535 -0.4752 -2.2925
v -3.6088 3.5044 -2.2924
v 0.0451 -0.0916 -2.2924
v 0.0499 -0.1155 -2.2924
v 0.0569 -0.1512 -2.2924
v 0.0644 -0.1885 -2.2924
v 0.0653 0.0098 -2.2924
v 0.0731 0.0489 -2.2924
v 0.0784 0.0757 -2.2924
v 0.0967 -0.3032 -2.2924
v 0.122 -0.341 -2.2924
v 0.1421 -0.371 -2.2924
v 0.148 0.1965 -2.2924
v 0.1615 -0.4 -2.2924
v 0.1781 0.2415 -2.2924
v 0.1916 -0.4451 -2.2924
v 0.1916 0.2618 -2.2924
v 0.2119 -0.4587 -2.2924
v 0.2289 -0.4699 -2.2924
v 0.2367 0.2919 -2.2924
v 0.2569 -0.4887 -2.2924
v 0.2662 0.3117 -2.2924
v 0.2869 -0.5088 -2.2924
v 0.2966 0.332 -2.2924
v 0.3181 -0.5297 -2.2924
v 0.3276 0.3527 -2.2924
v 0.3538 -0.5535 -2.2924
v 0.3777 -0.5583 -2.2924
v 0.4044 -0.5636 -2.2924
v 0.4397 -0.5706 -2.2924
v 0.4744 -0.5775 -2.2924
v 0.4855 0.3965 -2.2924
v 0.5187 -0.5864 -2.2924
v 0.5212 0.4035 -2.2924
v 0.5451 -0.5916 -2.2924
v 0.5451 0.4083 -2.2924
v 0.569 -0.5868 -2.2924
v 0.5808 0.4012 -2.2924
v 0.6051 -0.5797 -2.2924
v 0.6127 0.3948 -2.2924
v 0.6396 -0.5728 -2.2924
v 0.6505 0.3873 -2.2924
v 0.6745 -0.5658 -2.2924
v 0.686 0.3802 -2.2924
v 0.7084 -0.5591 -2.2924
v 0.7125 0.375 -2.2924
v 0.7364 -0.5535 -2.2924
v 0.7364 0.3702 -2.2924
v 0.7544 0.3582 -2.2924
v 0.7567 -0.5399 -2.2924
v 0.7741 0.345 -2.2924
v 0.7944 -0.5148 -2.2924
v 0.8037 0.3252 -2.2924
v 0.8341 0.3049 -2.2924
v 0.8707 0.2804 -2.2924
v 0.8986 -0.4451 -2.2924
v 0.8986 0.2618 -2.2924
v 0.9223 -0.4096 -2.2924
v 0.9286 0.2168 -2.2924
v 0.9423 -0.3798 -2.2924
v 0.9485 0.1872 -2.2924
v 0.962 -0.3502 -2.2924
v 0.9682 0.1576 -2.2924
v 0.9807 0.139 -2.2924
v 0.9896 -0.3089 -2.2924
v 0.9934 0.1199 -2.2924
v 1.007 -0.2829 -2.2924
v 1.007 0.0996 -2.2924
v 1.0118 -0.259 -2.2924
v 1.0171 -0.2322 -2.2924
v 1.0193 0.0377 -2.2924
v 1.0241 -0.197 -2.2924
v 1.0263 0.0027 -2.2924
v 1.0309 -0.1626 -2.2924
v 1.0333 -0.032 -2.2924
v 1.0382 -0.1265 -2.2924
v 1.0403 -0.0677 -2.2924
v 1.0451 -0.0916 -2.2924
v 3.7937 -5.274 -2.2923
v -2.0613 -5.018 -2.2922
v -4.8107 0.4368 -2.2915
v 3.3141 -5.1056 -2.2914
v 6.1323 0.4107 -2.2914
v -3.2181 -6.7734 -2.2912
v -5.3233 0.366 -2.2907
v -3.4971 3.1294 -2.2906
v -4.8877 -0.1154 -2.2905
v -3.6402 3.4214 -2.2904
v 6.1993 -0.081 -2.2904
v 3.8468 3.0105 -2.2901
v -1.9326 -5.5471 -2.29
v -5.3512 0.0778 -2.2899
v 5.279 0.3396 -2.2897
v 6.4686 0.347 -2.2897
v 3.9982 3.1226 -2.2893
v 4.6431 -6.9804 -2.2893
v -3.0822 -6.8866 -2.2889
v 4.8263 3.5272 -2.2885
v -2.0184 2.6584 -2.2881
v 5.4092 0.3653 -2.288
v -2.9593 -6.8241 -2.2879
v 3.7899 2.4172 -2.2879
v 4.7328 -6.9019 -2.2874
v 5.0303 -0.2858 -2.2872
v 4.5879 -0.1986 -2.287
v 4.7649 2.9205 -2.287
v 4.1629 2.5332 -2.2868
v -5.1426 0.4174 -2.2866
v 4.4791 3.4004 -2.2861
v 4.5386 0.0431 -2.2859
v 4.3249 2.6204 -2.2858
v -3.113 3.4762 -2.2857
v 4.9456 0.26 -2.2857
v 4.3708 -6.8368 -2.2855
v 6.281 0.394 -2.2855
v -3.6342 3.2894 -2.2849
v -2.3158 3.0105 -2.2848
v 4.9795 3.536 -2.2846
v 4.7109 -6.9228 -2.2842
v 4.6658 -6.961 -2.2841
v 5.2174 -0.2786 -2.2841
v 3.32 -5.3495 -2.284
v -1.8339 -5.1384 -2.2838
v 4.672 -6.7542 -2.2838
v -3.1967 -6.793 -2.2837
v -3.1646 -6.6678 -2.2837
v -2.4673 3.1226 -2.2837
v 3.2901 -5.1218 -2.2837
v 5.1212 3.2485 -2.2836
v -2.4213 -6.3552 -2.2832
v -2.2589 2.4172 -2.2827
v -3.4388 0.1513 -2.2826
v -3.1052 -6.8688 -2.2821
v 4.6884 -6.9414 -2.2821
v -2.862 -6.0422 -2.282
v -3.5055 -0.2419 -2.2818
v 3.6743 -5.1379 -2.2817
v 4.4934 -6.903 -2.2816
v -2.6436 -5.663 -2.2814
v -3.2954 3.5272 -2.2812
v -2.3743 -5.2734 -2.2812
v 5.1282 0.3097 -2.281
v 6.5007 0.0863 -2.281
v -2.6319 2.5332 -2.2808
v 3.4951 -5.018 -2.2808
v 4.8973 3.0331 -2.2808
v -4.0596 -0.2576 -2.2804
v -3.2339 2.9205 -2.2799
v 5.1585 3.3294 -2.2799
v -4.1887 -0.2437 -2.2796
v 4.6598 2.8428 -2.2796
v -2.9481 3.4004 -2.2795
v -2.7939 2.6204 -2.2795
v -2.0882 -5.0093 -2.2794
v 5.029 3.151 -2.2794
v 3.3663 -5.5471 -2.2793
v 4.6163 -6.6487 -2.2793
v -3.1745 -6.8128 -2.2791
v 6.3346 -0.0163 -2.2791
v 3.6848 2.8749 -2.2788
v 3.9931 2.4582 -2.2787
v 3.5405 2.6808 -2.2783
v -5.3299 0.339 -2.2781
v -3.1284 -6.8504 -2.2781
v -5.3539 0.106 -2.278
v -3.2496 -0.0935 -2.278
v -3.2439 -0.0658 -2.278
v 6.4762 0.3203 -2.278
v 4.5674 2.774 -2.2778
v 4.8293 -0.2791 -2.2778
v 2.6398 4.8601 -2.2776
v -4.9615 0.4311 -2.2775
v -3.4486 3.536 -2.2771
v -3.1516 -6.8317 -2.2771
v 4.7493 0.193 -2.2771
v -2.982 -6.81 -2.2768
v -3.9716 0.3329 -2.2761
v -2.1468 -5.9953 -2.2761
v -3.5903 3.2485 -2.2757
v -3.2569 -0.1208 -2.2756
v -1.8707 -5.3669 -2.2756
v -3.2401 -0.0381 -2.2754
v 4.3574 3.3346 -2.2754
v 4.6016 -0.2223 -2.2748
v 4.2503 3.2763 -2.2746
v -3.7203 -0.2731 -2.274
v -4.1009 0.3611 -2.2738
v -3.6399 0.2442 -2.2738
v -2.1538 2.8749 -2.2738
v 4.6518 -6.7734 -2.2737
v 5.0904 3.4858 -2.2737
v -2.0095 2.6808 -2.2736
v 3.2675 -5.1384 -2.2735
v 4.5422 0.0688 -2.2735
v -3.3663 3.0331 -2.2734
v -5.1927 0.0073 -2.2733
v -3.1443 -6.6868 -2.2732
v -2.4621 2.4582 -2.2731
v -3.1288 2.8428 -2.2727
v 3.815 2.4054 -2.2727
v 4.136 3.2104 -2.2726
v 4.5159 -6.8866 -2.2721
v -3.6275 3.3294 -2.272
v 4.4626 2.7031 -2.272
v 2.7773 5.243 -2.2719
v -3.498 3.151 -2.2717
v 4.393 -6.8241 -2.2717
v 5.1475 3.3701 -2.2717
v 4.9983 3.5156 -2.2716
v -1.8128 -5.1553 -2.2714
v -3.9079 -0.2714 -2.2713
v -3.0364 2.774 -2.271
v 6.5019 0.1154 -2.271
v -5.0254 -0.0606 -2.2708
v -3.266 -0.1476 -2.2705
v -3.238 -0.0106 -2.2703
v -2.2625 -5.1328 -2.2702
v 3.8549 -6.3552 -2.2699
v 4.8454 3.5136 -2.2698
v 6.1425 0.3928 -2.2696
v -5.338 0.3121 -2.2695
v -2.8264 3.3346 -2.2691
v 4.6609 3.4688 -2.2691
v 5.114 3.4498 -2.2691
v 6.4833 0.2928 -2.269
v -5.355 0.1347 -2.2687
v -1.9217 -5.5639 -2.2686
v -2.7193 3.2763 -2.2684
v -3.8215 0.3002 -2.2683
v -3.0048 -6.7946 -2.2682
v 3.8079 -5.2734 -2.2682
v 5.1329 3.4112 -2.2682
v -5.1521 0.3957 -2.2679
v 3.5219 -5.0093 -2.2678
v -2.284 2.4054 -2.2675
v 6.2049 -0.0595 -2.2672
v 6.2908 0.3723 -2.2672
v 4.0772 -5.663 -2.2669
v -2.605 3.2104 -2.2667
v 4.5982 -6.6678 -2.2665
v 5.5074 -0.244 -2.2665
v 4.2956 -6.0422 -2.2664
v 4.6303 -6.793 -2.2663
v -4.822 0.425 -2.2662
v 5.1149 3.2884 -2.2661
v -3.5594 3.4858 -2.2659
v -2.9316 2.7031 -2.2655
v 5.379 -0.263 -2.2654
v -3.1223 -6.7056 -2.2653
v -1.0283 4.8001 -2.2652
v 3.3043 -5.3669 -2.2651
v 4.5388 -6.8688 -2.2651
v -4.8943 -0.0995 -2.2649
v 3.5804 -5.9953 -2.2643
v -3.4672 3.5156 -2.264
v -3.6165 3.3701 -2.2638
v 6.5032 0.1465 -2.2635
v 3.8501 3.0234 -2.2634
v -5.3444 0.2839 -2.2631
v -3.4438 0.1731 -2.2631
v -3.2767 -0.1736 -2.2629
v -3.5176 -0.2617 -2.2627
v -5.3567 0.1654 -2.2626
v 6.4898 0.2646 -2.2626
v -3.3144 3.5136 -2.2625
v -3.2379 0.0165 -2.2625
v -2.1161 -5.0012 -2.2624
v -3.1299 3.4688 -2.2622
v 5.2881 0.3436 -2.2621
v -3.0286 -6.7781 -2.262
v 5.0167 3.4949 -2.2619
v 3.534 2.7026 -2.2618
v 4.6081 -6.8128 -2.2618
v 4.768 2.9349 -2.2617
v 5.0413 -0.296 -2.2614
v 6.3381 0.0081 -2.2614
v -3.583 3.4498 -2.2613
v 3.2464 -5.1553 -2.2613
v 4.0051 3.1311 -2.2611
v 4.5621 -6.8504 -2.261
v 4.6165 -0.2446 -2.2606
v 4.4156 -6.81 -2.2605
v 5.0272 3.1772 -2.2604
v -3.6019 3.4112 -2.2603
v -3.0992 -6.7242 -2.2603
v 4.494 3.3979 -2.2602
v 5.4191 0.3668 -2.26
v 4.5852 -6.8317 -2.2599
v 4.1758 2.5318 -2.2598
v -5.3568 0.1961 -2.2592
v -2.8504 -6.0562 -2.2592
v -2.3829 -5.2759 -2.2592
v 4.9533 0.2733 -2.2591
v 4.5476 0.0934 -2.259
v 6.5047 0.1791 -2.2589
v 6.4953 0.2358 -2.2588
v -5.3487 0.2543 -2.2587
v -3.0526 -6.7608 -2.2586
v -3.5839 3.2884 -2.2582
v -3.0761 -6.7427 -2.258
v -2.3191 3.0234 -2.258
v -1.1958 5.2691 -2.258
v 3.3553 -5.5639 -2.258
v 4.8984 3.0526 -2.2579
v -5.3537 0.2255 -2.2578
v 3.6961 -5.1328 -2.2577
v -2.4363 -6.3529 -2.2576
v 6.5002 0.2072 -2.2576
v 4.3355 2.6231 -2.2575
v -2.003 2.7026 -2.2571
v 5.2278 -0.2829 -2.2562
v 4.5779 -6.6868 -2.2561
v -5.1966 0.0321 -2.256
v 3.8397 2.3955 -2.2557
v -2.4741 3.1311 -2.2554
v -4.9719 0.4137 -2.2553
v 5.1062 3.327 -2.2551
v 4.8424 -0.2942 -2.255
v 3.6856 2.8918 -2.2549
v 4.0111 2.4522 -2.2546
v -3.237 2.9349 -2.2545
v -1.8575 -5.3835 -2.2544
v 4.7568 0.2107 -2.2543
v -3.4857 3.4949 -2.2542
v 5.0338 3.4716 -2.2539
v -2.6448 2.5318 -2.2538
v -2.644 -5.6719 -2.2538
v 5.1367 0.3165 -2.2538
v -2.9629 3.3979 -2.2536
v -1.7964 -5.1702 -2.2535
v -3.2888 -0.1986 -2.253
v 4.6648 2.8546 -2.253
v -3.4962 3.1772 -2.2528
v 4.8643 3.497 -2.2528
v -4.0697 -0.2619 -2.2525
v -3.2395 0.0431 -2.2524
v 4.4383 -6.7946 -2.2518
v -5.161 0.3722 -2.2515
v -2.1504 -6.0035 -2.2514
v -2.8045 2.6231 -2.2512
v 6.3002 0.3489 -2.2511
v -4.1986 -0.2448 -2.2508
v 3.5497 -5.0012 -2.2507
v -3.3673 3.0526 -2.2505
v -2.3087 2.3955 -2.2504
v 4.5719 2.7852 -2.2502
v -2.1545 2.8918 -2.2499
v 6.1522 0.3724 -2.2496
v -3.9798 0.3396 -2.249
v -2.4801 2.4522 -2.249
v -3.7311 -0.2858 -2.2489
v 4.3706 3.3337 -2.2488
v -3.6464 0.26 -2.2483
v 4.5559 -6.7056 -2.2483
v 5.0498 3.4467 -2.2482
v -5.031 -0.0391 -2.248
v -2.1385 -4.997 -2.2476
v -3.5752 3.327 -2.2473
v 4.262 3.2774 -2.2473
v 5.0915 3.3685 -2.2473
v 6.209 -0.037 -2.2472
v 4.6787 3.4592 -2.2471
v -3.5028 3.4716 -2.2462
v -3.1337 2.8546 -2.2461
v 3.8164 -5.2759 -2.2461
v -4.11 0.3653 -2.246
v 6.3409 0.0347 -2.2457
v -3.3332 3.497 -2.2455
v 4.4622 -6.7781 -2.2455
v 5.0719 3.4073 -2.245
v 4.6325 -0.2653 -2.2444
v 3.8698 -6.3529 -2.2442
v -3.9182 -0.2786 -2.2441
v 3.291 -5.3835 -2.244
v 4.4693 2.7114 -2.244
v 5.0245 3.2051 -2.2439
v 2.6698 4.8001 -2.2436
v 4.284 -6.0562 -2.2436
v 3.2299 -5.1702 -2.2435
v 3.53 2.7237 -2.2435
v -3.0409 2.7852 -2.2434
v -2.2841 -5.1289 -2.2434
v 4.1464 3.2147 -2.2434
v 4.5327 -6.7242 -2.2434
v -2.8396 3.3337 -2.2425
v -1.8703 -4.9089 -2.2425
v 4.5548 0.1167 -2.2425
v -4.8332 0.4107 -2.2424
v -1.8994 -4.9001 -2.2422
v -1.9164 -5.5768 -2.2421
v 4.4861 -6.7608 -2.242
v -3.829 0.3097 -2.2418
v -2.8309 -6.0718 -2.2418
v -3.4501 0.193 -2.2416
v -3.5301 -0.2791 -2.2415
v -2.7309 3.2774 -2.2412
v 4.5097 -6.7427 -2.2412
v -5.1994 0.0585 -2.241
v -3.3024 -0.2223 -2.2408
v -4.9001 -0.081 -2.2407
v -3.5187 3.4467 -2.2405
v -3.243 0.0688 -2.2401
v -3.1477 3.4592 -2.2401
v -1.9287 -4.8927 -2.2398
v -1.8423 -4.9186 -2.2398
v 3.5839 -6.0035 -2.2396
v -3.5604 3.3685 -2.2395
v 4.0775 -5.6719 -2.2393
v -1.9989 2.7237 -2.2388
v 5.5166 -0.2397 -2.2385
v 4.8831 3.4783 -2.2381
v 5.3887 -0.262 -2.2378
v -2.6154 3.2147 -2.2375
v -2.9383 2.7114 -2.2374
v -5.1694 0.347 -2.2373
v 6.3087 0.3236 -2.2373
v -3.5409 3.4073 -2.2372
v 4.7684 2.9522 -2.2372
v 4.8989 3.0729 -2.2372
v 3.8637 2.388 -2.237
v 2.8373 5.2691 -2.2364
v -3.4934 3.2051 -2.2363
v 3.572 -4.997 -2.2358
v 3.8553 3.0342 -2.2358
v 4.5097 3.3924 -2.2356
v -1.8148 -4.9295 -2.2352
v -4.9818 0.394 -2.235
v -1.7809 -5.1858 -2.2348
v 5.0523 -0.3032 -2.2344
v 5.2978 0.3448 -2.2342
v -1.9593 -4.8859 -2.2336
v 4.187 2.5332 -2.2324
v 4.9615 0.2832 -2.2324
v 6.3429 0.0628 -2.2323
v 4.0137 3.1373 -2.2322
v 3.3037 -4.9089 -2.2321
v 5.0212 3.2284 -2.232
v -1.8464 -5.3993 -2.2318
v -2.3326 2.388 -2.2317
v 3.3329 -4.9001 -2.2317
v 3.3499 -5.5768 -2.2315
v -2.1587 -4.9946 -2.2314
v 5.4298 0.3662 -2.2314
v 6.1624 0.351 -2.2314
v 4.8557 -0.3068 -2.2309
v 3.7176 -5.1289 -2.2308
v -3.352 3.4783 -2.2307
v -2.3242 3.0342 -2.2305
v -3.2374 2.9522 -2.2301
v -3.3678 3.0729 -2.2298
v 3.6883 2.907 -2.2298
v -2.4563 -6.3466 -2.2297
v 4.7654 0.2264 -2.2297
v 3.2758 -4.9186 -2.2295
v 4.0277 2.449 -2.2294
v 4.3439 2.6289 -2.2293
v 3.3621 -4.8927 -2.2291
v 6.2123 -0.0124 -2.229
v -2.9786 3.3924 -2.2289
v -2.398 -5.2768 -2.2286
v -5.2014 0.0863 -2.2284
v -1.0738 4.7528 -2.2284
v -1.7887 -4.9415 -2.2283
v -5.0353 -0.0163 -2.2281
v 5.238 -0.2841 -2.2278
v -2.6406 -5.6826 -2.2275
v 4.6673 2.8691 -2.2273
v 4.6972 3.4474 -2.2267
v -2.4827 3.1373 -2.2265
v -3.3171 -0.2446 -2.2264
v -2.6559 2.5332 -2.2264
v 4.2643 -6.0718 -2.2263
v 4.6495 -0.2841 -2.2263
v -2.8093 -6.0883 -2.2262
v 5.1458 0.3205 -2.226
v 6.3169 0.2973 -2.2259
v 4.902 3.4582 -2.2258
v -5.1769 0.3203 -2.2256
v -3.2483 0.0934 -2.2255
v 3.2483 -4.9295 -2.2251
v 3.567 2.3958 -2.2251
v -1.9898 -4.8804 -2.2249
v 3.2144 -5.1858 -2.2249
v -2.1573 2.907 -2.2248
v -3.4902 3.2284 -2.2244
v 3.5418 2.4138 -2.2243
v 4.5637 0.1385 -2.2239
v 3.5938 2.3791 -2.2238
v -4.0797 -0.263 -2.2237
v -2.4967 2.449 -2.2237
v -4.208 -0.244 -2.2235
v 3.5283 2.7438 -2.2234
v 4.5768 2.7969 -2.2233
v -3.7419 -0.296 -2.2231
v -2.8129 2.6289 -2.223
v 4.3851 3.3304 -2.2229
v 3.3927 -4.8859 -2.2227
v 5.0152 3.251 -2.222
v 6.3435 0.0916 -2.2218
v -3.6539 0.2733 -2.2216
v 3.2798 -5.3993 -2.2215
v 3.5184 2.4328 -2.2214
v -3.9887 0.3436 -2.2213
v -2.2974 -5.1294 -2.2209
v -2.1613 -6.0057 -2.2208
v -1.2613 5.2761 -2.2208
v 4.2748 3.276 -2.2208
v 3.6216 2.364 -2.2205
v -4.8432 0.3928 -2.2204
v -3.1362 2.8691 -2.2203
v -2.0359 2.3958 -2.2203
v -1.7631 -4.9548 -2.22
v -3.1661 3.4474 -2.2197
v -2.0107 2.4138 -2.2196
v 3.5921 -4.9946 -2.2195
v -2.0627 2.3791 -2.219
v -3.4574 0.2107 -2.2187
v -1.9972 2.7438 -2.2187
v -3.5429 -0.2942 -2.2186
v -5.2026 0.1154 -2.2184
v -3.3709 3.4582 -2.2184
v 3.2221 -4.9415 -2.2183
v -4.1196 0.3668 -2.218
v -4.9055 -0.0595 -2.2175
v 4.8989 3.0959 -2.2171
v 6.3237 0.2693 -2.2171
v 3.8868 2.3828 -2.2168
v -1.9873 2.4328 -2.2167
v -4.9914 0.3723 -2.2166
v -3.0457 2.7969 -2.2166
v -5.1839 0.2928 -2.2165
v -2.854 3.3304 -2.2165
v 4.4736 2.7227 -2.2165
v 3.497 2.4527 -2.2163
v 3.8897 -6.3466 -2.2162
v 4.1579 3.2156 -2.2161
v -3.9284 -0.2829 -2.216
v 4.9202 3.436 -2.2159
v -2.0905 2.364 -2.2156
v -1.913 -5.5891 -2.2155
v -1.7665 -5.2019 -2.2154
v 3.8314 -5.2768 -2.2154
v 6.1718 0.3276 -2.2153
v 3.6503 2.3505 -2.2152
v -2.7437 3.276 -2.2147
v -3.8373 0.3165 -2.2145
v -3.4841 3.251 -2.2144
v 3.4232 -4.8804 -2.2139
v 4.768 2.9713 -2.2138
v -2.0203 -4.8762 -2.2135
v 6.3442 0.1226 -2.2134
v 6.2147 0.0137 -2.2132
v 4.074 -5.6826 -2.213
v 5.0064 3.2787 -2.213
v 4.5264 3.3846 -2.2121
v -1.9659 2.4527 -2.2117
v -2.3557 2.3828 -2.2114
v -0.9156 5.0898 -2.211
v -5.2038 0.1465 -2.2109
v 6.3299 0.2408 -2.2109
v 4.2426 -6.0883 -2.2108
v 5.5254 -0.2321 -2.2104
v -5.0387 0.0081 -2.2103
v -2.6268 3.2156 -2.2102
v -2.1191 2.3505 -2.2102
v 3.1965 -4.9548 -2.2102
v -5.1904 0.2646 -2.21
v -3.333 -0.2653 -2.21
v -2.9425 2.7227 -2.21
v -2.181 -4.9922 -2.21
v -3.3677 3.0959 -2.2097
v 5.3979 -0.2576 -2.2096
v 3.4779 2.4733 -2.2093
v -3.2552 0.1167 -2.2089
v -1.8368 -5.4149 -2.2089
v -1.7399 -4.9685 -2.2089
v 3.5946 -6.0057 -2.2089
v 4.9375 3.4122 -2.2086
v -3.3891 3.436 -2.2085
v 3.7307 -5.1294 -2.2083
v 4.7162 3.4336 -2.2081
v 3.8622 3.0427 -2.2079
v 3.6796 2.3386 -2.2078
v -0.9504 5.1573 -2.2074
v 6.3357 0.2122 -2.2072
v 2.7153 4.7528 -2.2068
v 6.3458 0.1564 -2.2068
v 5.0631 -0.3075 -2.2067
v -3.2369 2.9713 -2.2066
v 4.6672 -0.3008 -2.2066
v 4.9958 3.3068 -2.2066
v -0.8989 5.0176 -2.2065
v -5.2052 0.1791 -2.2062
v -5.1958 0.2358 -2.2062
v 6.3412 0.1842 -2.2058
v 4.8691 -0.3169 -2.2057
v 3.1999 -5.2019 -2.2056
v -2.9953 3.3846 -2.2055
v -3.4753 3.2787 -2.2054
v 4.9703 0.2901 -2.2051
v -5.2007 0.2072 -2.205
v -2.4772 -6.3395 -2.2049
v 3.3463 -5.5891 -2.2049
v 5.3087 0.3447 -2.2049
v -1.9468 2.4733 -2.2047
v 4.1976 2.5363 -2.2043
v 4.9539 3.3872 -2.204
v 3.6931 2.9203 -2.2038
v 4.7751 0.2398 -2.2038
v 4.5742 0.1586 -2.2037
v 4.0429 2.4484 -2.2033
v 4.0241 3.1413 -2.2031
v 4.9826 3.3325 -2.203
v -2.1484 2.3386 -2.2028
v 4.6679 2.8858 -2.2027
v -2.3311 3.0427 -2.2025
v 5.4413 0.3635 -2.2024
v 3.4536 -4.8762 -2.2023
v 4.9691 3.3608 -2.2021
v 3.5291 2.7628 -2.202
v 6.1806 0.3025 -2.2016
v 4.3504 2.6375 -2.2013
v -3.4064 3.4122 -2.2011
v -3.1851 3.4336 -2.2011
v -5.0007 0.3489 -2.2004
v -4.8526 0.3724 -2.2004
v 3.4612 2.4945 -2.2002
v 5.2477 -0.2829 -2.1999
v -2.05 -4.8734 -2.1998
v 2.9028 5.2761 -2.1992
v 3.1732 -4.9685 -2.1992
v 6.2164 0.042 -2.1992
v -3.4646 3.3068 -2.199
v -2.1619 2.9203 -2.1987
v 3.2701 -5.4149 -2.1986
v 3.709 2.3288 -2.1984
v 4.4005 3.3243 -2.1984
v -2.6664 2.5363 -2.1982
v 3.6143 -4.9922 -2.1979
v -2.6403 -5.6934 -2.1978
v 5.1555 0.3219 -2.1978
v -2.5118 2.4484 -2.1976
v -4.9094 -0.037 -2.1975
v 4.8972 3.123 -2.1975
v -2.4929 3.1413 -2.1974
v -2.4109 -5.2795 -2.1974
v 4.5792 2.8113 -2.1974
v -1.9979 2.7628 -2.1973
v -2.3088 -5.1315 -2.197
v -3.4228 3.3872 -2.1965
v -4.089 -0.262 -2.1961
v -1.7185 -4.983 -2.196
v -3.7526 -0.3032 -2.1959
v -3.1368 2.8858 -2.1958
v -2.8119 -6.103 -2.1958
v -1.93 2.4945 -2.1957
v -4.217 -0.2397 -2.1955
v -3.4514 3.3325 -2.1954
v 3.9089 2.3798 -2.1952
v -1.7537 -5.2181 -2.1951
v 4.289 3.2721 -2.1951
v -2.8192 2.6375 -2.195
v -3.6618 0.2832 -2.1948
v -5.0413 0.0347 -2.1946
v -3.4379 3.3608 -2.1946
v -3.556 -0.3068 -2.1943
v -3.4658 0.2264 -2.1941
v -2.1722 -6.008 -2.1937
v -2.1779 2.3288 -2.1934
v -3.9981 0.3448 -2.1933
v 4.7677 2.9906 -2.1923
v -2.8693 3.3243 -2.192
v -3.3498 -0.2841 -2.1918
v 4.7349 3.4168 -2.1917
v 3.9105 -6.3395 -2.1913
v -3.048 2.8113 -2.1907
v -3.2639 0.1385 -2.1903
v 6.1888 0.2762 -2.1903
v -0.9954 5.2142 -2.1902
v -3.3661 3.123 -2.19
v 4.5442 3.3749 -2.19
v -2.3778 2.3798 -2.1897
v -1.9107 -5.601 -2.1897
v 4.1707 3.2139 -2.1897
v 2.5571 5.0898 -2.1895
v 4.4781 2.7345 -2.1895
v -0.8965 4.9449 -2.1893
v 3.4469 2.5161 -2.1893
v -4.1301 0.3662 -2.1892
v -2.7579 3.2721 -2.1889
v 6.2165 0.0703 -2.1886
v 3.4832 -4.8734 -2.1885
v -3.9383 -0.2841 -2.1876
v 3.7384 2.3211 -2.1873
v 4.3934 -0.1266 -2.1872
v -5.009 0.3236 -2.1866
v -3.8461 0.3205 -2.1866
v 4.387 -0.0995 -2.1865
v 3.1517 -4.983 -2.1864
v -1.1273 4.7224 -2.1862
v -2.0767 -4.8731 -2.1858
v 2.5919 5.1573 -2.1858
v 4.4022 -0.1532 -2.1857
v 3.1869 -5.2181 -2.1854
v 4.6855 -0.3152 -2.1854
v -3.2365 2.9906 -2.1851
v -2.497 -6.3325 -2.1851
v -2.2036 -4.9905 -2.185
v 2.5404 5.0176 -2.1849
v -1.9157 2.5161 -2.1847
v -3.2038 3.4168 -2.1846
v 3.742 -5.1315 -2.1843
v 3.8441 -5.2795 -2.1842
v -2.6395 3.2139 -2.1837
v 4.3829 -0.0723 -2.1837
v 4.0735 -5.6934 -2.1833
v -3.013 3.3749 -2.1832
v 4.8936 3.1456 -2.1832
v -2.947 2.7345 -2.1829
v -1.8313 -5.4281 -2.1827
v 5.5336 -0.2215 -2.1825
v -2.2072 2.3211 -2.1822
v 4.4133 -0.1792 -2.1821
v -4.8626 0.351 -2.182
v 6.1954 0.2478 -2.1819
v 4.5861 0.1769 -2.1818
v 5.4066 -0.2503 -2.1818
v 3.6054 -6.008 -2.1817
v -5.0432 0.0628 -2.1812
v 4.2451 -6.103 -2.1804
v -1.7 -4.9975 -2.1802
v 6.2166 0.1011 -2.1796
v 4.8825 -0.3242 -2.1794
v 3.8709 3.0489 -2.1793
v -4.9126 -0.0124 -2.1792
v 4.6662 2.9051 -2.1792
v 3.3439 -5.601 -2.1791
v 3.5323 2.7806 -2.1791
v 4.3812 -0.0452 -2.1788
v 5.0736 -0.3088 -2.1785
v -1.3206 5.264 -2.1782
v 4.7536 3.3979 -2.1776
v 4.7855 0.2504 -2.1774
v 4.9798 0.2944 -2.1772
v 3.6998 2.9317 -2.1769
v 4.0566 2.4503 -2.1766
v 3.4353 2.5379 -2.1765
v 4.4266 -0.2044 -2.1764
v 5.4516 0.3555 -2.1763
v 6.2012 0.2186 -2.1763
v 4.206 2.5423 -2.1762
v 5.3198 0.3415 -2.1762
v -3.3624 3.1456 -2.1758
v 4.0355 3.1421 -2.1757
v -5.0171 0.2973 -2.1751
v 3.7673 2.3155 -2.1745
v -2.0011 2.7806 -2.1744
v 4.4173 3.3166 -2.1744
v 3.5098 -4.8731 -2.1743
v -2.8023 -6.1195 -2.1739
v -2.3397 3.0489 -2.1739
v 4.355 2.6485 -2.1738
v 3.6367 -4.9905 -2.1728
v 4.5789 2.8284 -2.1728
v 3.2645 -5.4281 -2.1726
v 6.2074 0.1905 -2.1725
v -1.744 -5.2332 -2.1724
v 3.9297 2.3792 -2.1724
v 6.2172 0.1343 -2.1724
v -3.135 2.9051 -2.1723
v -1.9041 2.5379 -2.172
v -3.3673 -0.3008 -2.1719
v -2.1686 2.9317 -2.1718
v 4.382 -0.0183 -2.1718
v 5.2569 -0.2786 -2.1717
v 4.767 3.0119 -2.1714
v 3.9302 -6.3325 -2.1713
v 4.8874 3.1688 -2.1711
v 6.2131 0.1628 -2.171
v -2.5254 2.4503 -2.1709
v -5.0437 0.0916 -2.1707
v 3.1332 -4.9975 -2.1707
v -3.2224 3.3979 -2.1705
v -2.1014 -4.8746 -2.1703
v 4.3043 3.2658 -2.1703
v -2.6748 2.5423 -2.1702
v -2.5043 3.1421 -2.17
v -3.2742 0.1586 -2.1699
v 4.5622 3.3622 -2.1698
v -2.417 -5.2855 -2.1696
v -2.2361 2.3155 -2.1693
v -2.6375 -5.7056 -2.1692
v 5.166 0.3211 -2.1691
v -3.5692 -0.3169 -2.169
v 4.442 -0.2286 -2.1687
v 2.6369 5.2142 -2.1686
v -2.5171 -6.3243 -2.1683
v -3.7632 -0.3075 -2.1681
v -3.4752 0.2398 -2.1681
v -2.8861 3.3166 -2.168
v -4.098 -0.2576 -2.1678
v -2.323 -5.1333 -2.1677
v 2.538 4.9449 -2.1677
v -3.6704 0.2901 -2.1675
v -2.8238 2.6485 -2.1675
v -4.2255 -0.2321 -2.1673
v -2.1856 -6.0083 -2.1671
v -2.3985 2.3792 -2.1669
v -1.0536 5.2575 -2.1664
v -5.0239 0.2693 -2.1662
v -3.0477 2.8284 -2.166
v -4.8719 0.3276 -2.1659
v 4.7721 3.3771 -2.1658
v -0.9123 4.8756 -2.1653
v 2.7688 4.7224 -2.1646
v -3.2358 3.0119 -2.1642
v -2.7731 3.2658 -2.164
v 4.1847 3.2097 -2.164
v -4.0087 0.3447 -2.1639
v -3.3562 3.1688 -2.1637
v 4.48 2.7493 -2.1636
v -4.9147 0.0137 -2.1633
v -1.9111 -5.6113 -2.1633
v -3.031 3.3622 -2.1631
v 4.7042 -0.3271 -2.1629
v 4.3853 0.0081 -2.1628
v 3.1771 -5.2332 -2.1627
v -5.0443 0.1226 -2.1623
v -1.684 -5.0121 -2.1623
v 3.4264 2.5597 -2.1621
v -2.2211 -4.9919 -2.1613
v 4.878 3.1956 -2.1606
v -4.1413 0.3635 -2.1602
v -5.03 0.2408 -2.16
v 3.7956 2.3121 -2.16
v -3.9477 -0.2829 -2.1596
v 4.4594 -0.2514 -2.159
v -3.2409 3.3771 -2.1587
v 3.5344 -4.8746 -2.1587
v 4.5995 0.193 -2.1587
v 4.2354 -6.1195 -2.1586
v -3.8555 0.3219 -2.1584
v -2.6535 3.2097 -2.158
v -2.785 -6.1372 -2.1578
v -1.8951 2.5597 -2.1576
v 4.665 2.9242 -2.1575
v -2.9487 2.7493 -2.157
v 5.5408 -0.2092 -2.157
v 2.9621 5.264 -2.1566
v 4.7901 3.3543 -2.1566
v -1.8277 -5.4406 -2.1565
v 3.85 -5.2855 -2.1563
v -5.0357 0.2122 -2.1562
v -5.0458 0.1564 -2.1557
v -3.0933 -0.1266 -2.1552
v 3.5379 2.7969 -2.1552
v 3.6187 -6.0083 -2.1551
v 3.7561 -5.1333 -2.1549
v -2.2644 2.3121 -2.1548
v 4.0706 -5.7056 -2.1548
v -5.0412 0.1842 -2.1547
v -3.0869 -0.0995 -2.1545
v 3.9502 -6.3243 -2.1545
v 5.4147 -0.2399 -2.1542
v -3.1021 -0.1532 -2.1536
v -3.3468 3.1956 -2.1532
v -1.8645 -4.7585 -2.153
v 3.1171 -5.0121 -2.1529
v 3.3441 -5.6113 -2.1527
v 4.8666 3.2238 -2.1526
v -2.1249 -4.8773 -2.1525
v -1.8968 -4.7558 -2.1525
v 4.8958 -0.3286 -2.1523
v -4.8805 0.3025 -2.1521
v 4.3909 0.0338 -2.152
v 4.435 3.3066 -2.152
v -3.0828 -0.0723 -2.1518
v 4.5806 3.3473 -2.1516
v -2.5411 -6.3132 -2.151
v 5.462 0.3447 -2.151
v -1.8332 -4.7624 -2.1508
v 3.8813 3.0528 -2.1507
v 4.7966 0.2579 -2.1506
v -3.3854 -0.3152 -2.1505
v -3.1337 2.9242 -2.1505
v -2.0067 2.7969 -2.1505
v 5.0836 -0.3075 -2.1505
v 4.8072 3.3296 -2.1503
v 4.7646 3.0379 -2.1502
v -3.1132 -0.1792 -2.1499
v 5.3301 0.3336 -2.1499
v 3.7083 2.9408 -2.1496
v -1.9295 -4.7546 -2.1495
v -4.9164 0.042 -2.1494
v -3.2589 3.3543 -2.1494
v 4.5769 2.8475 -2.1494
v 4.069 2.4543 -2.1493
v -1.7361 -5.2481 -2.1492
v 4.0482 3.1403 -2.1492
v 4.9898 0.2959 -2.1491
v -2.6229 -5.7209 -2.149
v 3.6541 -4.9919 -2.149
v 3.949 2.381 -2.1487
v 4.2129 2.5507 -2.1483
v -3.286 0.1769 -2.1479
v 4.8536 3.2514 -2.1477
v 4.4785 -0.2729 -2.1474
v -3.0811 -0.0452 -2.1469
v 4.3592 2.6605 -2.1468
v 4.8238 3.3044 -2.1465
v 3.2607 -5.4406 -2.1463
v 4.3209 3.2575 -2.1463
v -1.19 4.7097 -2.146
v 3.4202 2.5814 -2.146
v -1.8034 -4.7675 -2.1458
v 4.8394 3.2783 -2.1456
v -2.9037 3.3066 -2.1455
v -3.3353 3.2238 -2.1453
v -2.3501 3.0528 -2.1453
v 2.695 5.2575 -2.1449
v -3.0494 3.3473 -2.1448
v -1.9615 -4.7552 -2.1447
v -2.4169 -5.2942 -2.1446
v -2.177 2.9408 -2.1445
v -3.1264 -0.2044 -2.1441
v 3.8229 2.3111 -2.144
v -2.1993 -6.008 -2.1439
v 2.5538 4.8756 -2.1438
v 5.2656 -0.2712 -2.1438
v -1.6697 -5.0276 -2.1436
v -2.5378 2.4543 -2.1435
v -2.517 3.1403 -2.1434
v -2.4177 2.381 -2.1431
v -3.276 3.3296 -2.143
v -3.2333 3.0379 -2.143
v -3.0457 2.8475 -2.1427
v -3.5823 -0.3242 -2.1426
v 3.2975 -4.7585 -2.1426
v 4.218 -6.1372 -2.1426
v -2.6817 2.5507 -2.1423
v -2.7691 -6.1549 -2.1422
v 3.3298 -4.7558 -2.1419
v -3.4853 0.2504 -2.1416
v -1.889 2.5814 -2.1415
v -4.8887 0.2762 -2.1407
v 3.5579 -4.8773 -2.1407
v 3.2662 -4.7624 -2.1406
v -2.8279 2.6605 -2.1404
v -3.3224 3.2514 -2.1403
v 5.177 0.3179 -2.1403
v -2.7897 3.2575 -2.14
v -4.1064 -0.2503 -2.1399
v -3.0818 -0.0183 -2.1399
v -3.7734 -0.3088 -2.1398
v -3.6796 0.2944 -2.1395
v 3.169 -5.2481 -2.1395
v -4.2334 -0.2215 -2.1394
v 4.7231 -0.3365 -2.1394
v -3.2925 3.3044 -2.1393
v -1.774 -4.7744 -2.1393
v 4.1998 3.203 -2.1393
v 4.399 0.0587 -2.1392
v -1.3774 5.2327 -2.1391
v 4.48 2.766 -2.1389
v -4.9163 0.0703 -2.1388
v -2.2917 2.3111 -2.1388
v 3.3624 -4.7546 -2.1388
v -3.3082 3.2783 -2.1383
v -2.2343 -4.9957 -2.1382
v -2.5642 -6.3016 -2.1379
v -1.9936 -4.7571 -2.1371
v 3.9741 -6.3132 -2.137
v -1.9138 -5.6201 -2.1369
v -2.3363 -5.1365 -2.1367
v 4.6624 2.9457 -2.1364
v -3.1417 -0.2286 -2.1362
v 3.2363 -4.7675 -2.1357
v 4.5994 3.3306 -2.1353
v -4.0195 0.3415 -2.1351
v 4.0558 -5.7209 -2.1347
v 4.6141 0.2069 -2.1345
v 3.1027 -5.0276 -2.1343
v 4.4991 -0.2927 -2.1342
v 4.7605 3.0606 -2.1341
v -4.1514 0.3555 -2.134
v 3.3944 -4.7552 -2.1338
v -2.6017 -5.7382 -2.1336
v -2.6686 3.203 -2.1333
v -4.8952 0.2478 -2.1323
v -2.9488 2.766 -2.1323
v 4.4525 3.2931 -2.1323
v -1.1143 5.2835 -2.1319
v 3.6323 -6.008 -2.1317
v 5.5474 -0.1935 -2.1316
v -3.9566 -0.2786 -2.1313
v 3.8499 -5.2943 -2.1313
v -3.085 0.0081 -2.1309
v -1.7461 -4.7827 -2.1309
v -2.1492 -4.8805 -2.1306
v -0.9418 4.8158 -2.1305
v 3.5459 2.8116 -2.1304
v -2.7502 -6.1729 -2.13
v -4.9164 0.1011 -2.1298
v -3.8657 0.3211 -2.1295
v -3.1311 2.9457 -2.1294
v -2.5853 -6.2896 -2.1294
v 3.2069 -4.7744 -2.1294
v -3.0682 3.3306 -2.1285
v 3.4169 2.6027 -2.1285
v 5.4219 -0.2275 -2.1285
v -2.024 -4.7609 -2.1282
v -1.828 -5.4508 -2.128
v -3.4039 -0.3271 -2.1279
v 4.575 2.8667 -2.1276
v -3.2292 3.0606 -2.127
v 4.202 -6.1549 -2.127
v 3.8491 2.3123 -2.1267
v -4.9009 0.2186 -2.1266
v -3.159 -0.2514 -2.1263
v 3.3467 -5.6201 -2.1262
v 3.4265 -4.7571 -2.1261
v 3.6672 -4.9957 -2.1259
v -2.9213 3.2931 -2.1257
v 5.4732 0.3327 -2.1257
v -2.0146 2.8116 -2.1256
v 4.4093 0.0824 -2.1248
v -3.2991 0.193 -2.1247
v 4.9088 -0.3301 -2.1247
v 5.3403 0.3227 -2.1247
v 2.8315 4.7097 -2.1244
v 3.9664 2.3854 -2.1242
v -1.8856 2.6027 -2.1241
v 3.7692 -5.1365 -2.1239
v 3.9971 -6.3016 -2.1238
v -2.6066 -6.2762 -2.1236
v 4.0622 3.136 -2.1234
v 4.3386 3.2476 -2.1234
v -1.6581 -5.0431 -2.1233
v 3.893 3.0538 -2.1233
v -1.732 -5.2613 -2.1232
v 4.8084 0.263 -2.1232
v -4.9071 0.1905 -2.1227
v -2.7268 -6.1914 -2.1227
v -4.9169 0.1343 -2.1225
v 5.0931 -0.3031 -2.1224
v 3.7186 2.9478 -2.1219
v 4.0795 2.4609 -2.1219
v -2.3178 2.3123 -2.1214
v 4.6183 3.3121 -2.1213
v -4.9128 0.1628 -2.1211
v 3.179 -4.7827 -2.1211
v 4.7535 3.0835 -2.1211
v 4.2177 2.5618 -2.121
v -3.0437 2.8667 -2.1208
v 4.361 2.6753 -2.1208
v -1.72 -4.7924 -2.1206
v 5.0005 0.2951 -2.1205
v -3.0905 0.0338 -2.12
v 4.0345 -5.7382 -2.1194
v 4.5211 -0.3105 -2.1193
v -2.7014 -6.21 -2.1189
v -2.4351 2.3854 -2.1187
v 3.582 -4.8805 -2.1187
v -2.3617 3.0538 -2.1179
v 3.2608 -5.4508 -2.1178
v -2.5309 3.136 -2.1176
v 3.0189 5.2327 -2.1176
v -2.5818 -5.7555 -2.1175
v -2.6319 -6.2605 -2.1172
v -2.0533 -4.7663 -2.1172
v -2.8073 3.2476 -2.1171
v 3.4569 -4.7609 -2.117
v -2.1873 2.9478 -2.1169
v 5.2736 -0.261 -2.1165
v -2.5482 2.4609 -2.1161
v 4.6589 2.9698 -2.1159
v -2.4195 -5.3029 -2.1156
v 4.4776 2.7853 -2.1156
v -2.2207 -6.002 -2.1155
v -3.5954 -0.3286 -2.1153
v 4.0181 -6.2896 -2.1153
v -2.6794 -6.2273 -2.115
v 4.183 -6.1729 -2.115
v 4.742 -0.3431 -2.115
v -2.6864 2.5618 -2.1149
v -3.4961 0.2579 -2.1147
v 4.2165 3.1949 -2.1147
v -3.178 -0.2729 -2.1146
v 4.4705 3.2772 -2.1146
v -2.8297 2.6753 -2.1145
v -3.087 3.3121 -2.1144
v -3.2222 3.0835 -2.114
v 3.0909 -5.0431 -2.114
v -2.6568 -6.2441 -2.1139
v 5.1874 0.3101 -2.1139
v -4.2404 -0.2092 -2.1138
v 3.1648 -5.2613 -2.1136
v -4.1143 -0.2399 -2.1122
v -3.7831 -0.3075 -2.1117
v -3.6893 0.2959 -2.1113
v -1.9183 -5.6277 -2.1113
v -2.2487 -4.9998 -2.1111
v 3.1528 -4.7924 -2.111
v -2.3408 -5.1435 -2.1106
v 2.7558 5.2835 -2.1103
v 4.6366 3.2908 -2.1101
v 4.7436 3.11 -2.1098
v 3.4164 2.6236 -2.1097
v 4.6297 0.2182 -2.1096
v 4.0394 -6.2762 -2.1093
v -2.9463 2.7853 -2.109
v -3.1276 2.9698 -2.1089
v 2.5833 4.8158 -2.1089
v -4.0296 0.3336 -2.1088
v -2.6852 3.1949 -2.1087
v -4.1615 0.3447 -2.1086
v -2.1698 -4.8858 -2.1086
v 4.4219 0.1048 -2.1086
v 3.8737 2.3158 -2.1081
v -2.9391 3.2772 -2.108
v -1.6962 -4.8031 -2.108
v 4.1596 -6.1914 -2.1077
v -3.0984 0.0587 -2.1072
v 4.5712 2.888 -2.107
v 5.5535 -0.1745 -2.1066
v -1.2526 4.717 -2.1064
v 3.4861 -4.7663 -2.1058
v -1.8851 2.6236 -2.1052
v -2.0802 -4.7736 -2.105
v 3.5562 2.8247 -2.1049
v -3.4225 -0.3365 -2.1041
v 4.1342 -6.21 -2.1041
v 4.356 3.2337 -2.1039
v -1.8269 -5.4624 -2.1035
v -3.965 -0.2712 -2.1033
v -3.1052 3.2908 -2.1033
v 3.6535 -6.002 -2.1033
v 4.0146 -5.7555 -2.1033
v 4.544 -0.3262 -2.1031
v 5.4284 -0.2119 -2.1031
v 4.0647 -6.2605 -2.1028
v -3.2123 3.11 -2.1027
v -2.3424 2.3158 -2.1027
v 3.8523 -5.3029 -2.1023
v 4.6542 3.2676 -2.1018
v -3.1985 -0.2927 -2.1012
v -1.6496 -5.0582 -2.101
v 4.7319 3.1378 -2.1009
v 5.4849 0.3191 -2.1009
v -3.8764 0.3179 -2.1007
v 3.3511 -5.6277 -2.1006
v 4.1121 -6.2273 -2.1004
v -3.3135 0.2069 -2.1003
v -3.0398 2.888 -2.1003
v -1.4206 5.1856 -2.1002
v -2.0248 2.8247 -2.1001
v 4.0896 -6.2441 -2.0994
v 3.9822 2.3919 -2.0992
v 4.6538 2.993 -2.0989
v 5.3517 0.311 -2.0989
v 3.6815 -4.9998 -2.0987
v 3.129 -4.8031 -2.0985
v 4.0774 3.1294 -2.0985
v 4.4895 3.2609 -2.098
v 3.7736 -5.1435 -2.0977
v -2.8247 3.2337 -2.0975
v -1.7298 -5.274 -2.0972
v 4.9214 -0.3287 -2.0972
v 3.906 3.0522 -2.0967
v 3.6025 -4.8858 -2.0966
v 4.3606 2.6924 -2.0961
v 4.6714 3.243 -2.0961
v 4.8207 0.2651 -2.0957
v 4.7188 3.1657 -2.095
v -3.1229 3.2676 -2.0949
v -1.1801 5.2905 -2.0948
v 4.088 2.4701 -2.0947
v 5.102 -0.2958 -2.0947
v 3.7307 2.9526 -2.0942
v -1.6743 -4.8152 -2.0941
v 4.2217 2.5742 -2.094
v -3.2006 3.1378 -2.0938
v 4.4751 2.8047 -2.0937
v -2.4509 2.3919 -2.0936
v 3.5129 -4.7736 -2.0935
v -0.987 4.7686 -2.0934
v 3.2596 -5.4624 -2.0934
v 4.6882 3.218 -2.0928
v -2.546 3.1294 -2.0927
v 4.7039 3.1917 -2.0927
v -3.1086 0.0824 -2.0926
v 5.0116 0.2914 -2.0923
v -3.1224 2.993 -2.092
v 4.2339 3.1845 -2.0919
v 3.0823 -5.0582 -2.0918
v -2.2416 -5.9959 -2.0916
v -2.9581 3.2609 -2.0914
v -2.3746 3.0522 -2.0912
v 4.4366 0.1257 -2.0911
v 5.2808 -0.2485 -2.0906
v -2.4152 -5.3143 -2.0905
v 4.7606 -0.3469 -2.09
v -2.8292 2.6924 -2.0898
v 3.4189 2.6438 -2.0898
v -2.1071 -4.7817 -2.0893
v -3.1401 3.243 -2.0891
v -2.1993 2.9526 -2.0891
v 3.5872 2.2566 -2.0891
v 3.6169 2.2472 -2.089
v -2.5566 2.4701 -2.0889
v 3.8967 2.3217 -2.0885
v -4.2468 -0.1935 -2.0883
v 5.1979 0.2996 -2.0882
v -3.1874 3.1657 -2.0879
v -2.6903 2.5742 -2.0879
v -3.6081 -0.3301 -2.0877
v 3.1625 -5.274 -2.0875
v 3.5584 2.2679 -2.0874
v 3.6472 2.2398 -2.0872
v -3.5077 0.263 -2.0871
v -2.9437 2.8047 -2.0871
v 4.5659 2.9122 -2.0871
v -4.1212 -0.2275 -2.0864
v 4.3738 3.2177 -2.0863
v -3.2203 -0.3105 -2.0861
v -2.1871 -4.893 -2.0861
v -3.1569 3.218 -2.0858
v -2.7026 3.1845 -2.0858
v -3.1725 3.1917 -2.0857
v 4.5678 -0.3397 -2.0857
v -2.5837 -5.7683 -2.0856
v 4.6458 3.0164 -2.0855
v -1.8875 2.6438 -2.0853
v 2.8941 4.717 -2.0848
v 3.107 -4.8152 -2.0847
v -2.0558 2.2566 -2.0843
v 4.6462 0.227 -2.0842
v -2.0855 2.2472 -2.0841
v 3.5309 2.2811 -2.084
v -2.3435 -5.1518 -2.0838
v 4.5085 3.2426 -2.0838
v 3.6779 2.2346 -2.0836
v -4.0396 0.3227 -2.0835
v -3.7923 -0.3031 -2.0835
v -4.1724 0.3327 -2.0831
v -2.3654 2.3217 -2.0831
v 5.5589 -0.1529 -2.083
v -2.0271 2.2679 -2.0826
v -3.6998 0.2951 -2.0825
v -2.1159 2.2398 -2.0822
v -2.2626 -5.0049 -2.0817
v -3.0345 2.9122 -2.0803
v -1.9302 -5.63 -2.0802
v -2.8424 3.2177 -2.0799
v 5.4948 0.3006 -2.0798
v -3.4412 -0.3431 -2.0796
v -1.9996 2.2811 -2.0793
v 3.6742 -5.9959 -2.0792
v 5.4341 -0.1938 -2.0791
v 3.505 2.2958 -2.0789
v 3.5686 2.8359 -2.0789
v -3.1145 3.0164 -2.0786
v -2.1465 2.2346 -2.0786
v 3.0621 5.1856 -2.0786
v 3.7086 2.2316 -2.0784
v -1.6554 -4.828 -2.0779
v 3.5398 -4.7817 -2.0777
v -1.644 -5.0732 -2.0775
v 3.8478 -5.3143 -2.0772
v -2.9771 3.2426 -2.0771
v -3.1211 0.1048 -2.0764
v -3.9728 -0.261 -2.0759
v -1.8312 -5.4704 -2.0756
v -3.3288 0.2182 -2.0753
v 4.635 3.0417 -2.0746
v 5.363 0.2969 -2.0745
v 4.0938 3.1208 -2.0744
v -1.9736 2.2958 -2.0742
v -3.8865 0.3101 -2.0741
v -2.0372 2.8359 -2.0741
v 3.6197 -4.893 -2.0741
v 3.996 2.4007 -2.0739
v -1.3156 4.7425 -2.0738
v 4.4703 2.8264 -2.0734
v -2.1772 2.2316 -2.0733
v 2.8216 5.2905 -2.0732
v 4.5265 3.221 -2.0731
v 4.3583 2.7114 -2.0729
v -2.1315 -4.7913 -2.0724
v 4.2513 3.1705 -2.0724
v 4.4532 0.1449 -2.0722
v 3.4809 2.3122 -2.0721
v 2.6285 4.7686 -2.0718
v 3.7389 2.2309 -2.0715
v 4.0163 -5.7683 -2.0715
v 3.7761 -5.1518 -2.0709
v 3.9202 3.0481 -2.0708
v -2.2632 -5.9887 -2.0704
v 4.5598 2.9353 -2.0702
v 4.3925 3.2007 -2.07
v 4.9335 -0.3245 -2.0697
v -3.2431 -0.3262 -2.0696
v -1.7311 -5.2851 -2.0695
v -1.4534 5.1248 -2.0695
v 3.3628 -5.63 -2.0695
v 3.6952 -5.0049 -2.0692
v 3.4241 2.6631 -2.0688
v -2.5624 3.1208 -2.0686
v 3.088 -4.828 -2.0686
v -2.4646 2.4007 -2.0683
v 3.0765 -5.0732 -2.0683
v 4.2233 2.5893 -2.0682
v 3.9178 2.3298 -2.068
v 4.0946 2.4816 -2.0679
v 4.8337 0.2648 -2.0679
v -3.1036 3.0417 -2.0678
v 5.1102 -0.2856 -2.0676
v -1.9495 2.3122 -2.0675
v 4.592 -0.3506 -2.0672
v 3.7442 2.9549 -2.0671
v -2.9389 2.8264 -2.0668
v -2.9951 3.221 -2.0665
v -2.8269 2.7114 -2.0665
v -2.7199 3.1705 -2.0663
v -2.2076 2.2309 -2.0663
v 5.0224 0.284 -2.0656
v 4.5439 3.1973 -2.0655
v 5.2872 -0.2332 -2.0655
v 3.2638 -5.4704 -2.0654
v -2.3888 3.0481 -2.0653
v 4.623 3.0695 -2.0652
v 4.7789 -0.3479 -2.0647
v -1.8927 2.6631 -2.0643
v 3.4588 2.3299 -2.0638
v -2.8611 3.2007 -2.0636
v -3.0284 2.9353 -2.0635
v -4.2526 -0.1745 -2.0633
v 5.2088 0.2873 -2.063
v 3.7687 2.2324 -2.0629
v 5.5628 -0.1307 -2.0629
v -2.3864 2.3298 -2.0625
v -2.2022 -4.9015 -2.0624
v -2.5749 -5.7837 -2.0622
v -2.6919 2.5893 -2.0621
v -2.5632 2.4816 -2.0621
v -2.2128 2.9549 -2.062
v -4.1275 -0.2119 -2.061
v 3.5641 -4.7913 -2.0607
v 5.5044 0.2798 -2.0606
v -1.6388 -4.8419 -2.0604
v -3.6204 -0.3287 -2.06
v 3.1636 -5.2851 -2.0598
v -2.4166 -5.3247 -2.0596
v -3.5197 0.2651 -2.0595
v 4.5616 3.1738 -2.0595
v -1.9274 2.3299 -2.0592
v 4.6097 3.0972 -2.0588
v -3.1356 0.1257 -2.0587
v -3.0125 3.1973 -2.0587
v 4.6634 0.233 -2.0585
v -3.0916 3.0695 -2.0584
v -4.1839 0.3191 -2.0582
v 3.6957 -5.9887 -2.0579
v -2.2373 2.2324 -2.0578
v -4.0507 0.311 -2.0575
v 4.5509 2.9587 -2.0571
v -2.3441 -5.1615 -2.0567
v 4.5785 3.1489 -2.0565
v 4.5946 3.1232 -2.0563
v 5.4392 -0.1727 -2.0559
v -3.801 -0.2958 -2.0558
v 4.4116 3.1827 -2.0554
v 4.269 3.1543 -2.0551
v -2.2826 -5.9818 -2.055
v -3.4596 -0.3469 -2.0544
v -2.2708 -5.0125 -2.0544
v 4.4643 2.8498 -2.0544
v -3.7105 0.2914 -2.0542
v -2.1536 -4.8024 -2.0541
v 3.439 2.3487 -2.0539
v -1.6407 -5.0881 -2.0534
v 5.3729 0.2784 -2.0534
v 3.7976 2.2362 -2.0529
v -3.0302 3.1738 -2.0528
v 3.583 2.8452 -2.0528
v -1.9421 -5.6322 -2.0525
v -1.2398 5.2783 -2.0525
v 2.9571 4.7425 -2.0523
v 4.4715 0.162 -2.0523
v -3.2667 -0.3397 -2.052
v -3.0783 3.0972 -2.0519
v 4.1111 3.1102 -2.0515
v 3.0713 -4.8419 -2.0512
v 4.3553 2.731 -2.051
v -1.0403 4.7383 -2.0509
v -3.0195 2.9587 -2.0504
v 3.6347 -4.9015 -2.0502
v -1.836 -5.4782 -2.05
v -3.9797 -0.2485 -2.0499
v -3.345 0.227 -2.0498
v -3.0471 3.1489 -2.0497
v -3.0632 3.1232 -2.0495
v -1.9076 2.3487 -2.0494
v -2.8802 3.1827 -2.049
v -2.7376 3.1543 -2.0489
v 4.0076 2.4117 -2.0486
v -3.8968 0.2996 -2.0483
v -2.0516 2.8452 -2.048
v 4.0074 -5.7837 -2.048
v -2.9328 2.8498 -2.0479
v 3.0948 5.1248 -2.0479
v 4.6166 -0.3589 -2.0478
v -2.2662 2.2362 -2.0476
v -1.3702 4.7852 -2.0474
v -2.5559 -5.8015 -2.047
v 3.4322 2.6815 -2.0469
v 3.9369 2.3399 -2.0468
v -1.9835 -4.6402 -2.0463
v 3.8491 -5.3247 -2.0463
v -1.9529 -4.6341 -2.0462
v 4.5396 2.9842 -2.0462
v 3.9357 3.0416 -2.046
v -2.5797 3.1102 -2.0457
v 4.4296 3.161 -2.045
v -2.8239 2.731 -2.0447
v -1.9216 -4.63 -2.0443
v 5.5659 -0.1061 -2.0443
v 3.0732 -5.0881 -2.0442
v -2.0139 -4.648 -2.0441
v -1.4676 5.0558 -2.0438
v 3.7766 -5.1615 -2.0438
v 4.2232 2.6062 -2.0435
v -2.4762 2.4117 -2.043
v -1.7336 -5.2959 -2.043
v 3.4217 2.3686 -2.0426
v 4.9449 -0.3173 -2.0425
v -1.9008 2.6815 -2.0424
v 3.715 -5.9818 -2.0424
v 5.5143 0.2581 -2.0423
v 3.586 -4.8024 -2.0422
v 3.7033 -5.0125 -2.0419
v -1.6246 -4.8567 -2.0418
v 3.3745 -5.6322 -2.0418
v 5.1176 -0.273 -2.0418
v 5.2929 -0.2151 -2.0416
v 4.0996 2.4948 -2.0415
v -2.4055 2.3399 -2.0413
v 3.8254 2.2422 -2.0413
v 3.7591 2.9547 -2.041
v -2.4042 3.0416 -2.0405
v 4.8471 0.2617 -2.0403
v -1.8909 -4.6276 -2.0402
v -2.0432 -4.6576 -2.0401
v 5.0332 0.2737 -2.04
v 3.2685 -5.4782 -2.0398
v -4.2577 -0.1529 -2.0396
v -3.152 0.1449 -2.0396
v -3.0082 2.9842 -2.0395
v 4.7967 -0.3461 -2.0393
v 5.22 0.2731 -2.0386
v -2.8982 3.161 -2.0385
v 4.2878 3.1375 -2.0384
v -1.8903 2.3686 -2.0381
v 4.4571 2.8734 -2.0378
v -2.6918 2.6062 -2.0374
v 4.4473 3.1377 -2.0373
v -4.1936 0.3006 -2.037
v 4.5273 3.0113 -2.037
v -4.133 -0.1938 -2.0369
v -2.3083 -5.9707 -2.0366
v -2.2939 2.2422 -2.0361
v 5.4429 -0.1507 -2.036
v -2.2276 2.9547 -2.0358
v -2.5681 2.4948 -2.0357
v -2.217 -4.9105 -2.0357
v 3.3853 -4.6341 -2.0354
v 3.4159 -4.6402 -2.0353
v -2.1723 -4.815 -2.035
v 5.3824 0.2574 -2.0343
v -2.0712 -4.669 -2.0342
v -1.8606 -4.6271 -2.034
v 3.3541 -4.63 -2.0337
v -3.2908 -0.3506 -2.0333
v 3.166 -5.2959 -2.0333
v -4.0617 0.2969 -2.033
v 3.4463 -4.648 -2.033
v 3.9883 -5.8015 -2.033
v 4.6812 0.2363 -2.0328
v 3.057 -4.8567 -2.0327
v -3.6322 -0.3245 -2.0324
v -2.7563 3.1375 -2.0322
v 4.1285 3.0963 -2.0319
v -1.4178 4.842 -2.0318
v 4.4912 0.177 -2.0318
v -3.5325 0.2648 -2.0316
v 4.4649 3.1141 -2.0316
v -2.9256 2.8734 -2.0313
v 4.3501 2.7527 -2.031
v 2.8813 5.2783 -2.0309
v -2.9158 3.1377 -2.0308
v -2.4143 -5.3368 -2.0307
v 4.5138 3.0388 -2.0304
v -2.9958 3.0113 -2.0303
v 3.407 2.3894 -2.0299
v -2.3423 -5.1725 -2.0298
v -1.4678 4.9821 -2.0298
v 3.3232 -4.6276 -2.0297
v -2.5415 -5.8181 -2.0295
v 2.6817 4.7383 -2.0293
v -3.4776 -0.3479 -2.0289
v 3.4756 -4.6576 -2.0288
v -2.2741 -5.0223 -2.0287
v -3.8089 -0.2856 -2.0286
v 3.8517 2.2505 -2.0285
v -1.6405 -5.1024 -2.0283
v -1.9539 -5.6341 -2.0282
v 4.4983 3.0643 -2.0281
v 4.4823 3.0901 -2.0279
v 4.6411 -0.3644 -2.0278
v -3.7211 0.284 -2.0274
v 5.5683 -0.0792 -2.0273
v 3.5993 2.8524 -2.0269
v -2.0978 -4.6818 -2.0262
v -2.597 3.0963 -2.026
v 3.0117 4.7852 -2.0258
v -1.8314 -4.6283 -2.0256
v -1.8755 2.3894 -2.0254
v 5.5243 0.2357 -2.0254
v 3.9538 2.3522 -2.0251
v -2.9334 3.1141 -2.025
v -3.9859 -0.2332 -2.0248
v -2.8187 2.7527 -2.0247
v 4.4475 2.8973 -2.0246
v 3.4431 2.6988 -2.0244
v -1.4494 4.9097 -2.0243
v 4.3067 3.119 -2.0241
v -2.3316 -5.9599 -2.024
v -3.362 0.233 -2.0239
v 3.7407 -5.9707 -2.0239
v -2.9823 3.0388 -2.0237
v 3.293 -4.6271 -2.0236
v 3.6494 -4.9105 -2.0235
v 4.017 2.4249 -2.0235
v -2.3202 2.2505 -2.0231
v 3.6046 -4.815 -2.0231
v -3.9074 0.2873 -2.023
v 3.5036 -4.669 -2.0227
v 3.1091 5.0558 -2.0222
v -2.0678 2.8524 -2.022
v 3.9523 3.0332 -2.0219
v -1.6135 -4.8721 -2.0217
v -2.9669 3.0643 -2.0215
v -2.9508 3.0901 -2.0214
v 4.2209 2.6253 -2.0203
v -1.9116 2.6988 -2.0199
v -1.8478 -5.4812 -2.0197
v -3.1701 0.162 -2.0196
v -4.2614 -0.1307 -2.0195
v -2.4223 2.3522 -2.0195
v 3.0728 -5.1024 -2.0191
v 5.2977 -0.1947 -2.0191
v -2.916 2.8973 -2.0181
v -2.5208 -5.8359 -2.0181
v -2.7752 3.119 -2.0179
v -2.4855 2.4249 -2.0179
v -4.203 0.2798 -2.0177
v 3.8466 -5.3368 -2.0175
v 3.3863 -5.6341 -2.0174
v 5.23 0.2547 -2.0173
v 5.4459 -0.1261 -2.0173
v 3.7747 -5.1725 -2.0169
v -1.7381 -5.3058 -2.0168
v 5.1242 -0.2576 -2.0168
v -2.4208 3.0332 -2.0164
v 4.1023 2.5103 -2.0162
v 3.7065 -5.0223 -2.0161
v 3.395 2.4109 -2.016
v 4.9555 -0.3073 -2.016
v -2.1234 -4.6959 -2.0158
v -1.8031 -4.6314 -2.0155
v 3.7753 2.9521 -2.0155
v 3.9739 -5.8181 -2.0155
v 5.3927 0.2364 -2.0155
v 3.2637 -4.6283 -2.0154
v 5.0444 0.2615 -2.0148
v 3.5302 -4.6818 -2.0146
v -2.3547 -5.948 -2.0145
v -2.6894 2.6253 -2.0143
v 3.8763 2.2609 -2.0143
v 4.1463 3.0803 -2.0143
v 4.4358 2.9224 -2.0142
v 4.8137 -0.3414 -2.014
v 4.8606 0.2553 -2.0138
v -4.1378 -0.1727 -2.0137
v -3.3151 -0.3589 -2.0137
v 4.3247 3.0974 -2.0137
v -2.1902 -4.8281 -2.0133
v -1.2965 5.247 -2.013
v 3.0458 -4.8721 -2.0126
v 4.3433 2.7762 -2.0126
v 5.5698 -0.0506 -2.0125
v 5.5328 0.2102 -2.0121
v -4.0715 0.2784 -2.0118
v -1.8635 2.4109 -2.0116
v 3.7639 -5.9599 -2.0111
v -1.1031 4.7255 -2.011
v 4.5122 0.1895 -2.0107
v -2.375 -5.9361 -2.0104
v -2.5708 2.5103 -2.0103
v -2.2438 2.9521 -2.0103
v -2.2271 -4.9214 -2.0102
v 3.0593 4.842 -2.0102
v -2.498 -5.8539 -2.0101
v 3.2801 -5.4812 -2.0094
v -2.3448 2.2609 -2.0089
v -2.4023 -5.352 -2.0087
v -2.6148 3.0803 -2.0083
v 3.1093 4.9821 -2.0082
v -2.9043 2.9224 -2.0077
v -2.7932 3.0974 -2.0074
v -2.471 -5.8725 -2.0073
v 4.6655 -0.3672 -2.0073
v 4.6994 0.237 -2.0072
v 3.1704 -5.3058 -2.0071
v -0.795 5.1504 -2.007
v -2.8118 2.7762 -2.0062
v 4.3424 3.0742 -2.0061
v 3.2354 -4.6314 -2.0055
v -3.6433 -0.3173 -2.0051
v 4.3113 -0.1898 -2.0051
v 4.4232 2.9492 -2.0051
v -1.9679 -5.634 -2.005
v 4.3016 -0.1631 -2.0048
v 3.9531 -5.8359 -2.0043
v 3.5557 -4.6959 -2.0041
v -3.5456 0.2617 -2.0039
v -2.1467 -4.7114 -2.0039
v -0.8304 5.2177 -2.0039
v 4.3235 -0.2158 -2.0039
v -1.7762 -4.6364 -2.0037
v -3.4951 -0.3461 -2.0034
v -2.402 -5.9206 -2.0033
v 3.9683 2.3664 -2.003
v 4.2946 -0.1358 -2.003
v -3.8161 -0.273 -2.0027
v 3.0909 4.9097 -2.0027
v -1.6434 -5.1161 -2.0023
v 5.5696 -0.0226 -2.0019
v -0.7777 5.0783 -2.0018
v -3.7316 0.2737 -2.0017
v -2.4506 -5.8887 -2.0015
v 3.4566 2.7147 -2.0015
v 3.6173 2.8574 -2.0015
v 3.787 -5.948 -2.0015
v 4.3383 -0.2407 -2.0013
v 3.6224 -4.8281 -2.0012
v 5.4479 -0.1001 -2.0011
v -2.4265 -5.905 -2.001
v 3.3859 2.4328 -2.001
v -2.2773 -5.0327 -2.0009
v -4.2644 -0.1061 -2.0008
v -3.9913 -0.2151 -2.0008
v 5.5413 0.1845 -2.0002
v -1.6058 -4.8878 -2
v -2.8109 3.0742 -1.9998
v -2.3429 -5.1834 -1.9998
v 4.2903 -0.1081 -1.9998
v 4.3604 3.0512 -1.9998
v 3.9697 3.0224 -1.9995
v -4.2127 0.2581 -1.9994
v 5.4022 0.2133 -1.9992
v 3.899 2.2734 -1.9991
v 5.3013 -0.1727 -1.9991
v -3.1896 0.177 -1.9988
v 4.0243 2.44 -1.9988
v -2.8917 2.9492 -1.9986
v 4.2177 2.6453 -1.9986
v 4.4095 2.9762 -1.9986
v -3.9184 0.2731 -1.9985
v 4.1648 3.063 -1.9981
v -3.3795 0.2363 -1.998
v 3.6594 -4.9214 -1.9979
v 5.2398 0.2343 -1.9978
v -2.4367 2.3664 -1.9975
v 3.8072 -5.9361 -1.9974
v 4.3553 -0.2644 -1.9973
v -1.9251 2.7147 -1.9969
v -2.0857 2.8574 -1.9966
v -1.8543 2.4328 -1.9966
v 4.3777 3.027 -1.9965
v 3.9302 -5.8539 -1.9964
v 4.3355 2.7998 -1.9963
v 4.3941 3.0019 -1.9961
v 3.8346 -5.352 -1.9955
v 4.2888 -0.0804 -1.9952
v -2.3794 -5.3704 -1.9949
v 3.4001 -5.634 -1.994
v -2.4382 3.0224 -1.9939
v 3.2084 -4.6364 -1.9938
v -4.1413 -0.1507 -1.9937
v 3.9032 -5.8725 -1.9937
v -2.3675 2.2734 -1.9936
v -2.8289 3.0512 -1.9935
v -3.3395 -0.3644 -1.9934
v 5.13 -0.2398 -1.9933
v -2.4927 2.44 -1.9931
v 3.0756 -5.1161 -1.9931
v -1.8594 -5.4843 -1.9929
v 5.5477 0.1553 -1.9929
v -4.0808 0.2574 -1.9926
v -2.6861 2.6453 -1.9925
v -2.878 2.9762 -1.9921
v -2.6333 3.063 -1.9921
v 5.5692 0.008 -1.9921
v 3.5789 -4.7114 -1.992
v 4.3745 -0.2867 -1.992
v 4.1029 2.5278 -1.9919
v 2.938 5.247 -1.9914
v -2.2045 -4.8425 -1.9913
v 3.7927 2.947 -1.9912
v 3.038 -4.8878 -1.991
v 5.0555 0.2468 -1.991
v 4.9652 -0.2948 -1.9905
v -1.7455 -5.3141 -1.9904
v -2.1677 -4.7281 -1.9903
v -1.7508 -4.6432 -1.9903
v -2.8461 3.027 -1.9901
v 3.8342 -5.9206 -1.9901
v -2.8039 2.7998 -1.99
v -2.8625 3.0019 -1.9897
v 2.7446 4.7255 -1.9894
v 4.29 -0.0529 -1.9892
v 4.5343 0.1996 -1.9892
v 4.8298 -0.3338 -1.9892
v 4.8739 0.2459 -1.9885
v 3.7095 -5.0327 -1.9884
v 3.8828 -5.8887 -1.988
v 5.5534 0.1257 -1.9879
v 3.8586 -5.905 -1.9876
v -0.8756 5.2744 -1.9869
v 3.7751 -5.1834 -1.9869
v 4.6894 -0.3671 -1.9865
v 5.4492 -0.0719 -1.9863
v -2.5713 2.5278 -1.9861
v -2.2611 2.947 -1.986
v 2.4365 5.1504 -1.9855
v 5.4111 0.1884 -1.9854
v 4.3957 -0.3074 -1.9853
v 3.3797 2.4551 -1.985
v -0.7748 5.0057 -1.984
v 5.5594 0.0974 -1.9839
v -4.2666 -0.0792 -1.9838
v -2.2352 -4.9332 -1.9837
v 4.1837 3.0444 -1.9837
v 4.3255 2.8239 -1.9833
v 3.9197 2.2878 -1.9828
v 3.2915 -5.4843 -1.9826
v -4.2226 0.2357 -1.9823
v 2.4719 5.2177 -1.9823
v 4.294 -0.0257 -1.9819
v 4.7179 0.2348 -1.9819
v 3.8115 -5.3704 -1.9818
v 5.57 0.0433 -1.9814
v 3.9802 2.3825 -1.9809
v 5.3041 -0.1485 -1.9808
v -1.8481 2.4551 -1.9806
v 3.1776 -5.3141 -1.9806
v 3.1829 -4.6432 -1.9806
v 5.5657 0.0712 -1.9806
v 2.4192 5.0783 -1.9802
v 3.9875 3.0088 -1.9797
v 5.2497 0.2126 -1.9795
v 3.6366 -4.8425 -1.9791
v -2.3597 -5.3881 -1.9788
v 4.2122 2.6672 -1.9787
v -3.6537 -0.3073 -1.9785
v 3.5998 -4.7281 -1.9784
v 3.4726 2.7291 -1.9783
v -3.9959 -0.1947 -1.9782
v -3.5119 -0.3414 -1.9779
v -2.6521 3.0444 -1.9777
v -3.8225 -0.2576 -1.9776
v -1.6008 -4.904 -1.9776
v -3.2104 0.1895 -1.9775
v 4.4186 -0.3261 -1.9774
v -2.3881 2.2878 -1.9773
v -3.5588 0.2553 -1.9772
v -3.9282 0.2547 -1.9771
v -2.7939 2.8239 -1.977
v -1.9898 -5.6287 -1.9769
v 3.6368 2.8602 -1.9769
v -1.6486 -5.1293 -1.9765
v -3.7426 0.2615 -1.9764
v 5.4487 -0.044 -1.9758
v -1.7273 -4.6517 -1.9755
v -2.4486 2.3825 -1.9753
v -2.1863 -4.7459 -1.9751
v -4.1441 -0.1261 -1.975
v -2.2758 -5.0449 -1.975
v 4.0291 2.457 -1.9748
v -2.4559 3.0088 -1.9741
v -3.0094 -0.1898 -1.9739
v 5.4194 0.1622 -1.9739
v -4.0908 0.2364 -1.9738
v -1.941 2.7291 -1.9738
v -2.9997 -0.1631 -1.9737
v -1.3395 5.1997 -1.9737
v 4.3008 0.0008 -1.9733
v 4.2018 3.0229 -1.9732
v -3.3637 -0.3672 -1.9727
v -2.6806 2.6672 -1.9727
v 4.3137 2.8493 -1.9727
v -3.0217 -0.2158 -1.9726
v -3.3975 0.237 -1.9722
v -2.9927 -0.1358 -1.972
v -2.1052 2.8602 -1.9719
v -1.1659 4.7328 -1.9718
v 3.6672 -4.9332 -1.9713
v 5.1349 -0.2195 -1.9711
v -2.3418 -5.1953 -1.9702
v -3.0364 -0.2407 -1.9699
v 5.0659 0.2288 -1.9696
v -2.4975 2.457 -1.9691
v 4.1014 2.5471 -1.9691
v -4.268 -0.0506 -1.969
v -4.2309 0.2102 -1.9689
v -2.9884 -0.1081 -1.9688
v 3.0329 -4.904 -1.9686
v 4.4431 -0.3428 -1.9683
v 3.3764 2.4775 -1.9681
v -2.2164 -4.8577 -1.9679
v 3.8112 2.9399 -1.9679
v 4.5571 0.207 -1.9676
v 3.0807 -5.1293 -1.9673
v -2.6702 3.0229 -1.9672
v -1.8734 -5.4855 -1.9668
v 5.4258 0.133 -1.9667
v -2.7821 2.8493 -1.9664
v 5.448 -0.0137 -1.9662
v 4.9739 -0.2795 -1.9661
v 3.4218 -5.6287 -1.9659
v 3.1593 -4.6517 -1.9658
v 3.7918 -5.3881 -1.9658
v -3.0534 -0.2644 -1.9657
v 3.938 2.304 -1.9657
v 4.7127 -0.3642 -1.9657
v 2.5171 5.2744 -1.9654
v 4.2197 3.0002 -1.9653
v 4.845 -0.3234 -1.9648
v 5.306 -0.1225 -1.9645
v -2.9868 -0.0804 -1.9642
v 4.8873 0.2342 -1.964
v 4.3009 2.8757 -1.9639
v -1.8448 2.4775 -1.9637
v -0.9341 5.3173 -1.9636
v 4.3102 0.0266 -1.9635
v -2.5698 2.5471 -1.9632
v 3.6183 -4.7459 -1.963
v 5.2594 0.1898 -1.963
v -2.2796 2.9399 -1.9626
v 2.4163 5.0057 -1.9625
v 3.7079 -5.0449 -1.9625
v 4.0056 2.9931 -1.9622
v 5.4315 0.103 -1.9622
v -1.7577 -5.3194 -1.9617
v 4.2052 2.6903 -1.9607
v -3.0726 -0.2867 -1.9602
v -2.4064 2.304 -1.9602
v 4.2375 2.9768 -1.9593
v -2.6881 3.0002 -1.9592
v -1.7059 -4.6619 -1.9592
v -0.7899 4.9365 -1.9592
v 3.9896 2.4002 -1.9589
v -4.1459 -0.1001 -1.9587
v -4.2676 -0.0226 -1.9584
v -3.9994 -0.1727 -1.9582
v -2.988 -0.0529 -1.9582
v 4.4687 -0.3573 -1.9582
v -2.2389 -4.9465 -1.9581
v 5.4377 0.0751 -1.958
v -2.2031 -4.7643 -1.9579
v 5.4471 0.0187 -1.9578
v -2.7693 2.8757 -1.9577
v 4.2869 2.9023 -1.9577
v -3.9378 0.2343 -1.9575
v 4.7364 0.2298 -1.9574
v -4.1003 0.2133 -1.9573
v 3.7738 -5.1953 -1.9573
v -4.2393 0.1845 -1.957
v -2.474 2.9931 -1.9565
v 3.3054 -5.4855 -1.9564
v 3.713 2.1412 -1.9562
v 3.6828 2.1404 -1.9561
v -3.2323 0.1996 -1.9558
v 5.4433 0.0477 -1.9558
v 3.6484 -4.8577 -1.9557
v 4.255 2.9529 -1.9556
v 4.2713 2.9277 -1.9555
v 3.4908 2.7419 -1.9554
v -1.5984 -4.9208 -1.9549
v -2.6736 2.6903 -1.9546
v 3.6528 2.142 -1.9545
v 3.743 2.1443 -1.9545
v -3.828 -0.2398 -1.9541
v -3.0937 -0.3074 -1.9533
v -2.7059 2.9768 -1.9532
v -2.458 2.4002 -1.9532
v 3.6575 2.8607 -1.9532
v -3.6631 -0.2948 -1.9529
v -3.5278 -0.3338 -1.9529
v -2.0113 -5.623 -1.9529
v 4.3222 0.0512 -1.9527
v -3.7534 0.2468 -1.9525
v 2.981 5.1997 -1.9521
v 3.1896 -5.3194 -1.9519
v -3.5718 0.2459 -1.9518
v -3.3874 -0.3671 -1.9516
v 4.0315 2.4755 -1.9516
v -2.7553 2.9023 -1.9515
v 3.6231 2.1459 -1.9512
v 3.7725 2.1498 -1.9512
v 5.1387 -0.1975 -1.9512
v -2.1814 2.1412 -1.9511
v -2.1512 2.1404 -1.9511
v -2.9919 -0.0257 -1.9508
v -1.9592 2.7419 -1.9508
v -1.6567 -5.1417 -1.9505
v 3.3762 2.4999 -1.9505
v 5.3069 -0.0949 -1.9503
v 2.8074 4.7328 -1.9502
v 5.076 0.2085 -1.9501
v 3.1379 -4.6619 -1.9497
v -4.2456 0.1553 -1.9496
v 5.268 0.1644 -1.9496
v -2.7234 2.9529 -1.9495
v -2.1211 2.142 -1.9495
v -2.2114 2.1443 -1.9494
v -2.7397 2.9277 -1.9493
v -2.3293 -5.2108 -1.9487
v -4.2671 0.008 -1.9486
v -2.1259 2.8607 -1.9482
v 3.9539 2.3218 -1.9479
v 4.0983 2.5675 -1.9476
v 4.4954 -0.3694 -1.9472
v -2.2753 -5.0571 -1.9468
v -3.4158 0.2348 -1.9467
v -2.0915 2.1459 -1.9463
v 3.5941 2.1521 -1.9463
v 3.8013 2.1576 -1.9463
v -1.8446 2.4999 -1.9461
v 4.5806 0.2118 -1.9461
v -2.4999 2.4755 -1.946
v -2.2409 2.1498 -1.946
v 3.8307 2.9305 -1.946
v 4.0243 2.976 -1.946
v 3.0304 -4.9208 -1.9459
v 3.635 -4.7643 -1.9458
v 3.6708 -4.9465 -1.9458
v -3.1165 -0.3261 -1.9452
v -2.3629 -5.3997 -1.9451
v 4.7351 -0.3584 -1.9449
v 4.1968 2.7142 -1.9447
v -2.2246 -4.8738 -1.9446
v -4.2513 0.1257 -1.9445
v -1.8873 -5.4862 -1.9441
v -4.1471 -0.0719 -1.944
v -4.109 0.1884 -1.9434
v 4.9815 -0.2618 -1.943
v -2.4222 2.3218 -1.9424
v -2.9986 0.0008 -1.9422
v -1.3717 5.1389 -1.942
v 2.5756 5.3173 -1.942
v -2.5667 2.5675 -1.9418
v -2.0949 -4.5628 -1.9418
v -1.6869 -4.6737 -1.9417
v 3.4432 -5.623 -1.9417
v -2.0625 2.1521 -1.9415
v -2.0681 -4.549 -1.9414
v 4.8589 -0.3104 -1.9414
v 3.0886 -5.1417 -1.9413
v -2.2696 2.1576 -1.941
v 4.3366 0.0746 -1.9408
v -2.299 2.9305 -1.9407
v 4.9006 0.2201 -1.9406
v -4.2573 0.0974 -1.9405
v -2.4926 2.976 -1.9403
v -1.2294 4.7581 -1.9401
v -2.1207 -4.5783 -1.94
v 3.566 2.1605 -1.94
v -4.002 -0.1485 -1.9399
v 3.829 2.1676 -1.9398
v -2.2168 -4.7835 -1.9397
v 5.3064 -0.0671 -1.9397
v -3.9475 0.2126 -1.9392
v -2.0403 -4.5371 -1.9391
v -2.6652 2.7142 -1.9387
v 5.2763 0.1382 -1.9381
v -4.2678 0.0433 -1.9379
v 2.4314 4.9365 -1.9376
v -4.2635 0.0712 -1.9371
v 3.9963 2.4193 -1.9371
v -2.1452 -4.5955 -1.9362
v -3.1408 -0.3428 -1.9359
v 3.7612 -5.2108 -1.9359
v 4.5227 -0.3789 -1.9353
v -2.0344 2.1605 -1.9352
v -1.7709 -5.3241 -1.9351
v -2.0121 -4.5272 -1.9348
v -2.2973 2.1676 -1.9345
v 3.7072 -5.0571 -1.9343
v -3.2549 0.207 -1.934
v 4.7547 0.2218 -1.934
v 3.3192 -5.4862 -1.9337
v -2.0315 -5.6172 -1.9336
v -4.1465 -0.044 -1.9335
v 5.1415 -0.1734 -1.9331
v 3.511 2.7529 -1.9328
v -2.2399 -4.9607 -1.9326
v 3.379 2.522 -1.9324
v -3.0079 0.0266 -1.9323
v 3.6565 -4.8738 -1.9323
v 3.1187 -4.6737 -1.9322
v 4.0431 2.9571 -1.9322
v 3.5393 2.171 -1.9321
v 3.7947 -5.3997 -1.9321
v -4.1172 0.1622 -1.9319
v -3.8327 -0.2195 -1.9319
v 5.0861 0.187 -1.9319
v 3.8553 2.1798 -1.9317
v 4.1866 2.7386 -1.9316
v -2.4647 2.4193 -1.9315
v -1.5993 -4.9377 -1.9315
v -2.311 -5.2282 -1.9313
v -3.7637 0.2288 -1.931
v 5.3052 -0.0377 -1.9309
v 5.2829 0.1093 -1.9308
v 3.6794 2.8588 -1.9307
v -3.4104 -0.3642 -1.9305
v -2.1683 -4.614 -1.9302
v 3.5267 -4.5628 -1.9302
v 3.5 -4.549 -1.93
v 3.9671 2.3412 -1.9297
v 4.0316 2.4955 -1.9296
v -0.9947 5.3432 -1.9289
v -3.6716 -0.2795 -1.9284
v -3.5427 -0.3234 -1.9284
v -1.9837 -4.5193 -1.9284
v 3.5526 -4.5783 -1.9283
v -1.9793 2.7529 -1.9282
v 4.3533 0.0965 -1.9281
v -1.8473 2.522 -1.928
v 4.093 2.5896 -1.928
v 3.4722 -4.5371 -1.9278
v 3.6486 -4.7835 -1.9275
v -2.0076 2.171 -1.9274
v -3.585 0.2342 -1.9271
v -2.5114 2.9571 -1.9265
v -2.3236 2.1798 -1.9264
v 3.8506 2.9187 -1.9264
v 5.2889 0.0798 -1.9259
v -2.1478 2.8588 -1.9257
v -2.6549 2.7386 -1.9256
v -3.1664 -0.3573 -1.9255
v 3.2028 -5.3241 -1.9252
v 4.6045 0.2137 -1.925
v -4.1235 0.133 -1.9247
v 3.577 -4.5955 -1.9244
v 4.7564 -0.3498 -1.9244
v -2.4354 2.3412 -1.9241
v -2.4999 2.4955 -1.924
v -4.1457 -0.0137 -1.9239
v -0.8191 4.8766 -1.9239
v -1.6682 -5.1526 -1.9238
v 3.4439 -4.5272 -1.9237
v -4.0037 -0.1225 -1.9235
v -2.3511 -5.4155 -1.9234
v -1.6702 -4.687 -1.9231
v 5.3038 -0.006 -1.9231
v 3.5139 2.1835 -1.9229
v 4.5505 -0.3857 -1.9227
v 5.2946 0.0509 -1.9226
v -3.9571 0.1898 -1.9225
v 3.0311 -4.9377 -1.9225
v -2.1896 -4.6338 -1.9223
v 3.4633 -5.6172 -1.9223
v -2.5613 2.5896 -1.9222
v 3.8801 2.1939 -1.9222
v -3.4341 0.2298 -1.922
v 4.0615 2.936 -1.9216
v 4.988 -0.2417 -1.9215
v -3.0198 0.0512 -1.9214
v 4.1746 2.7639 -1.9211
v -2.3189 2.9187 -1.921
v 5.3001 0.023 -1.9209
v -2.23 -4.8904 -1.9207
v 3.0131 5.1389 -1.9205
v -2.2277 -4.8032 -1.9204
v 3.6717 -4.9607 -1.9203
v -4.1291 0.103 -1.9201
v -1.9555 -4.5135 -1.92
v 4.9134 0.2031 -1.9193
v 4.8716 -0.2948 -1.919
v 3.7428 -5.2282 -1.9186
v 2.8709 4.7581 -1.9185
v 3.6001 -4.614 -1.9183
v -2.2738 -5.0699 -1.9182
v -1.9822 2.1835 -1.9182
v 3.4155 -4.5193 -1.9174
v -2.052 -5.6102 -1.9173
v -1.9085 -5.4821 -1.9173
v 5.1433 -0.1478 -1.9172
v -2.3484 2.1939 -1.9168
v -2.5298 2.936 -1.9159
v 4.0004 2.4397 -1.9159
v 5.0957 0.1636 -1.9159
v -4.1353 0.0751 -1.9158
v -4.1448 0.0187 -1.9155
v -1.3852 5.07 -1.9155
v -2.6429 2.7639 -1.9151
v 4.3721 0.1166 -1.9147
v -1.2845 4.8006 -1.9145
v 3.1 -5.1526 -1.9145
v -3.1929 -0.3694 -1.9142
v 3.3847 2.5437 -1.9139
v 3.1019 -4.687 -1.9138
v 4.0796 2.9135 -1.9137
v -4.141 0.0477 -1.9136
v 4.1616 2.79 -1.9125
v -2.2089 -4.6546 -1.9124
v 3.4903 2.1979 -1.9124
v -3.2782 0.2118 -1.9123
v -2.2952 -5.2449 -1.912
v -3.8362 -0.1975 -1.9119
v 4.7728 0.2111 -1.9117
v -3.7735 0.2085 -1.9114
v 3.903 2.21 -1.9114
v 3.533 2.7619 -1.911
v 3.9777 2.3617 -1.911
v 3.7828 -5.4155 -1.9105
v -2.4687 2.4397 -1.9103
v 4.0858 2.6128 -1.9103
v -1.7856 -5.3277 -1.9102
v 3.6214 -4.6338 -1.9102
v -1.9276 -4.5098 -1.9098
v 4.5785 -0.3898 -1.9096
v -3.4326 -0.3584 -1.9095
v -1.853 2.5437 -1.9095
v -4.0045 -0.0949 -1.9094
v -3.0341 0.0746 -1.9094
v 3.7023 2.8548 -1.9094
v -2.3306 -5.4335 -1.9092
v 3.3873 -4.5135 -1.9091
v -3.9656 0.1644 -1.909
v 3.8708 2.9046 -1.909
v 4.0293 2.5168 -1.909
v 3.6618 -4.8904 -1.9084
v 3.6594 -4.8032 -1.9081
v -2.5479 2.9135 -1.9079
v -1.9586 2.1979 -1.9078
v 4.0977 2.8905 -1.9077
v 2.6362 5.3432 -1.9074
v -1.6036 -4.9543 -1.9073
v -2.2385 -4.9754 -1.907
v 3.3403 -5.4821 -1.9067
v -2.6299 2.79 -1.9066
v 4.1473 2.8161 -1.9066
v -2.0013 2.7619 -1.9063
v -2.3713 2.21 -1.906
v 3.4838 -5.6102 -1.906
v 3.7056 -5.0699 -1.9056
v -2.446 2.3617 -1.9054
v -3.679 -0.2618 -1.9053
v -3.5564 -0.3104 -1.9048
v 4.1151 2.8664 -1.9045
v -2.5541 2.6128 -1.9044
v -2.1706 2.8548 -1.9044
v 4.7764 -0.3384 -1.9043
v 4.6286 0.2129 -1.9042
v 4.1317 2.8416 -1.9041
v -3.5981 0.2201 -1.9037
v -1.6561 -4.7017 -1.9037
v -2.3391 2.9046 -1.9036
v -2.4976 2.5168 -1.9033
v 5.1442 -0.1204 -1.9033
v 5.1046 0.1385 -1.9024
v 2.4606 4.8766 -1.9023
v -3.2202 -0.3789 -1.9021
v 4.9933 -0.2198 -1.902
v -2.5659 2.8905 -1.9019
v -2.2258 -4.6764 -1.9009
v -2.6156 2.8161 -1.9007
v 3.4687 2.2141 -1.9007
v 4.3929 0.1348 -1.9006
v -1.3846 4.9965 -1.9005
v 3.2173 -5.3277 -1.9003
v -2.2355 -4.8233 -1.9002
v -1.3329 4.857 -1.9002
v 3.6406 -4.6546 -1.9002
v 4.9256 0.1835 -1.9001
v 3.7269 -5.2449 -1.8994
v 3.9238 2.2279 -1.8994
v 3.3593 -4.5098 -1.8991
v -4.0039 -0.0671 -1.8988
v -2.5833 2.8664 -1.8986
v -3.4521 0.2218 -1.8985
v -2.0788 -5.5992 -1.8984
v 3.0353 -4.9543 -1.8983
v -2.6 2.8416 -1.8982
v -1.6818 -5.1629 -1.8982
v -1.9004 -4.5083 -1.8978
v 4.8829 -0.2768 -1.8978
v -3.9738 0.1382 -1.8975
v -2.2317 -4.9076 -1.8972
v -3.0507 0.0965 -1.8965
v 3.7623 -5.4335 -1.8964
v -1.9369 2.2141 -1.8961
v 4.6063 -0.3911 -1.8959
v 4.0017 2.4611 -1.8954
v 3.3934 2.5648 -1.8951
v -1.929 -5.4778 -1.8949
v 3.6702 -4.9754 -1.8946
v 4.0771 2.6367 -1.8945
v 3.0878 -4.7016 -1.8944
v -2.2654 -5.0848 -1.894
v 3.0267 5.07 -1.894
v -2.3921 2.2279 -1.8939
v -3.8389 -0.1734 -1.8938
v -1.3652 4.9244 -1.8938
v 3.8915 2.8887 -1.8934
v -3.7835 0.1869 -1.8931
v 2.926 4.8006 -1.8929
v 5.1437 -0.0925 -1.8927
v -2.315 -5.45 -1.8922
v 3.9854 2.3834 -1.8922
v -1.0604 5.3501 -1.8921
v 5.1128 0.112 -1.8914
v -3.3019 0.2137 -1.8909
v -1.8616 2.5648 -1.8907
v 4.7904 0.1979 -1.8907
v -3.9803 0.1093 -1.8901
v -4.0026 -0.0377 -1.89
v 3.5567 2.7689 -1.8899
v -2.47 2.4611 -1.8898
v 4.0247 2.5391 -1.8898
v 3.7259 2.8486 -1.8897
v -3.2479 -0.3857 -1.8892
v -3.4537 -0.3498 -1.8888
v 3.1134 -5.1629 -1.8888
v -2.5454 2.6367 -1.8887
v 3.6575 -4.6764 -1.8886
v -2.3597 2.8887 -1.888
v 3.4492 2.2319 -1.888
v 3.6671 -4.8233 -1.8879
v -2.2407 -4.6987 -1.8874
v 3.332 -4.5083 -1.8872
v 3.5105 -5.5992 -1.8869
v -2.4537 2.3834 -1.8866
v -1.8023 -5.3297 -1.8864
v 3.9424 2.2473 -1.8862
v 4.4154 0.1508 -1.8862
v -0.8639 4.8295 -1.8858
v -3.9862 0.0798 -1.8852
v -2.0249 2.7689 -1.8852
v -2.2896 -5.2589 -1.8849
v -2.1035 -5.5884 -1.8849
v 4.795 -0.3245 -1.8849
v 3.6634 -4.9076 -1.8848
v -2.1942 2.8486 -1.8846
v 4.6525 0.2091 -1.8844
v 4.9973 -0.1958 -1.8844
v -1.874 -4.5091 -1.8843
v 3.3606 -5.4778 -1.8842
v -2.4929 2.5391 -1.8841
v 5.1425 -0.0633 -1.884
v 5.1198 0.0834 -1.8838
v -3.6853 -0.2417 -1.8837
v -1.9174 2.2319 -1.8834
v -1.6104 -4.9712 -1.8834
v -1.6448 -4.7175 -1.8833
v -3.0694 0.1166 -1.8829
v 4.9373 0.1623 -1.8826
v -3.6107 0.2031 -1.8823
v -3.5689 -0.2948 -1.8823
v -4.0011 -0.006 -1.8822
v 4.6338 -0.3895 -1.882
v -3.9919 0.0509 -1.8818
v 3.697 -5.0848 -1.8815
v 4.0665 2.6611 -1.8813
v -2.4106 2.2473 -1.8807
v -3.9973 0.023 -1.88
v -2.2369 -4.9899 -1.88
v 3.9122 2.8712 -1.88
v 3.7466 -5.45 -1.8795
v -2.2962 -5.4671 -1.8791
v -2.2407 -4.8434 -1.879
v 5.1259 0.054 -1.879
v 3.0261 4.9965 -1.8789
v 2.9744 4.857 -1.8786
v 4.8927 -0.2565 -1.8781
v -3.8406 -0.1478 -1.8779
v 5.1404 -0.033 -1.8775
v -3.7929 0.1636 -1.8771
v -2.1256 -5.5774 -1.8767
v 3.2339 -5.3297 -1.8764
v 3.4049 2.585 -1.8763
v -3.47 0.2111 -1.876
v 4.0003 2.4834 -1.8759
v -3.2757 -0.3898 -1.8758
v 5.1317 0.0252 -1.8757
v -2.5347 2.6611 -1.8755
v 3.6723 -4.6987 -1.875
v 5.1367 -0.0034 -1.8749
v -2.3804 2.8712 -1.8745
v -2.2502 -5.1017 -1.8744
v 3.0419 -4.9712 -1.8744
v -1.951 -5.4719 -1.8743
v 3.432 2.2511 -1.8743
v 3.0764 -4.7175 -1.8741
v 3.3055 -4.5091 -1.8739
v -1.6975 -5.172 -1.8734
v 3.9903 2.4059 -1.8734
v 3.535 -5.5884 -1.8733
v -2.253 -4.7215 -1.8724
v 3.0067 4.9244 -1.8723
v 3.7212 -5.2589 -1.8723
v 4.0178 2.5622 -1.8723
v -2.2325 -4.9244 -1.8721
v 3.9584 2.2681 -1.872
v 3.75 2.8402 -1.8719
v -2.1473 -5.5655 -1.8718
v -1.8731 2.585 -1.8718
v -2.2724 -5.485 -1.8716
v 4.4393 0.1645 -1.8715
v 4.8075 0.1821 -1.8713
v 2.7019 5.3501 -1.8705
v 4.0542 2.6861 -1.8705
v -2.4685 2.4834 -1.8703
v 3.5817 2.7737 -1.87
v -3.3257 0.2129 -1.8699
v -1.9002 2.2511 -1.8698
v 3.9326 2.8517 -1.8694
v -2.2447 -5.5036 -1.8692
v -1.8487 -4.512 -1.8692
v 5.0001 -0.1701 -1.8689
v -3.09 0.1348 -1.8687
v -3.4735 -0.3384 -1.8686
v -2.4585 2.4059 -1.8678
v 4.6606 -0.3851 -1.8678
v 3.6685 -4.9899 -1.8676
v 4.9485 0.1393 -1.867
v -2.2182 2.8402 -1.8668
v -2.486 2.5622 -1.8667
v 3.6723 -4.8434 -1.8666
v -2.4266 2.2681 -1.8665
v 3.7277 -5.4671 -1.8665
v 4.812 -0.308 -1.8663
v 4.6762 0.2025 -1.8653
v -2.0499 2.7737 -1.8652
v 3.5572 -5.5774 -1.8649
v -2.5224 2.6861 -1.8647
v 2.5054 4.8294 -1.8643
v -3.6904 -0.2198 -1.8642
v -2.1754 -5.5501 -1.8641
v -3.8413 -0.1204 -1.864
v -2.4008 2.8517 -1.8639
v 3.129 -5.172 -1.8639
v -2.2233 -5.5194 -1.8637
v -2.2771 -5.2747 -1.8636
v 3.3825 -5.4719 -1.8635
v -3.8017 0.1385 -1.8634
v -3.6226 0.1835 -1.8629
v -1.6365 -4.7344 -1.8623
v 3.6817 -5.1017 -1.862
v -3.3034 -0.3911 -1.8618
v 4.0404 2.7116 -1.8618
v 3.9525 2.8306 -1.8617
v -2.2009 -5.5347 -1.8613
v -1.8237 -5.3285 -1.8613
v -3.5799 -0.2768 -1.861
v 3.5788 -5.5655 -1.86
v 4.9009 -0.2342 -1.86
v 3.6845 -4.7215 -1.8599
v 3.664 -4.9244 -1.8598
v 3.4173 2.2716 -1.8597
v 3.7039 -5.485 -1.8591
v -1.6208 -4.9874 -1.8589
v 3.2802 -4.512 -1.8589
v -1.9716 -5.4656 -1.8584
v 3.419 2.6042 -1.8575
v 3.9962 2.5064 -1.8574
v -2.2429 -4.8635 -1.8573
v 3.9719 2.2901 -1.857
v 3.6762 -5.5036 -1.8569
v 4.0087 2.5858 -1.8567
v 4.4645 0.1758 -1.8567
v 3.7742 2.8293 -1.8564
v 3.9719 2.8085 -1.8563
v -2.4206 2.8306 -1.8562
v -2.5086 2.7116 -1.8561
v -2.2626 -4.7445 -1.856
v 4.0252 2.7368 -1.856
v -2.2303 -5.0056 -1.8556
v 5.0015 -0.143 -1.8556
v -1.8855 2.2716 -1.8552
v 3.9922 2.429 -1.8549
v -3.4874 0.1979 -1.8548
v -2.2347 -5.1185 -1.8548
v -3.1123 0.1508 -1.854
v 4.9587 0.1144 -1.854
v 4.8236 0.1638 -1.8538
v 4.6865 -0.3779 -1.8535
v 4.0085 2.7614 -1.8534
v -3.8407 -0.0925 -1.8533
v 3.9907 2.7855 -1.8533
v -1.8872 2.6042 -1.8531
v 3.068 -4.7344 -1.8531
v -1.8247 -4.5171 -1.853
v -3.8098 0.112 -1.8523
v 3.6068 -5.5501 -1.8521
v -2.4644 2.5064 -1.8518
v -2.44 2.2901 -1.8515
v 3.6078 2.7764 -1.8514
v 3.6548 -5.5194 -1.8514
v -2.2424 2.8293 -1.8512
v 3.2551 -5.3285 -1.8512
v -2.4769 2.5858 -1.8511
v 3.7085 -5.2747 -1.851
v -2.4401 2.8085 -1.8507
v -2.4933 2.7368 -1.8503
v -3.3495 0.2091 -1.8498
v 3.0523 -4.9874 -1.8498
v -2.2566 -5.2927 -1.8493
v -2.4604 2.429 -1.8492
v -1.1196 5.338 -1.8492
v 3.6324 -5.5347 -1.8492
v -3.4919 -0.3245 -1.849
v -1.7161 -5.1795 -1.849
v 4.8272 -0.2892 -1.8487
v -2.2294 -4.9415 -1.8479
v -2.4766 2.7614 -1.8477
v -2.4589 2.7855 -1.8477
v -3.3307 -0.3895 -1.8476
v 3.4031 -5.4656 -1.8475
v 4.6994 0.1931 -1.8474
v -2.0759 2.7764 -1.8466
v -3.6942 -0.1958 -1.8465
v 0.4909 -7.4135 -1.8459
v 0.5116 -7.3745 -1.8456
v -3.6342 0.1623 -1.8453
v 0.5134 -7.4282 -1.8452
v 0.5323 -7.3354 -1.8452
v 0.5333 -7.3889 -1.8452
v 5.0016 -0.1151 -1.8451
v 0.554 -7.3499 -1.8449
v 3.6743 -4.8635 -1.8449
v -3.8167 0.0834 -1.8447
v -3.8394 -0.0633 -1.8446
v 0.5756 -7.3643 -1.8446
v 0.5359 -7.443 -1.8445
v 0.5558 -7.4037 -1.8445
v 3.4053 2.2932 -1.8445
v 0.479 -7.3769 -1.8439
v 0.4997 -7.3379 -1.8436
v 4.9075 -0.2101 -1.8436
v 3.694 -4.7445 -1.8435
v 3.6617 -5.0056 -1.8433
v 3.9975 2.6098 -1.8433
v 4.9681 0.0883 -1.8433
v -0.9172 4.7991 -1.843
v 3.7986 2.8166 -1.8429
v 3.2561 -4.5171 -1.8428
v 0.4591 -7.4156 -1.8425
v 3.6661 -5.1185 -1.8425
v 0.4729 -7.4505 -1.8422
v 0.4671 -7.3403 -1.842
v 4.4907 0.1844 -1.842
v 0.5978 -7.3762 -1.8417
v 0.5537 -7.2971 -1.8416
v 0.5779 -7.4155 -1.8416
v 0.4954 -7.4653 -1.8415
v 0.523 -7.2981 -1.8414
v 3.9826 2.3131 -1.8413
v -3.5896 -0.2565 -1.8412
v 0.5754 -7.3116 -1.8412
v 0.5587 -7.4554 -1.841
v -1.631 -4.7523 -1.8409
v 0.6014 -7.3315 -1.8409
v 0.4472 -7.379 -1.8406
v -0.6821 5.1889 -1.8405
v 0.5173 -7.4794 -1.8403
v 3.9894 2.5296 -1.8403
v -2.1857 -4.4941 -1.8402
v -2.1611 -4.4767 -1.8402
v -1.9983 -5.4555 -1.8402
v -1.8734 2.2932 -1.84
v -3.8227 0.054 -1.8398
v 0.4904 -7.3005 -1.8398
v 3.1475 -5.1795 -1.8394
v 4.7113 -0.3678 -1.8393
v 0.4274 -7.4177 -1.8392
v -3.1361 0.1645 -1.8391
v 3.4358 2.6222 -1.8391
v 0.4411 -7.4526 -1.8388
v 0.6199 -7.388 -1.8388
v -2.2692 -4.7676 -1.8385
v -1.8462 -5.3262 -1.8385
v 0.4549 -7.4875 -1.8384
v -3.8372 -0.033 -1.8382
v -2.1355 -4.4611 -1.8382
v 0.6007 -7.4279 -1.8381
v 0.6235 -7.3433 -1.8381
v -2.209 -4.513 -1.838
v 4.839 0.1434 -1.838
v 0.5751 -7.2588 -1.8379
v -2.4656 2.6098 -1.8377
v -2.2667 2.8166 -1.8377
v 0.5444 -7.2598 -1.8377
v 0.6012 -7.2787 -1.8376
v 0.5137 -7.2608 -1.8375
v 0.5814 -7.4678 -1.8375
v 0.4768 -7.5017 -1.8373
v 0.6272 -7.2986 -1.8373
v -0.7171 5.2562 -1.837
v 0.5401 -7.4918 -1.8368
v 3.6879 -5.2927 -1.8368
v 5.0005 -0.0861 -1.8368
v 0.4342 -7.3401 -1.8367
v 0.4514 -7.3108 -1.8367
v 3.9913 2.4525 -1.8367
v -3.8285 0.0252 -1.8365
v 0.4987 -7.5158 -1.8362
v -0.6652 5.1167 -1.8358
v -2.4507 2.3131 -1.8357
v 4.9763 0.0604 -1.8357
v -3.8336 -0.0034 -1.8356
v 3.6608 -4.9415 -1.8356
v -1.8023 -4.5243 -1.8355
v 0.4144 -7.3788 -1.8353
v -3.5043 0.1821 -1.8352
v -1.634 -5.0031 -1.8348
v -2.4576 2.5296 -1.8347
v -2.2427 -4.8831 -1.8347
v -1.9039 2.6222 -1.8346
v 0.4748 -7.2711 -1.8345
v 3.6348 2.7768 -1.8343
v -2.109 -4.4474 -1.8341
v -2.2188 -5.0222 -1.834
v 0.4122 -7.4547 -1.834
v -2.2307 -4.5334 -1.8338
v 0.4259 -7.4896 -1.8336
v 3.7636 2.0612 -1.8333
v -3.3574 -0.3851 -1.8332
v 0.5702 -7.2243 -1.8331
v 0.6334 -7.4183 -1.8331
v 0.651 -7.3756 -1.833
v 0.5396 -7.2253 -1.8329
v 3.7339 2.0563 -1.8328
v 0.5621 -7.5048 -1.8327
v 0.6141 -7.4582 -1.8325
v -2.2405 -5.3091 -1.8324
v 0.3972 -7.4184 -1.8324
v 0.6546 -7.3309 -1.8323
v 0.6027 -7.227 -1.8322
v 4.8406 -0.2682 -1.8322
v 3.7928 2.0685 -1.8321
v 3.9841 2.6339 -1.8321
v 0.5207 -7.5288 -1.832
v 0.6288 -7.2469 -1.8319
v 0.6558 -7.2851 -1.8319
v 3.0623 -4.7523 -1.8318
v 3.8228 2.8019 -1.8316
v 0.4358 -7.2813 -1.8315
v 0.4014 -7.3399 -1.8314
v 0.4186 -7.3106 -1.8314
v -2.4594 2.4525 -1.831
v 4.9833 0.0314 -1.831
v -3.6968 -0.1701 -1.8309
v 0.4852 -7.2357 -1.8309
v 0.4402 -7.5205 -1.8307
v 3.7041 2.0538 -1.8307
v 4.9983 -0.0561 -1.8307
v -3.373 0.2025 -1.8306
v 4.7219 0.1811 -1.8306
v -3.5087 -0.308 -1.8302
v -3.6453 0.1393 -1.8296
v -2.2267 -5.1331 -1.8295
v 0.4621 -7.5346 -1.8295
v -2.1029 2.7768 -1.8294
v 3.8212 2.0781 -1.8293
v 4.9124 -0.1844 -1.8293
v 3.4296 -5.4555 -1.8291
v 0.397 -7.4916 -1.8287
v 0.5955 -7.4975 -1.8287
v 3.396 2.3157 -1.8287
v 0.3842 -7.3796 -1.8285
v 4.9894 0.0023 -1.8284
v 3.2776 -5.3262 -1.8283
v 3.5925 -4.4767 -1.8283
v 0.5654 -7.1898 -1.8282
v -2.2318 2.0612 -1.8281
v 3.6171 -4.4941 -1.8281
v -2.0819 -4.4358 -1.828
v 0.482 -7.5472 -1.828
v 4.9945 -0.0267 -1.828
v 0.4462 -7.246 -1.8279
v 0.5428 -7.5418 -1.8279
v 0.5168 -7.202 -1.8278
v -2.2021 2.0563 -1.8277
v 2.761 5.338 -1.8277
v -2.2506 -4.555 -1.8276
v 0.6468 -7.4486 -1.8275
v 0.5978 -7.1925 -1.8274
v 4.5176 0.1903 -1.8274
v -2.0226 -5.4454 -1.8273
v 0.6644 -7.4059 -1.8273
v 0.382 -7.4554 -1.8272
v 0.682 -7.3632 -1.8272
v -2.2609 2.0685 -1.8269
v 3.6742 2.0537 -1.8269
v 0.6832 -7.3174 -1.8268
v 0.6303 -7.1952 -1.8266
v -2.4522 2.6339 -1.8265
v 0.6573 -7.2334 -1.8265
v 0.6844 -7.2716 -1.8265
v 3.5669 -4.4611 -1.8264
v -2.2909 2.8019 -1.8263
v 3.7005 -4.7676 -1.826
v 3.6403 -4.513 -1.8259
v 0.4112 -7.5225 -1.8258
v -2.1722 2.0538 -1.8256
v 0.367 -7.4192 -1.8256
v 3.0653 -5.0031 -1.8256
v 3.2337 -4.5243 -1.8255
v 4.7347 -0.3551 -1.8253
v -1.7374 -5.1853 -1.8252
v 3.8484 2.0899 -1.825
v 3.9904 2.3368 -1.825
v -2.223 -4.9587 -1.8246
v 3.9801 2.5531 -1.8246
v 4.8532 0.1209 -1.8244
v -1.8641 2.3157 -1.8243
v 0.4567 -7.2107 -1.8242
v -2.2893 2.0781 -1.8241
v -3.1612 0.1758 -1.824
v 0.504 -7.5602 -1.8239
v 0.5762 -7.5345 -1.8239
v 0.6282 -7.4879 -1.8237
v 0.4062 -7.2665 -1.8233
v 0.389 -7.2958 -1.8232
v 0.5426 -7.1665 -1.8231
v -3.5976 -0.2342 -1.823
v 3.9689 2.6581 -1.823
v 0.4255 -7.5534 -1.8229
v 3.8465 2.7855 -1.8227
v 0.3693 -7.3381 -1.8224
v 0.3888 -7.5159 -1.8224
v 3.5403 -4.4474 -1.8224
v 3.674 -4.8831 -1.8223
v 0.5791 -7.1568 -1.8221
v -2.1424 2.0537 -1.822
v 3.65 -5.0222 -1.8217
v 3.6448 2.0561 -1.8216
v 3.662 -4.5334 -1.8215
v 2.5586 4.7991 -1.8214
v 0.6116 -7.1595 -1.8213
v 3.4548 2.6387 -1.8213
v -2.219 -5.3265 -1.8212
v 0.4882 -7.177 -1.8211
v 0.6692 -7.1945 -1.821
v 0.6963 -7.2327 -1.8209
v 0.3709 -7.4936 -1.8208
v 0.6829 -7.4239 -1.8204
v 0.7005 -7.3811 -1.8202
v 3.6718 -5.3091 -1.8201
v -1.8679 -5.3235 -1.82
v 0.6096 -7.5272 -1.82
v -2.0547 -4.4263 -1.8199
v 0.656 -7.1704 -1.8199
v -2.2733 -4.7904 -1.8197
v -0.762 5.313 -1.8197
v 0.4167 -7.2312 -1.8197
v 0.7118 -7.261 -1.8197
v -2.3166 2.0899 -1.8196
v -1.628 -4.7712 -1.8196
v 0.3521 -7.3778 -1.8195
v -2.4585 2.3368 -1.8194
v -2.2685 -4.5776 -1.8194
v 0.5228 -7.5726 -1.8194
v 0.3559 -7.4574 -1.8192
v -2.4482 2.5531 -1.819
v 3.8744 2.1039 -1.819
v 3.9874 2.4762 -1.819
v 0.4569 -7.5777 -1.8189
v 2.3236 5.1889 -1.8189
v 0.6378 -7.1524 -1.8188
v 0.6706 -7.4576 -1.8188
v -3.3832 -0.3779 -1.8187
v 3.6624 2.775 -1.8187
v -0.6624 5.0441 -1.8182
v 0.5198 -7.1433 -1.818
v 0.5539 -7.5672 -1.8178
v -3.6982 -0.143 -1.8177
v -3.5203 0.1638 -1.8176
v -2.437 2.6581 -1.8174
v -2.3147 2.7855 -1.8173
v 3.6579 -5.1331 -1.8172
v -2.0475 -5.4339 -1.8171
v -1.7817 -4.5336 -1.817
v 0.5564 -7.1336 -1.817
v 4.8519 -0.2452 -1.8169
v 4.9155 -0.1574 -1.8169
v -2.1129 2.0561 -1.8167
v -1.9229 2.6387 -1.8167
v 3.9519 2.6817 -1.8166
v -3.6554 0.1144 -1.8165
v 3.5132 -4.4358 -1.8165
v 3.8696 2.7671 -1.8165
v 0.7191 -7.3599 -1.8164
v 3.4539 -5.4454 -1.8161
v 0.5929 -7.1238 -1.816
v 0.3393 -7.4204 -1.8158
v 0.3872 -7.5459 -1.8158
v 0.7259 -7.3351 -1.8157
v 0.4466 -7.1748 -1.8156
v 2.3586 5.2562 -1.8155
v 3.1686 -5.1853 -1.8155
v 0.484 -7.591 -1.8154
v 0.7082 -7.1938 -1.8154
v 0.727 -7.2893 -1.8154
v 4.7435 0.1664 -1.8153
v 3.6818 -4.555 -1.8152
v 0.3767 -7.2516 -1.8151
v 0.652 -7.4969 -1.8151
v 3.616 2.061 -1.8148
v 0.3628 -7.5179 -1.8144
v 0.695 -7.1697 -1.8144
v 0.3569 -7.294 -1.8143
v 2.3066 5.1167 -1.8142
v 0.7237 -7.2221 -1.8141
v -2.1305 2.775 -1.8138
v 0.5873 -7.5599 -1.8138
v -2.3425 2.1039 -1.8137
v 0.6191 -7.1167 -1.8135
v -2.4555 2.4762 -1.8134
v 0.3372 -7.3363 -1.8134
v 0.4343 -7.5846 -1.8134
v 0.6818 -7.1457 -1.8133
v 0.719 -7.3991 -1.8133
v 4.545 0.1935 -1.8131
v 0.3449 -7.4956 -1.8129
v 0.7392 -7.2505 -1.8129
v 3.8919 2.7475 -1.8127
v 3.9333 2.7045 -1.8127
v 4.8664 0.0969 -1.8127
v -2.1963 -5.3438 -1.8126
v 0.4782 -7.1411 -1.8125
v 3.3895 2.3389 -1.8125
v -3.5238 -0.2892 -1.8124
v -3.396 0.1931 -1.8124
v -2.239 -4.9024 -1.8124
v -2.2065 -5.0383 -1.8123
v 3.6542 -4.9587 -1.8123
v 0.6635 -7.1276 -1.8122
v -2.0698 -5.4224 -1.8121
v 0.4143 -7.5798 -1.8121
v -1.6491 -5.0185 -1.812
v 0.4542 -7.5973 -1.8118
v 0.7067 -7.4328 -1.8117
v 3.8987 2.1199 -1.8116
v 4.7565 -0.3399 -1.8116
v 3.9132 2.7265 -1.8115
v -2.3377 2.7671 -1.8112
v 0.397 -7.5691 -1.8112
v 0.5542 -7.1054 -1.8112
v 0.6453 -7.1095 -1.8111
v -2.42 2.6817 -1.811
v 0.5028 -7.6034 -1.8109
v 0.6314 -7.5365 -1.8108
v 3.9682 2.5764 -1.8106
v 3.0593 -4.7712 -1.8105
v 0.4111 -7.1859 -1.8103
v 0.5908 -7.0957 -1.8102
v 0.6944 -7.4665 -1.8102
v -2.2114 -5.1494 -1.81
v -2.0841 2.061 -1.8099
v -2.0274 -4.419 -1.8099
v -1.176 5.3069 -1.8097
v 0.3244 -7.3789 -1.8097
v 0.5138 -7.1074 -1.8097
v 3.2991 -5.3235 -1.8096
v 0.7376 -7.3778 -1.8095
v 0.3282 -7.4586 -1.8094
v -2.2842 -4.601 -1.8093
v -2.1693 -5.3618 -1.8093
v 0.5339 -7.598 -1.8093
v -3.1872 0.1844 -1.809
v 0.7332 -7.1811 -1.809
v 3.6503 -5.3265 -1.809
v 4.2965 -0.2764 -1.8089
v 0.7545 -7.2787 -1.8086
v 4.314 -0.3001 -1.8086
v 3.4859 -4.4263 -1.8085
v 4.2814 -0.2512 -1.8085
v 3.9953 2.361 -1.8083
v -1.8576 2.3389 -1.8081
v 0.72 -7.157 -1.8079
v 0.3746 -7.5625 -1.8077
v 0.565 -7.5927 -1.8077
v 0.617 -7.0886 -1.8077
v 0.7487 -7.2094 -1.8077
v 0.473 -7.6097 -1.8074
v 4.3336 -0.3221 -1.8074
v -2.36 2.7475 -1.8073
v -2.4013 2.7045 -1.8072
v 0.3582 -7.5433 -1.8072
v 4.2689 -0.2249 -1.8072
v -3.6981 -0.1151 -1.8071
v 3.2129 -4.5336 -1.8071
v 3.7045 -4.7904 -1.8071
v 0.4365 -7.1388 -1.807
v 3.6997 -4.5776 -1.8069
v 4.9168 -0.1294 -1.8069
v 0.6993 -7.1208 -1.8068
v -3.604 -0.2101 -1.8066
v 3.5882 2.0682 -1.8064
v -2.3667 2.1199 -1.8062
v -2.3813 2.7265 -1.8061
v 0.3115 -7.4215 -1.806
v 0.6738 -7.5062 -1.8059
v 3.4787 -5.4339 -1.8058
v -3.6647 0.0883 -1.8057
v 0.3403 -7.521 -1.8057
v 0.3711 -7.2063 -1.8057
v 0.6811 -7.1028 -1.8057
v 0.7562 -7.3566 -1.8056
v 4.3553 -0.3424 -1.8055
v 3.6904 2.7708 -1.8052
v -2.4363 2.5764 -1.805
v 4.2589 -0.1976 -1.805
v 0.3498 -7.2374 -1.8049
v 0.7629 -7.3318 -1.8049
v -2.0979 -5.4076 -1.8048
v 0.6081 -7.5687 -1.8048
v 0.5886 -7.0675 -1.8044
v 0.7697 -7.3069 -1.8043
v -3.4078 -0.3678 -1.8042
v 0.33 -7.2797 -1.8041
v 3.4761 2.6537 -1.8041
v 0.4431 -7.6159 -1.8038
v -2.1479 -5.3772 -1.8035
v 0.7385 -7.4154 -1.8035
v 0.4802 -7.0984 -1.8034
v 4.8782 0.0712 -1.8034
v -1.7601 -5.1899 -1.8033
v -1.8913 -5.319 -1.8032
v 4.8612 -0.2205 -1.8031
v -2.1229 -5.3929 -1.8029
v 0.5482 -7.0695 -1.8028
v 3.0803 -5.0185 -1.8028
v 3.9211 2.1377 -1.8028
v -2.4634 2.361 -1.8027
v -2.2127 -4.9758 -1.8027
v 4.3788 -0.3605 -1.8027
v 0.3139 -7.3119 -1.8026
v -0.9799 4.7865 -1.8025
v 0.7581 -7.1684 -1.8025
v 3.9807 2.4998 -1.8021
v 4.2517 -0.1696 -1.8021
v 0.7262 -7.4491 -1.802
v -3.5354 0.1434 -1.8017
v 0.6532 -7.5459 -1.8017
v -2.0563 2.0682 -1.8016
v 0.401 -7.1499 -1.8016
v 0.7375 -7.1322 -1.8014
v 4.764 0.1493 -1.8014
v 0.5077 -7.0715 -1.8013
v 0.3138 -7.4817 -1.8007
v 3.501 -5.4224 -1.8006
v 0.7169 -7.096 -1.8004
v 3.6275 -5.3438 -1.8004
v -2.1585 2.7708 -1.8002
v 3.6376 -5.0383 -1.8001
v 3.6702 -4.9024 -1.8
v -2.2747 -4.8127 -1.7999
v 0.3026 -7.3589 -1.7999
v 0.5124 -7.6248 -1.7997
v 0.7571 -7.3941 -1.7997
v 0.7829 -7.2537 -1.7997
v -1.9442 2.6537 -1.7995
v 0.4857 -7.627 -1.7995
v 4.5726 0.1938 -1.7993
v 4.404 -0.3765 -1.7991
v 0.3522 -7.5656 -1.799
v 4.9165 -0.1005 -1.799
v -3.6969 -0.0861 -1.7989
v 0.6749 -7.0598 -1.7989
v 0.5858 -7.6015 -1.7986
v 3.4586 -4.419 -1.7986
v 0.3358 -7.5463 -1.7985
v 4.2473 -0.1412 -1.7985
v 0.3771 -7.5935 -1.7983
v 3.954 2.5994 -1.7983
v 4.7765 -0.3222 -1.7983
v 0.4046 -7.6123 -1.7982
v 0.5435 -7.6194 -1.7981
v 2.4035 5.313 -1.7981
v -3.6727 0.0604 -1.798
v -2.0004 -4.4141 -1.798
v 0.7879 -7.2252 -1.798
v -1.6284 -4.7906 -1.7979
v 0.4385 -7.0962 -1.7979
v -1.763 -4.5449 -1.7978
v 3.6425 -5.1494 -1.7978
v -2.2978 -4.6249 -1.7974
v 3.6004 -5.3618 -1.7974
v -2.3892 2.1377 -1.7973
v 0.2971 -7.4447 -1.7972
v 0.7097 -7.4929 -1.7967
v 2.3039 5.0441 -1.7967
v 3.5616 2.0776 -1.7967
v 3.7154 -4.601 -1.7967
v -2.4488 2.4998 -1.7966
v 0.6349 -7.0379 -1.7965
v 4.8886 0.0442 -1.7965
v 0.313 -7.5022 -1.7964
v 0.3655 -7.1611 -1.7963
v 0.2898 -7.4015 -1.7962
v -0.8202 5.3561 -1.7961
v 3.3858 2.3625 -1.7961
v 0.4558 -7.6332 -1.7959
v -3.537 -0.2682 -1.7958
v 0.6299 -7.5781 -1.7956
v 0.3442 -7.1921 -1.7955
v 0.777 -7.1415 -1.7954
v 0.7981 -7.2819 -1.7954
v -3.4184 0.1811 -1.7953
v 0.4741 -7.0625 -1.795
v -2.1915 -5.1665 -1.7948
v 4.4304 -0.39 -1.7948
v 0.3229 -7.2231 -1.7947
v 0.5567 -7.0306 -1.7946
v 0.7564 -7.1053 -1.7943
v -3.214 0.1903 -1.7942
v 4.2457 -0.1126 -1.794
v 0.4317 -7.632 -1.7939
v -0.6778 4.9749 -1.7938
v 0.758 -7.4317 -1.7937
v 3.7185 2.7645 -1.7936
v 4.9143 -0.0712 -1.7936
v 0.7107 -7.053 -1.7935
v 3.1912 -5.1899 -1.7935
v 3.529 -5.4076 -1.7933
v -3.6797 0.0314 -1.7932
v 0.3067 -7.2553 -1.7932
v 0.6066 -7.0169 -1.7932
v 0.5162 -7.0326 -1.793
v -3.6947 -0.0561 -1.7928
v -2.422 2.5994 -1.7928
v 0.7974 -7.1842 -1.7928
v 3.3224 -5.319 -1.7927
v 3.9414 2.1571 -1.7926
v 0.5789 -7.0154 -1.7924
v 0.6891 -7.5325 -1.7924
v 4.8974 0.0159 -1.7923
v -3.6087 -0.1844 -1.7922
v -2.0297 2.0776 -1.792
v 0.2906 -7.2876 -1.7917
v -1.8539 2.3625 -1.7916
v 0.7384 -7.0621 -1.7916
v 3.579 -5.3772 -1.7916
v -2.1927 -5.0541 -1.7914
v 3.9973 2.3856 -1.7914
v 3.554 -5.3929 -1.7912
v 4.8683 -0.1944 -1.7908
v 4.9104 -0.0418 -1.7906
v -3.6857 0.0023 -1.7905
v 3.6438 -4.9758 -1.7905
v -2.2323 -4.921 -1.7903
v 4.9047 -0.0128 -1.7903
v -3.6909 -0.0267 -1.7902
v -3.431 -0.3551 -1.79
v -1.667 -5.033 -1.7899
v 4.458 -0.401 -1.7898
v 0.6066 -7.6103 -1.7896
v 0.5612 -7.6283 -1.7895
v 4.7833 0.1298 -1.7892
v 0.2793 -7.3345 -1.7891
v 4.247 -0.084 -1.789
v 0.4405 -7.0535 -1.7888
v 3.0595 -4.7906 -1.7888
v -2.1866 2.7645 -1.7885
v 0.2827 -7.4678 -1.7885
v 0.7415 -7.4754 -1.7885
v 0.522 -7.6462 -1.7884
v 0.4953 -7.6484 -1.7883
v 0.7958 -7.1146 -1.7882
v 0.4686 -7.6506 -1.7881
v 2.8175 5.3069 -1.7881
v 3.9375 2.6219 -1.788
v -3.5496 0.1209 -1.7879
v 3.1941 -4.5449 -1.7879
v 3.4993 2.667 -1.7879
v 0.4017 -7.0838 -1.7878
v 0.6639 -7.5695 -1.7876
v 0.2754 -7.4247 -1.7875
v 0.8088 -7.3342 -1.7875
v 3.7058 -4.8127 -1.7873
v -2.4095 2.1571 -1.7871
v 0.8155 -7.3094 -1.7869
v 3.4315 -4.4141 -1.7869
v 0.7045 -7.01 -1.7867
v 0.8265 -7.257 -1.7866
v 0.2681 -7.3815 -1.7865
v -1.9182 -5.3118 -1.7863
v 0.8028 -7.3605 -1.7862
v 3.9712 2.5231 -1.7862
v 0.4444 -7.6494 -1.7861
v 4.6001 0.1912 -1.7861
v 0.4812 -7.0185 -1.786
v -2.4654 2.3856 -1.7858
v 0.8162 -7.1573 -1.7857
v 3.5365 2.0894 -1.7857
v 4.7946 -0.3023 -1.7856
v 0.7779 -7.0715 -1.7855
v 0.3037 -7.5332 -1.7852
v 0.5247 -6.9937 -1.7848
v 0.8316 -7.2285 -1.7848
v 0.7322 -7.0192 -1.7847
v 3.7288 -4.6249 -1.7847
v -1.974 -4.4115 -1.7844
v 0.6645 -6.9881 -1.7843
v 0.2819 -7.4883 -1.7842
v 4.4864 -0.4094 -1.7841
v 0.4203 -7.6482 -1.784
v 3.7465 2.7559 -1.784
v -2.3087 -4.6492 -1.7838
v -1.9673 2.667 -1.7833
v 0.725 -7.5192 -1.7832
v 4.2511 -0.0558 -1.7832
v 0.8366 -7.2 -1.7831
v -1.785 -5.1928 -1.7827
v 0.7599 -7.0283 -1.7827
v 3.6225 -5.1665 -1.7827
v 0.547 -6.9784 -1.7826
v -2.4055 2.6219 -1.7825
v 0.3662 -7.095 -1.7825
v 0.3169 -7.5691 -1.7824
v 0.6246 -6.9662 -1.782
v 0.6406 -7.6016 -1.7815
v 0.5969 -6.9647 -1.7812
v 3.9595 2.1781 -1.7812
v -2.0045 2.0894 -1.781
v 2.6213 4.7865 -1.7809
v -2.4392 2.5231 -1.7806
v 0.3453 -7.1111 -1.7806
v 3.098 -5.033 -1.7805
v -3.5482 -0.2452 -1.7804
v -2.2015 -4.992 -1.7804
v 0.5693 -6.9632 -1.7804
v 0.582 -7.6371 -1.7804
v 0.8037 -7.398 -1.7803
v 4.8732 -0.1671 -1.7802
v 0.2873 -7.2159 -1.7801
v 0.281 -7.5087 -1.78
v -3.4398 0.1664 -1.7799
v 0.5397 -7.6551 -1.7799
v -3.6118 -0.1574 -1.7798
v -2.1725 -5.1829 -1.7798
v 0.4476 -7.0095 -1.7797
v -3.2412 0.1935 -1.7796
v 0.8237 -7.0958 -1.7796
v 3.9189 2.6436 -1.7796
v 3.3851 2.3864 -1.7795
v -2.2732 -4.8343 -1.7793
v 3.6237 -5.0541 -1.7793
v -2.2145 2.7559 -1.7789
v 0.3891 -7.643 -1.7789
v 0.4037 -7.0412 -1.7787
v 0.7755 -7.4569 -1.7787
v 4.8011 0.1084 -1.7787
v 0.2711 -7.2482 -1.7786
v 0.3696 -7.6296 -1.7786
v 0.35 -7.6162 -1.7783
v 0.6998 -7.5561 -1.7783
v 0.3258 -7.1282 -1.7781
v 0.844 -7.2844 -1.778
v 3.6634 -4.9211 -1.778
v -2.9927 -0.2764 -1.7779
v -1.7464 -4.5581 -1.7779
v 0.7974 -7.423 -1.7778
v 4.5154 -0.415 -1.7778
v 0.4897 -6.9796 -1.7777
v -2.9776 -0.2512 -1.7776
v -3.0102 -0.3001 -1.7774
v 0.3045 -7.1592 -1.7773
v 0.6854 -6.9581 -1.7773
v 4.258 -0.0281 -1.7769
v 0.8058 -7.0526 -1.7768
v 0.8421 -7.1261 -1.7767
v 3.7742 2.7453 -1.7766
v -2.9651 -0.2249 -1.7764
v -1.6317 -4.8104 -1.7763
v -3.5626 0.0969 -1.7761
v -3.4527 -0.3399 -1.7761
v 0.4612 -7.6672 -1.7761
v -3.0298 -0.3221 -1.776
v -2.4275 2.1781 -1.7757
v 3.3493 -5.3118 -1.7756
v 0.3299 -7.5985 -1.7755
v 0.5137 -7.6663 -1.7755
v 0.487 -7.6685 -1.7753
v -1.8532 2.3864 -1.7751
v 0.6454 -6.9362 -1.775
v 2.4617 5.3561 -1.7746
v -2.9551 -0.1976 -1.7744
v 3.9963 2.4101 -1.7744
v -2.387 2.6436 -1.7742
v 0.8625 -7.1688 -1.7741
v -3.0515 -0.3424 -1.7738
v 4.6273 0.1857 -1.7737
v 3.5131 2.1032 -1.7736
v 3.8984 2.6642 -1.7736
v 0.2861 -7.1752 -1.7735
v 0.6746 -7.593 -1.7735
v 0.7111 -6.9457 -1.7735
v 3.405 -4.4115 -1.7735
v 4.8105 -0.2803 -1.7735
v 0.759 -7.5007 -1.7734
v -1.9446 -5.3038 -1.7732
v 3.216 -5.1928 -1.7727
v 3.5242 2.6784 -1.7727
v 0.808 -7.0191 -1.7726
v 0.751 -6.9605 -1.7722
v 2.3193 4.9749 -1.7722
v -2.1769 -5.0697 -1.7719
v -2.9479 -0.1696 -1.7715
v 3.8012 2.7325 -1.7715
v -2.2422 2.7453 -1.7714
v 0.5573 -7.664 -1.7713
v 3.959 2.5458 -1.7713
v 4.8759 -0.1388 -1.7713
v 3.7398 -4.6492 -1.7711
v 0.8516 -7.077 -1.7709
v 4.5446 -0.4178 -1.7709
v -3.075 -0.3605 -1.7708
v 0.4548 -6.9655 -1.7707
v 0.7788 -6.9696 -1.7703
v 0.3988 -7.6597 -1.7702
v 0.6307 -7.628 -1.7702
v 0.4106 -6.9947 -1.7701
v 0.4129 -7.6655 -1.7701
v 4.2676 -0.0013 -1.77
v 4.8174 0.085 -1.77
v -3.613 -0.1294 -1.7698
v 0.2466 -7.2875 -1.7698
[truncated: 5,996,024 more chars]
