# Supplementary material for: Mapping the adaptive landscape of Batesian mimicry using 3D-printed stimuli
Source: Nature. 2025 Jul 2;644(8077):706–13. doi: 10.1038/s41586-025-09216-3 (PMC12367557; doi:10.1038/s41586-025-09216-3)
Supplement: Supplementary file 2 — 3D examples. Five stimuli from the axis M. meridiana to V. vulgaris viewable in 3D (five .obj files each with an associated .mtl file, which provides colour data). Files can be viewed in a variety of 3D applications depending on your operating system, or using an online viewer such as https://3dviewer.net63. [file 41586_2025_9216_MOESM2_ESM.zip › 3D_examples/M75V25.mtl]

newmtl color_362f37
Kd 0.215686 0.184314 0.211765
newmtl color_363135
Kd 0.207843 0.192157 0.211765
newmtl color_373035
Kd 0.207843 0.188235 0.215686
newmtl color_373036
Kd 0.211765 0.188235 0.215686
newmtl color_373037
Kd 0.215686 0.188235 0.215686
newmtl color_373136
Kd 0.211765 0.192157 0.215686
newmtl color_373137
Kd 0.215686 0.192157 0.215686
newmtl color_382f37
Kd 0.215686 0.184314 0.219608
newmtl color_383036
Kd 0.211765 0.188235 0.219608
newmtl color_383037
Kd 0.215686 0.188235 0.219608
newmtl color_383135
Kd 0.207843 0.192157 0.219608
newmtl color_383136
Kd 0.211765 0.192157 0.219608
newmtl color_383137
Kd 0.215686 0.192157 0.219608
newmtl color_3b3c44
Kd 0.266667 0.235294 0.231373
newmtl color_3e4652
Kd 0.321569 0.27451 0.243137
newmtl color_3f4854
Kd 0.329412 0.282353 0.247059
newmtl color_404d5a
Kd 0.352941 0.301961 0.25098
newmtl color_414d57
Kd 0.341176 0.301961 0.254902
newmtl color_414e57
Kd 0.341176 0.305882 0.254902
newmtl color_424c56
Kd 0.337255 0.298039 0.258824
newmtl color_424d55
Kd 0.333333 0.301961 0.258824
newmtl color_424d56
Kd 0.337255 0.301961 0.258824
newmtl color_424d57
Kd 0.341176 0.301961 0.258824
newmtl color_424e56
Kd 0.337255 0.305882 0.258824
newmtl color_424e57
Kd 0.341176 0.305882 0.258824
newmtl color_434c57
Kd 0.341176 0.298039 0.262745
newmtl color_434d55
Kd 0.333333 0.301961 0.262745
newmtl color_434d56
Kd 0.337255 0.301961 0.262745
newmtl color_434d57
Kd 0.341176 0.301961 0.262745
newmtl color_434e55
Kd 0.333333 0.305882 0.262745
newmtl color_434e56
Kd 0.337255 0.305882 0.262745
newmtl color_434e57
Kd 0.341176 0.305882 0.262745
newmtl color_455a6a
Kd 0.415686 0.352941 0.270588
newmtl color_465f70
Kd 0.439216 0.372549 0.27451
newmtl color_476274
Kd 0.454902 0.384314 0.278431
newmtl color_486477
Kd 0.466667 0.392157 0.282353
newmtl color_49687b
Kd 0.482353 0.407843 0.286275
newmtl color_4a6b80
Kd 0.501961 0.419608 0.290196
newmtl color_4c7187
Kd 0.529412 0.443137 0.298039
newmtl color_4d768d
Kd 0.552941 0.462745 0.301961
newmtl color_4e484d
Kd 0.301961 0.282353 0.305882
newmtl color_4e494e
Kd 0.305882 0.286275 0.305882
newmtl color_4f4a4f
Kd 0.309804 0.290196 0.309804
newmtl color_507d96
Kd 0.588235 0.490196 0.313725
newmtl color_514c51
Kd 0.317647 0.298039 0.317647
newmtl color_524c51
Kd 0.317647 0.298039 0.321569
newmtl color_52839d
Kd 0.615686 0.513725 0.321569
newmtl color_534d53
Kd 0.32549 0.301961 0.32549
newmtl color_544f54
Kd 0.329412 0.309804 0.329412
newmtl color_548ba7
Kd 0.654902 0.545098 0.329412
newmtl color_565055
Kd 0.333333 0.313725 0.337255
newmtl color_5691ae
Kd 0.682353 0.568627 0.337255
newmtl color_575156
Kd 0.337255 0.317647 0.341176
newmtl color_575257
Kd 0.341176 0.321569 0.341176
newmtl color_5794b3
Kd 0.701961 0.580392 0.341176
newmtl color_585257
Kd 0.341176 0.321569 0.345098
newmtl color_585358
Kd 0.345098 0.32549 0.345098
newmtl color_5895b4
Kd 0.705882 0.584314 0.345098
newmtl color_595358
Kd 0.345098 0.32549 0.34902
newmtl color_595459
Kd 0.34902 0.329412 0.34902
newmtl color_5999b8
Kd 0.721569 0.6 0.34902
newmtl color_5a5459
Kd 0.34902 0.329412 0.352941
newmtl color_5a555a
Kd 0.352941 0.333333 0.352941
newmtl color_5a5a5a
Kd 0.352941 0.352941 0.352941
newmtl color_5e5e5e
Kd 0.368627 0.368627 0.368627
newmtl color_5facd0
Kd 0.815686 0.67451 0.372549
newmtl color_626262
Kd 0.384314 0.384314 0.384314
newmtl color_646064
Kd 0.392157 0.376471 0.392157
newmtl color_686468
Kd 0.407843 0.392157 0.407843
newmtl color_696569
Kd 0.411765 0.396078 0.411765
newmtl color_6a6a6a
Kd 0.415686 0.415686 0.415686
newmtl color_6e6a6e
Kd 0.431373 0.415686 0.431373
newmtl color_6f6f6f
Kd 0.435294 0.435294 0.435294
newmtl color_707070
Kd 0.439216 0.439216 0.439216
newmtl color_727272
Kd 0.447059 0.447059 0.447059
newmtl color_736f73
Kd 0.45098 0.435294 0.45098
newmtl color_757175
Kd 0.458824 0.443137 0.458824
newmtl color_767276
Kd 0.462745 0.447059 0.462745
newmtl color_777377
Kd 0.466667 0.45098 0.466667
newmtl color_777478
Kd 0.470588 0.454902 0.466667
newmtl color_787478
Kd 0.470588 0.454902 0.470588
newmtl color_787579
Kd 0.47451 0.458824 0.470588
newmtl color_797579
Kd 0.47451 0.458824 0.47451
newmtl color_79757a
Kd 0.478431 0.458824 0.47451
newmtl color_79767a
Kd 0.478431 0.462745 0.47451
newmtl color_7a767a
Kd 0.478431 0.462745 0.478431
newmtl color_7a777b
Kd 0.482353 0.466667 0.478431
newmtl color_7b777b
Kd 0.482353 0.466667 0.482353
newmtl color_7b787c
Kd 0.486275 0.470588 0.482353
newmtl color_7c787c
Kd 0.486275 0.470588 0.486275
newmtl color_7c797d
Kd 0.490196 0.47451 0.486275
newmtl color_7e7e7e
Kd 0.494118 0.494118 0.494118
newmtl color_7f7f7f
Kd 0.498039 0.498039 0.498039
newmtl color_808080
Kd 0.501961 0.501961 0.501961
newmtl color_868487
Kd 0.529412 0.517647 0.52549
newmtl color_89878a
Kd 0.541176 0.529412 0.537255
newmtl color_8a878a
Kd 0.541176 0.529412 0.541176
newmtl color_8a888b
Kd 0.545098 0.533333 0.541176
newmtl color_8b888c
Kd 0.54902 0.533333 0.545098
newmtl color_908d90
Kd 0.564706 0.552941 0.564706
newmtl color_918f92
Kd 0.572549 0.560784 0.568627
newmtl color_928f92
Kd 0.572549 0.560784 0.572549
newmtl color_939194
Kd 0.580392 0.568627 0.576471
newmtl color_949194
Kd 0.580392 0.568627 0.580392
newmtl color_949295
Kd 0.584314 0.572549 0.580392
newmtl color_959396
Kd 0.588235 0.576471 0.584314
newmtl color_969497
Kd 0.592157 0.580392 0.588235
newmtl color_979598
Kd 0.596078 0.584314 0.592157
newmtl color_989598
Kd 0.596078 0.584314 0.596078
newmtl color_99979a
Kd 0.603922 0.592157 0.6
newmtl color_9a979b
Kd 0.607843 0.592157 0.603922
newmtl color_9a989b
Kd 0.607843 0.596078 0.603922
newmtl color_9b999c
Kd 0.611765 0.6 0.607843
newmtl color_9c999d
Kd 0.615686 0.6 0.611765
newmtl color_9c9a9d
Kd 0.615686 0.603922 0.611765
newmtl color_9d9b9e
Kd 0.619608 0.607843 0.615686
newmtl color_9e9c9f
Kd 0.623529 0.611765 0.619608
newmtl color_9e9da0
Kd 0.627451 0.615686 0.619608
newmtl color_9f9da0
Kd 0.627451 0.615686 0.623529
