# Supplementary material for: Mapping the adaptive landscape of Batesian mimicry using 3D-printed stimuli
Source: Nature. 2025 Jul 2;644(8077):706–13. doi: 10.1038/s41586-025-09216-3 (PMC12367557; doi:10.1038/s41586-025-09216-3)
Supplement: Supplementary file 2 — 3D examples. Five stimuli from the axis M. meridiana to V. vulgaris viewable in 3D (five .obj files each with an associated .mtl file, which provides colour data). Files can be viewed in a variety of 3D applications depending on your operating system, or using an online viewer such as https://3dviewer.net63. [file 41586_2025_9216_MOESM2_ESM.zip › 3D_examples/M75V25.obj]

o M75V25
# vertex coordinates are measured in units, where 1 unit = 1.000000 mm
v -19.8017 -8.7453 -7.9429
v -21.7092 -6.837 -7.9425
v -21.7256 -6.8123 -7.9422
v -19.0635 -9.2649 -7.9422
v -18.1268 -9.808 -7.9421
v -19.8329 -8.7167 -7.9419
v -22.7712 -5.167 -7.9416
v -15.7279 -10.7346 -7.9416
v -18.2646 -9.7383 -7.9415
v -22.7139 -5.2893 -7.9414
v -8.6687 -10.1456 -7.9414
v -21.0976 -7.5519 -7.9413
v -3.3929 -5.2731 -7.9413
v -22.7019 -5.3122 -7.9412
v -9.6759 -10.5147 -7.9411
v -21.792 -6.7114 -7.941
v -18.3312 -9.7066 -7.941
v -22.7238 5.0903 -7.9409
v -17.5522 9.9088 -7.9409
v -7.8768 -9.758 -7.9409
v -20.4612 -8.1825 -7.9408
v -5.6089 -8.1398 -7.9408
v -22.6717 -5.3664 -7.9406
v -8.6307 -10.1246 -7.9406
v -19.7131 8.619 -7.9405
v -23.6799 2.6458 -7.9403
v -4.3752 6.6032 -7.9403
v -18.2128 9.5853 -7.9402
v -17.4556 -10.1361 -7.9402
v -12.1266 -11.0243 -7.9402
v -3.8546 5.8719 -7.9402
v -22.7038 5.1274 -7.9401
v -7.8375 -9.7366 -7.9401
v -7.7976 9.5278 -7.9401
v -22.317 5.7773 -7.94
v -18.9248 -9.3436 -7.9399
v -7.1012 9.1129 -7.9399
v -5.6431 -8.1693 -7.9399
v -2.6862 -3.6625 -7.9399
v -23.6858 2.6188 -7.9398
v -19.6659 -8.8326 -7.9398
v -7.8734 9.5668 -7.9398
v -4.3936 6.6267 -7.9398
v -21.1354 -7.5057 -7.9397
v -20.4439 8.0119 -7.9397
v -17.4008 9.9726 -7.9396
v -8.7239 9.9813 -7.9396
v -3.8705 5.8955 -7.9396
v -2.6743 -3.6208 -7.9396
v -23.9919 -0.9673 -7.9395
v -19.0198 9.1112 -7.9394
v -7.1768 -9.3419 -7.9394
v -3.8596 -6.0594 -7.9394
v -2.9857 4.2433 -7.9394
v -22.6793 5.1701 -7.9393
v -20.4992 -8.1445 -7.9393
v -7.7941 -9.7118 -7.9393
v -16.6251 10.2822 -7.9392
v -2.6759 3.4482 -7.9392
v -2.6535 -3.5471 -7.9392
v -22.1985 -6.1463 -7.9391
v -19.9137 -8.6423 -7.9391
v -22.3052 -5.9757 -7.939
v -22.2322 -6.0937 -7.939
v -16.5956 10.2907 -7.939
v -11.2471 -10.9081 -7.939
v -5.6767 -8.198 -7.939
v -2.6698 3.4264 -7.939
v -23.4725 3.3258 -7.9389
v -22.7193 -5.2686 -7.9389
v -7.0347 9.0684 -7.9389
v -23.1681 4.1297 -7.9388
v -23.1148 4.2801 -7.9388
v -23.1037 -4.4813 -7.9388
v -17.2773 10.0231 -7.9387
v -6.3891 -8.7908 -7.9387
v -3.3483 4.9956 -7.9387
v -23.8828 -1.8529 -7.9386
v -23.7095 2.4997 -7.9385
v -23.4825 3.2913 -7.9385
v -2.6555 3.375 -7.9385
v -21.0457 -7.6005 -7.9384
v -19.8585 8.5075 -7.9384
v -11.7286 10.7796 -7.9384
v -11.1638 10.7098 -7.9384
v -8.8743 -10.2175 -7.9384
v -23.4113 3.5153 -7.9383
v -16.5122 10.3141 -7.9383
v -2.3841 -2.5766 -7.9383
v -23.8827 1.6739 -7.9382
v -23.091 4.3361 -7.9382
v -3.4588 -5.3867 -7.9382
v -10.4271 -10.7381 -7.9381
v -23.081 4.3591 -7.938
v -23.0741 -4.5548 -7.938
v -17.5207 -10.108 -7.938
v -5.7404 8.0673 -7.938
v -3.4596 5.208 -7.938
v -5.5047 7.851 -7.9379
v -23.8987 1.5329 -7.9378
v -23.9009 1.513 -7.9377
v -23.5045 3.2155 -7.9377
v -19.1444 -9.2106 -7.9377
v -14.8218 -10.9167 -7.9377
v -7.9877 9.6246 -7.9377
v -3.8177 -5.9814 -7.9377
v -18.147 9.616 -7.9376
v -6.9371 9.0014 -7.9376
v -4.9753 -7.4956 -7.9376
v -23.687 -2.8 -7.9375
v -22.205 5.9464 -7.9375
v -18.0596 -9.841 -7.9375
v -5.6501 7.9854 -7.9375
v -3.4243 -5.3181 -7.9375
v -22.8075 -5.0933 -7.9374
v -17.1259 10.0818 -7.9374
v -12.291 -11.0282 -7.9374
v -10.3794 -10.727 -7.9374
v -21.7748 6.5498 -7.9373
v -9.5076 10.2831 -7.9373
v -9.4284 -10.4358 -7.9373
v -2.9465 -4.3183 -7.9373
v -22.8071 4.9114 -7.9372
v -9.6036 10.312 -7.9372
v -7.2471 9.1986 -7.9372
v -23.5747 -3.1632 -7.9371
v -23.5042 -3.3913 -7.9371
v -14.4258 10.7761 -7.9371
v -9.7629 -10.5404 -7.9371
v -8.0555 -9.8412 -7.9371
v -4.8657 7.1883 -7.9371
v -4.5012 6.7593 -7.9371
v -23.6946 -2.7603 -7.937
v -8.9162 -10.2347 -7.9369
v -7.7241 9.4863 -7.9369
v -23.399 -3.739 -7.9368
v -11.882 10.8023 -7.9368
v -6.296 -8.7169 -7.9368
v -3.0014 4.2696 -7.9368
v -2.3805 2.3714 -7.9368
v -23.4194 3.4817 -7.9367
v -17.0599 10.1072 -7.9367
v -3.3984 5.086 -7.9367
v -2.9889 -4.4156 -7.9367
v -21.0564 7.4006 -7.9366
v -19.056 9.0826 -7.9366
v -10.3166 -10.7114 -7.9366
v -7.8499 9.5517 -7.9366
v -5.1 7.4415 -7.9366
v -2.9554 4.1524 -7.9366
v -22.3897 -5.8312 -7.9365
v -21.6101 -6.9473 -7.9365
v -13.9743 -11.0227 -7.9365
v -3.7665 5.7175 -7.9365
v -16.3699 -10.5367 -7.9364
v -6.4242 8.6291 -7.9364
v -3.9616 6.0266 -7.9364
v -3.8898 -6.0973 -7.9364
v -2.1642 1.0938 -7.9364
v -23.1929 -4.2545 -7.9363
v -19.7896 8.5588 -7.9362
v -18.7737 -9.4374 -7.9362
v -17.2062 -10.2323 -7.9362
v -16.7046 -10.4325 -7.9362
v -11.4147 -10.9221 -7.9362
v -4.9937 7.328 -7.9362
v -21.6819 6.6705 -7.9361
v -8.8345 10.0129 -7.9361
v -3.4139 5.1141 -7.9361
v -3.2821 -5.0389 -7.9361
v -23.2004 4.0535 -7.936
v -18.8546 -9.3836 -7.936
v -3.4368 -5.3355 -7.936
v -3.0619 4.4134 -7.936
v -2.5632 -3.2313 -7.936
v -23.8959 -1.6686 -7.9359
v -23.4536 3.3672 -7.9359
v -22.093 6.1082 -7.9359
v -7.2232 9.1807 -7.9359
v -3.3452 -5.1502 -7.9359
v -23.7111 -2.669 -7.9358
v -15.3287 -10.8089 -7.9357
v -11.2295 10.7147 -7.9357
v -10.6803 10.6038 -7.9357
v -23.4677 -3.5042 -7.9356
v -22.3303 5.7412 -7.9356
v -8.5397 9.8981 -7.9356
v -4.244 -6.6012 -7.9356
v -18.8545 9.2053 -7.9355
v -9.8373 10.38 -7.9355
v -8.7234 -10.1551 -7.9355
v -8.1476 9.7018 -7.9355
v -3.0617 -4.5892 -7.9355
v -7.0163 -9.2333 -7.9354
v -2.5864 3.1293 -7.9354
v -11.0393 10.6767 -7.9353
v -22.7677 4.9804 -7.9352
v -16.8165 10.2041 -7.9352
v -16.4393 -10.5131 -7.9352
v -3.9685 -6.2161 -7.9352
v -3.264 4.8175 -7.9352
v -8.6871 9.9578 -7.9351
v -3.7553 -5.865 -7.9351
v -23.7751 -2.3605 -7.935
v -15.221 -10.8315 -7.935
v -7.9902 -9.8032 -7.935
v -4.2603 6.4263 -7.935
v -22.7276 -5.2364 -7.9349
v -19.9568 8.4177 -7.9349
v -8.0163 9.6334 -7.9349
v -23.987 0.8339 -7.9348
v -23.7968 2.0785 -7.9348
v -21.1551 7.2898 -7.9348
v -17.5127 9.92 -7.9347
v -14.736 -10.9215 -7.9347
v -9.045 10.1017 -7.9347
v -7.3444 -9.4318 -7.9347
v -2.8639 3.9197 -7.9347
v -2.2545 1.7539 -7.9347
v -23.3733 3.607 -7.9346
v -17.982 9.695 -7.9346
v -9.9152 10.4029 -7.9346
v -4.9141 -7.4206 -7.9346
v -2.8794 -4.1426 -7.9346
v -15.6468 10.5521 -7.9345
v -18.1963 -9.7626 -7.9344
v -9.512 -10.4576 -7.9344
v -4.3954 -6.8004 -7.9344
v -2.1681 -1.3015 -7.9344
v -22.7493 5.0128 -7.9343
v -16.2024 10.4023 -7.9343
v -3.3348 4.9508 -7.9343
v -2.463 -2.9047 -7.9343
v -17.6023 9.8818 -7.9342
v -6.346 8.5673 -7.9342
v -2.362 -2.4403 -7.9342
v -18.3799 9.4889 -7.9341
v -20.3017 -8.3065 -7.934
v -19.1899 8.9904 -7.934
v -14.2696 10.7968 -7.934
v -7.9565 -9.7835 -7.9339
v -3.0745 -4.6125 -7.9339
v -22.3184 -5.9359 -7.9338
v -23.4213 -3.6481 -7.9337
v -6.5964 -8.9355 -7.9337
v -5.9645 -8.4436 -7.9337
v -3.278 4.8387 -7.9337
v -2.5699 3.0572 -7.9337
v -23.9679 -1.1047 -7.9336
v -18.2855 9.5415 -7.9336
v -10.8923 -10.8306 -7.9336
v -7.6566 -9.6271 -7.9336
v -4.5218 -6.9607 -7.9336
v -22.6335 -5.41 -7.9335
v -6.861 -9.1252 -7.9335
v -4.3181 6.5099 -7.9335
v -2.2899 1.9329 -7.9335
v -22.5943 5.3071 -7.9334
v -15.4035 10.6047 -7.9334
v -11.2939 10.7186 -7.9334
v -9.4764 10.2658 -7.9334
v -22.8764 -4.9474 -7.9333
v -16.6408 -10.4476 -7.9333
v -15.8731 10.5032 -7.9333
v -23.4369 3.4037 -7.9332
v -15.8187 -10.696 -7.9332
v -8.6341 9.9326 -7.9332
v -7.6777 -9.6373 -7.9332
v -7.1712 9.1418 -7.9332
v -3.923 -6.1381 -7.9332
v -17.2849 -10.1941 -7.9331
v -19.102 9.0447 -7.933
v -9.5546 -10.4679 -7.933
v -6.4805 8.6637 -7.933
v -6.1821 8.4386 -7.933
v -2.2773 1.8722 -7.933
v -17.5432 -10.0881 -7.9329
v -2.409 2.4757 -7.9329
v -15.6007 -10.7449 -7.9328
v -3.8268 5.8006 -7.9328
v -3.0248 4.3087 -7.9328
v -2.7104 -3.6949 -7.9328
v -4.1671 6.3049 -7.9327
v -2.0957 -0.1101 -7.9327
v -22.5938 -5.4811 -7.9326
v -20.6702 -7.9695 -7.9326
v -18.8916 -9.3558 -7.9326
v -8.6652 9.9438 -7.9325
v -3.2577 -4.9691 -7.9325
v -2.2456 1.6545 -7.9325
v -19.9029 8.459 -7.9324
v -9.1474 -10.3206 -7.9324
v -8.2395 -9.9266 -7.9324
v -2.263 -2.0044 -7.9324
v -23.1268 4.2161 -7.9323
v -14.9697 10.7029 -7.9323
v -13.0324 10.8722 -7.9323
v -17.3092 -10.1823 -7.9322
v -8.9757 10.0683 -7.9322
v -16.6117 -10.4544 -7.9321
v -16.4508 10.3207 -7.9321
v -16.1061 -10.6124 -7.9321
v -11.4421 10.7344 -7.9321
v -5.5018 -8.0191 -7.9321
v -2.3644 2.2572 -7.9321
v -23.6153 -2.9913 -7.932
v -21.9022 6.3703 -7.932
v -21.5252 6.8593 -7.932
v -17.8833 -9.9233 -7.932
v -2.2084 1.361 -7.932
v -5.8505 8.1523 -7.9319
v -2.6447 -3.4697 -7.9319
v -23.5962 2.8983 -7.9318
v -23.1526 -4.3317 -7.9318
v -18.6974 9.297 -7.9318
v -16.0559 -10.623 -7.9318
v -9.9655 -10.5899 -7.9318
v -7.7473 -9.671 -7.9318
v -23.9942 0.5432 -7.9317
v -23.2694 -4.0494 -7.9317
v -22.3418 5.7098 -7.9317
v -3.0445 -4.5313 -7.9317
v -2.7846 3.704 -7.9317
v -18.4275 -9.6352 -7.9316
v -11.9572 -10.9895 -7.9316
v -3.0944 -4.649 -7.9316
v -11.5234 10.743 -7.9314
v -8.7622 -10.1619 -7.9314
v -23.7953 -2.2397 -7.9313
v -22.6016 -5.4611 -7.9313
v -19.5207 8.7487 -7.9313
v -15.7494 10.5266 -7.9313
v -22.6397 5.2121 -7.9312
v -2.8628 -4.076 -7.9312
v -6.911 8.9703 -7.9311
v -3.6705 -5.7322 -7.9311
v -2.4283 -2.7308 -7.9311
v -21.8962 -6.5502 -7.931
v -17.0027 -10.3073 -7.931
v -7.2572 -9.3744 -7.931
v -4.563 6.8182 -7.931
v -22.9064 4.6957 -7.9309
v -15.5712 -10.7473 -7.9308
v -21.5707 -6.9812 -7.9307
v -18.6139 -9.5205 -7.9307
v -17.6205 9.8671 -7.9307
v -14.119 -10.9951 -7.9307
v -5.4147 7.7507 -7.9307
v -23.2904 3.8114 -7.9306
v -20.9008 -7.736 -7.9306
v -9.3439 -10.3964 -7.9306
v -2.4661 2.7229 -7.9306
v -22.898 -4.8861 -7.9305
v -2.5088 2.8335 -7.9305
v -2.4773 2.7518 -7.9305
v -9.2545 10.1805 -7.9304
v -19.6008 -8.8666 -7.9303
v -3.3375 -5.1204 -7.9303
v -2.7092 3.5079 -7.9303
v -23.7168 -2.5893 -7.9302
v -10.2685 10.5048 -7.9301
v -23.9538 1.0034 -7.93
v -23.1309 4.1943 -7.93
v -15.0451 10.6808 -7.93
v -10.4573 10.5453 -7.9299
v -10.0872 -10.6308 -7.9299
v -2.9289 4.0543 -7.9299
v -2.7683 3.6675 -7.9299
v -2.5017 -3.0018 -7.9299
v -17.1997 10.0363 -7.9298
v -13.3308 10.8554 -7.9298
v -3.9944 6.0548 -7.9298
v -15.4977 -10.7608 -7.9297
v -8.9611 -10.2386 -7.9297
v -2.4491 2.6384 -7.9297
v -16.9327 -10.3276 -7.9296
v -16.7556 10.2182 -7.9296
v -22.6123 -5.4342 -7.9295
v -8.073 9.6509 -7.9295
v -3.3202 4.9024 -7.9295
v -2.2345 1.519 -7.9295
v -24.0043 -0.322 -7.9294
v -2.4567 -2.8339 -7.9294
v -18.0952 9.625 -7.9293
v -5.262 7.5975 -7.9293
v -2.1133 0.2441 -7.9293
v -21.8395 -6.6228 -7.9292
v -17.6642 -10.0296 -7.9292
v -14.9107 -10.8894 -7.9292
v -8.3494 9.7947 -7.9292
v -5.1915 -7.707 -7.9291
v -2.4376 2.5803 -7.9291
v -2.2599 -1.9602 -7.9291
v -3.1705 4.6146 -7.929
v -22.1008 -6.2586 -7.9289
v -17.8155 9.7709 -7.9289
v -23.8513 1.7778 -7.9288
v -15.9386 10.4762 -7.9288
v -13.3218 -11.0371 -7.9288
v -10.3236 10.5144 -7.9288
v -4.2422 6.3907 -7.9288
v -3.189 -4.8352 -7.9288
v -2.641 -3.437 -7.9288
v -23.5135 -3.3089 -7.9287
v -18.3843 -9.6519 -7.9287
v -14.8868 10.7098 -7.9287
v -2.1202 -0.5311 -7.9287
v -20.2077 8.2014 -7.9286
v -15.4158 -10.7758 -7.9286
v -9.6677 10.3142 -7.9286
v -7.4447 9.3001 -7.9286
v -11.1623 -10.8771 -7.9285
v -2.6484 3.2853 -7.9285
v -2.1549 0.9518 -7.9285
v -23.5376 -3.2278 -7.9284
v -8.8732 10.0187 -7.9284
v -4.54 6.7905 -7.9284
v -2.9491 4.096 -7.9284
v -2.2336 -1.7156 -7.9284
v -23.8441 -1.9846 -7.9283
v -22.9974 4.4958 -7.9283
v -22.8381 4.8149 -7.9283
v -22.4382 5.5506 -7.9283
v -23.7118 2.3962 -7.9282
v -23.2934 -3.9756 -7.9281
v -14.1484 10.8031 -7.9281
v -10.1974 10.4808 -7.9281
v -22.4888 -5.6462 -7.928
v -10.7227 -10.784 -7.9279
v -8.1554 -9.873 -7.9279
v -7.3701 9.2582 -7.9279
v -19.2582 8.9329 -7.9278
v -14.7487 10.7222 -7.9277
v -10.3699 10.5225 -7.9277
v -2.3093 -2.1604 -7.9277
v -21.9893 -6.4232 -7.9276
v -12.025 10.8086 -7.9276
v -9.7544 10.3385 -7.9276
v -2.2422 -1.7703 -7.9276
v -20.6851 7.7585 -7.9275
v -14.642 10.7371 -7.9275
v -22.9903 -4.6961 -7.9274
v -20.097 8.2964 -7.9274
v -17.9951 -9.8534 -7.9274
v -12.4894 10.8387 -7.9274
v -8.4716 -10.0304 -7.9274
v -23.903 1.3369 -7.9273
v -10.557 -10.7441 -7.9273
v -10.1314 10.4578 -7.9273
v -7.3712 -9.4413 -7.9273
v -16.3035 -10.5388 -7.9272
v -6.7181 8.8326 -7.9272
v -3.6668 5.5194 -7.9272
v -10.7546 10.6033 -7.9271
v -3.1639 4.5942 -7.9271
v -2.7755 -3.8413 -7.927
v -23.7378 -2.4719 -7.9269
v -22.4806 5.4805 -7.9269
v -2.9318 -4.2303 -7.9269
v -16.994 10.1143 -7.9268
v -16.3967 10.3266 -7.9268
v -9.3347 10.2033 -7.9268
v -23.9103 1.2751 -7.9267
v -4.0984 6.1946 -7.9267
v -23.6284 -2.9246 -7.9266
v -22.1212 -6.2258 -7.9266
v -19.1816 -9.1622 -7.9266
v -18.4338 9.4449 -7.9266
v -17.7064 -10.0023 -7.9266
v -6.5842 8.7277 -7.9266
v -2.159 -1.1559 -7.9266
v -21.9645 6.2623 -7.9265
v -18.7873 9.2276 -7.9265
v -5.363 7.6931 -7.9265
v -23.7966 2.0098 -7.9264
v -19.3713 -9.03 -7.9264
v -18.6485 9.3162 -7.9264
v -2.7322 -3.724 -7.9264
v -23.5161 3.1091 -7.9262
v -22.8208 -5.0233 -7.9262
v -8.5507 -10.0663 -7.9262
v -23.7209 -2.5319 -7.9261
v -22.5635 5.3365 -7.9261
v -10.9719 -10.8354 -7.9261
v -6.8246 -9.0854 -7.9261
v -7.4868 -9.5123 -7.926
v -3.7165 5.6084 -7.926
v -2.146 0.8466 -7.926
v -23.0324 4.4154 -7.9259
v -4.104 -6.3824 -7.9259
v -23.9244 1.1536 -7.9258
v -20.7171 -7.9124 -7.9258
v -20.1469 8.2502 -7.9258
v -22.9672 -4.7485 -7.9257
v -9.3195 -10.3785 -7.9257
v -24.0087 -0.0651 -7.9256
v -18.704 -9.4579 -7.9256
v -13.0314 -11.0429 -7.9256
v -3.5247 5.2835 -7.9256
v -23.2315 3.9268 -7.9255
v -12.1785 10.819 -7.9255
v -23.2062 4.0067 -7.9254
v -7.5706 9.3817 -7.9254
v -3.5873 -5.5739 -7.9254
v -17.8295 -9.938 -7.9253
v -6.8146 8.8948 -7.9253
v -4.6716 -7.1301 -7.9253
v -9.8658 -10.5494 -7.9252
v -16.6994 10.2308 -7.9251
v -13.9449 10.8197 -7.925
v -3.7341 -5.8102 -7.925
v -2.6296 3.2242 -7.925
v -6.8855 8.9397 -7.9249
v -4.7147 -7.1766 -7.9249
v -10.8789 10.6272 -7.9248
v -5.4107 -7.9164 -7.9247
v -2.3386 2.074 -7.9247
v -2.1479 -1.0027 -7.9247
v -17.7453 9.7964 -7.9246
v -17.0979 -10.2541 -7.9246
v -14.9674 -10.8708 -7.9246
v -4.1696 -6.4691 -7.9246
v -2.7635 3.6301 -7.9246
v -2.5556 -3.1359 -7.9246
v -8.2637 9.7395 -7.9245
v -23.0203 -4.6161 -7.9244
v -19.439 8.7949 -7.9244
v -16.2086 -10.5638 -7.9244
v -6.6634 -8.9645 -7.9244
v -3.5889 5.4002 -7.9244
v -21.919 -6.5112 -7.9243
v -18.5363 -9.5641 -7.9243
v -14.0691 10.8073 -7.9243
v -9.0604 -10.2761 -7.9243
v -22.4328 -5.7201 -7.9242
v -22.0186 6.1797 -7.9242
v -17.5815 -10.0541 -7.9242
v -7.6398 9.4153 -7.9242
v -13.9976 10.815 -7.9241
v -23.9069 -1.4257 -7.924
v -22.4977 -5.6182 -7.924
v -18.5187 9.3935 -7.924
v -11.7562 -10.9463 -7.924
v -23.6194 2.7623 -7.9239
v -10.9264 10.6364 -7.9239
v -3.2319 4.71 -7.9239
v -20.8425 -7.7814 -7.9238
v -7.6655 9.4277 -7.9238
v -20.7915 -7.8325 -7.9237
v -15.1089 -10.8354 -7.9237
v -23.2209 -4.1252 -7.9235
v -6.7313 -9.011 -7.9235
v -22.5365 -5.559 -7.9234
v -6.096 8.3496 -7.9234
v -21.5182 -7.0264 -7.9232
v -20.8666 7.5712 -7.9232
v -23.6013 2.8293 -7.923
v -21.9295 6.3068 -7.9229
v -9.1619 10.1262 -7.9229
v -3.539 5.3001 -7.9229
v -2.3563 -2.3189 -7.9229
v -15.2878 10.6097 -7.9226
v -4.0581 -6.3126 -7.9225
v -14.3919 -10.941 -7.9224
v -9.9959 10.4107 -7.9223
v -22.932 4.6118 -7.9222
v -8.3543 -9.9657 -7.9222
v -3.1232 4.494 -7.9222
v -17.8864 9.7185 -7.922
v -4.0329 6.0879 -7.922
v -3.2425 -4.9067 -7.9218
v -2.7608 3.6081 -7.9218
v -18.6047 9.3334 -7.9216
v -2.8395 3.7969 -7.9216
v -9.3795 10.2116 -7.9214
v -23.8183 1.8795 -7.9213
v -11.0618 -10.8435 -7.9213
v -2.538 2.888 -7.9213
v -10.2338 -10.6657 -7.9212
v -8.4817 9.845 -7.9212
v -23.3211 3.6833 -7.9211
v -10.0786 10.4282 -7.9211
v -3.6361 -5.6445 -7.9211
v -22.0397 -6.3359 -7.921
v -20.8335 7.601 -7.9208
v -20.0071 -8.5398 -7.9208
v -16.0924 10.4111 -7.9208
v -15.9826 -10.6292 -7.9204
v -6.0661 8.3186 -7.9202
v -4.6787 6.9389 -7.9202
v -3.1564 -4.7395 -7.9202
v -2.8526 -4.0095 -7.9202
v -20.8103 -7.8065 -7.9201
v -23.8007 -2.1223 -7.9199
v -23.3065 3.731 -7.9198
v -9.2865 -10.3536 -7.9198
v -15.9097 -10.6517 -7.9197
v -18.4836 9.4042 -7.9196
v -19.3797 8.8284 -7.9195
v -10.1759 -10.6395 -7.9195
v -3.6521 5.4797 -7.9194
v -3.1373 4.5124 -7.9192
v -23.3363 -3.844 -7.9191
v -4.6503 6.8991 -7.9191
v -7.4949 9.3192 -7.919
v -8.4473 9.8291 -7.9189
v -6.7888 -9.0461 -7.9188
v -23.2966 -3.9225 -7.9185
v -7.563 -9.5452 -7.9185
v -22.9151 -4.8147 -7.9182
v -20.7683 -7.8502 -7.9182
v -16.8759 -10.3351 -7.9182
v -3.1452 -4.704 -7.9181
v -22.5284 5.3701 -7.918
v -16.8107 -10.368 -7.918
v -17.7688 -9.9546 -7.9179
v -17.6868 9.814 -7.9179
v -21.431 -7.1229 -7.9177
v -20.0899 -8.4638 -7.9174
v -7.5828 -9.5532 -7.9172
v -22.5092 5.4084 -7.9171
v -18.2489 -10.0429 -7.9136
v -19.2019 -9.4901 -7.9131
v -23.006 -5.2892 -7.9129
v -22.0032 -6.8713 -7.9126
v -9.5945 -10.7667 -7.9126
v -19.9638 -8.9535 -7.9123
v -21.9344 -6.9741 -7.9122
v -18.3905 -9.9714 -7.9122
v -21.9174 -6.9992 -7.9121
v -19.0667 -9.5679 -7.9119
v -17.6607 10.1499 -7.9119
v -19.996 -8.9244 -7.9118
v -22.9468 -5.4145 -7.9113
v -21.291 -7.7316 -7.9113
v -19.8737 8.8293 -7.9113
v -19.8256 -9.0442 -7.9112
v -8.5241 -10.3666 -7.9112
v -3.1599 -5.3978 -7.9112
v -22.9345 -5.438 -7.9111
v -8.5633 -10.3874 -7.911
v -20.6396 -8.3777 -7.9109
v -18.4582 -9.9382 -7.9109
v -15.7917 -10.99 -7.9109
v -17.5617 -10.3786 -7.9108
v -7.6706 9.76 -7.9107
v -23.413 4.2313 -7.9106
v -22.9566 5.2149 -7.9106
v -18.337 9.8188 -7.9106
v -7.7523 -9.9908 -7.9106
v -5.4294 -8.3339 -7.9106
v -22.9032 -5.4935 -7.9105
v -20.0794 -8.849 -7.9105
v -4.1654 6.7646 -7.9105
v -7.7483 9.8003 -7.9104
v -22.5403 5.9185 -7.9103
v -11.6962 11.0427 -7.9103
v -21.3302 -7.6849 -7.9102
v -17.5054 10.2158 -7.9102
v -3.6328 6.0155 -7.9101
v -6.9577 9.3351 -7.91
v -4.1841 6.7889 -7.91
v -23.9352 2.7116 -7.9099
v -22.9373 5.2511 -7.9099
v -7.7117 -9.9692 -7.9099
v -7.0353 -9.5653 -7.9099
v -8.7736 -10.4626 -7.9098
v -5.4642 -8.3644 -7.9098
v -20.6219 8.2073 -7.9097
v -8.6198 10.2241 -7.9097
v -3.6374 -6.2033 -7.9097
v -20.6801 -8.3378 -7.9096
v -3.6489 6.0398 -7.9096
v -23.3466 -4.5866 -7.9095
v -22.5287 -6.1174 -7.9095
v -19.1634 9.3334 -7.9095
v -12.1042 -11.2867 -7.9095
v -2.743 4.3475 -7.9095
v -2.4365 -3.7484 -7.9095
v -2.424 -3.7056 -7.9095
v -2.4024 -3.6299 -7.9095
v -22.4635 -6.2235 -7.9094
v -22.419 -6.2925 -7.9094
v -23.9459 2.6637 -7.9093
v -23.7239 3.4079 -7.9093
v -24.255 -0.9882 -7.9092
v -22.9111 5.2968 -7.9092
v -14.4591 11.039 -7.9092
v -7.6672 -9.9436 -7.9092
v -6.8892 9.2897 -7.9092
v -6.228 -9.0012 -7.9092
v -3.1139 5.1179 -7.9092
v -22.953 -5.3935 -7.9091
v -17.3784 10.2674 -7.9091
v -5.4986 -8.394 -7.9091
v -2.4259 3.5334 -7.9091
v -2.1263 -2.636 -7.9091
v -23.7342 3.3725 -7.909
v -8.7277 10.2574 -7.909
v -3.5939 -6.1238 -7.909
v -2.4196 3.511 -7.909
v -11.2034 -11.1689 -7.9089
v -21.2381 -7.7817 -7.9088
v -23.3573 4.3853 -7.9087
v -16.7111 10.5317 -7.9087
v -24.1436 -1.8952 -7.9086
v -23.9665 2.5618 -7.9086
v -20.0226 8.7148 -7.9086
v -16.6808 10.5405 -7.9086
v -5.5638 8.2647 -7.9086
v -5.3222 8.0424 -7.9086
v -2.4048 3.4582 -7.9086
v -23.7569 3.2949 -7.9085
v -18.18 -10.0767 -7.9085
v -16.5951 10.565 -7.9085
v -23.6612 3.6024 -7.9084
v -23.0432 -5.2138 -7.9084
v -3.2282 5.3359 -7.9084
v -3.2273 -5.5146 -7.9084
v -23.3376 4.4321 -7.9083
v -11.118 10.9697 -7.9083
v -7.8656 9.8593 -7.9083
v -24.1624 1.551 -7.9082
v -24.1601 1.5714 -7.9082
v -18.2695 9.8505 -7.9082
v -17.224 10.3274 -7.9082
v -10.364 -10.9946 -7.9082
v -9.6838 -10.7931 -7.9082
v -7.1071 9.4234 -7.9082
v -6.7892 9.2206 -7.9082
v -4.7795 -7.6748 -7.9082
v -24.1433 1.7163 -7.9081
v -23.7571 -3.4705 -7.9081
v -23.3154 -4.6625 -7.9081
v -21.9725 6.729 -7.9081
v -17.6283 -10.3493 -7.9081
v -5.4708 8.181 -7.9081
v -23.8286 -3.2376 -7.908
v -23.3223 4.4664 -7.908
v -23.0428 5.0318 -7.908
v -19.2913 -9.4302 -7.908
v -8.8166 -10.4801 -7.908
v -7.9351 -10.0768 -7.908
v -2.7021 -4.42 -7.908
v -4.6677 7.3639 -7.9079
v -3.5291 -6.0051 -7.9079
v -3.191 -5.4446 -7.9079
v -22.426 6.0925 -7.9078
v -14.8643 -11.1774 -7.9078
v -9.3406 -10.6856 -7.9078
v -3.1093 -5.2728 -7.9078
v -2.1224 2.4303 -7.9078
v -24.1588 -1.7069 -7.9077
v -22.6156 -5.9696 -7.9077
v -18.9948 -9.6092 -7.9077
v -11.8529 11.0653 -7.9077
v -4.2949 6.9248 -7.9077
v -17.1567 10.3535 -7.9076
v -9.5206 10.5631 -7.9076
v -9.4219 10.5337 -7.9076
v -4.9076 7.6242 -7.9076
v -3.5417 5.8575 -7.9076
v -2.745 -4.5201 -7.9076
v -2.7109 4.2545 -7.9076
v -23.438 -4.3547 -7.9075
v -16.4494 -10.7892 -7.9075
v -10.3149 -10.9832 -7.9075
v -6.1325 -8.9258 -7.9075
v -18.9116 -9.6636 -7.9074
v -17.306 -10.4777 -7.9074
v -11.3748 -11.1846 -7.9074
v -6.2638 8.8405 -7.9074
v -2.3094 -3.3073 -7.9074
v -23.943 -2.8653 -7.9073
v -10.9902 10.9372 -7.9073
v -7.5953 9.7171 -7.9073
v -7.2058 -9.6587 -7.9073
v -4.0464 6.5844 -7.9073
v -1.9013 1.1232 -7.9073
v -21.8162 -7.1131 -7.9072
v -4.7982 7.508 -7.9072
v -3.1645 5.211 -7.9072
v -3.0457 -5.1581 -7.9072
v -21.2495 7.5819 -7.9071
v -7.0823 9.4055 -7.9071
v -2.7583 4.3748 -7.9071
v -23.6702 3.5682 -7.907
v -23.648 -3.8271 -7.907
v -23.4457 4.153 -7.907
v -19.2011 9.3048 -7.907
v -15.3836 -11.0679 -7.907
v -12.2726 -11.2914 -7.907
v -7.724 9.7853 -7.907
v -3.7425 6.1744 -7.907
v -3.6678 -6.2427 -7.907
v -23.9511 -2.8247 -7.9069
v -21.8915 6.8348 -7.9069
v -15.8533 -10.9661 -7.9069
v -22.3109 6.2583 -7.9068
v -20.124 8.6237 -7.9068
v -10.6234 10.8623 -7.9068
v -8.0291 9.9387 -7.9068
v -18.9943 9.4304 -7.9067
v -9.7597 10.6332 -7.9067
v -4.0308 -6.7581 -7.9067
v -2.3332 3.2069 -7.9067
v -23.7055 3.4507 -7.9066
v -22.555 5.8821 -7.9066
v -10.2506 -10.967 -7.9066
v -3.2035 -5.4626 -7.9066
v -3.1802 5.24 -7.9066
v -3.0271 4.9359 -7.9066
v -16.7927 -10.6816 -7.9065
v -13.9963 -11.286 -7.9065
v -2.8211 4.5222 -7.9065
v -24.0343 -2.4153 -7.9064
v -23.7199 -3.5865 -7.9064
v -16.5207 -10.7654 -7.9063
v -15.2736 -11.091 -7.9063
v -23.0032 5.1028 -7.9062
v -19.9525 8.768 -7.9062
v -8.6187 -10.3989 -7.9062
v -2.8204 -4.698 -7.9062
v -23.9684 -2.7311 -7.9061
v -15.7096 10.8105 -7.9061
v -8.948 10.3482 -7.9061
v -6.874 -9.4575 -7.9061
v -2.6173 4.0166 -7.9061
v -11.1905 10.9766 -7.906
v -9.8391 10.6566 -7.906
v -8.4305 10.1387 -7.906
v -7.8946 9.8691 -7.906
v -7.8679 -10.0387 -7.906
v -3.7493 -6.3643 -7.906
v -2.6332 -4.2404 -7.906
v -24.0562 2.1313 -7.9059
v -20.4774 -8.5057 -7.9059
v -16.9078 10.4522 -7.9059
v -22.9625 -5.3609 -7.9058
v -18.1007 9.9317 -7.9058
v -2.1025 -2.497 -7.9058
v -16.2784 10.656 -7.9057
v -8.5814 10.2013 -7.9057
v -21.3512 7.4688 -7.9056
v -18.3209 -9.9979 -7.9056
v -4.7165 -7.5982 -7.9056
v -3.0988 5.0726 -7.9056
v -1.905 -1.3313 -7.9056
v -4.1716 -6.9448 -7.9055
v -2.3107 3.1138 -7.9055
v -23.6225 3.6968 -7.9054
v -22.9846 5.1362 -7.9054
v -14.7766 -11.1834 -7.9054
v -22.5436 -6.0774 -7.9053
v -17.6206 10.1624 -7.9053
v -14.2994 11.06 -7.9053
v -9.426 -10.7093 -7.9053
v -9.4004 10.5226 -7.9053
v -6.1831 8.7776 -7.9053
v -3.0409 4.9578 -7.9053
v -15.4601 10.8642 -7.9052
v -6.4402 -9.1499 -7.9052
v -1.9928 1.7986 -7.9052
v -10.8396 -11.0902 -7.905
v -7.8331 -10.0189 -7.905
v -3.0195 -5.0876 -7.905
v -24.2505 0.8563 -7.9049
v -23.6677 -3.7537 -7.9049
v -19.3385 9.2096 -7.9049
v -23.1141 -5.0647 -7.9048
v -18.5088 9.7203 -7.9048
v -17.7123 10.1225 -7.9048
v -6.7106 -9.3436 -7.9048
v -2.8334 -4.7221 -7.9048
v -2.2075 -2.9729 -7.9048
v -17.3871 -10.4395 -7.9047
v -9.89 -10.8454 -7.9047
v -22.8656 -5.5392 -7.9046
v -7.5258 -9.8571 -7.9046
v -7.0284 9.3664 -7.9046
v -6.321 8.8766 -7.9046
v -5.7934 -8.6453 -7.9046
v -2.0296 1.9824 -7.9046
v -24.2321 -1.1293 -7.9045
v -4.3155 -7.1272 -7.9045
v -22.8244 5.4379 -7.9044
v -19.0331 -9.5814 -7.9044
v -4.1058 6.6697 -7.9044
v -23.6728 -3.7342 -7.9043
v -16.1293 -10.8785 -7.9043
v -11.2513 10.9813 -7.9043
v -3.9519 6.4599 -7.9043
v -23.6892 3.4884 -7.9042
v -16.7319 -10.6975 -7.9042
v -7.5473 -9.8679 -7.9042
v -3.7014 -6.285 -7.9042
v -9.4697 -10.7202 -7.9041
v -9.0523 -10.5685 -7.9041
v -8.1227 -10.1648 -7.9041
v -3.6024 5.9436 -7.9041
v -2.1506 2.5376 -7.9041
v -2.0165 1.92 -7.9041
v -20.8548 -8.1598 -7.904
v -19.2487 9.2664 -7.904
v -15.662 -11.0035 -7.904
v -8.5268 10.1758 -7.904
v -6.0154 8.6447 -7.904
v -22.8246 -5.6121 -7.9039
v -15.9414 10.7586 -7.9039
v -8.8768 10.3149 -7.9039
v -2.615 -4.1731 -7.9039
v -2.5355 3.7964 -7.9039
v -2.1047 2.314 -7.9039
v -23.8717 -3.0621 -7.9038
v -17.652 -10.3301 -7.9038
v -17.4121 -10.4277 -7.9038
v -20.0692 8.6663 -7.9037
v -18.7492 -9.7501 -7.9037
v -18.4121 9.7746 -7.9037
v -18.0002 -10.1615 -7.9037
v -11.4032 10.998 -7.9037
v -23.3715 4.3205 -7.9036
v -16.5328 10.5737 -7.9036
v -16.1803 -10.867 -7.9036
v -2.781 4.4155 -7.9036
v -2.4596 -3.7823 -7.9036
v -2.3911 -3.5513 -7.9036
v -1.9826 1.6967 -7.9036
v -1.9447 1.3963 -7.9036
v -23.3981 -4.4344 -7.9035
v -18.8339 9.5244 -7.9035
v -5.3184 -8.2114 -7.9035
v -23.5168 -4.1455 -7.9034
v -22.5678 5.8506 -7.9034
v -22.1165 6.5264 -7.9034
v -22.1112 -6.7071 -7.9034
v -21.7393 7.0171 -7.9034
v -11.4865 11.0072 -7.9034
v -8.5585 10.1877 -7.9034
v -23.1372 -5.0029 -7.9033
v -19.6406 -8.5386 -7.9033
v -5.6756 8.3524 -7.9033
v -2.2521 2.905 -7.9033
v -1.8305 -0.1106 -7.9033
v -24.0557 -2.2922 -7.9032
v -18.5584 -9.8668 -7.9032
v -23.851 2.9712 -7.9031
v -20.7816 8.0424 -7.9031
v -16.698 -10.7062 -7.9031
v -2.0026 -2.0508 -7.9031
v -4.357 6.9862 -7.903
v -19.6772 8.9632 -7.9029
v -17.0986 -10.5549 -7.9029
v -15.0161 10.9633 -7.9029
v -11.9303 -11.2535 -7.9029
v -8.6579 -10.4072 -7.9029
v -7.6183 -9.9034 -7.9029
v -7.1164 -9.6007 -7.9029
v -22.8331 -5.5919 -7.9028
v -21.5026 -6.6758 -7.9028
v -6.7614 9.1901 -7.9028
v -3.443 -5.8688 -7.9028
v -2.8535 -4.7597 -7.9028
v -2.8011 -4.6393 -7.9028
v -17.0275 -10.5767 -7.9027
v -13.0317 11.1369 -7.9027
v -23.1452 4.8119 -7.9026
v -15.8149 10.785 -7.9025
v -22.8723 5.341 -7.9024
v -15.6318 -11.0066 -7.9024
v -5.2291 7.9407 -7.9024
v -23.5383 3.9063 -7.9023
v -21.7769 -7.1488 -7.9023
v -21.0906 -7.9216 -7.9023
v -15.6643 -10.4808 -7.9023
v -3.1004 -5.2426 -7.9023
v -24.2588 0.5602 -7.9022
v -19.7597 -9.0806 -7.9022
v -14.9339 -11.1579 -7.9022
v -8.8616 -10.4861 -7.9021
v -7.3077 9.5292 -7.9021
v -14.1448 -11.2594 -7.902
v -9.2534 -10.6461 -7.902
v -2.682 4.1549 -7.902
v -21.5185 -6.6516 -7.9019
v -9.1618 10.4291 -7.9019
v -2.2211 2.8211 -7.9019
v -23.9761 -2.6498 -7.9018
v -23.3764 4.2984 -7.9018
v -17.7314 10.1082 -7.9018
v -10.0145 -10.8864 -7.9018
v -2.1704 -2.7965 -7.9018
v -17.3002 10.2834 -7.9017
v -15.5566 -11.0207 -7.9017
v -8.7734 -9.9056 -7.9017
v -22.3208 -6.4092 -7.9016
v -7.952 9.8885 -7.9016
v -3.0825 5.0237 -7.9016
v -2.2101 2.7914 -7.9016
v -24.2184 1.0304 -7.9015
v -19.671 -8.5106 -7.9015
v -13.2056 11.1283 -7.9015
v -2.2455 -3.0728 -7.9015
v -1.9703 1.5577 -7.9015
v -18.2175 9.8621 -7.9014
v -3.7747 6.2044 -7.9014
v -22.8447 -5.5646 -7.9013
v -22.0538 -6.7816 -7.9013
v -15.0936 10.9417 -7.9013
v -10.3942 10.8042 -7.9013
v -2.5193 3.7591 -7.9013
v -23.2391 4.6079 -7.9012
v -20.9056 -7.3735 -7.9012
v -5.0728 7.7841 -7.9012
v -3.624 -5.1493 -7.9012
v -15.4729 -11.0366 -7.9011
v -10.2007 10.7612 -7.9011
v -8.2348 10.0343 -7.9011
v -4.027 6.5484 -7.9011
v -2.3864 -3.5181 -7.9011
v -23.7689 -3.3871 -7.901
v -22.4929 4.9667 -7.901
v -22.4829 -5.165 -7.901
v -5.0002 -7.8919 -7.901
v -2.9308 4.7292 -7.901
v -18.2049 -9.4771 -7.9009
v -16.8458 10.4682 -7.9009
v -8.0004 -9.5271 -7.9009
v -2.4582 3.5953 -7.9009
v -2.1914 2.7048 -7.9009
v -22.4711 -5.1872 -7.9008
v -18.5146 -9.885 -7.9008
v -17.7763 -10.2701 -7.9008
v -13.4301 -11.3003 -7.9008
v -12.1489 -10.7636 -7.9008
v -5.787 -7.9476 -7.9008
v -2.9497 -4.9507 -7.9008
v -2.1986 -2.9009 -7.9008
v -23.7935 -3.3043 -7.9007
v -23.4264 2.5803 -7.9007
v -23.0767 4.9342 -7.9007
v -17.9311 10.01 -7.9007
v -9.5856 10.5681 -7.9007
v -2.7021 4.1978 -7.9007
v -2.3943 3.3671 -7.9007
v -8.7715 10.2656 -7.9006
v -23.9722 2.4565 -7.9005
v -18.9133 -9.0492 -7.9005
v -8.3594 -10.2722 -7.9005
v -2.525 -3.933 -7.9005
v -2.1789 2.6453 -7.9005
v -22.6662 5.6879 -7.9004
v -22.4421 -5.2402 -7.9004
v -20.2841 -7.9889 -7.9004
v -8.0361 -10.1118 -7.9004
v -3.3232 -5.6578 -7.9004
v -22.7181 -5.7816 -7.9003
v -20.3811 8.4027 -7.9003
v -16.0088 10.7322 -7.9003
v -1.9697 -1.7548 -7.9003
v -1.8482 0.2622 -7.9003
v -24.1136 1.8221 -7.9002
v -23.542 -4.0703 -7.9002
v -24.1064 -2.0309 -7.9001
v -22.4731 5.0026 -7.9001
v -18.1322 -9.5114 -7.9001
v -10.2571 10.7723 -7.9001
v -9.6742 10.5933 -7.9001
v -7.2318 9.486 -7.9001
v -23.4325 2.5506 -7.9
v -18.1153 -10.0921 -7.9
v -7.9624 -9.506 -7.9
v -4.0747 5.7295 -7.9
v -2.9338 -3.5771 -7.9
v -24.168 1.3714 -7.8999
v -14.1754 11.0679 -7.8999
v -3.4356 5.6519 -7.8999
v -23.2317 -4.8086 -7.8998
v -16.3823 -10.7942 -7.8998
v -10.666 -11.0443 -7.8998
v -20.2677 8.4999 -7.8997
v -19.409 9.1519 -7.8997
v -18.0061 -9.5755 -7.8997
v -14.7894 10.9861 -7.8997
v -11.1158 -11.1393 -7.8997
v -10.6986 10.8644 -7.8997
v -10.1276 10.7372 -7.8997
v -2.0478 -2.211 -7.8997
v -22.2062 -6.5771 -7.8996
v -16.54 10.0346 -7.8996
v -14.9311 10.9719 -7.8996
v -14.6776 11.0016 -7.8996
v -10.4965 -11.0043 -7.8996
v -8.7364 -9.8848 -7.8996
v -5.8205 -7.9759 -7.8996
v -4.5833 6.4429 -7.8996
v -2.6841 -4.3311 -7.8996
v -1.9783 -1.8108 -7.8996
v -24.2717 -0.2528 -7.8995
v -23.7309 -0.9465 -7.8995
v -22.1818 6.4173 -7.8995
v -4.3335 6.9579 -7.8995
v -24.1755 1.3084 -7.8994
v -20.2675 7.818 -7.8994
v -17.8199 -10.2432 -7.8994
v -7.2436 8.8926 -7.8994
v -7.2328 -9.6692 -7.8994
v -2.9224 -3.5365 -7.8994
v -22.5388 -5.0461 -7.8993
v -22.0953 5.6374 -7.8993
v -16.4779 10.5813 -7.8993
v -10.3045 10.7816 -7.8993
v -10.0598 10.7142 -7.8993
v -9.2437 10.4537 -7.8993
v -6.5638 9.0494 -7.8993
v -6.4265 8.9433 -7.8993
v -2.9236 4.7085 -7.8993
v -1.8901 0.9776 -7.8993
v -22.4494 5.0443 -7.8992
v -17.4446 9.6703 -7.8992
v -17.0905 10.3635 -7.8992
v -8.8272 9.7404 -7.8992
v -4.0902 5.7523 -7.8992
v -22.7095 5.6162 -7.8991
v -18.9269 9.4555 -7.8991
v -17.3554 -9.8938 -7.8991
v -16.5113 10.0427 -7.8991
v -7.9201 -9.482 -7.8991
v -4.6013 6.4657 -7.8991
v -3.8859 -6.5359 -7.8991
v -2.9241 3.3637 -7.8991
v -23.0598 -5.1435 -7.899
v -19.5539 8.4107 -7.899
v -18.8766 8.8912 -7.899
v -18.0897 9.3537 -7.899
v -3.8806 6.3478 -7.899
v -23.7719 3.1871 -7.8989
v -18.7846 9.5453 -7.8989
v -7.9235 9.2979 -7.8989
v -3.2266 4.1399 -7.8989
v -24.0584 2.0616 -7.8988
v -20.942 -7.328 -7.8988
v -11.9995 11.0739 -7.8988
v -11.2905 -10.6493 -7.8988
v -5.1756 7.8823 -7.8988
v -2.9182 3.3425 -7.8988
v -22.342 -6.3757 -7.8987
v -19.3313 -9.3832 -7.8987
v -23.9817 -2.5912 -7.8986
v -21.583 -6.5532 -7.8986
v -19.525 -9.2478 -7.8986
v -18.8421 -9.6872 -7.8986
v -9.7564 -10.2653 -7.8986
v -7.3171 -9.1204 -7.8986
v -6.6723 -9.3045 -7.8986
v -4.08 -5.9165 -7.8986
v -1.9954 -1.9768 -7.8986
v -1.8647 -0.736 -7.8986
v -24.19 1.1846 -7.8985
v -23.8861 -2.9942 -7.8985
v -22.8744 4.1756 -7.8985
v -20.3209 -7.9516 -7.8985
v -18.5651 9.6767 -7.8985
v -17.297 9.7317 -7.8985
v -12.4161 11.1013 -7.8985
v -7.9974 9.3356 -7.8985
v -5.8534 -8.0036 -7.8985
v -23.9967 -2.5344 -7.8984
v -23.6239 -1.8109 -7.8984
v -7.351 -9.7415 -7.8984
v -2.9024 -3.4648 -7.8984
v -22.7946 5.4691 -7.8983
v -21.9799 -6.0012 -7.8983
v -11.2093 10.4518 -7.8983
v -9.7877 -10.8057 -7.8983
v -2.4803 -3.8128 -7.8983
v -23.4802 4.0248 -7.8982
v -23.2233 3.2445 -7.8982
v -10.9207 -11.097 -7.8982
v -8.4404 -10.3094 -7.8982
v -7.179 8.849 -7.8982
v -22.0215 -5.9355 -7.8981
v -23.6239 1.6318 -7.898
v -23.4546 2.438 -7.898
v -22.8512 4.2302 -7.898
v -22.0837 -5.8353 -7.898
v -17.946 -10.1781 -7.898
v -3.4887 5.747 -7.898
v -2.9042 3.2924 -7.898
v -23.2755 4.5257 -7.8979
v -20.3191 8.453 -7.8979
v -17.1768 9.781 -7.8979
v -9.2279 -10.6291 -7.8979
v -3.5059 -5.9497 -7.8979
v -3.2924 5.415 -7.8979
v -1.8938 -1.182 -7.8979
v -23.2077 -4.8621 -7.8978
v -22.8416 4.2526 -7.8978
v -22.4878 -5.1447 -7.8978
v -16.43 10.0653 -7.8978
v -10.4898 -10.4836 -7.8978
v -6.662 9.1137 -7.8978
v -23.1636 3.4287 -7.8977
v -22.8633 -4.3762 -7.8977
v -20.9036 -8.1023 -7.8977
v -19.6956 8.3021 -7.8977
v -7.4368 9.6117 -7.8977
v -3.6882 -5.2597 -7.8977
v -3.5808 4.8743 -7.8977
v -23.4329 -2.7352 -7.8976
v -23.233 3.2108 -7.8976
v -22.8348 -4.4479 -7.8976
v -17.4137 -9.8688 -7.8976
v -6.7341 9.1602 -7.8976
v -2.2984 -3.2108 -7.8976
v -2.0763 2.1274 -7.8976
v -17.8541 10.0398 -7.8975
v -17.1967 -10.5029 -7.8975
v -12.1569 11.086 -7.8975
v -10.8254 10.8892 -7.8975
v -6.5487 -8.5821 -7.8975
v -4.4679 -7.3009 -7.8975
v -3.9524 -6.6248 -7.8975
v -16.2856 -10.8202 -7.8974
v -14.7798 -10.6579 -7.8974
v -12.3095 -10.7668 -7.8974
v -6.507 -9.1816 -7.8974
v -5.2238 -8.1071 -7.8974
v -24.1733 -1.4587 -7.8973
v -22.6624 -5.8579 -7.8973
v -19.5081 -8.6232 -7.8973
v -10.4568 -10.4758 -7.8973
v -8.1464 9.9797 -7.8973
v -4.5116 -7.3488 -7.8973
v -1.88 0.8697 -7.8973
v -18.9985 -8.9928 -7.8972
v -11.724 -11.2125 -7.8972
v -3.689 5.0809 -7.8972
v -24.2753 -0.0643 -7.8971
v -20.9801 -8.0213 -7.8971
v -19.5946 9.0117 -7.8971
v -2.6396 -2.5177 -7.8971
v -18.7845 -9.1219 -7.897
v -13.0307 -11.3094 -7.897
v -6.5762 -9.2293 -7.897
v -22.7283 -5.7535 -7.8969
v -22.2376 6.3333 -7.8969
v -16.7886 10.4825 -7.8969
v -13.9666 11.0871 -7.8969
v -2.9915 4.8276 -7.8969
v -23.6416 1.4752 -7.8968
v -23.4401 -2.6966 -7.8968
v -23.2637 -4.727 -7.8968
v -19.7498 -8.4378 -7.8968
v -5.9153 7.8716 -7.8968
v -3.3587 5.5342 -7.8968
v -23.47 -4.2239 -7.8967
v -10.8739 10.8987 -7.8967
v -7.5072 9.647 -7.8967
v -5.6859 7.6613 -7.8967
v -2.5129 3.7211 -7.8967
v -23.4535 4.1057 -7.8966
v -21.0323 -7.9691 -7.8966
v -18.6702 -9.7949 -7.8966
v -8.1085 9.3918 -7.8966
v -1.8807 -1.0251 -7.8966
v -18.6522 9.6243 -7.8965
v -17.6924 -10.2974 -7.8965
v -15.1597 -11.0982 -7.8965
v -15.0144 -11.1335 -7.8965
v -9.5927 10.0345 -7.8965
v -7.084 8.7841 -7.8965
v -3.6553 -5.1926 -7.8965
v -22.1411 -6.6599 -7.8964
v -18.0256 9.3834 -7.8964
v -14.0942 11.0731 -7.8964
v -9.6859 10.0631 -7.8964
v -2.3752 3.3047 -7.8964
v -23.8775 2.8325 -7.8963
v -23.2543 3.1369 -7.8963
v -23.152 -3.6515 -7.8963
v -13.9523 -10.7613 -7.8963
v -10.3823 -10.4578 -7.8963
v -7.5333 9.6601 -7.8963
v -5.1694 -7.3179 -7.8963
v -2.0936 -2.3737 -7.8963
v -21.9588 5.8406 -7.8962
v -14.0207 11.0818 -7.8962
v -9.5156 -10.1883 -7.8962
v -7.852 9.2576 -7.8962
v -5.8279 7.7915 -7.8962
v -20.8321 -7.4417 -7.8961
v -8.9739 -9.9748 -7.8961
v -4.7055 6.595 -7.8961
v -22.9259 4.0293 -7.896
v -17.9404 -9.6072 -7.896
v -17.029 9.8381 -7.896
v -15.3427 10.8723 -7.896
v -3.1887 -4.2177 -7.896
v -22.5738 -4.9742 -7.8959
v -21.7246 -7.1964 -7.8959
v -14.4248 -11.2074 -7.8959
v -9.0661 10.3763 -7.8959
v -8.9629 -10.5245 -7.8959
v -5.9258 8.5552 -7.8959
v -23.323 -3.0895 -7.8958
v -22.5734 4.7922 -7.8958
v -21.057 7.7584 -7.8958
v -22.1464 6.463 -7.8957
v -11.7605 10.5191 -7.8957
v -8.1746 -9.6075 -7.8957
v -5.0622 7.0146 -7.8957
v -3.2424 4.1652 -7.8957
v -23.8586 2.9013 -7.8956
v -23.171 3.396 -7.8956
v -7.3857 8.9758 -7.8956
v -3.6299 4.962 -7.8956
v -3.3065 5.4324 -7.8956
v -22.7674 -5.6927 -7.8955
v -21.4058 -6.7828 -7.8955
v -20.8651 7.2209 -7.8955
v -18.912 8.8626 -7.8955
v -16.6171 -10.1855 -7.8955
v -7.9748 9.3204 -7.8955
v -6.458 -8.5097 -7.8955
v -4.1788 5.8798 -7.8955
v -4.0393 -5.8403 -7.8955
v -23.2537 -3.3128 -7.8954
v -19.6332 8.3475 -7.8954
v -11.9107 10.5415 -7.8954
v -21.5528 6.4066 -7.8953
v -9.8413 -10.2899 -7.8953
v -3.8386 -6.4649 -7.8953
v -23.1733 4.7273 -7.8952
v -18.0046 9.959 -7.8952
v -16.964 9.8631 -7.8952
v -8.2387 -10.207 -7.8952
v -3.3007 4.3053 -7.8952
v -3.0018 -5.0248 -7.8952
v -2.6363 2.3131 -7.8952
v -9.0148 -9.9915 -7.8951
v -4.1098 -5.9532 -7.895
v -3.1976 4.0512 -7.895
v -2.4249 1.0649 -7.895
v -23.4561 -2.6078 -7.8949
v -3.6452 4.9893 -7.8949
v -3.2304 -4.3122 -7.8949
v -2.589 3.8927 -7.8949
v -16.2911 -10.2864 -7.8948
v -5.2906 7.2604 -7.8948
v -3.9894 5.5789 -7.8948
v -3.8124 6.2396 -7.8948
v -2.8809 4.6065 -7.8948
v -18.7406 9.564 -7.8947
v -8.6481 9.6594 -7.8947
v -3.6676 -5.2095 -7.8947
v -22.1659 -5.6942 -7.8946
v -21.8771 5.9593 -7.8946
v -6.583 8.4196 -7.8946
v -23.2043 3.2846 -7.8945
v -22.9499 -4.1554 -7.8945
v -5.1861 7.1479 -7.8945
v -2.2801 2.9616 -7.8945
v -11.2783 10.4559 -7.8944
v -7.1614 -9.014 -7.8944
v -3.5165 -4.9209 -7.8944
v -2.5092 3.6988 -7.8944
v -23.7254 0.8117 -7.8943
v -22.9573 3.9548 -7.8943
v -21.4741 6.5074 -7.8943
v -17.1073 -9.9892 -7.8943
v -10.005 10.686 -7.8943
v -18.6372 -9.2132 -7.8942
v -11.448 -10.6618 -7.8942
v -11.0123 -11.107 -7.8942
v -9.921 10.6671 -7.8942
v -3.4056 -5.7805 -7.8942
v -3.3009 -4.4812 -7.8942
v -16.726 9.9581 -7.8941
v -16.1672 10.6687 -7.8941
v -7.3626 8.9581 -7.8941
v -23.5724 3.7763 -7.894
v -23.2179 -3.4227 -7.894
v -22.259 -6.489 -7.894
v -14.3928 10.5159 -7.894
v -10.7367 10.3476 -7.894
v -9.2893 10.4636 -7.894
v -8.8271 -9.9137 -7.894
v -8.3693 10.0878 -7.894
v -4.4554 -6.4459 -7.894
v -2.8147 -3.1562 -7.894
v -24.0815 1.9282 -7.8939
v -4.1858 -6.0691 -7.8939
v -23.6343 -1.655 -7.8938
v -21.0234 7.7892 -7.8938
v -18.7161 8.9822 -7.8938
v -15.2745 -10.5521 -7.8938
v -8.7918 9.7167 -7.8938
v -22.1076 5.6018 -7.8937
v -2.6022 -4.106 -7.8937
v -8.2648 9.4669 -7.8936
v -22.5346 4.8592 -7.8935
v -17.4057 9.6801 -7.8935
v -16.3586 -10.2631 -7.8935
v -16.0549 -10.8872 -7.8935
v -9.914 10.129 -7.8935
v -21 -7.9953 -7.8934
v -20.9565 7.1172 -7.8934
v -4.4739 7.111 -7.8934
v -2.8374 3.0525 -7.8934
v -2.5138 1.7094 -7.8934
v -23.1265 3.5179 -7.8933
v -14.6959 -10.6621 -7.8933
v -5.8947 8.5241 -7.8933
v -2.9144 -4.8538 -7.8933
v -2.7164 -2.8369 -7.8933
v -24.0643 -2.1728 -7.8932
v -20.1772 -8.7461 -7.8932
v -18.716 -9.1604 -7.8932
v -3.4989 4.7003 -7.8932
v -15.1689 -10.5742 -7.8931
v -9.1933 -10.6053 -7.8931
v -8.1113 -9.57 -7.8931
v -23.5397 2.0262 -7.893
v -18.16 9.3104 -7.893
v -17.493 9.6434 -7.893
v -10.1643 -10.9235 -7.893
v -8.9348 9.7704 -7.893
v -8.1366 9.3999 -7.893
v -23.5183 -2.3062 -7.8929
v -22.4953 -5.1131 -7.8929
v -19.5348 9.047 -7.8929
v -4.5904 -6.6219 -7.8929
v -3.5785 -5.0292 -7.8929
v -3.4213 5.6164 -7.8929
v -5.1097 -7.2447 -7.8928
v -18.617 9.6365 -7.8927
v -18.2521 9.2597 -7.8927
v -10.1046 -10.8982 -7.8927
v -17.8645 9.4603 -7.8926
v -15.5668 10.3012 -7.8926
v -9.5972 -10.2086 -7.8926
v -9.1409 9.8573 -7.8926
v -3.1083 3.8238 -7.8926
v -2.4288 -1.272 -7.8926
v -22.5165 4.8907 -7.8925
v -15.98 -10.9102 -7.8925
v -9.9904 10.1514 -7.8925
v -7.3584 9.5501 -7.8925
v -4.4444 7.0707 -7.8925
v -3.1235 -4.0457 -7.8925
v -19.0426 8.7731 -7.8924
v -6.6346 -9.2659 -7.8924
v -3.3134 -4.5038 -7.8924
v -15.8053 10.2499 -7.8923
v -6.5028 8.3555 -7.8923
v -2.8946 4.6257 -7.8923
v -23.1725 -3.5626 -7.8922
v -16.1272 10.1508 -7.8922
v -11.0878 10.4191 -7.8922
v -23.5569 3.8247 -7.8921
v -19.7898 8.2154 -7.8921
v -18.0731 -9.5301 -7.8921
v -7.7865 -9.3991 -7.8921
v -6.134 -8.2435 -7.8921
v -3.5684 4.8303 -7.8921
v -23.5479 -4.017 -7.892
v -16.5587 -10.1982 -7.892
v -14.24 10.536 -7.892
v -23.1571 -4.931 -7.8919
v -22.3663 5.1773 -7.8919
v -7.4279 -9.7766 -7.8919
v -4.7261 -6.7956 -7.8919
v -23.7064 -1.0805 -7.8918
v -9.5625 10.0172 -7.8918
v -8.0786 -9.5506 -7.8918
v -4.5283 6.3515 -7.8918
v -16.9701 -10.5865 -7.8917
v -2.6187 -2.3844 -7.8917
v -2.5477 1.8838 -7.8917
v -17.885 -10.1968 -7.8916
v -10.9446 -10.5734 -7.8916
v -8.7404 9.692 -7.8916
v -22.4039 -5.282 -7.8915
v -11.3362 10.4588 -7.8915
v -7.8071 -9.4089 -7.8915
v -2.9021 -4.8178 -7.8915
v -22.7605 5.5047 -7.8914
v -13.0331 10.6097 -7.8914
v -7.0101 -8.909 -7.8914
v -6.7509 -8.7231 -7.8914
v -6.3473 8.2346 -7.8914
v -4.4718 6.2702 -7.8914
v -3.5128 4.7209 -7.8914
v -2.5211 -1.9582 -7.8914
v -2.3585 -0.1096 -7.8914
v -22.0956 -5.796 -7.8913
v -15.7525 -10.442 -7.8913
v -8.3343 10.0714 -7.8913
v -23.1875 3.32 -7.8912
v -21.6331 -7.2987 -7.8912
v -17.8007 10.0567 -7.8912
v -17.4353 -9.8486 -7.8912
v -4.1422 -5.9927 -7.8912
v -2.5354 1.8246 -7.8912
v -23.7307 0.5809 -7.8911
v -23.587 -3.9362 -7.8911
v -22.6409 -4.8313 -7.8911
v -18.9566 8.8255 -7.8911
v -14.9235 10.4447 -7.8911
v -2.9586 -3.6082 -7.8911
v -23.7383 -0.5085 -7.891
v -20.2648 -8.6668 -7.891
v -20.1279 -8.1094 -7.891
v -9.6386 -10.2185 -7.8909
v -3.2659 4.2029 -7.8909
v -2.6648 2.4144 -7.8909
v -20.9569 -8.0397 -7.8908
v -15.5402 -10.4892 -7.8908
v -15.3476 10.3479 -7.8908
v -7.4812 -9.2076 -7.8908
v -7.4479 -9.7853 -7.8908
v -3.9788 -5.7266 -7.8908
v -17.1839 -9.9513 -7.8907
v -7.3123 8.9196 -7.8907
v -8.7708 9.7026 -7.8906
v -22.3654 -5.3512 -7.8905
v -20.4873 -7.7811 -7.8904
v -6.6382 8.4531 -7.8904
v -4.3803 6.1516 -7.8904
v -4.0488 5.6595 -7.8904
v -2.5058 1.6126 -7.8903
v -19.7382 8.2541 -7.8902
v -16.903 -10.6189 -7.8902
v -16.5263 -10.2053 -7.8902
v -22.8848 4.1129 -7.89
v -22.7405 5.5435 -7.89
v -21.6899 6.2158 -7.8899
v -8.3551 -9.6906 -7.8899
v -5.6835 -7.8291 -7.8899
v -2.8171 2.9626 -7.8899
v -18.7518 -9.1328 -7.8898
v -16.3699 10.0706 -7.8898
v -16.0327 -10.3603 -7.8898
v -23.3438 2.8261 -7.8897
v -21.3217 6.692 -7.8897
v -9.2415 -10.0753 -7.8897
v -7.8752 -9.4412 -7.8897
v -3.333 -4.5392 -7.8897
v -17.2075 -9.9396 -7.8896
v -3.2851 -4.4244 -7.8896
v -2.6797 -2.6521 -7.8896
v -17.7677 -9.6874 -7.8895
v -11.9838 -10.7282 -7.8895
v -9.0734 9.8241 -7.8894
v -6.0233 7.9542 -7.8894
v -2.6213 2.2011 -7.8894
v -2.4691 1.3263 -7.8894
v -18.5623 9.0717 -7.8893
v -11.4806 10.4739 -7.8893
v -23.0245 -3.9543 -7.8891
v -22.9097 -4.2303 -7.8891
v -23.3619 -2.9213 -7.889
v -22.4097 5.0843 -7.889
v -18.298 -9.4063 -7.889
v -15.6846 10.2711 -7.889
v -2.9577 3.4212 -7.889
v -2.8952 -3.389 -7.889
v -22.1182 5.5709 -7.8889
v -22.3727 -5.3316 -7.8888
v -19.3661 8.5362 -7.8888
v -2.7197 2.6551 -7.8888
v -3.4932 -4.8521 -7.8887
v -17.5105 9.6285 -7.8886
v -14.0934 -10.7335 -7.8886
v -8.8651 -9.9195 -7.8886
v -23.5375 -2.1878 -7.8885
v -3.8958 -5.5971 -7.8885
v -21.3667 -6.8153 -7.8884
v -9.4335 -10.1493 -7.8884
v -7.0592 8.7529 -7.8884
v -22.6701 4.5808 -7.8883
v -16.9079 -10.0622 -7.8883
v -10.3358 10.2508 -7.8883
v -3.0307 3.6126 -7.8883
v -15.9834 -10.3705 -7.8881
v -15.5114 -10.4911 -7.8881
v -11.5597 10.4821 -7.8881
v -23.045 3.7175 -7.888
v -20.713 -7.5522 -7.888
v -9.3463 9.9343 -7.888
v -2.7307 2.6834 -7.888
v -2.5191 -1.9176 -7.888
v -7.3961 -9.1508 -7.8879
v -5.5985 7.5628 -7.8879
v -4.7666 6.6519 -7.8879
v -14.9971 10.4225 -7.8878
v -13.3346 10.5915 -7.8878
v -3.0148 3.5768 -7.8876
v -23.6919 0.9769 -7.8875
v -23.4604 -2.5298 -7.8875
v -10.0398 -10.3376 -7.8875
v -2.7041 2.5727 -7.8875
v -16.6664 9.971 -7.8874
v -21.6835 -6.3954 -7.8873
v -10.5195 10.2892 -7.8873
v -2.7551 -2.9315 -7.8873
v -4.2117 5.9067 -7.8872
v -19.444 -8.6552 -7.8871
v -14.8661 -10.6301 -7.8871
v -13.3267 -10.7739 -7.8871
v -10.1591 -10.3778 -7.8871
v -3.1077 -3.9801 -7.8871
v -22.8883 4.0916 -7.887
v -14.8427 10.4504 -7.887
v -3.5718 -4.9999 -7.887
v -2.3798 0.2986 -7.8869
v -17.5531 -9.7915 -7.8868
v -2.7117 -2.7677 -7.8868
v -2.4172 0.9263 -7.8867
v -4.7443 6.6244 -7.8866
v -2.6934 2.516 -7.8866
v -23.5924 1.7314 -7.8865
v -22.3826 -5.3052 -7.8865
v -17.1005 9.7922 -7.8865
v -15.8691 10.2228 -7.8865
v -15.4395 -10.5039 -7.8865
v -3.1729 3.955 -7.8865
v -22.6618 -4.7708 -7.8864
v -10.3894 10.2593 -7.8864
v -11.2083 -10.6177 -7.8863
v -8.4629 9.5575 -7.8863
v -5.4493 7.4129 -7.8863
v -18.4803 -9.294 -7.8862
v -9.0592 -9.9941 -7.8861
v -8.1924 9.4161 -7.8861
v -5.3808 -7.5241 -7.8861
v -3.4077 4.5011 -7.8861
v -2.762 2.763 -7.8861
v -2.4953 1.4808 -7.8861
v -20.0362 8.0022 -7.886
v -17.701 9.5343 -7.886
v -3.5549 4.7828 -7.886
v -17.9745 9.3908 -7.8859
v -3.4259 -4.7211 -7.8859
v -3.7823 -5.3948 -7.8858
v -21.6277 -6.4661 -7.8857
v -2.3868 -0.5709 -7.8857
v -23.5847 -1.9388 -7.8855
v -21.8772 -6.1207 -7.8855
v -10.2666 10.2272 -7.8855
v -12.05 10.546 -7.8854
v -22.2126 5.4151 -7.8853
v -18.2556 -9.4219 -7.8853
v -2.4941 -1.6768 -7.8853
v -14.1218 10.5414 -7.8852
v -9.7489 10.0634 -7.8852
v -4.4548 6.2351 -7.8851
v -23.2614 -3.2318 -7.885
v -16.8389 -10.0819 -7.885
v -12.5199 10.5765 -7.885
v -2.8993 3.2044 -7.885
v -2.8922 -3.357 -7.885
v -23.0476 -3.8818 -7.8848
v -19.1088 8.7164 -7.8848
v -15.3595 -10.5183 -7.8848
v -10.7789 -10.5266 -7.8848
v -10.4345 10.2665 -7.8848
v -14.6014 10.4769 -7.8847
v -8.9734 9.7749 -7.8847
v -23.4548 2.3368 -7.8846
v -23.2851 -3.1523 -7.8846
v -22.6024 4.6972 -7.8846
v -3.1929 3.9957 -7.8846
v -22.262 -5.5123 -7.8845
v -21.7748 -6.2711 -7.8845
v -20.5019 7.5694 -7.8845
v -7.5067 9.033 -7.8845
v -2.5677 -2.1104 -7.8845
v -14.7083 10.4617 -7.8844
v -2.5027 -1.7303 -7.8844
v -10.2024 10.2044 -7.8841
v -8.2731 -9.6372 -7.8841
v -19.9282 8.0952 -7.884
v -22.759 4.3853 -7.8839
v -22.7534 -4.5815 -7.8839
v -6.8707 8.6182 -7.8839
v -7.5079 -9.2161 -7.8838
v -3.4015 4.481 -7.8838
v -22.2542 5.3464 -7.8837
v -9.8334 10.0869 -7.8836
v -7.5797 9.0743 -7.8836
v -10.6167 -10.4873 -7.8835
v -23.374 -2.8559 -7.8834
v -18.3041 9.2158 -7.8834
v -22.9613 3.9086 -7.8833
v -2.4091 0.8238 -7.8833
v -23.6415 1.3027 -7.8832
v -19.0337 -8.944 -7.8832
v -17.8766 -9.6178 -7.8832
v -4.3137 6.0431 -7.8832
v -2.9808 -3.6361 -7.8832
v -23.4786 -2.4193 -7.8831
v -21.9033 -6.0776 -7.8831
v -16.8988 9.8684 -7.883
v -16.2257 -10.2869 -7.883
v -13.0321 -10.7795 -7.883
v -10.81 10.3456 -7.883
v -23.7454 -0.0658 -7.8829
v -22.3353 5.2054 -7.8829
v -16.3169 10.0753 -7.8829
v -9.4248 9.956 -7.8829
v -8.6596 -9.8264 -7.8829
v -8.5821 -9.7917 -7.8829
v -5.5483 7.5062 -7.8829
v -19.2195 -8.8151 -7.8828
v -23.5381 1.9586 -7.8827
v -20.5326 -7.7246 -7.8827
v -18.5139 9.0898 -7.8827
v -3.9418 5.4715 -7.8827
v -3.1762 -4.1311 -7.8827
v -23.6486 1.2422 -7.8826
v -19.9766 8.0496 -7.8826
v -17.5943 -9.7644 -7.8826
v -22.7925 4.3065 -7.8825
v -22.7294 -4.636 -7.8825
v -6.7398 8.5148 -7.8825
v -18.6497 9.0027 -7.8824
v -2.8804 3.1421 -7.8824
v -6.9752 -8.8691 -7.8823
v -9.4101 -10.1312 -7.8822
v -7.6211 -9.2857 -7.8822
v -7.703 9.1542 -7.8821
v -2.4188 -1.085 -7.8821
v -23.4635 -2.4737 -7.882
v -23.2637 3.0321 -7.882
v -16.6114 9.9824 -7.882
v -12.1996 10.5552 -7.882
v -3.7539 5.1536 -7.882
v -3.0226 -3.7509 -7.882
v -22.5851 -4.9049 -7.8819
v -11.0289 -10.577 -7.8819
v -4.873 -6.961 -7.8819
v -21.7502 6.1093 -7.8818
v -23.6623 1.1232 -7.8816
v -9.1568 -10.0304 -7.8816
v -14.9211 -10.6114 -7.8814
v -6.9654 8.6786 -7.8814
v -4.9154 -7.0063 -7.8814
v -17.7145 -9.7009 -7.8813
v -22.986 3.8302 -7.8812
v -21.7054 -6.3567 -7.8812
v -13.9235 10.5554 -7.8812
v -4.3193 -6.2308 -7.8812
v -3.8913 5.3798 -7.8811
v -3.011 3.54 -7.8811
v -2.412 -0.9806 -7.8811
v -18.5679 -9.2318 -7.881
v -18.4041 -9.3362 -7.8808
v -14.0444 10.5449 -7.8808
v -22.7804 -4.5065 -7.8806
v -7.035 8.7222 -7.8806
v -5.5954 -7.7282 -7.8806
v -3.9594 -5.6727 -7.8806
v -3.8144 5.2639 -7.8806
v -13.9748 10.5514 -7.8804
v -10.9317 10.3688 -7.8804
v -7.7709 9.1865 -7.8804
v -19.2853 8.5807 -7.8803
v -17.632 9.5587 -7.8803
v -9.9426 -10.2967 -7.8803
v -18.3868 9.1655 -7.8802
v -17.4719 -9.8141 -7.8802
v -4.384 -6.3155 -7.8802
v -2.5973 2.0214 -7.8802
v -22.3085 -5.4268 -7.8801
v -8.3793 9.5023 -7.8801
v -23.3649 2.693 -7.88
v -21.8027 6.0281 -7.8799
v -17.0007 -10.0088 -7.8799
v -6.8175 -8.7504 -7.8799
v -2.8092 -3.0621 -7.8798
v -20.6553 -7.5961 -7.8797
v -16.1327 -10.311 -7.8797
v -7.7961 9.1984 -7.8797
v -22.2703 -5.4846 -7.8796
v -22.2064 -5.5843 -7.8794
v -10.9783 10.3777 -7.8794
v -6.2639 8.1465 -7.8793
v -15.0588 -10.5762 -7.8792
v -10.0699 10.1573 -7.8792
v -3.469 4.5941 -7.8792
v -20.6787 7.3863 -7.8791
v -21.3146 -6.8587 -7.879
v -11.7879 -10.684 -7.879
v -23.3473 2.7583 -7.8789
v -20.6054 -7.6463 -7.8789
v -23.6445 -1.3934 -7.8787
v -3.7682 5.1695 -7.8787
v -22.9753 -4.028 -7.8786
v -21.7155 6.1526 -7.8785
v -10.3026 -10.411 -7.8783
v -9.2562 9.8797 -7.8782
v -4.2746 -6.1621 -7.8782
v -6.8841 -8.7959 -7.8781
v -3.3624 4.383 -7.878
v -3.0089 3.5183 -7.8777
v -22.6939 4.4979 -7.8776
v -8.4682 -9.7276 -7.8776
v -4.2503 5.9382 -7.8775
v -2.6151 -2.2649 -7.8775
v -15.2338 10.3509 -7.8772
v -9.4688 9.9631 -7.8772
v -23.5588 1.8313 -7.8771
v -17.7699 9.4815 -7.8771
v -14.3595 -10.6787 -7.8771
v -19.8391 -8.336 -7.877
v -8.5926 9.6056 -7.8769
v -18.4706 9.106 -7.8768
v -21.8213 -6.1888 -7.8767
v -3.4798 -4.7905 -7.8767
v -11.1106 -10.5839 -7.8765
v -23.0734 3.5915 -7.8764
v -3.0863 3.7026 -7.8764
v -3.8634 -5.5103 -7.8763
v -20.6461 7.4152 -7.8762
v -2.792 2.8155 -7.8762
v -23.0592 3.6383 -7.876
v -10.1511 10.1742 -7.876
v -23.0887 -3.7527 -7.8759
v -16.0188 10.1573 -7.8755
v -15.9114 -10.3749 -7.8755
v -6.235 8.1158 -7.8754
v -3.3951 -4.627 -7.8754
v -20.6233 -7.6203 -7.8752
v -15.8403 -10.397 -7.8752
v -4.8806 6.7692 -7.8752
v -8.5591 9.59 -7.8751
v -18.3521 9.1752 -7.8748
v -3.0993 -3.9145 -7.8748
v -23.541 -2.0726 -7.8747
v -9.3782 -10.1058 -7.8746
v -16.7193 -10.1203 -7.8745
v -10.2461 -10.3847 -7.8745
v -20.582 -7.6631 -7.8743
v -3.3766 4.4007 -7.8743
v -19.2267 8.6129 -7.8742
v -3.8795 5.345 -7.8739
v -4.8532 6.7299 -7.8738
v -7.6294 9.0917 -7.8737
v -6.9408 -8.8298 -7.8732
v -23.0493 -3.8292 -7.8731
v -7.6961 -9.317 -7.8731
v -17.5743 9.5748 -7.8728
v -16.7829 -10.0876 -7.8728
v -3.3846 -4.5919 -7.8728
v -22.2998 5.2375 -7.8727
v -22.6768 -4.7001 -7.8726
v -22.2811 5.2752 -7.8726
v -21.2288 -6.9528 -7.8724
v -17.6545 -9.7161 -7.8722
v -19.9198 -8.2616 -7.8719
v -7.7157 -9.3246 -7.8716
v -18.3638 -10.2638 -7.8159
v -23.2268 -5.4042 -7.8151
v -19.3448 -9.6945 -7.815
v -9.518 -11.0038 -7.8149
v -22.2018 -7.0216 -7.8147
v -18.4977 -10.1963 -7.8142
v -19.2004 -9.779 -7.8141
v -17.7624 10.3766 -7.8138
v -23.6458 4.3219 -7.8135
v -22.1305 -7.1258 -7.8135
v -20.1155 -9.1488 -7.8134
v -22.1128 -7.1512 -7.8132
v -20.1487 -9.1194 -7.8132
v -20.0247 9.0268 -7.8132
v -8.424 -10.5938 -7.8128
v -21.4725 -7.9002 -7.8127
v -20.2348 -9.0433 -7.8127
v -20.0341 -9.2034 -7.8127
v -11.6656 11.2902 -7.8127
v -23.1655 -5.532 -7.8126
v -23.153 -5.5561 -7.8124
v -2.9412 -5.5147 -7.8124
v -20.8069 -8.5609 -7.8123
v -17.6613 -10.6063 -7.8123
v -7.5516 9.9784 -7.8123
v -18.5772 -10.1555 -7.8122
v -15.8513 -11.2295 -7.8122
v -8.4645 -10.6142 -7.8122
v -8.6789 -10.6929 -7.8121
v -3.9683 6.916 -7.812
v -23.1751 5.3316 -7.8119
v -23.1206 -5.6126 -7.8119
v -22.7498 6.0511 -7.8119
v -21.5132 -7.853 -7.8119
v -14.4905 11.2863 -7.8119
v -7.6355 -10.2093 -7.8119
v -7.6308 10.02 -7.8118
v -5.2611 -8.5161 -7.8118
v -17.6034 10.4445 -7.8117
v -6.9024 -9.7751 -7.8116
v -3.9873 6.9409 -7.8116
v -3.4247 6.1503 -7.8114
v -8.5222 10.4519 -7.8113
v -23.1545 5.3707 -7.8112
v -22.7385 -6.2506 -7.8112
v -20.8487 -8.5204 -7.8112
v -7.5939 -10.1874 -7.8112
v -6.8229 9.5438 -7.8112
v -3.4288 -6.3383 -7.8112
v -24.1748 2.7731 -7.8111
v -23.5746 -4.6861 -7.8111
v -22.6719 -6.3592 -7.8111
v -22.626 -6.4296 -7.8111
v -2.1668 -3.7076 -7.8111
v -5.2965 -8.5476 -7.811
v -3.3835 -6.2576 -7.811
v -2.5151 4.4452 -7.811
v -1.8842 -2.6918 -7.811
v -23.9599 3.4849 -7.8109
v -20.7892 8.3907 -7.8109
v -19.298 9.542 -7.8109
v -3.4411 6.1752 -7.8109
v -2.8939 5.2329 -7.8109
v -23.9706 3.4488 -7.8108
v -6.0767 -9.1987 -7.8108
v -2.1893 -3.7851 -7.8108
v -24.1823 2.7413 -7.8107
v -17.4732 10.4969 -7.8107
v -12.0834 -11.5328 -7.8107
v -6.7581 9.5012 -7.8107
v -2.2023 -3.8289 -7.8107
v -24.5017 -1.0078 -7.8106
v -21.4188 -7.9518 -7.8106
v -18.2934 -10.2979 -7.8106
v -8.6354 10.4891 -7.8106
v -3.3158 -6.1372 -7.8106
v -23.9939 3.3696 -7.8105
v -23.1727 -5.5109 -7.8105
v -23.1287 5.4156 -7.8105
v -7.5483 -10.1612 -7.8105
v -5.151 8.2222 -7.8105
v -23.2644 -5.3271 -7.8104
v -5.3316 -8.578 -7.8104
v -2.1914 3.6132 -7.8104
v -2.1849 3.5903 -7.8104
v -9.6093 -11.0305 -7.8103
v -6.9755 9.6343 -7.8103
v -5.3979 8.4499 -7.8103
v -20.1765 8.9096 -7.8102
v -17.3164 10.558 -7.8102
v -8.723 -10.7106 -7.8102
v -2.1695 3.5362 -7.8102
v -24.4079 1.5865 -7.8101
v -24.3882 -1.9349 -7.8101
v -18.3847 10.0706 -7.8101
v -16.6731 10.8003 -7.8101
v -11.1624 -11.4136 -7.8101
v -7.0753 -9.8723 -7.8101
v -6.6505 9.4266 -7.8101
v -3.011 5.4558 -7.8101
v -24.4055 1.6074 -7.81
v -24.2078 2.6202 -7.81
v -24.067 -3.3076 -7.81
v -23.9947 -3.5447 -7.81
v -23.5849 4.4839 -7.81
v -23.264 5.145 -7.81
v -7.8218 -10.298 -7.81
v -7.7507 10.0797 -7.81
v -5.3025 8.3646 -7.81
v -24.4061 -1.7429 -7.8099
v -22.8276 -6.0997 -7.8099
v -19.1267 -9.8214 -7.8099
v -18.4806 10.0229 -7.8099
v -16.7608 10.7749 -7.8099
v -2.8871 -5.3884 -7.8099
v -2.4727 -4.5155 -7.8099
v -1.88 2.4856 -7.8099
v -22.1714 6.8794 -7.8098
v -16.7918 10.7656 -7.8098
v -10.9442 11.1823 -7.8098
v -4.4821 7.529 -7.8098
v -23.8959 3.684 -7.8097
v -23.6682 -4.4489 -7.8097
v -19.0412 -9.876 -7.8097
v -17.3998 -10.708 -7.8097
v -17.2476 10.5847 -7.8097
v -11.8255 11.3123 -7.8097
v -10.3048 -11.2352 -7.8097
v -4.5956 -7.8432 -7.8097
v -3.845 6.7334 -7.8097
v -3.3308 5.9891 -7.8097
v -3.0099 -5.6346 -7.8097
v -2.071 -3.3788 -7.8097
v -23.5419 -4.7633 -7.8096
v -19.4291 -9.6365 -7.8096
v -17.7292 -10.5758 -7.8096
v -16.5241 -11.0262 -7.8096
v -11.0753 11.2136 -7.8096
v -4.7268 7.7955 -7.8096
v -24.3878 1.756 -7.8095
v -23.5596 4.5429 -7.8095
v -11.3619 -11.4339 -7.8095
v -4.1011 7.0799 -7.8095
v -2.5158 -4.6184 -7.8095
v -2.4812 4.3504 -7.8095
v -23.5487 4.567 -7.8094
v -9.2583 -10.9201 -7.8094
v -2.8238 -5.2704 -7.8094
v -1.6545 1.1508 -7.8094
v -22.6336 6.2295 -7.8093
v -20.2796 8.8188 -7.8093
v -15.4352 -11.3112 -7.8093
v -14.9044 -11.4219 -7.8093
v -23.6761 4.2464 -7.8092
v -9.4428 10.7989 -7.8092
v -6.113 9.0392 -7.8092
v -4.6298 7.6932 -7.8092
v -2.9715 -5.5634 -7.8092
v -9.6868 10.8709 -7.8091
v -7.9176 10.161 -7.8091
v -22.0097 -7.2686 -7.809
v -10.5701 11.1051 -7.809
v -9.3415 10.7689 -7.809
v -7.4747 9.9338 -7.809
v -6.9498 9.6166 -7.809
v -2.0954 3.2798 -7.809
v -10.2546 -11.2237 -7.8089
v -3.8307 -6.9057 -7.8089
v -2.8047 5.0474 -7.8089
v -24.2776 -2.4669 -7.8088
v -3.5367 6.313 -7.8088
v -22.5157 6.3991 -7.8087
v -19.1257 9.6418 -7.8087
v -23.8817 -3.9095 -7.8086
v -15.3232 -11.3347 -7.8086
v -24.1831 -2.9265 -7.8085
v -22.0882 6.9889 -7.8085
v -21.4312 7.7522 -7.8085
v -19.3373 9.5136 -7.8085
v -15.9144 -11.2072 -7.8085
v -8.8569 10.5797 -7.8085
v -3.459 -6.3793 -7.8085
v -2.9446 5.3284 -7.8085
v -2.5297 4.4737 -7.8085
v -2.4021 -4.3325 -7.8085
v -2.3858 4.1076 -7.8085
v -22.7662 6.0148 -7.8084
v -9.7675 10.8948 -7.8084
v -23.9059 3.6492 -7.8083
v -12.2554 -11.5387 -7.8083
v -2.5951 4.6241 -7.8083
v -2.0765 3.2066 -7.8083
v -24.2997 2.1809 -7.8082
v -24.1917 -2.8851 -7.8082
v -20.6427 -8.6931 -7.8082
v -16.8753 -10.9153 -7.8082
v -16.3499 10.8943 -7.8082
v -7.6058 10.0052 -7.8082
v -23.9424 3.5291 -7.8081
v -18.2124 10.154 -7.8081
v -16.5972 -11.0025 -7.8081
v -15.7637 11.055 -7.8081
v -10.1889 -11.2068 -7.8081
v -2.5938 -4.8002 -7.8081
v -23.9573 -3.6635 -7.808
v -14.0169 -11.5329 -7.808
v -5.806 -8.9782 -7.808
v -3.5434 -6.5034 -7.808
v -1.8586 -2.5505 -7.808
v -23.2245 5.2179 -7.8079
v -8.3282 10.3645 -7.8079
v -7.7799 10.0906 -7.8079
v -2.984 -5.5821 -7.8079
v -1.658 -1.3593 -7.8079
v -16.9936 10.6851 -7.8078
v -8.5202 -10.6283 -7.8078
v -7.7527 -10.2602 -7.8078
v -2.9603 5.3581 -7.8078
v -24.21 -2.7897 -7.8076
v -24.1081 -3.1514 -7.8076
v -14.3275 11.3072 -7.8076
v -6.7326 -9.6627 -7.8076
v -2.8181 5.07 -7.8076
v -2.7952 -5.1995 -7.8076
v -20.1054 8.9645 -7.8075
v -15.5136 11.1081 -7.8075
v -6.2933 -9.3513 -7.8075
v -3.9879 -7.116 -7.8075
v -2.8769 5.1873 -7.8075
v -24.4878 -1.1062 -7.8074
v -10.7901 -11.334 -7.8074
v -9.8188 -11.0863 -7.8074
v -4.5309 -7.7651 -7.8074
v -2.3061 3.8951 -7.8074
v -23.1837 -5.4782 -7.8073
v -23.8566 3.781 -7.8072
v -23.3373 -5.1751 -7.8072
v -22.7555 -6.2107 -7.8072
v -21.5356 7.637 -7.8072
v -18.4382 -10.2194 -7.8072
v -11.1493 11.2227 -7.8072
v -6.03 8.9752 -7.8072
v -14.8149 -11.4293 -7.8071
v -8.482 10.4303 -7.8071
v -23.206 5.2522 -7.807
v -16.1983 -11.1189 -7.807
v -6.5694 -9.5489 -7.807
v -19.478 9.4156 -7.8069
v -9.3452 -10.9462 -7.8068
v -2.6068 -4.825 -7.8068
v -7.717 -10.2406 -7.8067
v -7.4032 -10.0732 -7.8067
v -5.4794 8.5151 -7.8067
v -3.7497 6.6056 -7.8067
v -18.6297 9.9378 -7.8066
v -17.8153 10.3486 -7.8066
v -17.7218 10.3905 -7.8066
v -17.4833 -10.6704 -7.8066
v -6.1709 9.0769 -7.8066
v -2.3815 -4.2647 -7.8066
v -1.9676 -3.0369 -7.8066
v -1.7851 2.029 -7.8066
v -23.0406 5.5605 -7.8065
v -18.8768 -9.9664 -7.8065
v -8.9629 -10.8015 -7.8065
v -8.0128 -10.3886 -7.8065
v -1.7469 1.8403 -7.8065
v -24.4976 0.8773 -7.8064
v -4.1215 -7.2835 -7.8064
v -23.0842 -5.6607 -7.8063
v -21.028 -8.3388 -7.8063
v -19.1664 -9.7938 -7.8063
v -6.8938 9.5779 -7.8063
v -8.7838 10.5469 -7.8062
v -7.4251 -10.0846 -7.8062
v -23.3625 -5.113 -7.8061
v -18.1103 -10.3851 -7.8061
v -1.8602 2.3674 -7.8061
v -23.904 -3.8347 -7.806
v -23.0417 -5.7352 -7.806
v -22.3136 -6.8549 -7.806
v -18.9623 9.7381 -7.806
v -16.2499 -11.1061 -7.806
v -3.9061 6.8201 -7.8059
v -1.9075 2.5959 -7.8059
v -1.7717 1.9649 -7.8059
v -23.7492 -4.236 -7.8058
v -16.0053 10.9984 -7.8058
v -9.308 10.7528 -7.8058
v -5.8589 8.8384 -7.8058
v -3.3912 6.0782 -7.8058
v -22.3178 6.6731 -7.8057
v -17.5091 -10.6588 -7.8057
v -16.8134 -10.9335 -7.8057
v -15.7195 -11.2468 -7.8057
v -3.4928 -6.4231 -7.8057
v -24.3006 -2.3416 -7.8056
v -20.2255 8.8614 -7.8056
v -17.117 -10.8115 -7.8056
v -1.6964 1.4294 -7.8056
v -23.9269 3.5681 -7.8055
v -19.3867 9.4751 -7.8055
v -17.7543 -10.5578 -7.8055
v -11.2115 11.2288 -7.8055
v -9.3898 -10.958 -7.8055
v -8.4259 10.4046 -7.8055
v -2.1523 -3.6281 -7.8055
v -24.0905 3.0397 -7.8054
v -23.9097 -3.8148 -7.8054
v -23.6293 -4.5312 -7.8054
v -22.7804 5.9833 -7.8054
v -17.1889 -10.7876 -7.8054
v -16.6102 10.8116 -7.8054
v -11.4514 11.2562 -7.8054
v -11.3665 11.2465 -7.8054
v -5.1458 -8.3924 -7.8054
v -4.1631 7.1442 -7.8054
v -21.9231 7.1859 -7.8053
v -23.602 4.4188 -7.8052
v -19.8245 9.1648 -7.8052
v -18.6814 -10.0848 -7.8052
v -3.2291 -5.9971 -7.8052
v -1.7351 1.7362 -7.8052
v -7.1784 9.7453 -7.8051
v -2.2236 -3.8644 -7.8051
v -1.9953 2.9292 -7.8051
v -23.3695 4.9213 -7.805
v -6.9837 -9.8137 -7.805
v -20.9537 8.2236 -7.8049
v -6.6207 9.3973 -7.8049
v -2.6269 -4.8636 -7.8049
v -1.7583 -2.0943 -7.8049
v -23.0511 -5.7149 -7.8048
v -21.2691 -8.0959 -7.8048
v -15.0595 11.2077 -7.8048
v -5.0546 8.1195 -7.8048
v -2.5515 4.5161 -7.8048
v -1.5814 -0.1111 -7.8048
v -23.7713 3.9954 -7.8047
v -11.9053 -11.5019 -7.8047
v -8.4581 10.4174 -7.8047
v -8.5596 -10.6383 -7.8046
v -24.5045 0.6702 -7.8045
v -7.4971 -10.1223 -7.8045
v -21.9709 -7.3063 -7.8044
v -16.7789 -10.9434 -7.8044
v -8.7678 -10.7192 -7.8044
v -24.3639 -2.0343 -7.8043
v -19.9096 -9.282 -7.8043
v -2.877 -5.358 -7.8043
v -2.572 -4.7408 -7.8043
v -15.6889 -11.2508 -7.8042
v -13.0311 11.3856 -7.8042
v -9.946 -11.1269 -7.8042
v -9.0747 10.6627 -7.8042
v -2.4495 4.2497 -7.8042
v -23.0916 5.4622 -7.804
v -22.5284 -6.5508 -7.804
v -14.169 -11.5078 -7.804
v -9.1683 -10.8809 -7.804
v -15.8766 11.0283 -7.8039
v -14.9758 -11.4039 -7.8039
v -23.4672 4.7134 -7.8038
v -17.8354 10.335 -7.8038
v -15.6122 -11.2657 -7.8038
v -7.8378 10.1124 -7.8038
v -4.8948 7.9596 -7.8038
v -3.2211 5.7858 -7.8038
v -2.8586 5.138 -7.8038
v -1.9697 2.8556 -7.8037
v -24.2203 -2.707 -7.8036
v -17.3951 10.5164 -7.8036
v -8.1269 10.2597 -7.8036
v -2.2852 3.845 -7.8036
v -2.0045 -3.1397 -7.8036
v -23.6078 4.3966 -7.8035
v -22.2556 -6.9314 -7.8035
v -2.7054 4.837 -7.8035
v -18.3328 10.0855 -7.8034
v -15.5268 -11.2824 -7.8034
v -3.5677 6.345 -7.8034
v -2.2885 -4.0192 -7.8034
v -1.9225 -2.838 -7.8034
v -1.7211 1.5941 -7.8034
v -24.4673 1.0558 -7.8033
v -15.139 11.187 -7.8033
v -3.8242 6.6972 -7.8033
v -2.7246 -5.0593 -7.8033
v -23.0639 -5.6875 -7.8032
v -18.0397 10.2349 -7.8032
v -8.2538 -10.5003 -7.8032
v -4.8202 -8.066 -7.8032
v -24.0097 -3.4608 -7.8031
v -17.8816 -10.4963 -7.8031
v -2.1462 -3.5946 -7.8031
v -23.3015 5.0469 -7.803
v -10.1369 11.0024 -7.803
v -24.0349 -3.3765 -7.8028
v -22.934 -5.9091 -7.8028
v -2.4693 4.2938 -7.8028
v -2.1547 3.4443 -7.8028
v -23.7759 -4.1594 -7.8027
v -22.8807 5.8172 -7.8027
v -16.9307 10.7033 -7.8027
v -9.5082 10.8075 -7.8027
v -8.6756 10.4984 -7.8027
v -7.9235 -10.3368 -7.8027
v -18.6374 -10.1049 -7.8026
v -1.9489 2.7673 -7.8026
v -20.5442 8.592 -7.8025
v -16.0747 10.973 -7.8025
v -13.3104 11.3726 -7.8025
v -7.1014 9.7005 -7.8025
v -24.2178 2.5135 -7.8024
v -1.9554 -2.964 -7.8024
v -23.4591 -4.9143 -7.8023
v -20.4283 8.6914 -7.8023
v -18.5543 9.9794 -7.8023
v -18.2289 -10.3172 -7.8023
v -9.5984 10.8336 -7.8023
v -2.2222 3.6774 -7.8023
v -24.4179 1.404 -7.8022
v -22.3868 6.5635 -7.8022
v -17.9267 -10.4702 -7.8022
v -16.4568 -11.0349 -7.8022
v -1.7212 -1.7917 -7.8022
v -22.4101 -6.7219 -7.8021
v -19.551 9.358 -7.8021
v -10.6458 11.1106 -7.8021
v -10.6124 -11.2892 -7.8021
v -10.2989 11.0395 -7.8021
v -24.3602 1.8649 -7.802
v -14.2007 11.3172 -7.802
v -3.6802 -6.6806 -7.802
v -2.4506 -4.4263 -7.8019
v -1.935 2.7066 -7.8019
v -1.8015 -2.2587 -7.8019
v -13.3765 -11.5517 -7.8018
v -10.1944 11.0152 -7.8018
v -10.062 10.9784 -7.8018
v -7.1024 -9.8837 -7.8018
v -6.4185 9.2533 -7.8018
v -2.6974 4.8161 -7.8018
v -1.5997 0.2947 -7.8018
v -10.4393 -11.2497 -7.8017
v -9.158 10.6897 -7.8017
v -6.2776 9.1466 -7.8017
v -24.4256 1.3399 -7.8016
v -22.9248 5.744 -7.8016
v -14.8278 11.2349 -7.8016
v -19.0588 9.6703 -7.8015
v -14.6753 11.2553 -7.8015
v -9.9925 10.9556 -7.8015
v -4.9993 8.0605 -7.8015
v -18.9129 9.761 -7.8014
v -16.5547 10.8216 -7.8014
v -3.6753 6.4921 -7.8014
v -1.7295 -1.8488 -7.8014
v -23.2851 -5.2571 -7.8013
v -17.1816 10.5984 -7.8013
v -14.9727 11.2183 -7.8013
v -11.0721 -11.3861 -7.8013
v -4.1393 7.115 -7.8013
v -24.305 2.1104 -7.8011
v -24.0133 3.2608 -7.8011
v -18.9724 -9.9034 -7.8011
v -7.2231 -9.9573 -7.8011
v -24.522 -0.2628 -7.801
v -24.2436 -2.5845 -7.801
v -6.5289 -9.511 -7.801
v -19.6698 -9.4529 -7.8008
v -10.2427 11.0259 -7.8008
v -1.6412 1.0019 -7.8008
v -24.4406 1.214 -7.8007
v -24.2277 -2.6475 -7.8007
v -23.7147 4.1172 -7.8007
v -18.6885 9.8952 -7.8007
v -12.4804 11.3563 -7.8007
v -9.714 -11.0477 -7.8007
v -23.0122 5.5938 -7.8006
v -22.5504 -6.5167 -7.8006
v -19.4722 -9.5917 -7.8006
v -18.056 -10.4042 -7.8005
v -10.8725 -11.3434 -7.8005
v -11.9893 11.3248 -7.8004
v -23.434 -4.9688 -7.8003
v -20.4811 8.6438 -7.8003
v -6.5183 9.32 -7.8003
v -3.2906 -6.0814 -7.8003
v -3.2743 5.8777 -7.8003
v -24.1292 -3.06 -7.8002
v -9.1417 -10.8651 -7.8002
v -7.3111 9.8283 -7.8002
v -4.2762 -7.4618 -7.8002
v -3.7477 -6.7715 -7.8002
v -1.6138 -0.7505 -7.8002
v -21.1579 -8.1992 -7.8001
v -21.079 -8.2811 -7.8001
v -17.9679 10.2644 -7.8001
v -3.1391 -5.8335 -7.8001
v -2.2427 -3.8963 -7.8001
v -17.2901 -10.7376 -7.8
v -10.7749 11.1363 -7.8
v -8.3365 -10.5385 -7.8
v -3.0734 5.5388 -7.8
v -2.0556 -3.2816 -7.8
v -1.8286 2.1777 -7.8
v -16.3582 -11.0621 -7.7999
v -6.3594 -9.3863 -7.7999
v -5.0477 -8.287 -7.7999
v -4.3204 -7.511 -7.7999
v -24.425 -1.4898 -7.7998
v -23.5047 4.6296 -7.7998
v -22.8791 -5.9881 -7.7998
v -8.0357 10.2063 -7.7998
v -6.5915 9.3685 -7.7998
v -6.4299 -9.4355 -7.7998
v -11.6938 -11.464 -7.7996
v -1.6445 -1.2066 -7.7996
v -19.7415 9.2162 -7.7995
v -2.7648 4.9386 -7.7995
v -22.9457 -5.8811 -7.7994
v -3.142 5.6602 -7.7994
v -22.4443 6.4781 -7.7993
v -21.211 -8.1457 -7.7993
v -23.705 -4.3173 -7.7992
v -10.8243 11.1461 -7.7992
v -18.7779 9.8416 -7.7991
v -12.1366 11.3377 -7.7991
v -1.7491 -2.0164 -7.7991
v -7.3823 9.8656 -7.799
v -2.2766 3.8067 -7.799
v -18.7962 -10.0123 -7.7989
v -1.8453 -2.4257 -7.7989
v -1.6297 0.8915 -7.7989
v -23.4933 -4.8316 -7.7988
v -15.2076 -11.3462 -7.7988
v -13.9871 11.3388 -7.7987
v -24.5265 -0.0636 -7.7986
v -22.3445 -6.807 -7.7986
v -7.4087 9.8794 -7.7986
v -23.6861 4.1989 -7.7985
v -17.797 -10.5271 -7.7985
v -16.8726 10.7198 -7.7985
v -15.3948 11.1205 -7.7985
v -14.4559 -11.459 -7.7985
v -13.0299 -11.5606 -7.7985
v -15.0586 -11.381 -7.7984
v -14.1177 11.3238 -7.7984
v -5.7654 8.749 -7.7984
v -24.1211 2.8987 -7.7983
v -21.9193 -7.3566 -7.7983
v -21.2366 7.9348 -7.7983
v -8.9756 10.6123 -7.7983
v -1.6291 -1.0461 -7.7983
v -22.351 6.6104 -7.7982
v -14.0425 11.3331 -7.7981
v -2.1349 3.3779 -7.798
v -24.1014 2.9693 -7.7979
v -18.1162 10.186 -7.7978
v -8.871 -10.7582 -7.7978
v -8.1297 -10.4347 -7.7978
v -3.6315 -6.6084 -7.7978
v -3.0871 5.557 -7.7978
v -23.401 4.8363 -7.7977
v -22.9849 -5.8186 -7.7977
v -2.7746 -5.1365 -7.7977
v -2.3525 3.9832 -7.7974
v -18.8688 9.7816 -7.7973
v -2.6523 4.7124 -7.7972
v -3.6041 6.3826 -7.7971
v -2.0365 3.031 -7.797
v -9.9356 10.9296 -7.7968
v -3.188 -5.9087 -7.7968
v -22.4657 -6.6332 -7.7966
v -19.4916 -8.3478 -7.7966
v -16.2379 10.912 -7.7966
v -2.2717 3.7842 -7.7966
v -21.2026 7.9667 -7.7965
v -10.9657 -11.356 -7.7965
v -8.2634 10.3169 -7.7963
v -23.8098 3.864 -7.7962
v -21.1789 -8.1733 -7.7962
v -9.8504 10.9085 -7.7962
v -4.2809 7.2734 -7.7962
v -2.3657 -4.1972 -7.7962
v -9.2042 10.7015 -7.7961
v -24.3299 1.974 -7.796
v -16.1232 -11.1308 -7.796
v -5.7329 8.718 -7.796
v -21.3118 -6.5268 -7.7959
v -15.6053 -10.2463 -7.7959
v -2.686 -4.9615 -7.7959
v -3.2033 5.7456 -7.7957
v -24.3134 -2.2203 -7.7956
v -20.3373 -8.9404 -7.7955
v -19.6813 9.2535 -7.7955
v -9.1055 -10.8432 -7.7955
v -18.7428 9.8558 -7.7952
v -7.2293 9.7681 -7.7952
v -4.2501 7.2328 -7.7952
v -10.0372 -11.1425 -7.795
v -6.489 -9.4737 -7.795
v -8.8703 -9.6838 -7.7949
v -10.099 -11.1663 -7.7948
v -2.6654 4.7326 -7.7948
v -16.0463 -11.1542 -7.7947
v -7.3004 -9.9952 -7.7947
v -23.7854 -4.106 -7.7946
v -23.3858 -5.041 -7.7946
v -12.1697 -10.5226 -7.7944
v -23.793 3.913 -7.7943
v -17.9947 -10.4257 -7.7943
v -17.0591 -10.8241 -7.7943
v -21.8267 -7.4617 -7.7941
v -22.9798 5.6318 -7.794
v -2.6724 -4.9252 -7.794
v -23.1923 2.5195 -7.7939
v -22.2796 4.8524 -7.7938
v -20.7283 -7.2087 -7.7938
v -20.4279 -8.8604 -7.7938
v -8.1146 -9.3138 -7.7938
v -3.8374 -5.035 -7.7938
v -17.9083 10.2861 -7.7936
v -18.0882 -9.2652 -7.7935
v -8.2277 10.2998 -7.7935
v -7.3204 -10.0046 -7.7935
v -22.2696 -5.0503 -7.7934
v -5.9517 -7.7702 -7.7934
v -21.1345 -8.2183 -7.7933
v -23.8232 -4.0228 -7.7931
v -22.2628 4.8825 -7.793
v -22.2302 -5.1234 -7.793
v -3.1626 -3.4982 -7.793
v -18.8016 -8.8364 -7.7928
v -16.4614 9.8057 -7.7928
v -8.0766 -9.2924 -7.7928
v -23.2003 2.4797 -7.7926
v -20.1206 -7.8101 -7.7926
v -18.0388 -9.29 -7.7926
v -22.9587 5.6709 -7.7925
v -4.2779 5.5981 -7.7925
v -23.4897 -0.9272 -7.7924
v -16.9899 -10.8554 -7.7923
v -18.0101 -9.3044 -7.7921
v -17.1588 9.5302 -7.7921
v -22.2372 4.928 -7.7918
v -20.1047 7.639 -7.7918
v -3.1533 3.2856 -7.7918
v -3.1481 -3.4464 -7.7918
v -8.1272 9.1338 -7.7917
v -8.0366 -9.2699 -7.7917
v -8.0216 9.0786 -7.7916
v -7.375 8.6894 -7.7916
v -8.9227 9.5181 -7.7915
v -21.8907 5.5085 -7.7914
v -4.7752 6.2949 -7.7914
v -20.1413 -7.7889 -7.7913
v -18.7454 8.6876 -7.7912
v -11.3304 -10.4105 -7.7912
v -3.4489 4.0445 -7.7912
v -17.2348 -9.683 -7.7911
v -22.6524 4.0792 -7.791
v -17.9835 9.1372 -7.791
v -11.2516 10.2137 -7.791
v -23.3849 -1.7723 -7.7908
v -4.3113 5.6464 -7.7907
v -23.385 1.593 -7.7906
v -12.3063 -10.5253 -7.7905
v -6.0166 -7.8243 -7.7905
v -22.6206 4.1542 -7.7904
v -20.7678 -7.159 -7.7904
v -3.132 -3.3887 -7.7904
v -23.1982 -2.6753 -7.7903
v -7.4465 -8.916 -7.7903
v -4.2833 -5.7846 -7.7903
v -23.2195 2.3812 -7.7902
v -10.5476 -10.2486 -7.7902
v -3.1337 3.2162 -7.7902
v -22.9933 3.1696 -7.7901
v -21.8256 5.6059 -7.7901
v -21.7783 -5.8671 -7.7901
v -19.4074 8.2188 -7.7901
v -17.345 9.4509 -7.7901
v -17.9013 -9.3587 -7.79
v -16.3542 9.8356 -7.79
v -22.614 -4.3491 -7.7899
v -17.3149 -9.648 -7.7899
v -3.8998 -5.1425 -7.7899
v -22.6498 -4.2627 -7.7898
v -21.8284 -5.7872 -7.7898
v -17.9567 9.1494 -7.7898
v -17.084 9.5577 -7.7898
v -14.7413 -10.4189 -7.7898
v -22.935 3.3487 -7.7897
v -20.085 -7.8378 -7.7897
v -19.5451 8.1127 -7.7897
v -18.7298 -8.8766 -7.7897
v -10.504 -10.2382 -7.7897
v -22.3245 -4.9357 -7.7896
v -21.8794 -5.7058 -7.7896
v -8.8159 -9.6541 -7.7896
v -7.2793 8.6243 -7.7894
v -3.7953 4.7625 -7.7894
v -18.8639 -8.7919 -7.7893
v -3.9005 4.9635 -7.7891
v -19.3729 -8.426 -7.789
v -4.2719 -5.7635 -7.789
v -10.4431 -10.2237 -7.7889
v -6.6958 -8.3895 -7.7889
v -23.388 -1.7285 -7.7888
v -3.4366 -4.189 -7.7888
v -13.9319 -10.5199 -7.7887
v -23.4023 1.4402 -7.7886
v -21.3905 -6.4084 -7.7886
v -9.8298 -10.0358 -7.7886
v -22.924 -3.5705 -7.7885
v -6.0826 -7.881 -7.7885
v -14.719 -10.42 -7.7884
v -2.8753 -2.4634 -7.7884
v -9.6711 9.8052 -7.7883
v -13.9038 -10.5204 -7.7882
v -9.7618 9.8334 -7.7882
v -6.0764 7.691 -7.7882
v -5.8531 7.4866 -7.7882
v -8.2198 9.177 -7.7881
v -7.9703 9.0466 -7.7881
v -7.3671 -8.8612 -7.788
v -7.2197 8.5839 -7.788
v -17.9139 9.1689 -7.7879
v -12.1108 -10.5108 -7.7879
v -9.5961 -9.96 -7.7878
v -4.8938 6.4432 -7.7878
v -22.9407 3.3231 -7.7876
v -23.0235 3.0646 -7.7875
v -19.4935 8.1485 -7.7875
v -16.5362 -9.9575 -7.7875
v -12.4302 -10.5273 -7.7875
v -6.0216 7.6396 -7.7875
v -6.6359 -8.3413 -7.7874
v -5.3483 -7.1541 -7.7874
v -16.9398 9.6134 -7.7873
v -9.0348 -9.7403 -7.7873
v -3.4121 -4.125 -7.7873
v -20.652 -7.2794 -7.7872
v -17.985 -9.3103 -7.7872
v -4.3791 5.7443 -7.7872
v -19.5981 -8.2508 -7.7871
v -3.521 4.2054 -7.7871
v -23.0909 -3.0216 -7.787
v -22.3582 -4.8646 -7.787
v -22.3579 4.6825 -7.787
v -21.2174 -6.6311 -7.787
v -20.6888 7.0551 -7.787
v -17.8308 -9.3916 -7.787
v -5.2436 6.8546 -7.787
v -8.2843 -9.3919 -7.7869
v -8.0901 9.1074 -7.7869
v -23.2208 -2.5516 -7.7867
v -21.4096 6.197 -7.7867
v -11.3064 10.2166 -7.7867
v -22.7073 3.9312 -7.7866
v -21.7173 5.7648 -7.7866
v -8.7483 9.4393 -7.7866
v -11.9371 10.3012 -7.7865
v -7.5133 8.7704 -7.7865
v -20.7094 7.0315 -7.7864
v -18.6563 -8.918 -7.7864
v -23.4838 0.7895 -7.7863
v -23.023 -3.2404 -7.7863
v -18.5571 -8.9803 -7.7863
v -16.8757 9.638 -7.7863
v -2.8721 2.2592 -7.7862
v -9.9134 -10.0591 -7.7861
v -3.8582 4.874 -7.7861
v -2.6653 1.0383 -7.7861
v -5.3281 -7.1294 -7.786
v -3.4208 3.9579 -7.7859
v -23.1867 -2.6998 -7.7858
v -21.6781 5.8218 -7.7858
v -9.1056 -9.7673 -7.7858
v -16.2187 -10.0557 -7.7857
v -15.6774 -10.2165 -7.7857
v -3.8801 -5.0934 -7.7857
v -22.9746 3.2085 -7.7856
v -16.6426 9.7311 -7.7856
v -4.1949 5.4514 -7.7856
v -3.5213 -4.3815 -7.7855
v -5.4661 7.0934 -7.7854
v -3.7957 -4.9327 -7.7854
v -23.4771 -1.0016 -7.7853
v -21.9595 -5.5681 -7.7853
v -6.7292 8.2266 -7.7853
v -5.4022 7.0238 -7.7853
v -5.3555 6.9729 -7.7853
v -22.7333 3.8638 -7.7852
v -22.7259 -4.0642 -7.7852
v -11.79 10.2797 -7.7852
v -7.2719 -8.7957 -7.7852
v -4.3185 -5.8277 -7.7852
v -3.7327 -4.8125 -7.7852
v -4.3861 -5.9335 -7.7851
v -17.0164 -9.7651 -7.7849
v -4.6504 -6.3029 -7.7849
v -18.5115 -9.0066 -7.7848
v -17.3068 9.4592 -7.7848
v -12.0823 -10.505 -7.7848
v -10.7888 10.1115 -7.7848
v -2.8798 2.2862 -7.7848
v -22.6668 -4.2044 -7.7847
v -2.7528 1.6682 -7.7846
v -22.899 3.4357 -7.7845
v -21.2826 6.3568 -7.7845
v -18.5888 8.7766 -7.7845
v -4.6921 -6.3568 -7.7845
v -17.392 9.4236 -7.7844
v -15.2246 -10.3155 -7.7844
v -3.0465 -3.0872 -7.7844
v -20.7851 6.9445 -7.7843
v -5.4845 7.1112 -7.7842
v -15.4665 10.0785 -7.7841
v -9.9847 9.8977 -7.7841
v -8.3725 9.2504 -7.7841
v -3.4723 -4.2591 -7.7841
v -2.9528 -2.7816 -7.784
v -18.1341 9.0485 -7.7839
v -15.7427 10.0163 -7.7839
v -11.1473 10.188 -7.7839
v -4.7667 -6.4529 -7.7839
v -3.936 -5.1946 -7.7839
v -3.0687 2.9818 -7.7839
v -23.4873 0.6387 -7.7838
v -23.3027 1.978 -7.7838
v -9.0192 9.547 -7.7838
v -5.4088 -7.2133 -7.7838
v -8.2228 -9.3553 -7.7837
v -16.4873 -9.9678 -7.7836
v -15.121 -10.3372 -7.7836
v -13.9832 -10.5109 -7.7836
v -6.6917 8.1952 -7.7836
v -3.7154 4.5925 -7.7836
v -11.9642 10.301 -7.7835
v -22.2816 -4.9996 -7.7834
v -23.488 0.6048 -7.7833
v -23.2817 -2.2563 -7.7833
v -21.2488 6.3981 -7.7833
v -18.9068 8.573 -7.7833
v -18.065 9.0836 -7.7833
v -2.6691 -1.2448 -7.7833
v -17.7564 9.244 -7.7832
v -14.3626 10.2767 -7.7832
v -7.9064 -9.1891 -7.7832
v -23.3683 1.6448 -7.7831
v -22.9435 -3.4836 -7.7831
v -13.0338 10.3677 -7.7831
v -22.3023 4.7782 -7.783
v -9.2292 9.6322 -7.783
v -22.1562 5.0574 -7.7829
v -15.4072 10.09 -7.7829
v -10.0595 9.9197 -7.7829
v -3.3334 3.7355 -7.7829
v -6.6731 8.1797 -7.7828
v -3.3483 -3.9567 -7.7828
v -11.5562 -10.4304 -7.7827
v -4.9142 -6.6432 -7.7827
v -16.0581 9.9191 -7.7826
v -2.6008 -0.1091 -7.7826
v -14.2128 10.2957 -7.7825
v -8.2541 9.1867 -7.7825
v -4.7215 6.2052 -7.7825
v -2.7853 1.8385 -7.7825
v -2.7591 -1.9125 -7.7825
v -6.4996 8.0467 -7.7823
v -3.7834 4.7194 -7.7823
v -23.1223 -2.8966 -7.7822
v -3.5407 -4.4165 -7.7822
v -3.0617 2.9518 -7.7822
v -2.9037 -2.5528 -7.7822
v -23.4967 -0.4962 -7.7821
v -19.6553 8.0159 -7.7821
v -17.9597 -9.3163 -7.7821
v -14.877 10.2068 -7.7821
v -8.191 -9.3363 -7.7821
v -11.3753 10.2197 -7.782
v -10.9927 -10.3364 -7.782
v -23.3982 -1.5809 -7.7819
v -22.1926 -5.164 -7.7819
v -17.3358 -9.628 -7.7819
v -6.3231 -8.0872 -7.7819
v -2.7689 1.7591 -7.7819
v -7.1475 -8.71 -7.7818
v -18.8227 8.6238 -7.7816
v -4.3439 -5.8588 -7.7816
v -22.9581 3.2428 -7.7815
v -15.5414 10.0584 -7.7815
v -6.8931 -8.5274 -7.7815
v -2.8551 -2.3331 -7.7815
v -3.4878 4.1055 -7.7814
v -22.424 -4.7244 -7.7813
v -3.7291 4.6126 -7.7813
v -6.1589 7.7541 -7.7812
v -23.4911 0.4691 -7.7811
v -21.8907 -5.6673 -7.7811
v -15.4844 -10.2537 -7.7811
v -9.716 -9.9891 -7.781
v -8.868 9.4806 -7.7809
v -22.1551 -5.2316 -7.7807
v -21.1748 6.4886 -7.7807
v -20.3186 -7.6077 -7.7806
v -2.6992 1.2369 -7.7806
v -16.4475 -9.9762 -7.7805
v -15.2964 10.1115 -7.7805
v -7.442 8.7153 -7.7805
v -6.3779 -8.1341 -7.7805
v -4.5767 6.0104 -7.7805
v -2.9114 -2.5771 -7.7805
v -2.6019 -0.0665 -7.7804
v -19.5864 8.0657 -7.7803
v -4.2531 5.5297 -7.7803
v -21.4943 6.0736 -7.7802
v -4.6661 6.1273 -7.7802
v -3.5527 -4.438 -7.7802
v -23.1113 2.7596 -7.7801
v -6.7829 8.2591 -7.7801
v -22.6621 4.0181 -7.78
v -15.9651 -10.1281 -7.78
v -7.9932 -9.2299 -7.78
v -21.151 6.5177 -7.7799
v -20.2533 7.4811 -7.7799
v -13.4561 -10.5294 -7.7799
v -8.4614 -9.4734 -7.7797
v -3.5064 -4.3259 -7.7797
v -23.4017 -1.5299 -7.7796
v -2.9188 -2.6047 -7.7796
v -17.6615 -9.4701 -7.7794
v -9.3281 -9.8494 -7.7794
v -2.9539 2.5938 -7.7794
v -23.4987 -0.373 -7.7793
v -18.6234 -8.9277 -7.7792
v -18.438 8.8642 -7.7792
v -17.114 -9.7164 -7.7792
v -11.1189 10.1774 -7.7792
v -22.1983 4.9665 -7.7791
v -9.1631 9.5995 -7.779
v -7.6066 -9.0018 -7.779
v -2.8576 2.1493 -7.779
v -22.799 -3.8669 -7.7789
v -10.3977 10.0169 -7.7789
v -2.6666 -1.1824 -7.7789
v -15.625 10.0359 -7.7788
v -4.1839 -5.6007 -7.7788
v -22.6864 -4.1372 -7.7787
v -19.2239 8.3405 -7.7787
v -18.1788 -9.1957 -7.7787
v -13.2949 10.3512 -7.7787
v -2.9466 2.5554 -7.7786
v -9.5161 -9.9219 -7.7785
v -8.9298 9.5026 -7.7784
v -21.9126 5.4434 -7.7783
v -13.359 -10.5312 -7.7783
v -4.1032 -5.4726 -7.7783
v -22.4525 4.4752 -7.7781
v -15.9378 -10.1341 -7.7781
v -14.8276 10.2084 -7.7781
v -9.4308 9.7077 -7.7781
v -8.9597 -9.6967 -7.7781
v -2.6155 0.1749 -7.7781
v -23.3004 -2.14 -7.778
v -7.1957 8.5531 -7.778
v -2.6186 -0.3919 -7.778
v -16.8207 -9.8366 -7.7779
v -23.4996 -0.305 -7.7778
v -22.8191 3.6309 -7.7778
v -22.1646 -5.2057 -7.7778
v -3.044 2.8758 -7.7778
v -20.5402 -7.3829 -7.7777
v -15.7879 9.9978 -7.7777
v -15.4563 -10.2554 -7.7777
v -10.5994 10.06 -7.7777
v -10.1368 -10.1187 -7.7777
v -3.2418 3.4931 -7.7777
v -5.7677 7.3899 -7.7776
v -4.5538 5.973 -7.7775
v -13.3819 10.3458 -7.7773
v -2.7187 1.3517 -7.7773
v -23.2636 -2.3008 -7.7772
v -12.692 10.3451 -7.7772
v -4.9534 6.4985 -7.7772
v -3.2653 3.5489 -7.7771
v -2.6216 0.2833 -7.7771
v -23.2246 -2.4755 -7.777
v -11.2609 -10.3824 -7.777
v -7.5237 -8.9452 -7.777
v -11.5928 10.2424 -7.7769
v -3.7092 -4.7447 -7.7769
v -21.0559 6.6337 -7.7768
v -2.7574 -1.8464 -7.7768
v -17.4508 -9.5723 -7.7767
v -10.2251 -10.1451 -7.7765
v -10.364 10.006 -7.7764
v -2.9462 -2.7069 -7.7763
v -2.6248 -0.4903 -7.7763
v -22.6654 3.9973 -7.7762
v -2.7545 -1.8178 -7.7762
v -21.4875 -6.2548 -7.7761
v -19.3 -8.4607 -7.7761
v -2.9285 2.4569 -7.7761
v -15.7192 -10.1942 -7.776
v -23.3504 -1.8851 -7.7758
v -3.7871 -4.8894 -7.7758
v -22.1717 -5.1866 -7.7757
v -19.8784 7.8189 -7.7757
v -8.5673 9.3393 -7.7757
v -20.3092 7.4216 -7.7755
v -19.2792 -8.4756 -7.7755
v -17.5955 9.3166 -7.7755
v -12.5924 10.3385 -7.7755
v -10.5397 10.0438 -7.7755
v -3.6259 4.3968 -7.7755
v -6.2297 7.808 -7.7754
v -17.0095 9.568 -7.7753
v -3.397 3.8639 -7.7753
v -15.8959 -10.1434 -7.7752
v -3.6438 -4.6161 -7.7752
v -3.3324 -3.8924 -7.7752
v -22.9744 3.1645 -7.7751
v -12.0401 10.3002 -7.7751
v -4.9403 6.4769 -7.7751
v -14.4813 10.25 -7.7749
v -2.735 1.4472 -7.7749
v -8.302 9.2003 -7.7748
v -17.8636 9.1757 -7.7747
v -9.1491 -9.7695 -7.7746
v -3.7705 4.6729 -7.7746
v -21.1625 -6.6763 -7.7745
v -2.6567 0.8604 -7.7745
v -21.433 -6.3224 -7.7744
v -5.6382 7.2592 -7.7744
v -22.0053 5.2905 -7.7743
v -19.8916 -7.9877 -7.7743
v -12.5197 10.3337 -7.7742
v -11.6883 -10.4372 -7.7741
v -10.2965 9.9818 -7.7741
v -22.446 -4.6623 -7.774
v -10.8293 -10.2894 -7.774
v -18.1373 -9.2107 -7.7739
v -14.6965 10.2202 -7.7739
v -9.8234 9.8332 -7.7739
v -22.8216 -3.7955 -7.7738
v -10.4938 10.0313 -7.7738
v -2.9941 2.6983 -7.7738
v -18.3575 -9.0865 -7.7737
v -21.6724 -5.9948 -7.7736
v -21.5774 -6.1312 -7.7736
v -4.6501 6.0923 -7.7736
v -22.7359 3.8178 -7.7735
v -14.5013 10.2455 -7.7735
v -3.1296 3.1302 -7.7735
v -2.8053 -2.0645 -7.7734
v -23.03 -3.161 -7.7733
v -9.4951 9.7272 -7.7733
v -3.2066 3.3745 -7.7733
v -22.0537 -5.3894 -7.7732
v -14.6419 10.2265 -7.7732
v -10.2678 9.9715 -7.7732
v -3.1228 -3.2835 -7.7732
v -2.7419 -1.6934 -7.7732
v -22.5425 -4.463 -7.7731
v -16.552 9.7503 -7.7731
v -14.6711 10.2225 -7.7731
v -9.0653 9.551 -7.7731
v -7.6322 8.8262 -7.7731
v -2.6448 0.6959 -7.7731
v -22.3858 4.5894 -7.773
v -15.3078 -10.2819 -7.773
v -14.8537 -10.3821 -7.773
v -14.1648 -10.473 -7.773
v -23.219 2.2825 -7.7729
v -23.0532 -3.083 -7.7729
v -11.2385 -10.3731 -7.7729
v -3.4167 3.9037 -7.7729
v -22.5435 4.281 -7.7728
v -10.0789 -10.0936 -7.7728
v -7.011 8.4211 -7.7728
v -19.773 7.9104 -7.7727
v -13.0328 -10.5374 -7.7727
v -3.6199 4.3771 -7.7727
v -22.0461 5.2231 -7.7726
v -17.544 9.3391 -7.7726
v -7.6334 -9.009 -7.7726
v -23.5033 -0.0665 -7.7725
v -12.1037 10.3054 -7.7725
v -11.0498 -10.3363 -7.7725
v -23.2498 -2.3349 -7.7724
v -22.5306 -4.4893 -7.7724
v -23.1403 -2.7929 -7.7723
v -22.5544 4.2527 -7.7723
v -16.7531 -9.8568 -7.7723
v -8.3809 -9.4206 -7.7723
v -3.1113 3.0662 -7.7722
v -2.65 0.7887 -7.7722
v -19.1741 8.3678 -7.7721
v -18.5071 -8.9901 -7.7721
v -6.4435 7.9871 -7.772
v -3.209 -3.5553 -7.772
v -20.3627 -7.5519 -7.7719
v -21.7033 -5.9413 -7.7718
v -18.8977 -8.7438 -7.7718
v -10.6714 -10.2515 -7.7718
v -22.1255 5.0848 -7.7717
v -9.9057 9.856 -7.7717
v -8.7597 -9.606 -7.7717
v -5.6803 7.2997 -7.7717
v -4.149 5.3458 -7.7717
v -19.8201 7.8652 -7.7716
v -22.5116 -4.5306 -7.7715
v -5.7187 7.3344 -7.7715
v -22.5721 4.2064 -7.7713
v -21.5733 5.9452 -7.7713
v -21.5259 -6.1938 -7.7712
v -16.8116 9.6427 -7.7712
v -9.2457 -9.8042 -7.7712
v -23.4016 1.2712 -7.7711
v -23.3007 1.9116 -7.771
v -17.768 -9.4015 -7.771
v -16.5305 9.7542 -7.771
v -16.2438 9.8445 -7.771
v -5.6258 -7.4254 -7.771
v -12.1745 10.3103 -7.7709
v -10.8608 10.109 -7.7709
v -3.8644 -5.0222 -7.7709
v -16.1545 -10.0556 -7.7708
v -3.0209 -2.945 -7.7708
v -5.058 -6.8055 -7.7707
v -22.532 4.3012 -7.7706
v -7.7444 -9.0776 -7.7706
v -7.1135 -8.6706 -7.7705
v -7.048 8.4455 -7.7705
v -3.7495 -4.8033 -7.7705
v -3.4005 -4.0403 -7.7705
v -23.4085 1.2119 -7.7704
v -23.3379 -1.9257 -7.7704
v -19.0768 -8.6209 -7.7704
v -12.2958 10.319 -7.7704
v -6.8824 8.3193 -7.7704
v -2.6496 -0.8796 -7.7704
v -18.9516 -8.7077 -7.7703
v -18.5236 8.7961 -7.7703
v -14.8785 -10.3731 -7.7703
v -13.8336 10.3169 -7.7703
v -12.264 10.3166 -7.7702
v -12.2189 10.313 -7.7702
v -7.7033 8.8675 -7.7702
v -21.5027 -6.2219 -7.7701
v -17.4941 -9.5445 -7.77
v -5.0998 -6.8497 -7.77
v -23.2274 -2.4207 -7.7699
v -23.3387 1.7372 -7.7698
v -22.108 -5.2904 -7.7698
v -8.6654 -9.5648 -7.7698
v -23.0322 2.9616 -7.7697
v -7.8186 8.9401 -7.7697
v -2.6615 -1.053 -7.7697
v -22.3687 -4.7964 -7.7695
v -18.2787 -9.1295 -7.7695
v -17.609 -9.4832 -7.7694
v -14.0216 10.3039 -7.7694
v -4.1012 5.265 -7.7694
v -23.4219 1.0954 -7.7693
v -13.9038 10.3124 -7.7692
v -2.6548 -0.9603 -7.7692
v -4.0315 -5.3305 -7.7691
v -11.2051 -10.3623 -7.769
v -9.52 9.7313 -7.769
v -4.0235 5.1421 -7.769
v -22.7608 3.7417 -7.7689
v -10.3789 -10.1829 -7.7689
v -19.0127 -8.6668 -7.7688
v -22.5602 -4.4059 -7.7687
v -9.4874 -9.8994 -7.7687
v -2.658 -1.0152 -7.7686
v -18.2656 8.9561 -7.7685
v -7.8913 8.9766 -7.7685
v -4.4936 -6.0621 -7.7685
v -5.7651 -7.5557 -7.7684
v -18.4432 -9.0244 -7.7683
v -17.3713 -9.5939 -7.7683
v -7.1722 8.5228 -7.7683
v -5.6713 -7.4699 -7.7683
v -15.8879 9.9532 -7.7682
v -13.9814 10.3076 -7.7682
v -4.5395 -6.1218 -7.7682
v -3.2508 -3.6728 -7.7682
v -23.1314 2.6292 -7.7681
v -11.0972 -10.3409 -7.7681
v -10.1386 9.9242 -7.7681
v -4.166 -5.5467 -7.7681
v -10.9803 10.1317 -7.768
v -22.0892 -5.3206 -7.7679
v -20.4833 -7.4258 -7.7677
v -4.5807 -6.1747 -7.7677
v -8.4853 9.2848 -7.7676
v -7.916 8.9882 -7.7676
v -21.6048 5.8889 -7.7675
v -2.8344 1.973 -7.7675
v -3.8192 -4.9268 -7.7674
v -10.013 -10.0651 -7.7673
v -16.9117 -9.7837 -7.7672
v -6.9587 -8.5539 -7.7672
v -23.1142 2.6949 -7.7671
v -22.0616 -5.3621 -7.7671
v -20.5062 7.2166 -7.767
v -16.0632 -10.0792 -7.7669
v -11.026 10.1404 -7.7669
v -3.0416 -2.9945 -7.7669
v -21.5339 5.9939 -7.7668
v -21.1278 -6.7048 -7.7667
v -19.0222 8.4741 -7.7667
v -15.0129 -10.3386 -7.7667
v -3.9785 5.0496 -7.7665
v -21.9988 -5.46 -7.7664
v -3.6865 4.488 -7.7664
v -3.3676 -3.9472 -7.7664
v -3.2368 3.4405 -7.7663
v -4.4692 5.835 -7.7662
v -6.9965 -8.5807 -7.7661
v -21.5191 6.0112 -7.766
v -20.4347 -7.4754 -7.766
v -4.4733 -6.024 -7.7659
v -11.817 -10.4437 -7.7657
v -8.2937 -9.3655 -7.7656
v -22.7502 -3.9391 -7.7655
v -19.684 -8.1495 -7.7654
v -11.1301 -10.3439 -7.7654
v -9.3427 9.6536 -7.7653
v -23.4043 -1.3638 -7.7651
v -23.3208 1.7871 -7.7649
v -22.4756 4.3935 -7.7649
v -9.5508 9.7354 -7.7649
v -4.4496 5.8009 -7.7649
v -8.5726 -9.5093 -7.7648
v -7.0385 -8.6106 -7.7647
v -7.3913 8.6579 -7.7646
v -8.6945 9.386 -7.7645
v -19.1146 8.4003 -7.7644
v -22.8321 3.5532 -7.7643
v -21.6229 -6.0503 -7.7641
v -18.3476 8.8976 -7.7639
v -17.6633 9.2642 -7.7639
v -20.4595 7.2615 -7.7638
v -2.8521 -2.2157 -7.7638
v -4.0683 -5.3824 -7.7637
v -22.8581 -3.6733 -7.7636
v -22.8465 3.5073 -7.7636
v -15.1846 10.1139 -7.7636
v -20.4743 7.2448 -7.7635
v -11.1555 -10.346 -7.7635
v -14.3298 -10.4385 -7.7634
v -8.662 9.3703 -7.7634
v -3.6972 -4.6842 -7.7633
v -3.3124 3.6162 -7.7631
v -16.635 -9.8927 -7.763
v -3.0247 2.7489 -7.7629
v -10.2176 9.9415 -7.7627
v -15.8461 -10.1418 -7.7625
v -15.7796 -10.1625 -7.7625
v -6.3913 7.9315 -7.7625
v -3.6138 -4.5237 -7.7625
v -20.4109 -7.491 -7.7623
v -20.4518 -7.4495 -7.7622
v -15.9513 9.9249 -7.7621
v -5.0657 6.6137 -7.7621
v -18.2314 8.9654 -7.7618
v -3.5942 4.2963 -7.7617
v -23.3033 -2.027 -7.7613
v -22.9889 3.0606 -7.7613
v -10.3104 -10.1513 -7.7612
v -9.4624 -9.8788 -7.7612
v -3.3251 -3.8275 -7.7612
v -17.4804 9.354 -7.7608
v -19.0866 8.4156 -7.7607
v -5.0391 6.5749 -7.7603
v -4.0878 5.2218 -7.7602
v -7.7525 8.8834 -7.76
v -22.0745 5.1479 -7.7596
v -7.8182 -9.1081 -7.7596
v -22.8229 -3.7436 -7.7594
v -7.08 -8.6318 -7.7593
v -3.6038 -4.4892 -7.7593
v -22.0904 5.1161 -7.7591
v -16.6977 -9.8611 -7.759
v -22.6926 -4.0552 -7.7589
v -21.0466 -6.7941 -7.7589
v -22.4586 -4.5952 -7.7586
v -19.764 -8.0764 -7.7583
v -17.5498 -9.4979 -7.7582
v -7.8375 -9.1154 -7.7577
v -15.2951 10.0809 -7.7573
v -3.4537 -4.1153 -7.7549
v -22.6818 -4.0561 -7.7516
v -22.9741 3.0638 -7.7512
v -3.8433 -4.9267 -7.751
v -23.3499 -0.067 -7.6548
v -23.3372 -0.3678 -7.6548
v -23.321 0.5931 -7.6548
v -23.3131 0.7728 -7.6548
v -23.309 -0.9875 -7.6548
v -23.2563 1.2143 -7.6548
v -23.2132 -1.724 -7.6548
v -23.191 1.7109 -7.6548
v -23.1896 -1.8991 -7.6548
v -23.084 -2.3751 -7.6548
v -23.0392 2.3818 -7.6548
v -23.0214 -2.6576 -7.6548
v -22.973 2.6572 -7.6548
v -22.8906 -3.091 -7.6548
v -22.7665 3.3023 -7.6548
v -22.7258 -3.6222 -7.6548
v -22.6977 3.5056 -7.6548
v -22.4732 4.0483 -7.6548
v -22.4398 -4.3102 -7.6548
v -22.3949 4.2377 -7.6548
v -22.3748 -4.464 -7.6548
v -22.0979 4.81 -7.6548
v -22.0692 -5.0455 -7.6548
v -21.9627 -5.2473 -7.6548
v -21.9563 5.0792 -7.6548
v -21.8055 -5.4955 -7.6548
v -21.6106 5.6154 -7.6548
v -21.5036 -5.9726 -7.6548
v -21.4155 5.9084 -7.6548
v -21.3492 -6.176 -7.6548
v -21.0428 6.3919 -7.6548
v -20.9426 -6.7071 -7.6548
v -20.9346 6.5317 -7.6548
v -20.5075 6.9986 -7.6548
v -20.4967 -7.1938 -7.6548
v -20.3587 7.1615 -7.6548
v -20.3315 -7.3739 -7.6548
v -20.1045 7.3971 -7.6548
v -20.0406 -7.6402 -7.6548
v -19.6747 -7.9755 -7.6548
v -19.6741 7.7928 -7.6548
v -19.1588 -8.3701 -7.6548
v -19.119 8.2177 -7.6548
v -18.9389 8.3543 -7.6548
v -18.928 -8.5445 -7.6548
v -18.6998 -8.6886 -7.6548
v -18.3855 8.7057 -7.6548
v -18.204 -9.0019 -7.6548
v -18.1795 8.8352 -7.6548
v -17.843 -9.1915 -7.6548
v -17.8043 9.0305 -7.6548
v -17.4302 -9.4085 -7.6548
v -17.4302 9.2253 -7.6548
v -17.3108 -9.4592 -7.6548
v -16.9278 9.4324 -7.6548
v -16.5883 -9.7596 -7.6548
v -16.5006 9.6049 -7.6548
v -16.4144 -9.815 -7.6548
v -16.1061 9.7293 -7.6548
v -15.746 -10.0262 -7.6548
v -15.7459 9.843 -7.6548
v -15.5364 9.8906 -7.6548
v -15.459 -10.091 -7.6548
v -14.8446 10.0444 -7.6548
v -14.8272 -10.2304 -7.6548
v -14.6818 -10.2494 -7.6548
v -14.6271 10.0731 -7.6548
v -13.9683 10.1603 -7.6548
v -13.9682 -10.3436 -7.6548
v -13.4699 -10.3658 -7.6548
v -13.4264 10.1844 -7.6548
v -13.0332 -10.3837 -7.6548
v -13.0332 10.2004 -7.6548
v -12.5992 10.1813 -7.6548
v -12.3063 10.1686 -7.6548
v -12.2764 -10.3475 -7.6548
v -12.1901 10.1606 -7.6548
v -12.1178 10.1539 -7.6548
v -12.0983 -10.3367 -7.6548
v -11.6321 -10.2737 -7.6548
v -11.3913 10.056 -7.6548
v -11.2954 -10.2284 -7.6548
v -11.2315 -10.2169 -7.6548
v -11.1494 10.0181 -7.6548
v -11.1254 -10.196 -7.6548
v -10.6679 -10.0945 -7.6548
v -10.6575 9.9089 -7.6548
v -10.4126 -10.038 -7.6548
v -10.4048 9.8528 -7.6548
v -10.2385 -9.9835 -7.6548
v -10.1308 9.7672 -7.6548
v -9.5704 9.5911 -7.6548
v -9.5379 -9.7612 -7.6548
v -9.2185 9.4474 -7.6548
v -9.0889 -9.5767 -7.6548
v -8.7284 -9.4287 -7.6548
v -8.7284 9.2454 -7.6548
v -8.2067 -9.158 -7.6548
v -8.1646 8.9528 -7.6548
v -7.8869 -8.99 -7.6548
v -7.8869 8.8069 -7.6548
v -7.3521 -8.6466 -7.6548
v -7.2855 8.421 -7.6548
v -7.1426 -8.5113 -7.6548
v -7.1345 8.3229 -7.6548
v -6.9312 -8.35 -7.6548
v -6.7054 7.9948 -7.6548
v -6.4826 7.8247 -7.6548
v -6.4825 -8.0079 -7.6548
v -6.2144 -7.7661 -7.6548
v -6.1956 7.5652 -7.6548
v -5.7876 7.1922 -7.6548
v -5.7759 -7.3654 -7.6548
v -5.6273 7.0182 -7.6548
v -5.6159 -7.1907 -7.6548
v -5.1735 -6.7081 -7.6548
v -5.173 6.5239 -7.6548
v -4.7782 -6.1917 -7.6548
v -4.7497 5.9686 -7.6548
v -4.6138 -5.9755 -7.6548
v -4.5888 5.7527 -7.6548
v -4.4604 -5.7345 -7.6548
v -4.3841 5.4313 -7.6548
v -4.1873 -5.3055 -7.6548
v -4.1501 5.0642 -7.6548
v -4.0888 -5.1254 -7.6548
v -3.8703 4.5272 -7.6548
v -3.7409 -4.464 -7.6548
v -3.7207 4.2377 -7.6548
v -3.6833 -4.328 -7.6548
v -3.4774 3.6476 -7.6548
v -3.3897 -3.6221 -7.6548
v -3.3751 3.3958 -7.6548
v -3.3011 -3.3399 -7.6548
v -3.2205 2.9035 -7.6548
v -3.1159 -2.746 -7.6548
v -3.1113 2.5535 -7.6548
v -3.0721 2.3744 -7.6548
v -3.0607 -2.4991 -7.6548
v -2.9308 1.7298 -7.6548
v -2.9221 -1.8807 -7.6548
v -2.906 -1.759 -7.6548
v -2.8758 1.3297 -7.6548
v -2.8058 -1.002 -7.6548
v -2.8026 0.7758 -7.6548
v -2.7867 0.4124 -7.6548
v -2.7836 -0.5037 -7.6548
v -2.7657 -0.067 -7.6548
v -18.4569 -10.4579 -7.6547
v -23.4176 -5.5039 -7.6543
v -19.4626 -9.8743 -7.6541
v -9.4517 -11.2088 -7.6541
v -22.3442 -7.1936 -7.6533
v -19.3162 -9.9617 -7.6529
v -17.85 10.5728 -7.6529
v -23.8451 4.4046 -7.6528
v -20.2464 -9.3176 -7.6527
v -22.2816 -7.2823 -7.6525
v -18.6105 -10.3804 -7.6525
v -20.1551 9.1978 -7.6524
v -20.3249 -9.2497 -7.6523
v -11.639 11.5044 -7.6522
v -21.6293 -8.0457 -7.6521
v -8.3375 -10.7904 -7.6519
v -20.1645 -9.3742 -7.6518
v -15.9026 -11.4362 -7.6518
v -23.3544 -5.6336 -7.6517
v -20.9512 -8.7191 -7.6517
v -14.5176 11.5002 -7.6516
v -8.3793 -10.8101 -7.6516
v -23.3418 -5.6581 -7.6515
v -8.5968 -10.8922 -7.6515
v -2.7522 -5.6156 -7.6515
v -22.9307 6.166 -7.6514
v -18.6799 -10.3435 -7.6514
v -21.6715 -7.9983 -7.6513
v -17.7473 -10.8033 -7.6513
v -7.4489 10.1673 -7.6512
v -3.7979 7.0466 -7.6512
v -23.3639 5.4324 -7.651
v -23.3087 -5.7153 -7.651
v -7.5346 -10.398 -7.651
v -6.7875 -9.9563 -7.651
v -3.8172 7.0722 -7.6509
v -8.438 10.6487 -7.6507
v -5.1158 -8.6739 -7.6507
v -20.9942 -8.6781 -7.6506
v -17.6881 10.6424 -7.6506
v -3.2449 6.2669 -7.6506
v -1.675 -2.74 -7.6506
v -22.9198 -6.3657 -7.6505
v -1.9631 -3.7746 -7.6505
v -22.8521 -6.4764 -7.6504
v -22.805 -6.5479 -7.6504
v -7.5294 10.2101 -7.6504
v -3.2484 -6.4548 -7.6504
v -2.7038 5.3323 -7.6504
v -2.3183 4.5297 -7.6504
v -24.3818 2.8261 -7.6503
v -23.3432 5.4725 -7.6503
v -7.4921 -10.3761 -7.6503
v -18.3916 -10.4891 -7.6502
v -12.0655 -11.7452 -7.6502
v -3.2598 6.29 -7.6502
v -24.1987 3.4342 -7.6501
v -24.1748 3.5148 -7.6501
v -24.1639 3.5516 -7.6501
v -23.7718 -4.7721 -7.6501
v -6.7064 9.7243 -7.6501
v -5.0033 8.3778 -7.6501
v -24.7148 -1.0245 -7.65
v -23.4555 -5.4254 -7.65
v -21.575 -8.0987 -7.65
v -19.4142 9.7222 -7.65
v -17.555 10.6953 -7.65
v -5.1517 -8.7061 -7.65
v -3.2013 -6.3733 -7.65
v -1.9863 -3.8537 -7.65
v -24.3898 2.7938 -7.6499
v -20.9338 8.5493 -7.6499
v -9.5448 -11.2357 -7.6499
v -6.8615 9.8165 -7.6499
v -6.6479 9.6865 -7.6499
v -5.9457 -9.3694 -7.6499
v -24.6199 1.617 -7.6498
v -17.3965 10.7572 -7.6498
v -8.6419 -10.9098 -7.6498
v -1.9999 -3.8984 -7.6498
v -1.9889 3.6821 -7.6498
v -1.9821 3.6587 -7.6498
v -24.6174 1.6384 -7.6497
v -2.8233 5.5592 -7.6497
v -1.9662 3.6035 -7.6497
v -24.273 -3.368 -7.6496
v -23.4551 5.243 -7.6496
v -23.3168 5.5181 -7.6496
v -23.0108 -6.2124 -7.6496
v -16.7406 11.0036 -7.6496
v -7.7237 -10.4891 -7.6496
v -7.4458 -10.3494 -7.6496
v -6.5309 9.6048 -7.6496
v -24.5995 -1.9693 -7.6495
v -23.8671 -4.5305 -7.6495
v -18.4844 10.2607 -7.6495
v -5.2543 8.6099 -7.6495
v -1.6705 2.5333 -7.6495
v -20.3094 9.0782 -7.6494
v -19.1534 -10.0595 -7.6494
v -17.4811 -10.9071 -7.6494
v -17.3263 10.7845 -7.6494
v -16.5889 -11.231 -7.6494
v -5.1873 -8.7371 -7.6494
v -5.157 8.5234 -7.6494
v -4.3219 7.672 -7.6494
v -3.1485 6.103 -7.6494
v -2.2745 -4.5981 -7.6494
v -1.865 -3.4408 -7.6494
v -24.2002 -3.6088 -7.6493
v -11.8018 11.5258 -7.6493
v -7.6513 10.2702 -7.6493
v -6.9621 -10.0573 -7.6493
v -3.131 -6.2518 -7.6493
v -23.3627 -5.6125 -7.6492
v -10.9045 11.3945 -7.6492
v -10.2536 -11.443 -7.6492
v -8.5526 10.6894 -7.6492
v -23.7816 4.5691 -7.6491
v -16.8301 10.9773 -7.6491
v -15.48 -11.5214 -7.6491
v -11.1268 -11.6252 -7.6491
v -4.5705 7.9435 -7.6491
v -2.6322 -5.3677 -7.6491
v -1.4412 1.1748 -7.6491
v -24.4165 2.6707 -7.649
v -11.0386 11.4244 -7.649
v -24.6202 -1.7742 -7.6489
v -24.599 1.7904 -7.6489
v -23.8752 4.3271 -7.6489
v -23.7377 -4.8504 -7.6489
v -22.3428 7.0103 -7.6489
v -19.5481 -9.8147 -7.6489
v -19.2412 -10.005 -7.6489
v -18.5785 10.2141 -7.6489
v -17.8162 -10.7716 -7.6489
v -16.8617 10.9677 -7.6489
v -10.524 11.3149 -7.6489
v -9.6237 11.0764 -7.6489
v -7.8211 10.3531 -7.6489
v -3.9334 7.2137 -7.6489
v -2.2826 4.4333 -7.6489
v -1.8899 3.343 -7.6489
v -23.761 4.6182 -7.6488
v -14.9392 -11.633 -7.6488
v -4.4714 7.8398 -7.6488
v -2.6126 5.144 -7.6488
v -24.488 -2.5115 -7.6487
v -24.0989 3.7544 -7.6487
v -23.7445 4.6539 -7.6487
v -2.8218 -5.7382 -7.6487
v -22.8131 6.3481 -7.6486
v -9.1873 -11.123 -7.6486
v -3.658 -7.0334 -7.6486
v -22.177 -7.403 -7.6485
v -15.3661 -11.5453 -7.6485
v -7.3707 10.1212 -7.6485
v -4.4365 -7.9887 -7.6485
v -3.6705 6.8625 -7.6485
v -3.3588 6.4325 -7.6485
v -10.2025 -11.4314 -7.6484
v -9.3755 11.0028 -7.6484
v -8.778 10.7797 -7.6484
v -2.6946 -5.4886 -7.6484
v -2.3174 -4.7034 -7.6484
v -2.2024 -4.4122 -7.6484
v -2.1857 4.1864 -7.6484
v -22.6928 6.5207 -7.6483
v -11.3299 -11.6479 -7.6483
v -9.7055 11.1006 -7.6483
v -24.0836 -3.9805 -7.6482
v -19.2396 9.8245 -7.6482
v -9.272 10.9721 -7.6482
v -6.8349 9.7991 -7.6482
v -5.9825 9.2109 -7.6482
v -16.4118 11.1002 -7.6481
v -24.5101 2.2239 -7.648
v -18.309 10.346 -7.6479
v -2.3997 4.712 -7.6479
v -24.3904 -2.9793 -7.6478
v -16.9465 -11.1173 -7.6478
v -1.4446 -1.3834 -7.6478
v -1.8695 3.2688 -7.6477
v -17.0677 10.8862 -7.6476
v -15.9676 -11.4156 -7.6476
v -8.24 10.5596 -7.6476
v -3.3653 -6.6236 -7.6476
v -22.2582 7.1219 -7.6475
v -14.3518 11.5209 -7.6475
v -14.0346 -11.7461 -7.6475
v -12.2406 -11.7522 -7.6475
v -10.1357 -11.414 -7.6475
v -5.6702 -9.1448 -7.6475
v -2.7816 -5.6662 -7.6475
v -24.3996 -2.9374 -7.6474
v -21.5885 7.8994 -7.6474
v -16.6635 -11.2075 -7.6474
v -2.3978 -4.8883 -7.6474
v -22.9488 6.1299 -7.6473
v -3.2783 -6.4973 -7.6473
v -2.3321 4.5592 -7.6473
v -1.6476 -2.5969 -7.6473
v -19.455 9.6944 -7.6472
v -10.7472 -11.5447 -7.6472
v -2.6255 5.1673 -7.6471
v -24.7034 -1.1162 -7.647
v -24.11 3.7193 -7.647
v -23.5302 -5.2706 -7.647
v -6.1661 -9.5254 -7.647
v -3.8031 -7.229 -7.647
v -2.7541 5.4299 -7.647
v -20.7701 -8.8681 -7.6469
v -15.56 11.3192 -7.6469
v -7.6805 10.2824 -7.6469
v -23.4161 5.3176 -7.6467
v -15.803 11.268 -7.6467
v -24.4189 -2.8407 -7.6466
v -24.1627 -3.7301 -7.6466
v -18.4656 10.2675 -7.6466
v -7.6531 -10.4519 -7.6466
v -6.6139 -9.8425 -7.6466
v -2.6009 -5.2966 -7.6466
v -2.1031 3.9707 -7.6466
v -24.1475 3.5971 -7.6465
v -24.0592 3.8538 -7.6464
v -21.6952 7.7824 -7.6464
v -19.5985 9.5938 -7.6464
v -7.5037 10.1956 -7.6464
v -7.2975 -10.2601 -7.6464
v -6.4475 -9.7265 -7.6464
v -5.8975 9.1461 -7.6464
v -2.6849 5.2866 -7.6464
v -14.8482 -11.642 -7.6463
v -8.4349 -10.8269 -7.6463
v -3.575 6.7317 -7.6463
v -20.2375 9.1347 -7.6462
v -16.258 -11.3272 -7.6462
v -4.3703 -7.9094 -7.6462
v -2.7731 5.467 -7.6462
v -23.2275 5.6663 -7.6461
v -9.757 -11.2951 -7.6461
v -7.9176 -10.5822 -7.6461
v -1.7602 -3.0921 -7.6461
v -1.5737 2.0692 -7.6461
v -24.7108 0.8954 -7.646
v -21.1776 -8.4937 -7.646
v -17.9041 10.5443 -7.646
v -8.8854 -11.0031 -7.646
v -2.7939 -5.6855 -7.646
v -2.4108 -4.9137 -7.646
v -18.7341 10.1259 -7.6459
v -18.2057 -10.5785 -7.6458
v -9.249 10.9623 -7.6458
v -22.9391 -6.3262 -7.6457
v -19.0735 9.9228 -7.6457
v -16.3101 -11.3129 -7.6457
v -11.1139 11.4356 -7.6457
v -5.3365 8.6772 -7.6457
v -2.1792 -4.3441 -7.6457
v -8.3961 10.6285 -7.6456
v -7.3196 -10.2722 -7.6456
v -3.9535 -7.4184 -7.6456
v -23.9501 -4.3144 -7.6455
v -23.3978 5.3526 -7.6454
v -23.3754 -5.5797 -7.6454
v -17.5668 -10.8703 -7.6454
v -16.0605 11.2057 -7.6454
v -22.4919 6.8001 -7.6453
v -18.9876 -10.154 -7.6453
v -8.7031 10.7477 -7.6453
v -6.0409 9.2502 -7.6453
v -23.5566 -5.2109 -7.6452
v -18.5397 -10.4116 -7.6452
v -1.5599 2.0037 -7.6452
v -24.5125 -2.3843 -7.6451
v -23.2297 -5.8416 -7.6451
v -22.4888 -6.9833 -7.6451
v -20.492 8.9212 -7.6451
v -7.6165 -10.4326 -7.6451
v -1.5341 1.8762 -7.6451
v -9.2753 -11.1515 -7.645
v -5.7236 9.0061 -7.645
v -1.6486 2.4135 -7.645
v -24.2975 3.0989 -7.6449
v -22.0897 7.3224 -7.6449
v -17.8091 10.5882 -7.6449
v -17.2671 -10.9888 -7.6449
v -23.2735 -5.7659 -7.6448
v -3.0441 -6.1082 -7.6448
v -19.2821 -9.9778 -7.6447
v -17.1944 -11.0151 -7.6445
v -6.777 9.7611 -7.6445
v -3.995 7.2809 -7.6445
v -3.7333 6.9501 -7.6445
v -1.6971 2.6463 -7.6445
v -1.5471 -2.1318 -7.6445
v -23.5636 5.0161 -7.6444
v -21.4237 -8.2466 -7.6444
v -19.9521 9.3392 -7.6444
v -15.097 11.419 -7.6444
v -24.1087 -3.9046 -7.6443
v -23.9729 4.0725 -7.6443
v -20.3605 9.0306 -7.6443
v -24.3227 -3.187 -7.6442
v -17.8427 -10.755 -7.6442
v -16.8839 -11.1378 -7.6442
v -15.7693 -11.4575 -7.6442
v -17.5932 -10.859 -7.6441
v -4.9966 -8.5493 -7.6441
v -4.9038 8.2742 -7.6441
v -3.2082 6.1951 -7.6441
v -2.4309 -4.9534 -7.6441
v -1.4812 1.4582 -7.6441
v -16.6773 11.0176 -7.644
v -3.312 -6.5426 -7.644
v -1.7862 2.9865 -7.644
v -18.7879 -10.2736 -7.6439
v -23.8297 -4.6152 -7.6438
v -22.9646 6.0986 -7.6438
v -8.3386 10.6028 -7.6438
v -7.0661 9.9328 -7.6438
v -1.9452 -3.6947 -7.6438
v -21.1029 8.3806 -7.6437
v -19.5061 9.6561 -7.6437
v -8.9993 10.8648 -7.6437
v -1.3659 -0.1116 -7.6437
v -11.8836 -11.717 -7.6436
v -6.499 9.5769 -7.6436
v -23.24 -5.8214 -7.6435
v -11.4208 11.4722 -7.6435
v -23.8017 4.5041 -7.6434
v -11.3345 11.462 -7.6434
v -9.8867 -11.335 -7.6434
v -6.8685 -9.9983 -7.6434
v -2.0191 -3.9354 -7.6434
v -1.5206 1.7703 -7.6434
v -24.1331 3.6372 -7.6433
v -24.1151 -3.8844 -7.6433
v -22.1389 -7.4427 -7.6433
v -4.7409 8.1115 -7.6433
v -24.5773 -2.0711 -7.6432
v -13.0307 11.6007 -7.6432
v -11.1772 11.4434 -7.6432
v -9.3206 -11.1642 -7.6432
v -24.7211 0.6169 -7.6431
v -8.0336 10.4547 -7.6431
v -1.7617 2.9111 -7.6431
v -14.19 -11.7229 -7.643
v -9.0947 -11.0842 -7.643
v -2.5104 4.9303 -7.643
v -2.0827 3.9192 -7.643
v -8.6862 -10.9213 -7.6429
v -20.0396 -9.4564 -7.6428
v -17.9251 10.5316 -7.6428
v -15.0123 -11.6168 -7.6428
v -7.3923 -10.3122 -7.6428
v -18.1335 10.4296 -7.6427
v -2.5299 -5.1533 -7.6427
v -2.3526 4.6032 -7.6427
v -2.248 4.3321 -7.6427
v -8.4743 -10.8388 -7.6426
v -8.3712 10.6165 -7.6426
v -17.9726 -10.692 -7.6425
v -15.7383 -11.4625 -7.6425
v -22.7086 -6.6736 -7.6424
v -15.1784 11.3994 -7.6424
v -2.6832 -5.4583 -7.6424
v -1.7956 -3.1976 -7.6424
v -23.6649 4.805 -7.6423
v -16.8489 -11.149 -7.6423
v -3.3884 6.4667 -7.6423
v -2.3733 -4.8288 -7.6423
v -23.2817 5.567 -7.6422
v -15.6604 -11.4781 -7.6422
v -4.6645 -8.2168 -7.6422
v -24.6829 1.0779 -7.6421
v -7.7386 10.3066 -7.6421
v -2.6644 5.2373 -7.6421
v -10.3104 11.2657 -7.642
v -10.0817 11.211 -7.642
v -2.0831 -4.0941 -7.642
v -24.4319 -2.7571 -7.6419
v -23.9785 -4.2364 -7.6419
v -15.9301 11.239 -7.6419
v -13.2119 11.5936 -7.6419
v -8.1622 -10.6983 -7.6419
v -23.1211 -6.0196 -7.6418
v -22.4304 -7.0616 -7.6418
v -15.5736 -11.4956 -7.6418
v -23.0664 5.9292 -7.6417
v -20.6854 8.7557 -7.6417
v -3.6485 6.8263 -7.6417
v -18.4329 10.2792 -7.6416
v -17.4775 10.7185 -7.6416
v -1.7163 -2.9072 -7.6416
v -23.8085 4.4819 -7.6415
v -22.5866 -6.8474 -7.6415
v -17.0042 10.9069 -7.6415
v -23.4964 5.1447 -7.6414
v -3.0311 5.8936 -7.6414
v -23.6579 -5.0023 -7.6413
v -23.254 -5.794 -7.6413
v -6.9883 9.8863 -7.6413
v -19.6739 9.5366 -7.6412
v -18.0192 -10.6669 -7.6412
v -1.5048 1.6257 -7.6412
v -10.566 -11.5014 -7.6411
v -7.8256 -10.5318 -7.6411
v -24.2188 -3.5248 -7.641
v -6.2927 9.4299 -7.641
v -2.5016 4.9093 -7.641
v -1.9377 -3.661 -7.641
v -1.7388 2.8214 -7.641
v -24.5744 1.8992 -7.6409
v -24.2443 -3.4392 -7.6409
v -18.6575 10.1687 -7.6409
v -3.5018 -6.8061 -7.6409
v -2.2673 4.3773 -7.6409
v -23.1112 5.8546 -7.6408
v -14.2227 11.5332 -7.6408
v -10.0053 11.1872 -7.6408
v -8.5923 10.7003 -7.6408
v -1.9468 3.5112 -7.6408
v -22.5647 6.6903 -7.6407
v -13.439 -11.7662 -7.6407
v -9.441 11.0153 -7.6407
v -4.8467 8.2148 -7.6407
v -10.6 11.3241 -7.6406
v -18.3276 -10.5125 -7.6405
v -16.5215 -11.2437 -7.6405
v -16.1594 11.1719 -7.6405
v -6.9893 -10.0697 -7.6405
v -1.588 -2.3002 -7.6405
v -24.6348 1.4321 -7.6404
v -18.7439 -10.2959 -7.6404
v -9.9343 11.1648 -7.6404
v -9.5324 11.042 -7.6404
v -24.7364 -0.3488 -7.6403
v -19.0242 9.948 -7.6403
v -9.0838 10.8945 -7.6403
v -7.1124 -10.1443 -7.6402
v -3.4975 6.6173 -7.6402
v -1.5056 -1.8236 -7.6402
v -1.7445 -3.0187 -7.6401
v -24.4311 2.5631 -7.64
v -15.0086 11.4317 -7.64
v -14.7449 11.4659 -7.64
v -6.1484 9.3228 -7.64
v -10.14 11.2256 -7.6399
v -2.248 -4.5092 -7.6399
v -24.6427 1.3672 -7.6398
v -19.1734 9.8566 -7.6397
v -10.3895 -11.4627 -7.6397
v -24.519 2.1527 -7.6396
v -23.63 -5.0612 -7.6396
v -20.6214 8.8089 -7.6396
v -6.4047 -9.6902 -7.6396
v -2.0225 3.7582 -7.6396
v -1.7236 2.7597 -7.6396
v -11.0343 -11.6001 -7.6395
v -7.2023 10.0159 -7.6395
v -4.1102 -7.6009 -7.6395
v -23.4807 -5.3559 -7.6394
v -14.861 11.4509 -7.6394
v -24.461 -2.6117 -7.6393
v -23.2009 5.7017 -7.6393
v -19.7955 -9.6308 -7.6393
v -18.7953 10.0846 -7.6393
v -18.1513 -10.6002 -7.6393
v -17.2607 10.8023 -7.6393
v -3.9749 7.2549 -7.6393
v -19.0857 -10.0911 -7.6392
v -16.6216 11.03 -7.6392
v -10.8308 -11.5569 -7.6392
v -1.5136 -1.8818 -7.6392
v -1.4257 1.0231 -7.6392
v -21.3121 -8.3535 -7.6391
v -24.2229 3.3249 -7.639
v -23.9182 4.1975 -7.639
v -4.1548 -7.6514 -7.639
v -3.0885 5.991 -7.639
v -12.4693 11.5734 -7.6388
v -6.3937 9.4991 -7.6388
v -3.5702 -6.8989 -7.6388
v -1.3953 0.5618 -7.6388
v -24.6582 1.2396 -7.6387
v -22.7313 -6.6389 -7.6387
v -18.0612 10.4615 -7.6387
v -11.9687 11.5412 -7.6387
v -19.5944 -9.7727 -7.6386
v -2.9542 5.7691 -7.6386
v -1.5358 -2.0548 -7.6386
v -24.4413 -2.6968 -7.6385
v -9.6498 -11.258 -7.6385
v -9.0669 -11.0699 -7.6385
v -4.8952 -8.4433 -7.6385
v -2.9503 -5.9426 -7.6385
v -3.1037 -6.1959 -7.6383
v -10.7312 11.3508 -7.6382
v -10.1891 11.2378 -7.6382
v -2.8833 5.646 -7.6382
v -21.3661 -8.2989 -7.6381
v -17.3715 -10.9413 -7.6381
v -6.2312 -9.5639 -7.6381
v -1.4288 -1.228 -7.6381
v -19.8689 9.3936 -7.638
v -18.8868 10.0299 -7.638
v -16.4213 -11.2722 -7.638
v -8.2464 -10.7374 -7.638
v -7.9395 10.403 -7.638
v -6.3028 -9.6147 -7.638
v -24.3402 -3.117 -7.6379
v -1.6136 2.2212 -7.6379
v -1.3988 -0.8086 -7.6379
v -23.1344 -5.9918 -7.6378
v -23.0673 -6.1013 -7.6378
v -1.8447 -3.3433 -7.6378
v -23.7036 4.7197 -7.6377
v -6.4677 9.5494 -7.6377
v -2.5679 5.0352 -7.6377
v -2.0364 -3.9687 -7.6377
v -18.9054 -10.2007 -7.6376
v -2.0718 3.8807 -7.6375
v -24.6438 -1.517 -7.6374
v -22.5206 -6.9347 -7.6374
v -7.2741 10.0552 -7.6374
v -22.6238 6.6037 -7.6373
v -11.6675 -11.6826 -7.6373
v -10.7814 11.361 -7.6373
v -23.8874 4.2797 -7.6372
v -23.9092 -4.3986 -7.6371
v -5.6262 8.9171 -7.637
v -1.413 0.9106 -7.637
v -21.3924 8.0878 -7.6368
v -15.2492 -11.5615 -7.6367
v -22.5285 6.7383 -7.6366
v -12.1188 11.5561 -7.6366
v -7.3008 10.0698 -7.6366
v -23.6927 -4.9223 -7.6365
v -22.0883 -7.4956 -7.6365
v -14.0048 11.5568 -7.6365
v -8.7913 -10.9608 -7.6365
v -1.6295 -2.4711 -7.6365
v -24.7445 -0.063 -7.6364
v -15.0969 -11.5957 -7.6364
v -14.1382 11.5412 -7.6364
v -1.9273 3.4435 -7.6364
v -23.1736 -5.9276 -7.6363
v -8.8969 10.8172 -7.6363
v -3.4518 -6.7329 -7.6363
v -17.8877 -10.7267 -7.6362
v -16.9456 10.9257 -7.6362
v -15.4402 11.3362 -7.6362
v -14.4829 -11.6778 -7.6362
v -13.0293 -11.7785 -7.6362
v -24.312 3.0283 -7.6361
v -14.0614 11.5509 -7.6361
v -8.0351 -10.6324 -7.636
v -1.4112 -1.0644 -7.636
v -24.3326 2.9561 -7.6359
v -23.5987 4.931 -7.6359
v -18.2133 10.3831 -7.6357
v -2.8965 5.6651 -7.6357
v -2.5771 -5.2336 -7.6356
v -18.9801 9.9706 -7.6355
v -2.4539 4.8043 -7.6355
v -2.1471 4.0619 -7.6352
v -22.6452 -6.7584 -7.635
v -3.4232 6.5068 -7.635
v -2.999 -6.0198 -7.635
v -21.3582 8.1207 -7.6349
v -21.3342 -8.3278 -7.6347
v -9.7891 11.1178 -7.6347
v -4.1134 7.4144 -7.6347
v -1.8248 3.0912 -7.6347
v -9.8754 11.1413 -7.6346
v -2.0655 3.8581 -7.6345
v -16.2994 11.1235 -7.6344
v -8.1716 10.5159 -7.6343
v -5.5924 8.8862 -7.6343
v -2.4877 -5.0549 -7.6341
v -10.9253 -11.5724 -7.634
v -2.16 -4.2765 -7.634
v -24.0162 3.9401 -7.6338
v -21.2741 -8.3889 -7.6338
v -16.1825 -11.3425 -7.6338
v -24.5456 2.0138 -7.6337
v -9.1305 10.9083 -7.6337
v -3.0139 5.858 -7.6336
v -19.8085 9.433 -7.6335
v -4.0813 7.3736 -7.6333
v -18.8519 10.0464 -7.6332
v -24.53 -2.2616 -7.6331
v -7.1171 9.9576 -7.6331
v -20.5204 -9.071 -7.633
v -10.0424 -11.377 -7.633
v -9.0291 -11.0501 -7.6329
v -6.3625 -9.6544 -7.6328
v -2.4663 4.8254 -7.6328
v -7.1897 -10.1851 -7.6327
v -23.998 3.9896 -7.6325
v -9.9787 -11.3549 -7.6325
v -16.1038 -11.3662 -7.6324
v -23.9919 -4.1831 -7.6323
v -23.5846 -5.1367 -7.6323
v -21.9949 -7.6034 -7.6322
v -20.5695 -9.0286 -7.632
v -18.09 -10.6247 -7.632
v -17.1362 -11.0307 -7.632
v -23.1705 5.7422 -7.6317
v -8.1354 10.4981 -7.6317
v -2.4727 -5.0185 -7.6316
v -24.0279 -4.0984 -7.6314
v -18.0015 10.4856 -7.6313
v -7.2097 -10.1954 -7.6312
v -23.1481 5.7815 -7.6306
v -17.0651 -11.0607 -7.6306
v -23.1909 -0.0674 -7.4477
v -23.1821 -0.2933 -7.4477
v -23.1641 0.5433 -7.4477
v -23.1547 0.7588 -7.4477
v -23.152 -0.9742 -7.4477
v -23.1028 1.1649 -7.4477
v -23.073 -1.5762 -7.4477
v -23.0345 1.683 -7.4477
v -23.0333 -1.8711 -7.4477
v -22.9493 -2.2494 -7.4477
v -22.8676 -2.6184 -7.4477
v -22.863 2.445 -7.4477
v -22.82 2.6145 -7.4477
v -22.7394 -3.0451 -7.4477
v -22.6175 3.2499 -7.4477
v -22.5765 -3.5676 -7.4477
v -22.5492 3.4498 -7.4477
v -22.3441 3.9449 -7.4477
v -22.3099 -4.2094 -7.4477
v -22.2506 4.1709 -7.4477
v -22.2309 -4.3963 -7.4477
v -21.9696 4.7128 -7.4477
v -21.9355 -4.961 -7.4477
v -21.8264 -5.1684 -7.4477
v -21.8188 4.9992 -7.4477
v -21.5973 -5.5289 -7.4477
v -21.4097 5.6358 -7.4477
v -21.3732 -5.8819 -7.4477
v -21.2866 5.8154 -7.4477
v -21.2771 -6.0097 -7.4477
v -20.9199 6.292 -7.4477
v -20.8209 -6.6053 -7.4477
v -20.8134 6.4297 -7.4477
v -20.5326 6.7363 -7.4477
v -20.4314 -7.0302 -7.4477
v -20.2459 7.0496 -7.4477
v -20.2192 -7.2614 -7.4477
v -20.0484 7.2334 -7.4477
v -20.0078 -7.4549 -7.4477
v -19.5721 -7.8542 -7.4477
v -19.5718 7.6712 -7.4477
v -19.0992 -8.2162 -7.4477
v -19.0813 8.0468 -7.4477
v -18.8481 8.2238 -7.4477
v -18.8375 -8.4139 -7.4477
v -18.6129 -8.5564 -7.4477
v -18.2515 8.6029 -7.4477
v -18.1247 -8.8662 -7.4477
v -18.1004 8.6972 -7.4477
v -17.8871 -8.9902 -7.4477
v -17.6544 8.9293 -7.4477
v -17.3626 -9.2646 -7.4477
v -17.3625 9.0814 -7.4477
v -17.2463 -9.3143 -7.4477
v -16.8235 9.3041 -7.4477
v -16.5337 -9.6104 -7.4477
v -16.4478 9.4551 -7.4477
v -16.3944 -9.6549 -7.4477
v -16.1501 9.5489 -7.4477
v -15.7044 -9.8728 -7.4477
v -15.7043 9.6896 -7.4477
v -15.5171 9.7325 -7.4477
v -15.4062 -9.9403 -7.4477
v -14.8172 9.8881 -7.4477
v -14.8 -10.0739 -7.4477
v -14.6551 -10.0929 -7.4477
v -14.2702 9.9603 -7.4477
v -13.9542 10.002 -7.4477
v -13.9541 -10.1853 -7.4477
v -13.4386 -10.2084 -7.4477
v -13.3714 10.028 -7.4477
v -13.0337 -10.2247 -7.4477
v -13.0336 10.0414 -7.4477
v -12.6061 10.0227 -7.4477
v -12.3391 -10.1921 -7.4477
v -12.3175 10.0101 -7.4477
v -12.1928 10.0028 -7.4477
v -12.1324 9.997 -7.4477
v -12.1133 -10.1787 -7.4477
v -11.6539 -10.1175 -7.4477
v -11.4193 9.901 -7.4477
v -11.3223 -10.0734 -7.4477
v -11.2791 -10.0657 -7.4477
v -11.1793 9.862 -7.4477
v -11.1557 -10.04 -7.4477
v -10.6765 9.7504 -7.4477
v -10.5407 -9.9037 -7.4477
v -10.4534 -9.8844 -7.4477
v -10.4457 9.6993 -7.4477
v -10.2819 -9.8312 -7.4477
v -10.0872 9.5871 -7.4477
v -9.6242 9.4415 -7.4477
v -9.592 -9.6133 -7.4477
v -9.3123 9.3146 -7.4477
v -9.2348 -9.4658 -7.4477
v -8.7953 -9.2844 -7.4477
v -8.7952 9.1011 -7.4477
v -8.2816 -9.0181 -7.4477
v -8.2567 8.822 -7.4477
v -7.9669 -8.8525 -7.4477
v -7.9669 8.6695 -7.4477
v -7.5 -8.5538 -7.4477
v -7.3468 8.2727 -7.4477
v -7.2333 -8.3823 -7.4477
v -7.2256 8.1936 -7.4477
v -7.0253 -8.2231 -7.4477
v -6.8256 7.8871 -7.4477
v -6.5841 7.7022 -7.4477
v -6.584 -7.8855 -7.4477
v -6.3354 -7.662 -7.4477
v -6.3068 7.4525 -7.4477
v -5.8994 7.0801 -7.4477
v -5.8883 -7.2531 -7.4477
v -5.6946 6.8576 -7.4477
v -5.5826 -6.9193 -7.4477
v -5.295 -6.6057 -7.4477
v -5.2947 6.422 -7.4477
v -4.9124 -6.1063 -7.4477
v -4.8394 5.8257 -7.4477
v -4.7442 -5.8847 -7.4477
v -4.7196 5.6628 -7.4477
v -4.5861 -5.6362 -7.4477
v -4.5181 5.3462 -7.4477
v -4.324 -5.2248 -7.4477
v -4.2876 4.9846 -7.4477
v -4.2038 -5.0048 -7.4477
v -4.0274 4.4856 -7.4477
v -3.8848 -4.3963 -7.4477
v -3.865 4.1708 -7.4477
v -3.8244 -4.2543 -7.4477
v -3.6425 3.6319 -7.4477
v -3.539 -3.5675 -7.4477
v -3.5247 3.342 -7.4477
v -3.449 -3.2823 -7.4477
v -3.353 2.7959 -7.4477
v -3.2683 -2.7054 -7.4477
v -3.265 2.5127 -7.4477
v -3.2183 -2.4804 -7.4477
v -3.1878 2.1622 -7.4477
v -3.0862 1.7017 -7.4477
v -3.0784 -1.8531 -7.4477
v -3.0679 -1.7735 -7.4477
v -3.0403 1.3688 -7.4477
v -2.9641 -0.9879 -7.4477
v -2.9611 0.7625 -7.4477
v -2.9428 0.3446 -7.4477
v -2.941 -0.4724 -7.4477
v -2.9247 -0.0675 -7.4477
v -18.5338 -10.6051 -7.442
v -23.5647 -5.581 -7.4416
v -19.5399 -10.0212 -7.4413
v -9.4006 -11.367 -7.4412
v -20.347 -9.4478 -7.4411
v -22.4306 -7.3575 -7.4408
v -22.4118 -7.3831 -7.4408
v -22.5061 -7.2522 -7.4407
v -15.9418 -11.5956 -7.4407
v -21.7501 -8.1579 -7.4404
v -17.9172 10.7241 -7.4402
v -21.0625 -8.8411 -7.44
v -8.3137 -10.9611 -7.44
v -20.2557 9.3295 -7.4399
v -18.6936 -10.525 -7.4399
v -20.4505 -9.3601 -7.4397
v -23.0701 6.2548 -7.4396
v -11.6182 11.6698 -7.4395
v -23.5001 -5.7118 -7.4394
v -8.2708 -10.9419 -7.4394
v -23.4875 -5.7366 -7.4393
v -21.7935 -8.1104 -7.4393
v -18.7589 -10.4886 -7.4393
v -2.6063 -5.6934 -7.4393
v -23.9964 4.4739 -7.4392
v -20.265 -9.506 -7.4392
v -19.4051 -10.1031 -7.4392
v -14.5385 11.6653 -7.4392
v -23.5095 5.5101 -7.4391
v -12.0518 -11.9089 -7.439
v -8.3731 10.8006 -7.439
v -7.4568 -10.5436 -7.439
v -6.6989 -10.0962 -7.439
v -3.6664 7.1472 -7.439
v -23.4538 -5.7943 -7.4389
v -21.1064 -8.7999 -7.4389
v -8.5333 -11.0458 -7.4389
v -7.4612 10.3623 -7.4388
v -3.6858 7.1733 -7.4387
v -1.5136 -2.7771 -7.4387
v -24.5415 2.8666 -7.4386
v -7.3673 10.3118 -7.4386
v -2.1664 4.5948 -7.4386
v -1.8059 -3.8262 -7.4386
v -22.9432 -6.6389 -7.4385
v -17.8136 -10.9553 -7.4385
v -3.1063 6.357 -7.4385
v -2.5572 5.4091 -7.4385
v -24.8791 -1.0374 -7.4384
v -22.9912 -6.5668 -7.4384
v -4.8896 8.498 -7.4384
v -24.3567 3.4843 -7.4383
v -23.4888 5.5508 -7.4383
v -23.0597 -6.4547 -7.4383
v -18.4677 -10.6364 -7.4383
v -7.4136 -10.5217 -7.4383
v -5.0039 -8.7957 -7.4383
v -3.1093 -6.5446 -7.4383
v -24.7835 1.6404 -7.4382
v -23.6027 -5.5015 -7.4382
v -21.6954 -8.2119 -7.4382
v -3.1212 6.3805 -7.4382
v -1.8328 3.7352 -7.4382
v -1.8258 3.7114 -7.4382
v -24.7809 1.6622 -7.4381
v -24.5499 2.834 -7.4381
v -24.3324 3.5659 -7.438
v -17.4585 10.9107 -7.438
v -6.7734 9.957 -7.438
v -1.8298 -3.9065 -7.438
v -1.8094 3.6554 -7.438
v -24.3213 3.6031 -7.4379
v -19.5036 9.8614 -7.4379
v -8.5792 -11.0634 -7.4379
v -2.6783 5.6387 -7.4379
v -24.7623 -1.996 -7.4378
v -24.4319 -3.4148 -7.4378
v -17.618 10.8485 -7.4378
v -16.7928 11.1603 -7.4378
v -9.495 -11.3941 -7.4378
v -6.4389 9.7424 -7.4378
v -1.8438 -3.9519 -7.4378
v -23.6024 5.3188 -7.4377
v -23.152 -6.2995 -7.4377
v -17.7532 10.7953 -7.4377
v -17.5438 -11.0605 -7.4377
v -16.6389 -11.389 -7.4377
v -7.6478 -10.6364 -7.4377
v -24.0205 -4.5936 -7.4376
v -17.3871 10.9386 -7.4376
v -5.0401 -8.8284 -7.4376
v -3.008 6.1911 -7.4376
v -1.7061 -3.4889 -7.4376
v -1.5088 2.5701 -7.4376
v -19.2401 -10.201 -7.4375
v -18.5616 10.4073 -7.4375
v -15.5147 -11.6835 -7.4375
v -10.2141 -11.6032 -7.4375
v -7.3669 -10.4947 -7.4375
v -6.6166 9.8636 -7.4375
v -6.5572 9.8256 -7.4375
v -5.8445 -9.5009 -7.4375
v -5.0324 8.6355 -7.4375
v -4.1986 7.7826 -7.4375
v -1.2767 1.1935 -7.4375
v -23.924 -4.8383 -7.4374
v -23.462 5.5971 -7.4374
v -21.0455 8.6715 -7.4374
v -11.7833 11.6905 -7.4374
v -2.1216 -4.662 -7.4374
v -14.9663 -11.7957 -7.4373
v -9.5749 11.2348 -7.4373
v -2.4845 -5.4431 -7.4373
v -24.7618 1.8169 -7.4372
v -24.0288 4.3893 -7.4372
v -20.4116 9.2084 -7.4372
v -16.8836 11.1334 -7.4372
v -11.0105 11.5869 -7.4372
v -10.4886 11.4767 -7.4372
v -7.7463 10.5011 -7.4372
v -5.1434 8.7333 -7.4372
v -1.7315 3.3918 -7.4372
v -3.8038 7.3167 -7.4371
v -2.4645 5.2187 -7.4371
v -24.6502 -2.546 -7.437
v -23.8888 -4.9173 -7.437
v -19.6397 -9.9523 -7.437
v -17.8831 -10.9227 -7.437
v -16.9157 11.1234 -7.437
v -7.5743 10.4171 -7.437
v -5.0761 -8.8599 -7.437
v -4.4497 8.0575 -7.437
v -24.3589 -3.6581 -7.4369
v -23.9334 4.6348 -7.4369
v -15.3993 -11.7077 -7.4369
v -4.3507 7.955 -7.4369
v -3.5249 -7.1321 -7.4369
v -23.907 4.696 -7.4368
v -23.8954 4.7208 -7.4368
v -8.717 10.9339 -7.4368
v -3.2215 6.5246 -7.4368
v -2.0315 4.2473 -7.4368
v -11.0994 -11.7884 -7.4367
v -10.1625 -11.5916 -7.4367
v -9.6575 11.2593 -7.4367
v -7.2907 10.2659 -7.4367
v -2.0484 -4.4739 -7.4367
v -24.2394 -4.0351 -7.4366
v -22.3061 -7.5066 -7.4366
v -16.4596 11.2589 -7.4366
v -24.5775 2.7097 -7.4365
v -22.9671 6.4176 -7.4365
v -2.1293 4.4973 -7.4365
v -24.6725 2.2571 -7.4364
v -22.4749 7.1109 -7.4364
v -18.6569 10.3603 -7.4364
v -2.249 4.7796 -7.4364
v -22.8295 6.6143 -7.4363
v -17.0013 -11.273 -7.4363
v -9.3236 11.1601 -7.4363
v -9.1326 -11.2795 -7.4363
v -24.2555 3.8086 -7.4362
v -18.3838 10.494 -7.4362
v -10.874 11.5582 -7.4362
v -1.2799 -1.4021 -7.4362
v -23.5094 -5.6908 -7.4361
v -17.1249 11.0413 -7.4361
v -14.048 -11.9103 -7.4361
v -8.1721 10.7101 -7.4361
v -2.6765 -5.8181 -7.4361
v -24.5503 -3.02 -7.436
v -19.3276 9.9654 -7.4359
v -10.095 -11.5738 -7.4359
v -9.2184 11.1288 -7.4359
v -14.3705 11.6857 -7.4357
v -6.8746 -10.2001 -7.4357
v -5.5662 -9.2739 -7.4357
v -3.2279 -6.7161 -7.4357
v -19.3297 -10.1468 -7.4356
v -12.2293 -11.917 -7.4356
v -10.7142 -11.7072 -7.4356
v -4.3138 -8.101 -7.4356
v -3.0063 -6.3707 -7.4356
v -6.7461 9.94 -7.4355
v -24.56 -2.9778 -7.4354
v -8.4882 10.8441 -7.4354
v -5.8817 9.3435 -7.4354
v -2.2465 -4.9562 -7.4353
v -2.1642 -4.7691 -7.4353
v -23.679 -5.3445 -7.4351
v -24.7903 -1.759 -7.435
v -22.3894 7.2242 -7.435
v -16.0085 -11.5764 -7.4349
v -11.3052 -11.8133 -7.4349
v -16.7146 -11.3658 -7.4348
v -1.7097 3.3169 -7.4348
v -24.8689 -1.1307 -7.4347
v -7.2162 -10.4044 -7.4347
v -6.0677 -9.6596 -7.4347
v -3.6852 -7.3503 -7.4347
v -2.4769 5.2425 -7.4347
v -24.8751 0.9094 -7.4346
v -3.5357 6.9623 -7.4345
v -1.4847 -2.633 -7.4345
v -21.71 8.0129 -7.4344
v -2.1794 4.6252 -7.4344
v -23.3719 5.7477 -7.4343
v -23.0898 6.219 -7.4343
v -20.896 -8.9807 -7.4342
v -20.5659 9.0777 -7.4342
v -19.6914 9.7314 -7.4342
v -19.5457 9.8342 -7.4342
v -15.5962 11.4821 -7.4342
v -3.4402 6.8292 -7.4342
v -3.1388 -6.5884 -7.4342
v -2.546 -5.5663 -7.4342
v -6.5222 -9.9816 -7.4341
v -6.3535 -9.8638 -7.4341
v -1.6002 -3.1346 -7.4341
v -24.58 -2.8805 -7.434
v -21.2929 -8.6135 -7.434
v -1.4106 2.1002 -7.434
v -24.2156 3.9098 -7.4339
v -17.9723 10.6953 -7.4339
v -7.844 -10.7315 -7.4339
v -5.7951 9.2784 -7.4339
v -2.6348 -5.7454 -7.4339
v -14.874 -11.806 -7.4338
v -7.6036 10.4303 -7.4338
v -2.2594 -4.9821 -7.4338
v -24.2677 3.7733 -7.4337
v -18.2796 -10.7276 -7.4337
v -16.3565 -11.4725 -7.4337
v -16.1028 11.3655 -7.4337
v -19.1594 10.0653 -7.4336
v -18.5429 10.4152 -7.4336
v -8.8256 -11.1587 -7.4336
v -2.6069 5.508 -7.4336
v -21.9036 7.7946 -7.4335
v -23.5641 5.3946 -7.4334
v -20.3394 9.2661 -7.4334
v -18.8144 10.2712 -7.4334
v -15.8333 11.4327 -7.4334
v -24.3215 -3.7811 -7.4333
v -24.1051 -4.3751 -7.4333
v -7.576 -10.6 -7.4333
v -7.2384 -10.4171 -7.4333
v -1.9464 4.029 -7.4333
v -4.2464 -8.0208 -7.4332
v -2.5365 5.3634 -7.4332
v -22.6262 6.8982 -7.4331
v -3.8237 -7.5223 -7.4331
v -1.3965 2.0334 -7.4329
v -24.4573 3.1445 -7.4328
v -24.3061 3.6495 -7.4328
v -16.3041 -11.488 -7.4328
v -2.4508 -5.3718 -7.4328
v -1.3842 -2.1606 -7.4328
v -8.369 -10.9802 -7.4327
v -17.3276 -11.1441 -7.4326
v -15.1257 11.582 -7.4326
v -7.425 10.3428 -7.4326
v -2.9014 -6.1938 -7.4326
v -2.6258 5.5457 -7.4325
v -24.6762 -2.4172 -7.4324
v -5.6193 9.1357 -7.4324
v -8.6407 10.9028 -7.4323
v -11.0867 11.6002 -7.4322
v -23.3749 -5.9237 -7.4321
v -21.5431 -8.3627 -7.4321
v -24.1285 4.1319 -7.4319
v -23.0809 -6.4155 -7.4319
v -8.3298 10.7817 -7.4319
v -2.0229 -4.4055 -7.4319
v -1.3698 1.9036 -7.4319
v -23.7133 5.0894 -7.4318
v -17.6313 -11.0247 -7.4318
v -9.7091 -11.4565 -7.4318
v -5.9403 9.3841 -7.4318
v -2.6468 -5.7653 -7.4318
v -1.485 2.4491 -7.4317
v -20.051 9.4736 -7.4316
v -2.2795 -5.0225 -7.4316
v -23.7074 -5.2847 -7.4315
v -23.5461 5.4302 -7.4315
v -22.6241 -7.0826 -7.4314
v -9.183 11.1146 -7.4314
v -8.9411 11.0208 -7.4314
v -4.7874 8.3939 -7.4314
v -3.865 7.3864 -7.4314
v -17.8763 10.741 -7.4311
v -5.2584 8.829 -7.4311
v -19.0732 -10.299 -7.431
v -7.5388 -10.5811 -7.431
v -3.5997 7.0506 -7.431
v -1.6013 2.9539 -7.431
v -24.4817 -3.2422 -7.4309
v -23.5237 -5.6582 -7.4309
v -23.4199 -5.8469 -7.4309
v -1.5344 2.6853 -7.4309
v -1.1996 -0.112 -7.4309
v -20.4647 9.1615 -7.4308
v -17.9108 -10.9074 -7.4308
v -9.2214 -11.3103 -7.4308
v -1.9264 3.9763 -7.4307
v -18.6182 -10.5602 -7.4306
v -16.9381 -11.2956 -7.4306
v -4.622 8.2286 -7.4306
v -13.0304 11.7666 -7.4305
v -7.9615 10.6052 -7.4305
v -4.8816 -8.6708 -7.4305
v -19.3717 -10.1201 -7.4304
v -15.8078 -11.6205 -7.4304
v -9.8407 -11.4958 -7.4304
v -2.3598 5.0023 -7.4304
v -1.6247 3.0307 -7.4304
v -24.2671 -3.9582 -7.4303
v -21.2182 8.5017 -7.4303
v -17.2542 -11.1725 -7.4303
v -16.7295 11.1768 -7.4303
v -18.2058 10.5799 -7.4302
v -11.8669 -11.8833 -7.4302
v -18.8701 -10.4197 -7.4301
v -6.6866 9.9028 -7.4301
v -2.3796 -5.226 -7.4301
v -22.2688 -7.548 -7.43
v -18.0428 -10.8432 -7.43
v -17.6583 -11.0137 -7.43
v -14.206 -11.8888 -7.43
v -1.3585 1.8289 -7.43
v -1.3148 1.4804 -7.43
v -24.7421 -2.0996 -7.4299
v -6.4051 9.7158 -7.4299
v -3.1721 -6.6349 -7.4299
v -24.889 0.569 -7.4298
v -17.9942 10.6834 -7.4298
v -15.0406 -11.7813 -7.4298
v -9.038 -11.2413 -7.4298
v -8.2712 10.756 -7.4298
v -3.0668 6.2856 -7.4298
v -23.386 -5.9035 -7.4297
v -23.1069 6.188 -7.4297
v -23.9845 -4.6802 -7.4296
v -19.5982 9.7961 -7.4295
v -15.2087 11.5634 -7.4295
v -1.861 -3.9902 -7.4295
v -1.785 -3.7462 -7.4294
v -23.9561 4.5701 -7.4291
v -10.0392 11.3721 -7.429
v -6.9793 10.0777 -7.429
v -6.7792 -10.141 -7.429
v -24.1351 -4.2958 -7.4289
v -4.5443 -8.3334 -7.4288
v -1.6342 -3.2423 -7.4288
v -24.2741 -3.9377 -7.4287
v -20.7945 8.8822 -7.4287
v -7.3117 -10.4591 -7.4287
v -3.2498 6.5606 -7.4287
v -24.8494 1.0951 -7.4286
v -22.7229 -6.9444 -7.4286
v -11.3968 11.6394 -7.4286
v -11.3097 11.6288 -7.4285
v -20.1404 -9.5912 -7.4284
v -8.6229 -11.0776 -7.4284
v -2.0922 4.3959 -7.4284
v -24.2927 3.6905 -7.4283
v -23.2099 6.016 -7.4283
v -13.2644 11.758 -7.4283
v -11.1509 11.6094 -7.4283
v -23.2656 -6.105 -7.4282
v -9.2672 -11.3238 -7.4282
v -11.8572 11.6976 -7.4281
v -15.7766 -11.6263 -7.428
v -2.1987 4.6704 -7.428
v -6.1955 9.5663 -7.4279
v -23.4289 5.6477 -7.4278
v -19.7687 9.6746 -7.4278
v -17.061 11.0642 -7.4278
v -8.304 10.7705 -7.4278
v -23.2552 5.9402 -7.4277
v -22.8481 -6.7683 -7.4277
v -18.7372 10.315 -7.4277
v -10.53 -11.6656 -7.4277
v -2.3502 4.9813 -7.4277
v -2.2196 -4.8966 -7.4277
v -16.9028 -11.308 -7.4276
v -15.6977 -11.6424 -7.4276
v -13.4845 -11.9317 -7.4276
v -9.9617 11.3486 -7.4276
v -8.4082 -10.9938 -7.4276
v -24.5954 -2.7962 -7.4275
v -18.0908 -10.819 -7.4275
v -7.6618 10.4567 -7.4275
v -1.5535 -2.9476 -7.4275
v -8.0913 -10.8514 -7.4274
v -4.7288 8.3341 -7.4274
v -2.8881 5.9852 -7.4274
v -2.5334 -5.5362 -7.4274
v -2.5142 5.3141 -7.4274
v -24.7395 1.9277 -7.4273
v -23.8242 4.8621 -7.4273
v -15.9714 11.402 -7.4273
v -6.9007 10.03 -7.4273
v -3.8407 7.3558 -7.4273
v -23.8104 -5.0728 -7.4272
v -22.5655 -7.1625 -7.4272
v -15.6098 -11.6605 -7.4271
v -3.5126 6.9264 -7.4271
v -16.2039 11.3333 -7.427
v -1.9242 -4.152 -7.427
v -1.5764 2.8632 -7.427
v -23.647 5.2207 -7.4269
v -18.5104 10.429 -7.4269
v -14.2396 11.7001 -7.4269
v -9.8896 11.3265 -7.4268
v -7.0268 -10.2889 -7.4267
v -3.3638 -6.903 -7.4267
v -23.7814 -5.1323 -7.4266
v -3.982 -7.7082 -7.4266
v -23.4011 -5.8762 -7.4265
v -20.7298 8.9365 -7.4265
v -19.1101 10.0926 -7.4265
v -17.5414 10.8749 -7.4265
v -15.0308 11.5977 -7.4265
v -10.2435 11.4229 -7.4265
v -6.9018 -10.2135 -7.4265
v -23.9638 4.5481 -7.4264
v -7.7496 -10.6827 -7.4264
v -7.1185 10.1609 -7.4264
v -3.36 6.7139 -7.4264
v -1.4229 -2.3322 -7.4264
v -21.3478 -8.556 -7.4262
v -1.8644 3.813 -7.426
v -10.5646 11.4894 -7.4259
v -22.7024 6.7883 -7.4258
v -9.0267 11.053 -7.4258
v -2.111 4.442 -7.4258
v -24.3807 -3.5743 -7.4257
v -8.5277 10.8567 -7.4257
v -4.0268 -7.7598 -7.4257
v -1.7858 3.563 -7.4257
v -1.3373 1.6501 -7.4257
v -1.2594 1.0396 -7.4257
v -24.4065 -3.4878 -7.4256
v -16.5717 -11.4054 -7.4256
v -9.389 11.1761 -7.4256
v -14.7689 11.6328 -7.4255
v -10.098 11.3883 -7.4255
v -1.7762 -3.7125 -7.4255
v -24.9058 -0.3018 -7.4254
v -23.3469 5.7851 -7.4254
v -18.4042 -10.6636 -7.4254
v -24.8027 1.4537 -7.4253
v -10.7986 -11.722 -7.4253
v -9.4812 11.2034 -7.4253
v -2.8089 5.8532 -7.4253
v -24.6253 -2.6484 -7.4252
v -11.0051 -11.7655 -7.4252
v -2.9449 6.0789 -7.4252
v -1.3386 -1.8482 -7.4252
v -1.2274 0.5558 -7.4252
v -18.8778 10.2311 -7.4251
v -18.2253 -10.7518 -7.4251
v -6.3087 -9.8289 -7.4251
v -6.0482 9.4592 -7.4251
v -24.6845 2.1854 -7.425
v -1.5813 -3.0611 -7.425
v -21.4313 -8.4728 -7.4249
v -19.8926 -9.7684 -7.4249
v -18.8262 -10.4438 -7.4249
v -24.8108 1.3882 -7.4246
v -19.2623 10.0007 -7.4246
v -2.0911 -4.5736 -7.4246
v -1.2622 -1.2445 -7.4246
v -6.2974 9.6376 -7.4244
v -3.4329 -6.9976 -7.4244
v -1.3707 -2.0801 -7.4244
v -18.971 10.1756 -7.4243
v -18.1333 10.614 -7.4243
v -10.3509 -11.6276 -7.4243
v -1.56 2.8008 -7.4243
v -24.5963 2.6017 -7.4242
v -21.486 -8.4172 -7.4242
v -12.433 11.7398 -7.4241
v -24.0756 4.2598 -7.424
v -24.0432 4.3423 -7.424
v -23.632 -5.4326 -7.424
v -17.3221 10.9601 -7.424
v -14.8865 11.6181 -7.424
v -2.8042 -6.0269 -7.424
v -19.1735 -10.2363 -7.4239
v -9.0093 -11.2284 -7.4239
v -4.7774 -8.5644 -7.4239
v -1.3464 -1.9072 -7.4238
v -16.6737 11.1914 -7.4237
v -22.8716 -6.7332 -7.4236
v -22.6568 -7.0336 -7.4236
v -19.9675 9.5307 -7.4235
v -19.6888 -9.9129 -7.4235
v -24.3852 3.3746 -7.4234
v -18.9899 -10.3466 -7.4234
v -2.7361 5.7288 -7.4234
v -24.8267 1.2596 -7.4233
v -1.9133 3.9377 -7.4232
v -10.6975 11.5168 -7.4231
v -23.2805 -6.0774 -7.423
v -7.8649 10.5552 -7.423
v -2.9591 -6.2847 -7.423
v -6.1317 -9.7014 -7.4229
v -24.6066 -2.7354 -7.4228
v -8.1767 -10.8914 -7.4228
v -8.7295 -11.1175 -7.4227
v -17.4347 -11.0989 -7.4226
v -16.4702 -11.4349 -7.4226
v -7.1906 10.2021 -7.4226
v -1.2456 0.9254 -7.4226
v -1.2346 -0.9046 -7.4226
v -23.8575 4.7894 -7.4225
v -10.1475 11.4019 -7.4225
v -9.6 -11.4209 -7.4225
v -5.5185 9.0472 -7.4225
v -6.2043 -9.7534 -7.4224
v -2.4156 5.1101 -7.4224
v -1.7673 3.4971 -7.4224
v -24.5036 -3.1613 -7.4222
v -6.372 9.6896 -7.4222
v -1.4469 2.2549 -7.4222
v -23.3196 -6.0119 -7.4221
v -23.2129 -6.1892 -7.4221
v -21.5131 8.2061 -7.4221
v -1.8765 -4.0246 -7.4221
v -10.7483 11.5273 -7.422
v -22.763 6.7008 -7.4219
v -1.6813 -3.3911 -7.4218
v -22.6659 6.8373 -7.4216
v -3.3127 -6.829 -7.4216
v -14.0186 11.7253 -7.4215
v -15.1266 -11.7619 -7.4214
v -24.9132 -0.0625 -7.4213
v -24.0673 -4.4618 -7.4213
v -22.2192 -7.6032 -7.4213
v -14.154 11.7096 -7.4212
v -14.0583 11.7215 -7.4212
v -12.0477 11.7194 -7.4212
v -7.2173 10.2174 -7.4212
v -15.2815 -11.7284 -7.421
v -13.0288 -11.9472 -7.421
v -11.6473 -11.8521 -7.421
v -24.8135 -1.5382 -7.4209
v -24.4751 3.074 -7.4209
v -12.1048 11.725 -7.4209
v -1.2427 -1.0786 -7.4209
v -23.8473 -4.9924 -7.4207
v -7.9618 -10.7855 -7.4207
v -23.7517 5.0043 -7.4206
v -17.0021 11.0852 -7.4206
v -8.8359 10.976 -7.4206
v -9.7415 11.2798 -7.4205
v -2.3003 4.8754 -7.4205
v -17.9578 -10.8813 -7.4203
v -22.7841 -6.8552 -7.4202
v -19.0661 10.117 -7.4202
v -2.7488 5.7486 -7.4202
v -24.4966 3.0004 -7.42
v -21.4787 8.2399 -7.42
v -18.2886 10.5358 -7.42
v -1.4622 -2.5064 -7.42
v -21.4544 -8.4473 -7.4198
v -15.4757 11.5033 -7.4198
v -14.5039 -11.8474 -7.4198
v -3.9837 7.5236 -7.4198
v -2.8526 -6.1058 -7.4197
v -2.4242 -5.3091 -7.4196
v -3.283 6.6028 -7.4193
v -5.4835 9.0164 -7.4192
v -1.9878 4.123 -7.4192
v -1.9057 3.915 -7.419
v -8.1006 10.6701 -7.4188
v -2.3342 -5.1273 -7.4188
v -1.6607 3.1378 -7.4186
v -9.8287 11.3054 -7.4184
v -10.0002 -11.5406 -7.4183
v -16.3471 11.2874 -7.4181
v -20.629 -9.2015 -7.418
v -16.2285 -11.5064 -7.4179
v -21.4077 -8.4932 -7.4178
v -24.7128 2.0444 -7.4177
v -19.907 9.5721 -7.4177
v -3.9505 7.4827 -7.4177
v -24.1567 4.049 -7.4176
v -10.8941 -11.7401 -7.4176
v -9.0737 11.0687 -7.4176
v -2.8672 5.9452 -7.4176
v -2.0006 -4.338 -7.4176
v -24.1762 3.999 -7.4175
v -18.9364 10.194 -7.4175
v -7.104 -10.3323 -7.4171
v -7.0301 10.1044 -7.4171
v -2.312 4.8973 -7.417
v -24.1868 -4.1561 -7.4169
v -8.0639 10.6516 -7.4168
v -22.1252 -7.7131 -7.4166
v -24.698 -2.2935 -7.4165
v -20.6793 -9.1589 -7.4164
v -16.1483 -11.5305 -7.4164
v -8.9701 -11.2106 -7.4163
v -6.2646 -9.7946 -7.4163
v -9.9332 -11.5197 -7.416
v -24.1522 -4.2426 -7.4159
v -17.1231 -11.2199 -7.4159
v -23.7388 -5.2109 -7.4158
v -17.1959 -11.191 -7.4156
v -23.2948 5.8673 -7.4155
v -18.164 -10.7791 -7.4155
v -23.3183 5.8278 -7.4154
v -2.3178 -5.0908 -7.4151
v -18.0736 10.6404 -7.415
v -7.1239 -10.3433 -7.4149
v -23.0909 -0.0677 -7.2065
v -22.9361 1.6655 -7.2065
v -22.935 -1.8535 -7.2065
v -22.8518 -2.2283 -7.2065
v -22.7827 2.3513 -7.2065
v -22.7709 -2.5937 -7.2065
v -22.7239 2.5877 -7.2065
v -22.6518 -2.9928 -7.2065
v -22.4826 -3.5333 -7.2065
v -22.2389 -4.1206 -7.2065
v -22.1405 -4.3538 -7.2065
v -21.8798 -4.8534 -7.2065
v -21.7407 -5.1187 -7.2065
v -21.7325 4.9489 -7.2065
v -21.4929 -5.5079 -7.2065
v -21.3284 5.5799 -7.2065
v -21.2912 -5.8249 -7.2065
v -21.2056 5.7569 -7.2065
v -21.1411 -6.0235 -7.2065
v -20.7443 -6.5412 -7.2065
v -20.3171 -7.0072 -7.2065
v -20.175 6.9793 -7.2065
v -20.1486 -7.1907 -7.2065
v -19.8422 -7.4712 -7.2065
v -19.5076 -7.778 -7.2065
v -19.0573 -8.1229 -7.2065
v -18.7911 8.1418 -7.2065
v -18.7805 -8.3317 -7.2065
v -18.2518 8.4847 -7.2065
v -18.0507 8.6105 -7.2065
v -17.5649 8.8633 -7.2065
v -17.3201 -9.1742 -7.2065
v -17.32 8.991 -7.2065
v -17.2194 -9.2177 -7.2065
v -16.4994 -9.5165 -7.2065
v -16.3513 -9.5639 -7.2065
v -15.6781 9.5931 -7.2065
v -15.4741 9.64 -7.2065
v -14.8 9.7898 -7.2065
v -14.7828 -9.9755 -7.2065
v -14.5715 -10.0032 -7.2065
v -14.2557 9.8615 -7.2065
v -13.9453 9.9025 -7.2065
v -13.9452 -10.0858 -7.2065
v -13.4737 -10.1072 -7.2065
v -13.4246 9.926 -7.2065
v -13.034 -10.1247 -7.2065
v -13.0339 9.9414 -7.2065
v -11.4155 9.8012 -7.2065
v -11.1981 9.7639 -7.2065
v -10.718 9.6574 -7.2065
v -10.4791 -9.7877 -7.2065
v -10.4714 9.6027 -7.2065
v -10.1355 9.4976 -7.2065
v -9.658 9.3474 -7.2065
v -9.3537 9.2239 -7.2065
v -8.8373 -9.1937 -7.2065
v -8.8372 9.0104 -7.2065
v -8.3248 -8.9285 -7.2065
v -8.2846 8.7243 -7.2065
v -8.0172 -8.7662 -7.2065
v -8.0172 8.5831 -7.2065
v -6.6478 7.6253 -7.2065
v -6.6477 -7.8086 -7.2065
v -6.3755 -7.5641 -7.2065
v -5.959 -7.1826 -7.2065
v -5.641 -6.8355 -7.2065
v -5.3714 -6.5414 -7.2065
v -5.3713 6.358 -7.2065
v -5.0217 -6.0852 -7.2065
v -4.8261 -5.8277 -7.2065
v -4.374 4.9346 -7.2065
v -4.1156 4.4393 -7.2065
v -3.9752 -4.3538 -7.2065
v -3.9557 4.1288 -7.2065
v -3.8928 -4.1595 -7.2065
v -3.6976 3.5046 -7.2065
v -3.6329 -3.5332 -7.2065
v -3.6188 3.3082 -7.2065
v -3.4469 2.7622 -7.2065
v -3.3616 2.487 -7.2065
v -3.1767 -1.8357 -7.2065
v -3.1692 -1.7797 -7.2065
v -3.0636 -0.979 -7.2065
v -3.0607 0.7542 -7.2065
v -3.0473 0.4455 -7.2065
v -3.0422 -0.5075 -7.2065
v -3.0247 -0.0678 -7.2065
v -23.0801 -0.3517 -7.2064
v -23.0644 0.5367 -7.2064
v -23.0551 0.75 -7.2064
v -23.0534 -0.9659 -7.2064
v -23.004 1.1522 -7.2064
v -22.9591 -1.6806 -7.2064
v -22.5352 3.1826 -7.2064
v -22.4558 3.4148 -7.2064
v -22.218 3.9886 -7.2064
v -22.1599 4.1289 -7.2064
v -21.8773 4.6749 -7.2064
v -20.8203 6.2585 -7.2064
v -20.7372 6.3656 -7.2064
v -20.3864 6.7484 -7.2064
v -19.9216 7.2148 -7.2064
v -19.5075 7.5948 -7.2064
v -18.9334 8.0348 -7.2064
v -18.5045 -8.5073 -7.2064
v -18.0748 -8.7809 -7.2064
v -17.7405 -8.955 -7.2064
v -16.7984 9.2072 -7.2064
v -16.4145 9.3609 -7.2064
v -16.1096 9.457 -7.2064
v -15.6782 -9.7763 -7.2064
v -15.3766 -9.8449 -7.2064
v -12.6103 9.9228 -7.2064
v -12.4428 -10.0976 -7.2064
v -12.3245 9.9104 -7.2064
v -12.2117 9.9047 -7.2064
v -12.1416 9.8983 -7.2064
v -12.1228 -10.0795 -7.2064
v -11.7803 -10.0342 -7.2064
v -11.3391 -9.9759 -7.2064
v -11.2773 -9.9641 -7.2064
v -11.1748 -9.9419 -7.2064
v -10.7459 -9.8468 -7.2064
v -10.2737 -9.7243 -7.2064
v -9.626 -9.5202 -7.2064
v -9.1886 -9.339 -7.2064
v -7.4671 8.2319 -7.2064
v -7.4233 -8.3873 -7.2064
v -7.2903 -8.3013 -7.2064
v -7.2829 8.1124 -7.2064
v -6.9774 -8.0612 -7.2064
v -6.9368 7.8469 -7.2064
v -6.4528 7.4516 -7.2064
v -5.9697 7.0096 -7.2064
v -5.7985 6.8238 -7.2064
v -4.9578 5.8174 -7.2064
v -4.8019 5.6062 -7.2064
v -4.6291 -5.5182 -7.2064
v -4.5942 5.2801 -7.2064
v -4.4099 -5.1741 -7.2064
v -4.2849 -4.9462 -7.2064
v -3.5441 -3.2534 -7.2064
v -3.364 -2.6798 -7.2064
v -3.309 -2.4314 -7.2064
v -3.2973 2.196 -7.2064
v -3.1839 1.684 -7.2064
v -3.1304 1.2948 -7.2064
v -15.9662 -11.6961 -7.1936
v -20.4102 -9.5301 -7.1933
v -22.4941 -7.4466 -7.1928
v -21.8264 -8.2287 -7.1924
v -22.5131 -7.4209 -7.1923
v -8.2725 -11.0564 -7.1921
v -18.5823 -10.6976 -7.192
v -21.1326 -8.9181 -7.1919
v -23.6572 -5.6296 -7.1916
v -12.0434 -12.0121 -7.1916
v -19.597 -10.1089 -7.1915
v -23.1579 6.3111 -7.1913
v -9.3683 -11.4665 -7.1912
v -21.8708 -8.1813 -7.1908
v -8.3324 10.8964 -7.1908
v -18.8084 -10.5804 -7.1907
v -23.6015 5.559 -7.1906
v -23.5921 -5.7611 -7.1906
v -21.1772 -8.8769 -7.1906
v -7.4078 -10.6355 -7.1906
v -2.5143 -5.7424 -7.1906
v -24.6423 2.8919 -7.1905
v -23.5796 -5.7861 -7.1905
v -17.959 10.8195 -7.1905
v -24.9828 -1.0454 -7.1904
v -22.5894 -7.3155 -7.1904
v -20.3191 9.4126 -7.1904
v -23.5456 -5.8439 -7.1903
v -20.5151 -9.4419 -7.1903
v -6.643 -10.1844 -7.1903
v -24.8867 1.6549 -7.1902
v -3.5833 7.2104 -7.1902
v -2.0707 4.6358 -7.1902
v -1.7344 3.7686 -7.1902
v -1.4118 -2.8006 -7.1902
v -24.884 1.677 -7.1901
v -4.8181 8.5741 -7.1901
v -1.7272 3.7446 -7.1901
v -1.7067 -3.8585 -7.1901
v -8.2289 -11.0374 -7.19
v -3.6026 7.2368 -7.19
v -2.4648 5.4577 -7.19
v -23.0304 -6.6962 -7.1899
v -20.3282 -9.5891 -7.1899
v -21.7715 -8.2834 -7.1898
v -3.0189 6.4139 -7.1898
v -24.4563 3.516 -7.1897
v -24.0953 4.5089 -7.1897
v -23.5809 5.6002 -7.1897
v -14.5516 11.7691 -7.1897
v -7.3643 -10.6138 -7.1897
v -2.5868 5.6885 -7.1897
v -1.7104 3.6881 -7.1897
v -24.865 -2.0129 -7.1896
v -23.6954 -5.5499 -7.1896
v -23.0791 -6.6239 -7.1896
v -18.7428 -10.6175 -7.1896
v -18.5161 -10.7291 -7.1896
v -17.4981 11.0074 -7.1896
v -16.8259 11.2591 -7.1896
v -3.0337 6.4376 -7.1896
v -3.0214 -6.6011 -7.1896
v -17.4792 11.0148 -7.1895
v -11.6048 11.7739 -7.1895
v -10.1892 -11.7043 -7.1895
v -8.451 -11.1266 -7.1895
v -1.7309 -3.9397 -7.1895
v -24.6571 2.8365 -7.1893
v -24.5322 -3.4444 -7.1893
v -24.4318 3.5982 -7.1893
v -23.1479 -6.5109 -7.1893
v -19.5598 9.9492 -7.1893
v -16.6707 -11.4886 -7.1893
v -14.9838 -11.8982 -7.1893
v -6.7176 10.0455 -7.1893
v -6.3812 9.8295 -7.1893
v -1.7452 -3.9855 -7.1893
v -24.8645 1.8336 -7.1892
v -17.5836 -11.1573 -7.1892
v -17.4256 11.0358 -7.1892
v -4.9336 -8.8729 -7.1892
v -1.1729 1.2055 -7.1892
v -24.4206 3.6357 -7.1891
v -24.1172 -4.6336 -7.1891
v -23.6952 5.3669 -7.1891
v -23.2409 -6.3547 -7.1891
v -15.5367 -11.7857 -7.1891
v -10.9931 11.6896 -7.1891
v -8.5395 -11.1603 -7.1891
v -7.5996 -10.7292 -7.1891
v -17.6574 10.9453 -7.189
v -9.544 11.3347 -7.189
v -9.4634 -11.4939 -7.189
v -4.1212 7.8528 -7.189
v -2.9196 6.2469 -7.189
v -1.6059 -3.5195 -7.189
v -1.4068 2.5932 -7.189
v -19.295 -10.2901 -7.1889
v -16.9177 11.2318 -7.1889
v -10.4664 11.5789 -7.1889
v -4.9447 8.6979 -7.1889
v -1.6316 3.4228 -7.1889
v -18.6105 10.4997 -7.1888
v -17.8551 -11.0512 -7.1888
v -11.7715 11.7944 -7.1888
v -7.6987 10.5943 -7.1888
v -7.318 10.4038 -7.1888
v -7.3175 -10.5865 -7.1888
v -2.0252 -4.7024 -7.1888
v -24.7525 -2.5679 -7.1887
v -24.1257 4.4285 -7.1887
v -23.5538 5.6467 -7.1887
v -16.95 11.2216 -7.1887
v -10.1373 -11.6928 -7.1887
v -3.1347 6.5823 -7.1887
v -2.3915 -5.491 -7.1887
v -2.3712 5.2662 -7.1887
v -24.3377 -4.0692 -7.1886
v -15.4204 -11.8101 -7.1886
v -4.9698 -8.9059 -7.1886
v -3.7217 7.3812 -7.1886
v -23.9842 -4.9593 -7.1885
v -19.6974 -10.0392 -7.1885
v -17.925 -11.0182 -7.1885
v -9.6269 11.3593 -7.1885
v -6.4922 9.9081 -7.1885
v -3.4412 -7.1947 -7.1885
v -23.9907 4.7628 -7.1884
v -14.0564 -12.0139 -7.1884
v -8.6784 11.0312 -7.1884
v -7.4122 10.4548 -7.1884
v -7.2406 10.3574 -7.1884
v -2.1538 4.8219 -7.1884
v -1.9513 -4.513 -7.1884
v -1.9342 4.2858 -7.1884
v -24.0026 4.7378 -7.1883
v -20.4759 9.2908 -7.1883
v -17.0358 -11.3713 -7.1883
v -16.49 11.359 -7.1883
v -21.1162 8.7485 -7.1882
v -8.1295 10.8052 -7.1882
v -5.7805 -9.5838 -7.1882
v -4.2733 8.0267 -7.1882
v -24.7748 2.2782 -7.1881
v -24.0292 4.6761 -7.1881
v -22.3877 -7.5719 -7.1881
v -6.5599 9.9516 -7.1881
v -5.0732 8.8109 -7.1881
v -4.3734 8.1292 -7.1881
v -19.4615 -10.1918 -7.188
v -17.161 11.1391 -7.188
v -7.5254 10.5096 -7.188
v -5.0061 -8.9375 -7.188
v -1.1761 -1.4139 -7.188
v -24.6511 -3.0455 -7.1879
v -10.0696 -11.6747 -7.1879
v -24.0202 -4.88 -7.1878
v -18.4311 10.5873 -7.1878
v -17.794 10.8918 -7.1878
v -23.0474 6.4863 -7.1877
v -22.916 6.6731 -7.1877
v -18.7017 10.455 -7.1877
v -11.082 -11.8913 -7.1877
v -24.4591 -3.6891 -7.1876
v -9.291 11.2593 -7.1874
v -5.5966 -9.4363 -7.1874
v -24.6792 2.7343 -7.1873
v -14.3824 11.7897 -7.1873
v -2.0325 4.5377 -7.1873
v -10.6933 -11.8098 -7.1872
v -9.0983 -11.3784 -7.1872
v -22.5583 7.1743 -7.1871
v -3.1411 -6.7744 -7.1871
v -24.9787 0.9182 -7.187
v -24.3544 3.8425 -7.187
v -9.1846 11.2277 -7.187
v -24.6612 -3.0034 -7.1869
v -19.3834 10.0542 -7.1869
v -2.5848 -5.8683 -7.1868
v -23.7728 -5.3912 -7.1864
v -2.1509 -4.9988 -7.1864
v -7.1652 -10.4956 -7.1863
v -23.6021 -5.7402 -7.186
v -23.4631 5.7987 -7.1859
v -10.8549 11.6613 -7.1859
v -4.2363 -8.1718 -7.1859
v -22.4723 7.2885 -7.1858
v -3.6015 -7.415 -7.1858
v -6.6898 10.0287 -7.1857
v -5.818 9.427 -7.1856
v -16.1294 11.4664 -7.1855
v -16.0341 -11.6779 -7.1855
v -1.4992 -3.1614 -7.1855
v -24.9734 -1.1397 -7.1854
v -6.0054 -9.7442 -7.1854
v -19.7499 9.8183 -7.1853
v -16.747 -11.4657 -7.1853
v -3.3553 6.8908 -7.1852
v -2.3832 5.2903 -7.1852
v -21.3653 -8.6893 -7.1851
v -18.015 10.7909 -7.1851
v -12.3087 -12.0245 -7.1851
v -2.0676 -4.8106 -7.1851
v -1.3076 2.1197 -7.185
v -16.3858 -11.5732 -7.1849
v -6.2944 -9.9506 -7.1849
v -19.3858 -10.2361 -7.1848
v -7.7974 -10.8257 -7.1848
v -6.4643 -10.0697 -7.1848
v -1.6089 3.3472 -7.1848
v -2.1638 -5.025 -7.1847
v -24.6816 -2.9061 -7.1846
v -19.2138 10.1552 -7.1846
v -18.3266 -10.8215 -7.1846
v -6.8194 -10.29 -7.1846
v -1.3819 -2.656 -7.1846
v -24.3143 3.945 -7.1845
v -1.2814 -2.1787 -7.1845
v -21.7869 8.0843 -7.1844
v -15.6193 11.5849 -7.1844
v -14.8907 -11.9095 -7.1844
v -5.7302 9.3621 -7.1844
v -2.083 4.6667 -7.1844
v -24.8909 -1.805 -7.1842
v -21.9852 7.8615 -7.1842
v -19.6029 9.9226 -7.1842
v -18.8649 10.3631 -7.1842
v -15.1437 11.6849 -7.1842
v -7.1875 -10.5087 -7.1842
v -3.0504 -6.6457 -7.1842
v -2.4558 -5.6233 -7.1842
v -24.2029 -4.4136 -7.1841
v -23.1786 6.2756 -7.1841
v -20.6319 9.1592 -7.1841
v -8.7878 -11.2569 -7.1841
v -22.7108 6.9602 -7.184
v -11.2896 -11.9175 -7.184
v -24.5581 3.1734 -7.1839
v -20.9655 -9.0597 -7.1838
v -2.9169 -6.4266 -7.1838
v -8.4477 10.9415 -7.1837
v -3.7415 -7.5876 -7.1837
v -20.4037 9.3494 -7.1836
v -7.5547 10.5236 -7.1836
v -1.2933 2.052 -7.1836
v -24.3674 3.8072 -7.1835
v -18.5918 10.5085 -7.1835
v -4.1681 -8.0911 -7.1833
v -2.8112 -6.2479 -7.1833
v -17.3659 -11.2421 -7.1832
v -2.5419 -5.7955 -7.1831
v -23.6575 5.4432 -7.183
v -2.5137 5.5571 -7.183
v -21.6186 -8.4359 -7.1828
v -7.5272 -10.6934 -7.1828
v -5.5537 9.2177 -7.1828
v -3.4509 7.0254 -7.1828
v -24.422 -3.8131 -7.1827
v -24.7795 -2.438 -7.1826
v -24.2268 4.1693 -7.1826
v -5.1562 8.8809 -7.1826
v -2.4429 5.4121 -7.1826
v -1.8477 4.0657 -7.1825
v -23.8078 5.1359 -7.1822
v -8.9044 11.1192 -7.1821
v -2.536 5.602 -7.1821
v -2.1839 -5.0659 -7.1821
v -23.4667 -5.9753 -7.182
v -16.3329 -11.5894 -7.182
v -1.5 2.9808 -7.182
v -24.4063 3.6827 -7.1819
v -8.6011 11.0007 -7.1819
v -8.3275 -11.0771 -7.1819
v -24.9907 0.6513 -7.1817
v -20.1137 9.5583 -7.1817
v -11.07 11.7044 -7.1817
v -4.7142 8.4696 -7.1816
v -1.266 1.9205 -7.1816
v -15.869 11.5328 -7.1815
v -7.3757 10.436 -7.1814
v -1.8276 4.0121 -7.1813
v -2.3563 -5.4193 -7.1812
v -1.0946 -0.1123 -7.1812
v -16.1759 11.4524 -7.1811
v -13.0303 11.8714 -7.1811
v -9.1487 11.2143 -7.1811
v -8.288 10.8785 -7.181
v -4.3814 -8.3196 -7.181
v -1.3817 2.4714 -7.1809
v -17.6722 -11.1223 -7.1808
v -7.9159 10.7002 -7.1808
v -5.8766 9.4685 -7.1808
v -3.7828 7.4528 -7.1808
v -1.5095 3.013 -7.1808
v -4.547 8.3026 -7.1807
v -2.2648 5.0478 -7.1807
v -18.2513 10.675 -7.1806
v -23.1705 -6.472 -7.1805
v -18.0869 -10.9387 -7.1804
v -1.9244 -4.4442 -7.1804
v -2.2848 -5.272 -7.1803
v -23.6399 5.4791 -7.1802
v -22.7089 -7.1461 -7.1802
v -17.9535 -11.0038 -7.1802
v -9.8116 -11.5972 -7.1802
v -3.5153 7.1141 -7.1802
v -2.5538 -5.8156 -7.1802
v -23.8024 -5.3311 -7.1801
v -17.9184 10.8377 -7.1801
v -20.5301 9.2444 -7.18
v -1.4317 2.7098 -7.18
v -14.216 -11.9936 -7.1799
v -24.8499 1.9168 -7.1796
v -23.5126 -5.898 -7.1796
v -21.2913 8.5782 -7.1796
v -18.0374 10.7796 -7.1796
v -11.8566 -11.9881 -7.1796
v -4.8092 -8.7478 -7.1796
v -15.2279 11.667 -7.1795
v -15.0587 -11.8852 -7.1795
v -9.6788 -11.5581 -7.1795
v -7.4898 -10.6749 -7.1795
v -9.0022 -11.3405 -7.1794
v -22.351 -7.6144 -7.1793
v -16.9677 -11.3973 -7.1793
v -15.8319 -11.7234 -7.1792
v -9.1874 -11.4109 -7.1792
v -24.3674 -3.9916 -7.179
v -16.7627 11.2773 -7.179
v -10.0123 11.4739 -7.179
v -18.9218 -10.5121 -7.1789
v -23.6175 -5.7077 -7.1788
v -19.1272 -10.3904 -7.1787
v -6.3461 9.8038 -7.1786
v -23.4784 -5.9552 -7.1785
v -20.8634 8.9621 -7.1785
v -8.2287 10.8529 -7.1785
v -24.234 -4.3332 -7.1784
v -22.8088 -7.0057 -7.1784
v -19.4285 -10.2099 -7.1784
v -3.0836 -6.693 -7.1783
v -1.2096 1.4945 -7.1783
v -17.6995 -11.1115 -7.1782
v -1.7611 -4.0245 -7.1782
v -18.6677 -10.6543 -7.1781
v -17.2915 -11.2718 -7.1779
v -11.8459 11.8027 -7.1779
v -6.6293 9.9922 -7.1779
v -2.9775 6.343 -7.1779
v -24.0823 -4.7215 -7.1778
v -23.1966 6.2449 -7.1778
v -3.162 6.6196 -7.1778
v -1.5322 -3.2707 -7.1778
v -24.9546 1.1061 -7.1777
v -24.8423 -2.1358 -7.1777
v -19.6562 9.8847 -7.1777
v -18.7877 10.4078 -7.1777
v -1.5363 3.1041 -7.1777
v -24.5867 -3.2602 -7.1776
v -1.2497 1.8128 -7.1775
v -23.3004 6.071 -7.1774
v -6.134 9.6524 -7.1773
v -23.3461 5.9943 -7.1772
v -13.3402 11.8603 -7.1772
v -1.6837 -3.7787 -7.1772
v -24.0536 4.6119 -7.1771
v -19.8285 9.7619 -7.1771
v -9.9342 11.4506 -7.1771
v -2.2547 5.0268 -7.1771
v -1.7601 3.8373 -7.1771
v -23.3569 -6.159 -7.177
v -7.2611 -10.5522 -7.177
v -10.5071 -11.7695 -7.1769
v -6.7226 -10.2311 -7.1769
v -17.0969 11.1636 -7.1768
v -4.6545 8.4096 -7.1767
v -24.3748 -3.9709 -7.1765
v -3.9009 -7.7758 -7.1764
v -23.8771 -5.1771 -7.1763
v -20.2044 -9.6763 -7.1763
v -1.9937 4.4364 -7.1763
v -8.5826 -11.1763 -7.1761
v -20.7983 9.0171 -7.176
v -18.1357 -10.9149 -7.176
v -15.0536 11.7011 -7.176
v -3.7616 7.4262 -7.176
v -15.8007 -11.7298 -7.1759
v -7.0657 10.2526 -7.1759
v -6.9245 10.1691 -7.1759
v -1.45 -2.9719 -7.1759
v -23.9039 -5.1227 -7.1758
v -21.4217 -8.6319 -7.1758
v -23.5222 5.6983 -7.1757
v -2.1014 4.7128 -7.1757
v -14.2504 11.8056 -7.1756
v -11.3813 11.745 -7.1756
v -11.294 11.7342 -7.1756
v -11.1347 11.7145 -7.1756
v -9.8615 11.4287 -7.1756
v -6.9727 -10.3802 -7.1756
v -6.8452 10.1208 -7.1756
v -24.3936 3.7241 -7.1755
v -2.679 -6.0253 -7.1755
v -1.4737 2.8896 -7.1755
v -2.1224 -4.9394 -7.1754
v -24.6987 -2.8213 -7.1753
v -16.9366 -11.4087 -7.1753
v -9.2335 -11.4248 -7.1753
v -8.2616 10.8679 -7.1753
v -15.7213 -11.7463 -7.1752
v -19.1645 10.1839 -7.175
v -15.9975 11.505 -7.175
v -13.3894 -12.0412 -7.175
v -23.9121 4.9243 -7.1749
v -22.9363 -6.8278 -7.1749
v -7.6129 10.5515 -7.1749
v -6.8463 -10.3044 -7.1749
v -1.1543 1.0503 -7.1749
v -1.1188 0.4911 -7.1749
v -3.9458 -7.8283 -7.1748
v -3.2731 6.775 -7.1748
v -22.6507 -7.2267 -7.1747
v -8.3664 -11.0919 -7.1747
v -8.0467 -10.9478 -7.1747
v -2.4193 5.3629 -7.1747
v -1.3186 -2.3525 -7.1746
v -23.7421 5.2691 -7.1745
v -3.4268 6.9899 -7.1745
v -2.7171 5.9061 -7.1745
v -15.6328 -11.7648 -7.1744
v -25.0106 -0.3393 -7.1743
v -3.2767 -6.9642 -7.1743
v -2.4387 -5.5857 -7.1743
v -18.5595 10.5238 -7.1742
v -10.2183 11.5262 -7.1742
v -22.8001 6.8354 -7.1741
v -2.7966 6.0401 -7.1741
v -23.4392 5.8376 -7.1739
v -1.2661 -2.0979 -7.1738
v -23.4943 -5.9281 -7.1737
v -7.7013 -10.7779 -7.1737
v -1.1569 -1.2549 -7.1737
v -10.7782 -11.8266 -7.1736
v -2.8542 6.1347 -7.1736
v -1.8242 -4.1882 -7.1736
v -24.7293 -2.672 -7.1735
v -8.9909 11.153 -7.1734
v -24.142 4.3821 -7.1733
v -24.0619 4.5901 -7.1733
v -22.7405 -7.1001 -7.1733
v -18.9298 10.3238 -7.1733
v -17.5819 10.9738 -7.1733
v -10.0715 11.4911 -7.1733
v -14.784 11.7384 -7.1732
v -10.9867 -11.8703 -7.1732
v -10.5423 11.5939 -7.1732
v -18.2721 -10.8476 -7.173
v -21.5065 -8.548 -7.1729
v -6.2482 -9.9168 -7.1729
v -19.0241 10.2676 -7.1728
v -24.7892 2.2061 -7.1726
v -16.6036 -11.5076 -7.1725
v -2.0121 4.4831 -7.1725
v -1.684 3.5957 -7.1725
v -21.5619 -8.4919 -7.1724
v -19.954 -9.8554 -7.1724
v -9.3562 11.2779 -7.1724
v -8.4867 10.9555 -7.1724
v -1.233 -1.8638 -7.1724
v -12.455 11.8471 -7.1722
v -24.909 1.4673 -7.1721
v -24.5091 -3.5185 -7.1721
v -24.4832 -3.6057 -7.1721
v -9.4485 11.3053 -7.1721
v -5.9846 9.5453 -7.1721
v -18.4529 -10.759 -7.172
v -1.2313 1.6654 -7.172
v -18.1785 10.7104 -7.1719
v -6.2367 9.7253 -7.1719
v -1.478 -3.0878 -7.1719
v -3.3462 -7.0601 -7.1718
v -1.674 -3.745 -7.1717
v -19.0433 -10.439 -7.1714
v -8.9729 -11.3287 -7.1714
v -8.6902 -11.217 -7.1714
v -4.7032 -8.6412 -7.1714
v -19.3188 10.0916 -7.1713
v -24.9172 1.4016 -7.1712
v -18.8782 -10.5375 -7.1711
v -1.4565 2.8268 -7.1711
v -20.03 9.6173 -7.171
v -1.992 -4.6147 -7.171
v -1.8129 3.9733 -7.171
v -24.1752 4.2994 -7.1708
v -10.3263 -11.7319 -7.1708
v -1.6652 3.5292 -7.1707
v -1.1268 -0.877 -7.1707
v -1.1398 0.935 -7.1706
v -2.6429 5.781 -7.1705
v -22.9606 -6.7925 -7.1704
v -17.3611 11.0599 -7.1704
v -14.9025 11.7239 -7.1704
v -1.2405 -1.9232 -7.1703
v -23.7277 -5.4814 -7.1702
v -23.4121 -6.0652 -7.1702
v -19.7482 -10.0018 -7.1702
v -19.2292 -10.3282 -7.1702
v -24.7008 2.6264 -7.1701
v -5.4504 9.1294 -7.17
v -23.3729 -6.1316 -7.1699
v -16.7071 11.2934 -7.1698
v -7.1379 10.2951 -7.1698
v -10.6763 11.6219 -7.1697
v -7.8176 10.6514 -7.1696
v -24.9333 1.2725 -7.1695
v -24.4879 3.4061 -7.1695
v -21.5895 8.2808 -7.1695
v -8.1327 -10.9888 -7.1694
v -6.0687 -9.7883 -7.1694
v -23.955 4.8335 -7.1692
v -2.8677 -6.3411 -7.1692
v -2.3193 5.1577 -7.1688
v -17.475 -11.1986 -7.1687
v -16.5012 -11.5379 -7.1687
v -3.2245 -6.8897 -7.1687
v -24.7111 -2.7603 -7.1686
v -14.0274 11.8317 -7.1686
v -10.1212 11.5056 -7.1686
v -9.7111 11.3825 -7.1686
v -22.7528 6.9 -7.1685
v -15.1454 -11.867 -7.1684
v -10.7275 11.6326 -7.1684
v -24.607 -3.1894 -7.1683
v -14.0674 11.828 -7.1683
v -6.3117 9.7785 -7.1682
v -1.7753 -4.0596 -7.1682
v -25.02 -0.0622 -7.1681
v -22.8512 6.7621 -7.1681
v -12.0366 11.8259 -7.1681
v -1.3415 2.2761 -7.168
v -23.305 -6.2449 -7.1679
v -14.164 11.816 -7.1679
v -9.5684 -11.524 -7.1679
v -1.1362 -1.0875 -7.1679
v -22.3021 -7.6712 -7.1678
v -13.0285 -12.0539 -7.1678
v -24.5782 3.1031 -7.1675
v -7.1647 10.3109 -7.1675
v -2.2031 4.9203 -7.1674
v -1.5778 -3.4216 -7.1673
v -22.872 -6.9164 -7.1672
v -7.9153 -10.8824 -7.1671
v -23.8486 5.0508 -7.167
v -21.555 8.3151 -7.1669
v -15.3018 -11.834 -7.1669
v -12.0959 11.8319 -7.1669
v -6.1668 -9.8587 -7.1669
v -24.1673 -4.5021 -7.1668
v -17.0378 11.1861 -7.1668
v -21.5305 -8.5229 -7.1667
v -23.9452 -5.0366 -7.1666
v -3.9019 7.5927 -7.1666
v -19.1205 10.2097 -7.1665
v -8.7971 11.0764 -7.1664
v -2.6552 5.8013 -7.1663
v -2.7598 -6.1599 -7.1661
v -18.002 -10.9793 -7.166
v -11.6346 -11.9594 -7.166
v -9.9728 -11.6441 -7.1658
v -24.6004 3.0282 -7.1657
v -21.4831 -8.5694 -7.1657
v -5.4145 9.0987 -7.1657
v -18.3364 10.6324 -7.1656
v -24.9209 -1.5517 -7.1654
v -3.1941 6.6634 -7.1651
v -1.8044 3.9506 -7.1651
v -2.237 -5.1729 -7.165
v -8.0559 10.7678 -7.1649
v -20.6978 -9.2842 -7.1648
v -2.3274 -5.3571 -7.1648
v -24.2882 -4.1913 -7.1647
v -24.2575 4.0864 -7.1646
v -15.4985 11.6092 -7.1646
v -14.5171 -11.9548 -7.1646
v -1.3563 -2.529 -7.1646
v -1.887 4.1618 -7.1644
v -8.0144 10.7468 -7.1638
v -1.5568 3.1672 -7.1637
v -9.7993 11.4094 -7.1635
v -3.8678 7.5518 -7.1635
v -24.8187 2.0637 -7.1633
v -18.9898 10.2876 -7.1633
v -16.2576 -11.6103 -7.1633
v -19.9694 9.6602 -7.1632
v -17.1596 -11.321 -7.1632
v -16.3774 11.3912 -7.1631
v -9.038 11.1703 -7.163
v -2.7743 6.0005 -7.1628
v -7.0498 -10.4255 -7.1627
v -2.2143 4.9427 -7.1627
v -22.2076 -7.7826 -7.1625
v -24.2777 4.036 -7.1624
v -1.8997 -4.377 -7.1624
v -20.7488 -9.2414 -7.1623
v -10.8745 -11.8464 -7.1623
v -6.9749 10.1974 -7.1623
v -23.3878 5.9218 -7.1619
v -16.1763 -11.6345 -7.1617
v -6.2027 -9.8836 -7.161
v -24.8044 -2.3136 -7.1609
v -8.9328 -11.3124 -7.1607
v -24.2539 -4.2799 -7.1606
v -9.9045 -11.624 -7.1606
v -23.8365 -5.2579 -7.1604
v -23.4119 5.882 -7.1603
v -17.2334 -11.2926 -7.1602
v -18.2107 -10.8769 -7.16
v -18.119 10.7385 -7.1599
v -2.2196 -5.1364 -7.1597
v -7.0697 -10.4371 -7.1596
v -23.0578 -0.0916 -6.9477
v -23.0568 -0.0678 -6.9477
v -23.0544 -0.1694 -6.9477
v -23.0435 -0.4184 -6.9477
v -22.9485 1.3204 -6.9477
v -22.9144 -1.7629 -6.9477
v -22.9144 1.5796 -6.9477
v -22.9058 -1.828 -6.9477
v -22.9058 1.6447 -6.9477
v -22.8889 -1.9041 -6.9477
v -22.835 -2.1474 -6.9477
v -22.7922 2.157 -6.9477
v -22.7878 2.177 -6.9477
v -22.7383 -2.5836 -6.9477
v -22.7339 2.4203 -6.9477
v -22.717 -2.6797 -6.9477
v -22.717 2.4964 -6.9477
v -22.6936 -2.754 -6.9477
v -22.6911 2.5785 -6.9477
v -22.6186 -2.9917 -6.9477
v -22.5691 2.9655 -6.9477
v -22.4942 -3.3866 -6.9477
v -22.4547 -3.5118 -6.9477
v -22.4249 -3.5837 -6.9477
v -22.3295 -3.814 -6.9477
v -22.1836 -4.1661 -6.9477
v -22.1208 -4.3177 -6.9477
v -22.1096 -4.3393 -6.9477
v -22.0848 -4.3868 -6.9477
v -21.9697 -4.6079 -6.9477
v -21.869 4.6181 -6.9477
v -21.8089 -4.917 -6.9477
v -21.7539 4.8392 -6.9477
v -21.718 -5.0916 -6.9477
v -21.718 4.9083 -6.9477
v -21.703 4.9318 -6.9477
v -21.6761 -5.1573 -6.9477
v -21.5422 -5.3675 -6.9477
v -21.5066 5.2402 -6.9477
v -21.4251 5.3681 -6.9477
v -21.3727 -5.6337 -6.9477
v -21.2912 5.5783 -6.9477
v -21.2632 -5.8054 -6.9477
v -21.2493 -5.8273 -6.9477
v -21.2493 5.644 -6.9477
v -21.2019 -5.8891 -6.9477
v -21.178 5.737 -6.9477
v -21.0501 -6.0868 -6.9477
v -21.0297 5.9302 -6.9477
v -20.8779 -6.3113 -6.9477
v -20.7182 -6.5194 -6.9477
v -20.6656 -6.5768 -6.9477
v -20.4972 -6.7606 -6.9477
v -20.3498 6.7381 -6.9477
v -20.3282 -6.945 -6.9477
v -20.1814 6.9219 -6.9477
v -20.1508 6.9553 -6.9477
v -20.1288 -7.1626 -6.9477
v -20.1288 6.9793 -6.9477
v -20.0714 -7.2152 -6.9477
v -19.9112 7.1787 -6.9477
v -19.8876 -7.3836 -6.9477
v -19.7274 -7.5304 -6.9477
v -19.4856 -7.752 -6.9477
v -19.4238 -7.7994 -6.9477
v -19.2261 -7.9512 -6.9477
v -19.0797 -8.0635 -6.9477
v -19.053 7.9006 -6.9477
v -18.8553 8.0524 -6.9477
v -18.7935 -8.2831 -6.9477
v -18.7935 8.0998 -6.9477
v -18.7716 8.1138 -6.9477
v -18.7611 -8.3037 -6.9477
v -18.7278 -8.325 -6.9477
v -18.5999 8.2232 -6.9477
v -18.5176 -8.4589 -6.9477
v -18.3336 8.3927 -6.9477
v -18.1234 8.5266 -6.9477
v -18.0577 8.5685 -6.9477
v -18.0338 8.5809 -6.9477
v -17.8831 8.6594 -6.9477
v -17.662 -8.9578 -6.9477
v -17.5741 8.8202 -6.9477
v -17.353 8.9353 -6.9477
v -17.3056 -9.1433 -6.9477
v -17.3055 8.9601 -6.9477
v -17.2839 -9.1546 -6.9477
v -17.2839 8.9713 -6.9477
v -17.212 -9.1844 -6.9477
v -17.1323 9.0341 -6.9477
v -16.9817 -9.2798 -6.9477
v -16.9021 -9.3128 -6.9477
v -16.478 -9.4885 -6.9477
v -16.4037 -9.5119 -6.9477
v -16.166 -9.5869 -6.9477
v -16.115 -9.6029 -6.9477
v -15.9579 9.4691 -6.9477
v -15.7202 9.5441 -6.9477
v -15.6692 9.5602 -6.9477
v -15.6459 9.5675 -6.9477
v -15.5498 9.5888 -6.9477
v -15.1136 9.6855 -6.9477
v -14.8703 9.7394 -6.9477
v -14.7942 -9.9396 -6.9477
v -14.7942 9.7563 -6.9477
v -14.7291 9.7649 -6.9477
v -14.717 -9.9497 -6.9477
v -14.4699 -9.9823 -6.9477
v -14.2536 9.8275 -6.9477
v -14.0065 9.8601 -6.9477
v -13.9293 -10.0535 -6.9477
v -13.9293 9.8702 -6.9477
v -13.8965 -10.0549 -6.9477
v -13.8965 9.8716 -6.9477
v -13.8515 -10.0569 -6.9477
v -13.6025 -10.0678 -6.9477
v -13.3846 9.894 -6.9477
v -13.1356 9.9049 -6.9477
v -13.0578 -10.0916 -6.9477
v -13.0578 9.9083 -6.9477
v -13.0341 -10.0906 -6.9477
v -13.034 9.9073 -6.9477
v -12.98 -10.0882 -6.9477
v -12.731 -10.0773 -6.9477
v -11.6457 9.799 -6.9477
v -11.3865 9.7649 -6.9477
v -11.3214 9.7563 -6.9477
v -11.2045 9.7304 -6.9477
v -10.8091 9.6427 -6.9477
v -10.7891 9.6383 -6.9477
v -10.5658 -9.7721 -6.9477
v -10.5458 9.5844 -6.9477
v -10.4697 -9.7508 -6.9477
v -10.4697 9.5675 -6.9477
v -10.3954 -9.7274 -6.9477
v -10.1577 -9.6524 -6.9477
v -10.0006 9.4196 -6.9477
v -9.9496 9.4036 -6.9477
v -9.7119 9.3286 -6.9477
v -9.6695 9.3153 -6.9477
v -9.6376 9.3052 -6.9477
v -9.2135 9.1295 -6.9477
v -9.1339 9.0965 -6.9477
v -8.9833 -9.2174 -6.9477
v -8.9036 9.0011 -6.9477
v -8.8516 -9.1628 -6.9477
v -8.8515 8.9795 -6.9477
v -8.8317 -9.1546 -6.9477
v -8.8317 8.9713 -6.9477
v -8.7626 -9.1186 -6.9477
v -8.5415 -9.0035 -6.9477
v -8.4536 8.7745 -6.9477
v -8.348 8.7195 -6.9477
v -8.2325 -8.8427 -6.9477
v -8.1269 8.6044 -6.9477
v -8.0579 -8.7518 -6.9477
v -8.0578 8.5685 -6.9477
v -8.0343 -8.7367 -6.9477
v -8.0343 8.5536 -6.9477
v -7.9922 -8.7099 -6.9477
v -7.782 -8.576 -6.9477
v -7.7259 8.3571 -6.9477
v -6.8895 7.7679 -6.9477
v -6.8381 -7.9117 -6.9477
v -6.6918 7.6161 -6.9477
v -6.6696 7.599 -6.9477
v -6.6695 -7.7823 -6.9477
v -6.63 -7.752 -6.9477
v -6.63 7.5687 -6.9477
v -6.5726 -7.6994 -6.9477
v -6.3888 -7.531 -6.9477
v -6.3882 7.3471 -6.9477
v -6.2044 -7.362 -6.9477
v -5.9868 -7.1626 -6.9477
v -5.9342 -7.1052 -6.9477
v -5.7658 -6.9214 -6.9477
v -5.619 -6.7612 -6.9477
v -5.6184 6.5773 -6.9477
v -5.45 6.3935 -6.9477
v -5.3974 -6.5194 -6.9477
v -5.3974 6.3361 -6.9477
v -5.35 -6.4576 -6.9477
v -5.2377 6.128 -6.9477
v -5.1982 -6.2599 -6.9477
v -5.0859 -6.1135 -6.9477
v -4.8663 -5.8273 -6.9477
v -4.8541 -5.8082 -6.9477
v -4.8244 -5.7616 -6.9477
v -4.6905 -5.5514 -6.9477
v -4.5734 5.1841 -6.9477
v -4.4395 4.9739 -6.9477
v -4.3976 4.9082 -6.9477
v -4.3067 4.7336 -6.9477
v -4.1917 -4.6958 -6.9477
v -4.1459 4.4246 -6.9477
v -4.0308 4.2035 -6.9477
v -4.0061 -4.3393 -6.9477
v -3.9948 -4.3177 -6.9477
v -3.9948 4.1344 -6.9477
v -3.9866 4.1145 -6.9477
v -3.965 -4.2458 -6.9477
v -3.932 3.9828 -6.9477
v -3.8696 -4.0155 -6.9477
v -3.8366 -3.9359 -6.9477
v -3.7861 3.6307 -6.9477
v -3.6907 3.4004 -6.9477
v -3.6609 -3.5118 -6.9477
v -3.6609 3.3285 -6.9477
v -3.6509 3.2967 -6.9477
v -3.6375 -3.4375 -6.9477
v -3.6214 3.2033 -6.9477
v -3.5625 -3.1998 -6.9477
v -3.5465 -3.1488 -6.9477
v -3.497 2.8084 -6.9477
v -3.422 2.5707 -6.9477
v -3.3986 2.4964 -6.9477
v -3.3773 2.4003 -6.9477
v -3.2098 -1.828 -6.9477
v -3.2012 -1.7629 -6.9477
v -3.1671 -1.5037 -6.9477
v -3.1386 1.1041 -6.9477
v -3.106 0.857 -6.9477
v -3.0959 -0.9631 -6.9477
v -3.0959 0.7798 -6.9477
v -3.0946 0.7491 -6.9477
v -3.0945 -0.9303 -6.9477
v -3.0925 -0.8853 -6.9477
v -3.0816 -0.6363 -6.9477
v -3.0721 0.2351 -6.9477
v -3.0612 -0.0138 -6.9477
v -3.0588 -0.0679 -6.9477
v -3.0578 -0.0916 -6.9477
v -23.034 0.453 -6.9476
v -23.0231 0.702 -6.9476
v -23.0211 -0.9303 -6.9476
v -23.0211 0.747 -6.9476
v -23.0197 -0.9631 -6.9476
v -23.0197 0.7798 -6.9476
v -23.0096 -1.0403 -6.9476
v -22.977 -1.2874 -6.9476
v -22.5531 3.0165 -6.9476
v -22.4781 3.2542 -6.9476
v -22.4547 3.3285 -6.9476
v -22.4239 3.4028 -6.9476
v -22.279 3.7526 -6.9476
v -22.246 3.8322 -6.9476
v -22.1506 4.0625 -6.9476
v -22.129 4.1146 -6.9476
v -22.1208 4.1344 -6.9476
v -21.924 4.5125 -6.9476
v -20.9174 6.0766 -6.9476
v -20.7656 6.2743 -6.9476
v -20.7182 6.3361 -6.9476
v -20.4966 6.5779 -6.9476
v -19.7268 7.3476 -6.9476
v -19.543 7.5161 -6.9476
v -19.4856 7.5687 -6.9476
v -19.2775 7.7284 -6.9476
v -18.3896 -8.5404 -6.9476
v -18.0578 -8.7518 -6.9476
v -17.9887 -8.7877 -6.9476
v -17.7676 -8.9028 -6.9476
v -16.7802 9.18 -6.9476
v -16.5499 9.2754 -6.9476
v -16.478 9.3052 -6.9476
v -16.4032 9.3288 -6.9476
v -16.3528 9.3447 -6.9476
v -15.6693 -9.7434 -6.9476
v -15.6459 -9.7508 -6.9476
v -15.5698 -9.7677 -6.9476
v -15.3265 -9.8216 -6.9476
v -15.3065 -9.826 -6.9476
v -12.5131 9.8845 -6.9476
v -12.3269 9.8764 -6.9476
v -12.2641 9.8736 -6.9476
v -12.2191 -10.0549 -6.9476
v -12.2191 9.8716 -6.9476
v -12.1863 -10.0535 -6.9476
v -12.1863 9.8702 -6.9476
v -12.1447 9.8647 -6.9476
v -12.1091 -10.0434 -6.9476
v -11.8619 -10.0108 -6.9476
v -11.3865 -9.9482 -6.9476
v -11.3449 -9.9427 -6.9476
v -11.3214 -9.9396 -6.9476
v -11.2453 -9.9227 -6.9476
v -11.1813 -9.9085 -6.9476
v -11.002 -9.8688 -6.9476
v -9.7628 -9.528 -6.9476
v -9.6376 -9.4885 -6.9476
v -9.5657 -9.4587 -6.9476
v -9.3354 -9.3633 -6.9476
v -7.598 8.2756 -6.9476
v -7.5157 -8.4065 -6.9476
v -7.3878 8.1417 -6.9476
v -7.3221 -8.2831 -6.9476
v -7.3221 8.0998 -6.9476
v -7.3024 8.0847 -6.9476
v -7.2603 -8.2357 -6.9476
v -7.0626 -8.0839 -6.9476
v -7.0359 7.8802 -6.9476
v -6.228 7.2004 -6.9476
v -6.0442 7.0319 -6.9476
v -5.9868 6.9793 -6.9476
v -5.7874 6.7617 -6.9476
v -5.0655 5.9035 -6.9476
v -4.9137 5.7058 -6.9476
v -4.8663 5.644 -6.9476
v -4.8299 5.5869 -6.9476
v -4.7429 5.4504 -6.9476
v -4.609 -5.4234 -6.9476
v -4.4392 -5.1568 -6.9476
v -4.3976 -5.0915 -6.9476
v -4.3617 -5.0224 -6.9476
v -4.2466 -4.8013 -6.9476
v -3.3986 -2.6797 -6.9476
v -3.3817 -2.6036 -6.9476
v -3.3278 -2.3603 -6.9476
v -3.3234 -2.3403 -6.9476
v -3.2806 1.9641 -6.9476
v -3.2267 1.7208 -6.9476
v -3.2172 1.678 -6.9476
v -3.2098 1.6447 -6.9476
v -3.2012 1.5796 -6.9476
v -15.974 -11.7306 -6.9277
v -20.4283 -9.5612 -6.9265
v -22.5274 -7.4621 -6.9257
v -20.4088 -9.5751 -6.9256
v -21.8525 -8.2528 -6.9255
v -12.0408 -12.0474 -6.9254
v -8.2587 -11.0891 -6.9253
v -20.467 -9.5284 -6.925
v -21.1564 -8.9445 -6.9248
v -12.0669 -12.0506 -6.9246
v -19.6448 -10.1206 -6.9242
v -22.5569 -7.4208 -6.924
v -21.8864 -8.2189 -6.924
v -23.1876 6.3308 -6.9239
v -21.1851 -8.9202 -6.9239
v -8.3186 10.9292 -6.9237
v -25.0182 -1.0479 -6.9235
v -24.6769 2.9 -6.9235
v -16.0036 -11.7244 -6.9235
v -8.2375 -11.0808 -6.9235
v -19.6625 -10.108 -6.9234
v -1.7007 3.78 -6.9233
v -24.922 1.6595 -6.9232
v -23.633 5.5755 -6.9232
v -21.9036 -8.1986 -6.9232
v -24.9193 1.6817 -6.9231
v -19.6211 -10.1375 -6.9231
v -18.8248 -10.612 -6.9231
v -18.611 -10.7225 -6.9231
v -7.3912 -10.667 -6.9231
v -1.6935 3.7559 -6.9231
v -12.1177 -12.0527 -6.923
v -7.3922 -10.6675 -6.9229
v -2.4827 -5.7589 -6.9229
v -2.0379 4.6498 -6.9229
v -7.2836 10.4244 -6.9228
v -4.7941 8.6005 -6.9228
v -23.6236 -5.7779 -6.9227
v -23.6114 -5.8029 -6.9227
v -21.2211 -8.8842 -6.9227
v -18.5864 -10.7345 -6.9227
v -24.9001 -2.0188 -6.9226
v -23.6884 -5.6454 -6.9226
v -23.5772 -5.8603 -6.9226
v -6.6238 -10.2145 -6.9226
v -1.377 -2.8086 -6.9226
v -14.9903 -11.9332 -6.9225
v -10.1807 -11.7388 -6.9225
v -2.4333 5.4745 -6.9225
v -1.6766 3.6991 -6.9225
v -1.6727 -3.8693 -6.9225
v -23.0605 -6.7154 -6.9224
v -3.5586 7.2374 -6.9224
v -3.5546 7.2317 -6.9224
v -2.5552 5.7051 -6.9224
v -16.8375 11.2928 -6.9223
v -24.8996 1.8394 -6.9222
v -18.7049 10.4933 -6.9222
v -17.7563 10.945 -6.9222
v -24.6906 2.8541 -6.9221
v -24.4902 3.5272 -6.9221
v -23.6114 5.6196 -6.9221
v -17.5123 11.0402 -6.9221
v -7.3465 -10.6452 -6.9221
v -2.9892 6.4335 -6.9221
v -23.7267 -5.5671 -6.922
v -23.1037 -6.6549 -6.922
v -3.5882 7.2788 -6.922
v -3.0119 6.4716 -6.922
v -19.3661 -10.2894 -6.9219
v -18.5333 -10.7605 -6.9219
v -16.9053 11.2726 -6.9219
v -16.6818 -11.5225 -6.9219
v -10.9876 11.7247 -6.9219
v -9.358 -11.4999 -6.9219
v -1.1375 1.2099 -6.9219
v -6.3621 9.8596 -6.9218
v -2.9912 -6.6201 -6.9218
v -1.7081 -3.9882 -6.9218
v -24.5664 -3.4546 -6.9217
v -23.1297 -6.6112 -6.9217
v -20.3403 9.4407 -6.9217
v -17.4389 11.0689 -6.9217
v -15.5446 -11.8206 -6.9217
v -24.3715 -4.0804 -6.9216
v -19.5774 9.9803 -6.9216
v -17.9724 10.8514 -6.9216
v -17.5975 -11.1903 -6.9216
v -16.9541 11.2581 -6.9216
v -14.0487 -12.0506 -6.9216
v -10.459 11.6138 -6.9216
v -10.112 -11.7244 -6.9216
v -9.5332 11.3688 -6.9216
v -6.6981 10.0755 -6.9216
v -4.8945 8.7009 -6.9216
v -3.1048 6.6017 -6.9216
v -24.1501 -4.6476 -6.9215
v -23.7267 5.3838 -6.9215
v -21.9193 -8.1801 -6.9215
v -7.5826 -10.7606 -6.9215
v -1.5975 3.4336 -6.9215
v -24.4657 3.6095 -6.9214
v -8.1153 10.8378 -6.9214
v -4.0953 7.8775 -6.9214
v -2.8896 6.2664 -6.9214
v -2.1211 4.836 -6.9214
v -24.7874 -2.5756 -6.9213
v -24.6967 2.8252 -6.9213
v -23.2711 -6.3739 -6.9213
v -17.0473 -11.405 -6.9213
v -8.5257 -11.1933 -6.9213
v -7.6819 10.6259 -6.9213
v -1.3719 2.601 -6.9213
v -25.0168 -1.0825 -6.9212
v -24.1589 4.4418 -6.9212
v -24.1284 4.5199 -6.9212
v -23.178 -6.5302 -6.9212
v -19.3141 -10.3204 -6.9212
v -15.4279 -11.8451 -6.9212
v -8.4445 -11.1616 -6.9212
v -4.9305 8.7369 -6.9212
v -2.3396 5.2829 -6.9212
v -1.5718 -3.5304 -6.9212
v -24.4545 3.647 -6.9211
v -18.7691 -10.6452 -6.9211
v -11.7672 11.8299 -6.9211
v -9.616 11.3934 -6.9211
v -2.3601 -5.5081 -6.9211
v -2.0209 -4.7897 -6.9211
v -24.024 4.7756 -6.921
v -24.017 -4.9733 -6.921
v -23.5853 5.6633 -6.921
v -19.7169 -10.0691 -6.921
v -18.6276 10.5311 -6.921
v -17.939 -11.051 -6.921
v -17.6705 10.9785 -6.921
v -17.1735 11.1725 -6.921
v -16.5007 11.3931 -6.921
v -14.556 11.804 -6.921
v -10.0614 -11.7093 -6.921
v -9.4524 -11.528 -6.921
v -8.6649 11.0643 -6.921
v -7.4065 10.4912 -6.921
v -7.301 -10.6181 -6.921
v -7.2241 10.389 -6.921
v -4.91 -8.8997 -6.921
v -3.6932 7.4027 -6.921
v -3.4129 -7.2166 -6.921
v -1.9923 -4.7165 -6.921
v -1.901 4.2992 -6.921
v -20.2998 -9.6529 -6.9209
v -1.9183 -4.5268 -6.9209
v -24.8098 2.2855 -6.9208
v -4.1963 7.9967 -6.9208
v -22.6174 -7.336 -6.9207
v -20.5606 -9.4492 -6.9207
v -6.4531 9.9246 -6.9207
v -4.9305 -8.9202 -6.9207
v -4.216 8.02 -6.9207
v -1.1406 -1.4179 -6.9207
v -24.047 4.7286 -6.9206
v -22.4157 -7.594 -6.9206
v -4.9825 8.781 -6.9206
v -4.2292 8.0356 -6.9206
v -25.0141 0.9212 -6.9205
v -24.062 4.6901 -6.9203
v -20.4974 9.3193 -6.9203
v -18.4477 10.619 -6.9203
v -11.5994 11.809 -6.9203
v -24.6906 -3.0374 -6.9202
v -18.7378 -10.6605 -6.9201
v -6.4945 9.9542 -6.9201
v -4.9694 -8.9531 -6.9201
v -4.347 8.1534 -6.9201
v -22.9458 6.6928 -6.92
v -17.8781 -11.0808 -6.92
v -25.0168 0.8992 -6.9199
v -24.047 -4.9119 -6.9199
v -21.1405 8.7747 -6.9199
v -7.5083 10.541 -6.9199
v -5.7583 -9.6119 -6.9199
v -5.7288 -9.5908 -6.9199
v -5.6873 -9.5612 -6.9199
v -5.5317 -9.4294 -6.9199
v -5.0489 8.8372 -6.9199
v -25.0143 -1.103 -6.9198
v -23.0741 6.5131 -6.9198
v -7.3027 10.4358 -6.9198
v -3.4697 -7.2962 -6.9198
v -23.1186 6.4467 -6.9197
v -23.1037 6.4716 -6.9197
v -18.7233 10.4843 -6.9197
v -14.3865 11.8252 -6.9197
v -10.6861 -11.8448 -6.9197
v -11.0827 -11.9279 -6.9196
v -8.1931 -11.0591 -6.9196
v -6.5407 9.9817 -6.9196
v -22.6403 7.1207 -6.9195
v -21.7422 -8.3631 -6.9195
v -17.8469 -11.093 -6.9195
v -9.2799 11.2933 -6.9195
v -3.1113 -6.7941 -6.9194
v -24.0617 -4.8742 -6.9192
v -24.4935 -3.6994 -6.9191
v -14.0993 -12.0443 -6.919
v -10.8637 11.6987 -6.919
v -9.0869 -11.4123 -6.919
v -24.7139 2.7428 -6.9189
v -7.1483 -10.5271 -6.9189
v -6.5383 -10.1636 -6.9189
v -1.9994 4.5514 -6.9189
v -11.1333 -11.9342 -6.9188
v -4.3735 8.1799 -6.9188
v -24.3884 3.8537 -6.9187
v -8.285 -11.0993 -6.9187
v -1.3831 -2.8376 -6.9187
v -23.8047 -5.4075 -6.9186
v -19.4028 10.0843 -6.9186
v -25.0105 0.9498 -6.9185
v -24.389 3.8522 -6.9185
v -24.7011 -2.9874 -6.9184
v -2.5532 -5.8851 -6.9184
v -2.1181 -5.0131 -6.9184
v -24.0656 -4.8643 -6.9183
v -23.4946 5.8157 -6.9183
v -16.1382 11.501 -6.9182
v -20.6267 9.2098 -6.9181
v -20.3867 9.4076 -6.9179
v -22.5274 7.2788 -6.9178
v -1.4646 -3.1703 -6.9178
v -1.708 3.8046 -6.9177
v -22.4976 7.314 -6.9175
v -21.1851 8.7369 -6.9174
v -3.5882 -7.4621 -6.9173
v -19.7697 9.8481 -6.9172
v -1.2462 -2.1846 -6.9172
v -25.0275 -0.8251 -6.9171
v -19.4805 -10.2213 -6.9171
v -18.0289 10.8238 -6.9171
v -21.3897 -8.7156 -6.917
v -6.4945 -10.1375 -6.917
v -3.3264 6.9121 -6.917
v -17.8305 10.9161 -6.9169
v -16.3958 -11.6076 -6.9169
v -5.9838 -9.7729 -6.9169
v -5.0865 8.8691 -6.9169
v -4.2098 -8.196 -6.9169
v -1.2724 2.1263 -6.9168
v -24.8941 -2.0667 -6.9167
v -24.1214 4.5381 -6.9167
v -15.1496 11.7201 -6.9167
v -9.1615 11.2581 -6.9167
v -6.6702 10.0589 -6.9167
v -3.6212 -7.5011 -6.9167
v -23.6339 -5.757 -6.9166
v -16.7581 -11.4998 -6.9166
v -21.029 -9.0524 -6.9165
v -5.796 9.4555 -6.9165
v -3.0119 -6.6549 -6.9165
v -19.2326 10.1857 -6.9164
v -16.0526 -11.7098 -6.9164
v -7.7812 -10.8577 -6.9164
v -6.2746 -9.9805 -6.9164
v -18.3432 -10.8534 -6.9163
v -13.8443 -12.0591 -6.9162
v -4.2292 -8.2189 -6.9161
v -15.8166 11.5803 -6.916
v -11.0326 11.7341 -6.916
v -24.8941 1.8834 -6.9159
v -24.7161 -2.9156 -6.9159
v -24.3482 3.9567 -6.9159
v -22.0187 7.8794 -6.9159
v -7.1707 -10.5404 -6.9159
v -23.7013 5.4357 -6.9158
v -5.7274 9.4065 -6.9158
v -1.2635 2.0837 -6.9158
v -24.5926 3.1832 -6.9157
v -24.2362 -4.4271 -6.9157
v -22.7396 6.9816 -6.9157
v -18.8818 10.3947 -6.9157
v -25.0296 -0.7716 -6.9155
v -15.0329 -11.9279 -6.9155
v -7.5304 10.5518 -6.9155
v -21.8864 8.0356 -6.9154
v -11.3392 -11.9599 -6.9154
v -8.4261 10.9711 -6.9154
v -5.6873 9.3779 -6.9154
v -2.4284 -5.6479 -6.9154
v -21.8502 8.0718 -6.9153
v -16.0602 -11.7075 -6.9153
v -8.7747 -11.2904 -6.9153
v -6.3278 -10.0185 -6.9153
v -1.3468 -2.6643 -6.9153
v -21.8135 8.1085 -6.9152
v -15.6277 11.6199 -6.9152
v -2.05 4.6809 -6.9152
v -19.6211 9.9542 -6.9151
v -5.6482 9.3448 -6.915
v -3.713 -7.6094 -6.915
v -19.7879 9.8352 -6.9148
v -2.7804 -6.2664 -6.9148
v -2.5042 -5.8029 -6.9148
v -4.2654 -8.2551 -6.9147
v -25.0253 0.6945 -6.9146
v -23.2086 6.2955 -6.9145
v -20.4283 9.3779 -6.9145
v -17.3793 -11.2755 -6.9145
v -17.145 11.1836 -6.9145
v -2.907 -6.4788 -6.9143
v -22.3949 -7.6185 -6.9142
v -21.6447 -8.4606 -6.9142
v -24.2604 4.1819 -6.914
v -5.5315 9.2459 -6.9139
v -1.4654 2.9899 -6.9139
v -6.8008 -10.32 -6.9138
v -17.8781 10.8975 -6.9136
v -24.8148 -2.4451 -6.9135
v -8.8919 11.1529 -6.9135
v -6.4167 -10.082 -6.9135
v -18.7691 10.4619 -6.9134
v -25.0273 0.6453 -6.9133
v -24.6075 -3.3164 -6.9133
v -20.5849 9.2453 -6.9133
v -2.151 -5.0804 -6.9133
v -23.8399 5.1522 -6.9132
v -17.0019 -11.4228 -6.9131
v -2.4817 5.5735 -6.9131
v -7.3465 10.4619 -6.9128
v -1.7937 4.0241 -6.9127
v -23.4983 -5.9927 -6.9126
v -25.0339 -0.6688 -6.9125
v -24.8871 -2.1003 -6.9125
v -13.0304 11.9072 -6.9125
v -20.1356 9.5869 -6.9124
v -1.5631 3.3181 -6.9123
v -20.2611 -9.6805 -6.9122
v -25.0292 0.599 -6.9121
v -13.0578 11.9083 -6.9121
v -1.2304 1.9257 -6.9121
v -24.4076 3.8046 -6.912
v -13.0065 11.9062 -6.912
v -4.0964 -8.0621 -6.912
v -2.5042 5.6196 -6.912
v -1.8199 4.0913 -6.912
v -1.0578 -0.0918 -6.9119
v -9.7023 -11.6024 -6.9118
v -13.0817 11.9073 -6.9117
v -7.9003 10.7327 -6.9117
v -2.2323 5.0634 -6.9117
v -1.0599 -0.143 -6.9117
v -18.2665 10.7076 -6.9116
v -18.1018 -10.9714 -6.9116
v -3.4222 7.0463 -6.9115
v -2.2524 -5.2879 -6.9112
v -14.8288 -11.9534 -6.911
v -8.1913 10.8749 -6.9109
v -3.755 7.4757 -6.9109
v -8.2739 10.9117 -6.9108
v -2.8683 -6.4139 -6.9108
v -24.9351 -1.7379 -6.9107
v -24.3964 -4.0167 -6.9107
v -16.2008 11.4824 -6.9106
v -9.8015 -11.6319 -6.9105
v -3.7212 7.4358 -6.9105
v -5.8548 9.4974 -6.9104
v -17.6864 -11.1556 -6.9103
v -11.8627 -12.0251 -6.9103
v -10.3134 11.5833 -6.9103
v -1.0631 -0.2206 -6.9103
v -1.0631 0.0373 -6.9103
v -15.2343 11.7024 -6.9101
v -2.3249 -5.4361 -6.9101
v -1.1243 1.1034 -6.9101
v -3.4866 7.1365 -6.91
v -9.1615 -11.4414 -6.9098
v -1.2215 1.8834 -6.9098
v -25.0332 0.5027 -6.9096
v -20.552 9.2732 -6.9096
v -17.9321 10.8711 -6.9096
v -10.0032 11.5087 -6.9096
v -8.9901 -11.3745 -6.9096
v -1.4838 3.0514 -6.9096
v -23.2011 -6.4915 -6.9095
v -22.7382 -7.1669 -6.9095
v -16.3193 -11.6304 -6.9094
v -1.0663 0.114 -6.9094
v -23.672 5.4957 -6.9093
v -11.0827 11.7446 -6.9093
v -1.8911 -4.4571 -6.9092
v -4.7848 -8.7745 -6.9091
v -2.5218 -5.8325 -6.9091
v -22.8381 -7.0269 -6.9088
v -21.3308 8.5912 -6.9087
v -13.2637 11.8998 -6.9087
v -23.8363 -5.3428 -6.9086
v -24.8835 1.9338 -6.9085
v -24.2679 -4.3458 -6.9085
v -7.4732 -10.7071 -6.9084
v -20.9042 -9.1581 -6.9083
v -18.805 10.4405 -6.9083
v -18.9393 -10.5438 -6.9082
v -2.0686 -4.9119 -6.908
v -24.9913 -1.2872 -6.9076
v -18.2098 10.7353 -6.9075
v -3.1318 6.6395 -6.9074
v -6.1129 9.6818 -6.9073
v -1.7268 -4.036 -6.9073
v -23.3771 6.0129 -6.9072
v -23.6497 -5.7245 -6.9071
v -3.0531 -6.7126 -6.9071
v -15.0834 -11.9173 -6.907
v -1.2151 1.8322 -6.907
v -24.4223 -3.9384 -6.9069
v -17.7138 -11.1449 -6.9068
v -19.4482 -10.2405 -6.9067
v -19.1459 -10.4206 -6.9067
v -15.9531 11.5517 -6.9067
v -10.5004 -11.8058 -6.9066
v -23.91 -5.1922 -6.9065
v -9.1134 11.2393 -6.9065
v -19.6756 9.9153 -6.9064
v -4.6292 8.4356 -6.9064
v -24.1157 -4.7359 -6.9063
v -23.3881 -6.1776 -6.9063
v -23.2269 6.2649 -6.9063
v -18.0637 10.8068 -6.9063
v -11.1061 11.7475 -6.9063
v -2.9472 6.363 -6.9063
v -25.0389 0.3651 -6.9061
v -20.8218 9.0446 -6.9061
v -18.6845 -10.6866 -6.906
v -7.048 10.2841 -6.906
v -6.6094 10.0227 -6.906
v -24.4076 -3.9879 -6.9058
v -17.3037 -11.305 -6.9058
v -7.2445 -10.5844 -6.9058
v -15.0887 11.7329 -6.9056
v -22.9498 -6.8705 -6.9054
v -1.5022 3.1135 -6.9053
v -1.649 -3.7897 -6.9052
v -8.9655 11.1816 -6.905
v -6.7029 -10.2617 -6.905
v -6.9543 -10.4115 -6.9049
v -3.7361 7.4535 -6.9049
v -9.8523 11.4638 -6.9048
v -1.0813 0.4763 -6.9048
v -1.0764 -0.5403 -6.9047
v -14.254 11.8417 -6.9046
v -16.9547 -11.4412 -6.9045
v -8.2375 10.8975 -6.9045
v -1.4053 -2.9432 -6.9045
v -20.2267 -9.7051 -6.9044
v -15.0646 11.7379 -6.9044
v -10.7484 -11.8578 -6.9044
v -3.9181 -7.8516 -6.9044
v -23.9483 -5.1137 -6.9042
v -6.8257 10.1516 -6.9042
v -2.6855 5.9239 -6.9042
v -23.5545 5.715 -6.904
v -15.809 -11.7652 -6.904
v -8.5684 -11.2099 -6.904
v -2.0686 4.7286 -6.9039
v -8.0137 -10.9714 -6.9037
v -6.8272 -10.3357 -6.9036
v -3.2239 -6.9519 -6.9036
v -23.9478 4.9314 -6.9035
v -1.7833 3.9976 -6.9035
v -2.089 -4.9537 -6.9034
v -1.0862 0.5938 -6.9034
v -24.1764 4.3969 -6.9033
v -18.1644 -10.9408 -6.9032
v -16.0036 11.5411 -6.9032
v -14.714 11.7843 -6.9032
v -11.1297 11.7505 -6.9032
v -24.4282 3.7354 -6.9029
v -15.0329 11.7446 -6.9029
v -11.2884 11.7703 -6.9029
v -6.9061 10.1995 -6.9028
v -1.231 -2.1118 -6.9028
v -1.0881 0.6404 -6.9028
v -11.3754 11.7811 -6.9027
v -9.2223 -11.4595 -6.9026
v -7.5959 10.5838 -6.9025
v -22.8403 6.8405 -6.9024
v -22.6795 -7.2491 -6.9024
v -2.8229 6.1544 -6.9024
v -1.082 -0.6778 -6.9023
v -23.7744 5.2861 -6.9022
v -2.7686 6.0632 -6.9022
v -2.3869 5.3797 -6.9022
v -3.3977 7.0119 -6.9021
v -15.6408 -11.8005 -6.9019
v -8.3519 -11.1254 -6.9019
v -25.0492 -0.2989 -6.9018
v -24.7679 -2.6687 -6.9018
v -18.9473 10.3557 -6.9018
v -8.9682 -11.366 -6.9018
v -19.0423 10.2991 -6.9017
v -18.5765 10.5561 -6.9016
v -10.0623 11.5263 -6.9015
v -2.4066 -5.6032 -6.9014
v -23.2705 -6.3749 -6.9013
v -21.5329 -8.5724 -6.9013
v -1.2215 -2.0667 -6.9013
v -7.6843 -10.8103 -6.9012
v -1.425 -3.0374 -6.9012
v -1.4144 2.8033 -6.9012
v -23.5263 -5.9456 -6.9011
v -11.8846 11.8446 -6.901
v -8.051 -10.9896 -6.901
v -1.7889 -4.1952 -6.9009
v -10.5347 11.6297 -6.9006
v -1.0861 -0.7762 -6.9006
v -8.6758 -11.2518 -6.9005
v -24.6313 -3.2365 -6.9004
v -14.9814 11.751 -6.9004
v -24.825 2.2132 -6.9003
v -24.0954 4.6047 -6.9003
v -12.8502 -12.083 -6.9002
v -1.0967 0.8473 -6.9002
v -17.596 11.0076 -6.9001
v -22.7611 -7.1348 -6.9
v -19.3174 -10.3183 -6.8999
v -1.425 2.8541 -6.8999
v -2.1599 4.9153 -6.8998
v -23.7251 -5.5702 -6.8997
v -1.0882 -0.8253 -6.8997
v -19.0661 -10.4682 -6.8996
v -1.0988 0.8992 -6.8996
v -16.6147 -11.5425 -6.8994
v -3.3166 -7.0816 -6.8994
v -25.0529 -0.2092 -6.8993
v -1.6491 3.6068 -6.8993
v -1.112 1.0052 -6.8993
v -23.4553 -6.0649 -6.8992
v -9.345 11.3127 -6.8992
v -8.4724 10.9892 -6.8992
v -5.9626 9.5745 -6.8992
v -1.9784 4.4974 -6.8992
v -1.6279 3.5356 -6.8992
v -1.1979 -1.8772 -6.8992
v -24.5668 -3.4531 -6.8991
v -15.5426 -11.821 -6.8991
v -1.1037 0.9385 -6.8991
v -4.6782 -8.6679 -6.899
v -1.4427 -3.097 -6.899
v -1.0902 -0.8746 -6.8989
v -24.9454 1.4717 -6.8988
v -17.5094 11.0413 -6.8988
v -9.4369 11.3401 -6.8988
v -24.5442 -3.5291 -6.8987
v -18.4699 -10.7915 -6.8987
v -24.5182 -3.6165 -6.8986
v -9.3598 -11.5003 -6.8986
v -1.195 1.6705 -6.8983
v -19.3386 10.1225 -6.8981
v -9.536 11.3695 -6.898
v -1.639 -3.7561 -6.8979
v -17.4426 11.0674 -6.8978
v -2.6108 5.7985 -6.8978
v -25.0524 0.0389 -6.8976
v -24.3319 -4.182 -6.8976
v -24.2092 4.3131 -6.8976
v -9.6129 11.3924 -6.8975
v -18.8957 -10.5697 -6.8974
v -2.1187 -5.0143 -6.8974
v -1.9583 -4.6292 -6.8974
v -22.9914 -6.8122 -6.8973
v -10.9659 -11.9034 -6.8973
v -1.7417 3.8909 -6.8973
v -24.7876 -2.5743 -6.8972
v -10.3176 -11.7675 -6.8972
v -19.7682 -10.0325 -6.897
v -23.4046 -6.15 -6.8969
v -17.3747 11.094 -6.8969
v -14.9077 11.7602 -6.8969
v -13.1099 -12.0894 -6.8969
v -9.6992 11.4182 -6.8969
v -12.2752 11.8759 -6.8968
v -1.2043 -1.9284 -6.8968
v -25.0566 -0.1197 -6.8967
v -13.9966 11.8695 -6.8967
v -10.686 -11.8447 -6.8966
v -2.3596 -5.507 -6.8965
v -23.7602 -5.4985 -6.8964
v -19.2485 -10.3595 -6.8964
v -7.8012 10.6842 -6.8963
v -9.9839 -11.6863 -6.8962
v -8.1177 -11.0222 -6.8962
v -9.4492 -11.527 -6.8961
v -1.5972 3.4322 -6.8961
v -23.9884 4.8484 -6.896
v -15.4308 -11.8444 -6.896
v -12.0151 11.8609 -6.896
v -3.1942 -6.9102 -6.896
v -25.0578 -0.0916 -6.8959
v -16.7191 11.3281 -6.8959
v -14.0487 11.8673 -6.8959
v -24.7365 2.6352 -6.8958
v -6.0468 -9.8178 -6.8958
v -25.0556 -0.0394 -6.8956
v -24.9697 1.2773 -6.8956
v -15.1518 -11.903 -6.8955
v -13.0578 -12.0916 -6.8955
v -24.523 3.417 -6.8954
v -22.7825 6.9215 -6.8954
v -2.8366 -6.3607 -6.8954
v -1.0988 -1.0825 -6.8952
v -6.1397 -9.8842 -6.8951
v -2.2865 5.1743 -6.8951
v -25.0566 -0.0621 -6.895
v -20.6763 -9.3511 -6.8949
v -1.1052 -1.1343 -6.8949
v -10.7205 11.6687 -6.8948
v -17.4893 -11.2325 -6.8947
v -16.5119 -11.5731 -6.8947
v -14.1673 11.8525 -6.8947
v -13.0283 -12.0904 -6.8947
v -10.112 11.5411 -6.8947
v -1.1132 -1.1981 -6.8946
v -24.7467 -2.7698 -6.8944
v -24.6424 -3.1991 -6.8944
v -22.3306 -7.6944 -6.8944
v -22.9021 -6.9373 -6.8943
v -1.7405 -4.0712 -6.8943
v -24.6135 3.1131 -6.8942
v -22.8816 6.7827 -6.8942
v -6.2914 9.8092 -6.8941
v -12.0669 11.8673 -6.894
v -21.5091 -8.5962 -6.8939
v -21.5812 8.3408 -6.8938
v -7.1471 10.3431 -6.8938
v -1.3053 2.2832 -6.8937
v -23.3364 -6.2643 -6.8936
v -21.5566 -8.5487 -6.8936
v -7.8994 -10.9155 -6.8934
v -23.8817 5.0667 -6.8933
v -17.05 11.2207 -6.893
v -12.0925 11.8684 -6.893
v -9.5574 -11.5593 -6.893
v -1.9177 -4.5251 -6.8928
v -19.139 10.2415 -6.8927
v -15.3088 -11.8701 -6.8927
v -1.5425 -3.4322 -6.8925
v -2.7278 -6.1781 -6.8924
v -2.623 5.819 -6.8924
v -23.9788 -5.0514 -6.8923
v -24.2014 -4.5163 -6.8922
v -5.3907 9.1267 -6.8922
v -8.7837 11.1107 -6.8921
v -18.0168 -11.013 -6.8916
v -23.8055 -5.4057 -6.8915
v -2.1489 -5.076 -6.8913
v -24.636 3.0375 -6.8912
v -1.7695 3.9622 -6.8912
v -24.8511 -2.2718 -6.8911
v -24.814 -2.4481 -6.8911
v -18.3529 10.6654 -6.8911
v -7.9941 10.7785 -6.8911
v -24.2937 4.0964 -6.891
v -8.0409 10.8014 -6.8909
v -17.1706 -11.3569 -6.8908
v -3.1635 6.6839 -6.8908
v -11.6304 -11.9962 -6.8906
v -24.3199 -4.2127 -6.8904
v -8.8934 11.1534 -6.8902
v -2.2945 -5.3739 -6.8898
v -24.9577 -1.5565 -6.8896
v -9.7038 -11.6028 -6.8894
v -1.8526 4.1752 -6.8894
v -24.237 -4.4248 -6.8891
v -3.8395 7.5755 -6.8891
v -23.4165 5.9466 -6.889
v -19.0078 10.3197 -6.889
v -15.5067 11.6453 -6.889
v -14.5217 -11.9916 -6.889
v -1.3201 -2.5371 -6.8889
v -24.855 2.07 -6.8887
v -16.2676 -11.6458 -6.8886
v -19.9906 9.6904 -6.8885
v -18.1032 -10.9707 -6.8885
v -1.5211 3.177 -6.8885
v -18.2643 10.7086 -6.8884
v -9.7894 11.445 -6.8883
v -2.1808 4.9581 -6.8882
v -22.2358 -7.8064 -6.8881
v -9.0263 11.2053 -6.8881
v -20.7726 -9.2696 -6.8879
v -16.3878 11.4267 -6.8878
v -2.7426 6.0196 -6.8877
v -9.7985 -11.631 -6.8872
v -6.9559 10.2291 -6.8872
v -24.3125 4.0484 -6.8871
v -16.1857 -11.6702 -6.8869
v -1.8651 -4.3904 -6.8869
v -10.8681 -11.8829 -6.8868
v -24.2662 -4.35 -6.8867
v -6.1818 -9.9142 -6.8853
v -24.8409 -2.3203 -6.885
v -24.2889 -4.2921 -6.8849
v -23.444 5.9005 -6.8849
v -9.8946 -11.6597 -6.8849
v -8.9203 -11.3473 -6.8847
v -23.8699 -5.2741 -6.8846
v -18.1341 10.7723 -6.8845
v -17.2459 -11.3275 -6.8845
v -18.2267 -10.9104 -6.8842
v -7.0513 -10.4693 -6.884
v -2.1859 -5.1519 -6.884
v -25.0578 -0.0916 -6.4477
v -23.0578 -0.0916 -6.4477
v -3.0578 -0.0916 -6.4477
v -1.0578 -0.0916 -6.4477
v -23.0567 -0.0662 -6.4426
v -3.0592 -0.1235 -6.4413
v -25.0561 -0.1319 -6.4397
v -23.0551 -0.1535 -6.4354
v -3.0605 -0.0297 -6.4354
v -25.0547 -0.0165 -6.4327
v -1.0609 -0.1667 -6.4327
v -23.0508 -0.251 -6.416
v -3.0648 0.0677 -6.416
v -25.0499 -0.2829 -6.4096
v -25.0499 0.0996 -6.4096
v -23.0495 0.0996 -6.4096
v -23.0494 -0.2829 -6.4096
v -3.0662 -0.2829 -6.4096
v -3.0662 0.0996 -6.4096
v -1.0657 -0.2829 -6.4096
v -1.0657 0.0996 -6.4096
v -23.0483 0.1267 -6.3915
v -3.0673 -0.31 -6.3915
v -23.0468 -0.3428 -6.3696
v -3.0688 0.1595 -6.3696
v -23.0435 -0.418 -6.3193
v -3.0721 0.2347 -6.3193
v -25.0432 -0.4451 -6.3012
v -25.0432 0.2618 -6.3012
v -23.0424 0.2618 -6.3012
v -23.0423 -0.4451 -6.3012
v -3.0733 0.2618 -6.3012
v -3.0732 -0.4451 -6.3012
v -1.0724 -0.4451 -6.3012
v -1.0724 0.2618 -6.3012
v -23.0416 0.2799 -6.2741
v -3.074 -0.4632 -6.2741
v -23.0407 0.2998 -6.2444
v -3.0749 -0.4831 -6.2444
v -23.0384 -0.5354 -6.1661
v -3.0772 0.3521 -6.1661
v -25.0387 -0.5535 -6.139
v -25.0387 0.3702 -6.139
v -23.0376 -0.5535 -6.139
v -23.0376 0.3702 -6.139
v -3.078 -0.5535 -6.139
v -3.078 0.3702 -6.139
v -1.0769 -0.5535 -6.139
v -1.0769 0.3702 -6.139
v -23.0373 0.3766 -6.107
v -3.0783 -0.5599 -6.107
v -23.0362 -0.5852 -5.9797
v -3.0794 0.4019 -5.9797
v -25.0371 -0.5916 -5.9477
v -25.0371 0.4083 -5.9477
v -23.0359 -0.5916 -5.9477
v -23.0359 0.4083 -5.9477
v -3.0797 -0.5916 -5.9477
v -3.0797 0.4083 -5.9477
v -1.0785 -0.5916 -5.9477
v -1.0785 0.4083 -5.9477
v -23.0362 0.4019 -5.9157
v -3.0794 -0.5852 -5.9157
v -23.0373 -0.5599 -5.7884
v -3.0783 0.3766 -5.7884
v -25.0387 -0.5535 -5.7564
v -25.0387 0.3702 -5.7564
v -23.0376 -0.5535 -5.7564
v -23.0376 0.3702 -5.7564
v -3.078 -0.5535 -5.7564
v -3.078 0.3702 -5.7564
v -1.0769 -0.5535 -5.7564
v -1.0769 0.3702 -5.7564
v -23.0384 0.3521 -5.7293
v -3.0772 -0.5354 -5.7293
v -25.0396 -0.5322 -5.7245
v -1.076 0.3489 -5.7245
v -23.0415 -0.4632 -5.6213
v -3.0741 0.2799 -5.6213
v -25.0432 -0.4451 -5.5942
v -25.0432 0.2618 -5.5942
v -23.0424 0.2618 -5.5942
v -23.0423 -0.4451 -5.5942
v -3.0733 0.2618 -5.5942
v -3.0732 -0.4451 -5.5942
v -1.0724 -0.4451 -5.5942
v -1.0724 0.2618 -5.5942
v -23.0435 0.2347 -5.5761
v -3.0721 -0.418 -5.5761
v -23.0477 0.1404 -5.5131
v -3.0679 -0.3237 -5.5131
v -23.0482 -0.31 -5.5039
v -3.0674 0.1267 -5.5039
v -25.0499 -0.2829 -5.4858
v -25.0499 0.0996 -5.4858
v -23.0494 -0.2829 -5.4858
v -23.0494 0.0996 -5.4858
v -3.0662 -0.2829 -5.4858
v -3.0662 0.0996 -5.4858
v -1.0657 -0.2829 -5.4858
v -1.0657 0.0996 -5.4858
v -23.0508 0.0677 -5.4794
v -3.0648 -0.251 -5.4794
v -23.0519 -0.2258 -5.4744
v -3.0637 0.0425 -5.4744
v -25.0527 0.031 -5.4721
v -1.0629 -0.2143 -5.4721
v -25.0551 -0.1581 -5.4609
v -23.0564 -0.1232 -5.454
v -3.0592 -0.06 -5.454
v -25.0578 -0.0916 -5.4477
v -23.0578 -0.0916 -5.4477
v -3.0578 -0.0916 -5.4477
v -1.0578 -0.0916 -5.4477
v -23.0578 -0.0916 -4.4477
v -23.0197 -0.9631 -4.4477
v -23.0197 0.7798 -4.4477
v -22.9058 -1.828 -4.4477
v -22.9058 1.6447 -4.4477
v -22.717 -2.6797 -4.4477
v -22.717 2.4964 -4.4477
v -22.4547 -3.5118 -4.4477
v -22.4547 3.3285 -4.4477
v -22.1208 -4.3177 -4.4477
v -22.1208 4.1344 -4.4477
v -21.718 -5.0916 -4.4477
v -21.718 4.9083 -4.4477
v -21.2493 -5.8273 -4.4477
v -21.2493 5.644 -4.4477
v -20.7182 -6.5194 -4.4477
v -20.7182 6.3361 -4.4477
v -20.1288 -7.1626 -4.4477
v -20.1288 6.9793 -4.4477
v -19.4856 -7.752 -4.4477
v -19.4856 7.5687 -4.4477
v -18.7935 -8.2831 -4.4477
v -18.7935 8.0998 -4.4477
v -18.0578 -8.7518 -4.4477
v -18.0577 8.5685 -4.4477
v -17.2839 -9.1546 -4.4477
v -17.2839 8.9713 -4.4477
v -16.478 -9.4885 -4.4477
v -16.478 9.3052 -4.4477
v -15.6459 -9.7508 -4.4477
v -15.6459 9.5675 -4.4477
v -14.7942 -9.9396 -4.4477
v -14.7942 9.7563 -4.4477
v -13.9293 -10.0535 -4.4477
v -13.9293 9.8702 -4.4477
v -13.0578 -10.0916 -4.4477
v -13.0578 -0.0916 -4.4477
v -13.0578 9.9083 -4.4477
v -12.1863 -10.0535 -4.4477
v -12.1863 9.8702 -4.4477
v -11.3214 -9.9396 -4.4477
v -11.3214 9.7563 -4.4477
v -10.4697 -9.7508 -4.4477
v -10.4697 9.5675 -4.4477
v -9.6376 -9.4885 -4.4477
v -9.6376 9.3052 -4.4477
v -8.8317 -9.1546 -4.4477
v -8.8317 8.9713 -4.4477
v -8.0579 -8.7518 -4.4477
v -8.0578 8.5685 -4.4477
v -7.3221 -8.2831 -4.4477
v -7.3221 8.0998 -4.4477
v -6.63 -7.752 -4.4477
v -6.63 7.5687 -4.4477
v -5.9868 -7.1626 -4.4477
v -5.9868 6.9793 -4.4477
v -5.3974 -6.5194 -4.4477
v -5.3974 6.3361 -4.4477
v -4.8663 -5.8273 -4.4477
v -4.8663 5.644 -4.4477
v -4.3976 -5.0915 -4.4477
v -4.3976 4.9082 -4.4477
v -3.9948 -4.3177 -4.4477
v -3.9948 4.1344 -4.4477
v -3.6609 -3.5118 -4.4477
v -3.6609 3.3285 -4.4477
v -3.3986 -2.6797 -4.4477
v -3.3986 2.4964 -4.4477
v -3.2098 -1.828 -4.4477
v -3.2098 1.6447 -4.4477
v -3.0959 -0.9631 -4.4477
v -3.0959 0.7798 -4.4477
v -3.0578 -0.0916 -4.4477
v -25.0578 -0.0916 -3.9478
v -25.0534 -0.1986 -3.9478
v -25.0496 0.1065 -3.9478
v -25.025 -0.8843 -3.9478
v -25.0168 -1.0825 -3.9478
v -25.0069 -1.1622 -3.9478
v -24.9186 -1.8698 -3.9478
v -24.8941 -2.0667 -3.9478
v -24.8669 -2.1966 -3.9478
v -24.7313 -2.8432 -3.9478
v -24.7142 2.7415 -3.9478
v -24.6906 -3.0374 -3.9478
v -24.6906 2.8541 -3.9478
v -24.668 -3.1132 -3.9478
v -24.634 3.0442 -3.9478
v -24.4642 -3.7978 -3.9478
v -24.4223 3.7554 -3.9478
v -24.4076 -3.9879 -3.9478
v -24.4076 3.8046 -3.9478
v -24.3643 -4.0988 -3.9478
v -24.3355 3.9894 -3.9478
v -24.1191 -4.7271 -3.9478
v -24.047 -4.9119 -3.9478
v -23.2052 -6.4845 -3.9478
v -23.1037 -6.6549 -3.9478
v -23.1037 6.4716 -3.9478
v -23.08 6.5048 -3.9478
v -22.9884 6.6331 -3.9478
v -22.6427 -7.3006 -3.9478
v -22.5274 -7.4621 -3.9478
v -22.0146 -8.0675 -3.9478
v -21.8864 -8.2189 -3.9478
v -21.8656 -8.2397 -3.9478
v -21.3254 -8.7799 -3.9478
v -21.1851 -8.9202 -3.9478
v -21.1851 8.7369 -3.9478
v -21.1644 8.7544 -3.9478
v -21.1414 -8.9572 -3.9478
v -21.0337 8.8651 -3.9478
v -20.5797 -9.433 -3.9478
v -20.4283 -9.5612 -3.9478
v -20.352 -9.6157 -3.9478
v -19.7826 -10.0222 -3.9478
v -19.6211 -10.1375 -3.9478
v -19.6211 9.9542 -3.9478
v -19.5995 -10.1504 -3.9478
v -19.4507 10.0558 -3.9478
v -18.9395 -10.5436 -3.9478
v -18.7691 -10.6452 -3.9478
v -18.7691 10.4619 -3.9478
v -18.7464 10.473 -3.9478
v -18.7077 -10.6752 -3.9478
v -18.5909 10.549 -3.9478
v -17.9389 10.8678 -3.9478
v -17.8781 10.8975 -3.9478
v -17.6933 10.9696 -3.9478
v -14.2456 -12.0261 -3.9478
v -14.1092 11.8598 -3.9478
v -14.0487 -12.0506 -3.9478
v -14.0487 11.8673 -3.9478
v -13.8505 11.8755 -3.9478
v -13.1502 11.9045 -3.9478
v -13.0578 11.9083 -3.9478
v -12.8596 11.9001 -3.9478
v -12.2651 -12.0588 -3.9478
v -12.1293 11.8699 -3.9478
v -12.0669 -12.0506 -3.9478
v -12.0669 11.8673 -3.9478
v -12.0465 -12.0481 -3.9478
v -11.87 11.8428 -3.9478
v -11.2796 -11.9524 -3.9478
v -11.1724 11.7558 -3.9478
v -11.0827 -11.9279 -3.9478
v -11.0827 11.7446 -3.9478
v -10.8885 11.7039 -3.9478
v -7.4215 10.4986 -3.9478
v -7.3465 10.4619 -3.9478
v -7.1761 10.3604 -3.9478
v -6.6649 -10.239 -3.9478
v -6.4945 -10.1375 -3.9478
v -5.8488 -9.6765 -3.9478
v -5.6873 -9.5612 -3.9478
v -5.6873 9.3779 -3.9478
v -5.6664 9.3602 -3.9478
v -5.6384 -9.5198 -3.9478
v -5.5359 9.2497 -3.9478
v -5.0819 -9.0484 -3.9478
v -4.9305 -8.9202 -3.9478
v -4.87 -8.8597 -3.9478
v -4.3695 -8.3592 -3.9478
v -4.2292 -8.2189 -3.9478
v -4.1932 -8.1764 -3.9478
v -3.7164 -7.6135 -3.9478
v -3.5882 -7.4621 -3.9478
v -3.5882 7.2788 -3.9478
v -3.5449 -7.4015 -3.9478
v -3.4729 7.1173 -3.9478
v -3.1272 -6.8164 -3.9478
v -3.0119 -6.6549 -3.9478
v -2.9644 -6.5751 -3.9478
v -2.1557 -5.0901 -3.9478
v -2.0686 -4.9119 -3.9478
v -2.0686 4.7286 -3.9478
v -1.9965 4.5438 -3.9478
v -1.2622 -2.2609 -3.9478
v -1.2215 -2.0667 -3.9478
v -1.2215 1.8834 -3.9478
v -1.197 1.6865 -3.9478
v -1.066 -0.2898 -3.9478
v -1.0578 -0.0916 -3.9478
v -25.0168 0.8992 -3.9477
v -25.0143 0.9196 -3.9477
v -24.9923 1.096 -3.9477
v -24.8941 1.8834 -3.9477
v -24.8534 2.0775 -3.9477
v -24.047 4.7286 -3.9477
v -23.9599 4.9068 -3.9477
v -23.6985 -5.6247 -3.9477
v -23.6114 -5.8029 -3.9477
v -23.6114 5.6196 -3.9477
v -23.5099 5.79 -3.9477
v -22.5503 7.2467 -3.9477
v -22.5274 7.2788 -3.9477
v -22.3992 7.4302 -3.9477
v -21.8864 8.0356 -3.9477
v -21.7461 8.1759 -3.9477
v -20.448 9.3612 -3.9477
v -20.4283 9.3779 -3.9477
v -20.2669 9.4932 -3.9477
v -18.0563 -10.9937 -3.9477
v -17.8966 -11.0718 -3.9477
v -17.8781 -11.0808 -3.9477
v -17.1389 -11.3693 -3.9477
v -16.9541 -11.4414 -3.9477
v -16.9541 11.2581 -3.9477
v -16.764 11.3147 -3.9477
v -16.1937 -11.6678 -3.9477
v -16.0036 -11.7244 -3.9477
v -16.0036 11.5411 -3.9477
v -15.974 -11.7306 -3.9477
v -15.974 11.5473 -3.9477
v -15.8095 11.5818 -3.9477
v -15.227 -11.8872 -3.9477
v -15.1543 11.7191 -3.9477
v -15.0329 -11.9279 -3.9477
v -15.0329 11.7446 -3.9477
v -14.9919 -11.933 -3.9477
v -14.8361 11.7691 -3.9477
v -13.256 -12.0834 -3.9477
v -13.0578 -12.0916 -3.9477
v -13.0283 -12.0904 -3.9477
v -10.3061 -11.7651 -3.9477
v -10.1528 11.5497 -3.9477
v -10.112 -11.7244 -3.9477
v -10.112 11.5411 -3.9477
v -10.0826 -11.7156 -3.9477
v -9.9219 11.4845 -3.9477
v -9.3516 -11.498 -3.9477
v -9.1943 -11.4512 -3.9477
v -9.1615 -11.4414 -3.9477
v -9.1615 11.2581 -3.9477
v -8.9767 11.186 -3.9477
v -8.4223 -11.1529 -3.9477
v -8.3779 10.9523 -3.9477
v -8.2375 -11.0808 -3.9477
v -8.2375 10.8975 -3.9477
v -8.0593 10.8104 -3.9477
v -7.5247 -10.7323 -3.9477
v -7.3465 -10.6452 -3.9477
v -6.4945 9.9542 -3.9477
v -6.3331 9.8389 -3.9477
v -4.9553 8.7579 -3.9477
v -4.9305 8.7369 -3.9477
v -4.7902 8.5966 -3.9477
v -4.2292 8.0356 -3.9477
v -4.2059 8.0081 -3.9477
v -4.101 7.8842 -3.9477
v -3.0119 6.4716 -3.9477
v -2.9104 6.3012 -3.9477
v -2.6057 -5.9733 -3.9477
v -2.5042 -5.8029 -3.9477
v -2.5042 5.6196 -3.9477
v -2.4171 5.4414 -3.9477
v -1.7801 -4.1727 -3.9477
v -1.7169 3.8273 -3.9477
v -1.708 -3.9879 -3.9477
v -1.708 3.8046 -3.9477
v -1.6514 3.6145 -3.9477
v -1.4816 -3.2275 -3.9477
v -1.425 -3.0374 -3.9477
v -1.425 2.8541 -3.9477
v -1.4188 -3.0078 -3.9477
v -1.4177 2.8191 -3.9477
v -1.3843 2.66 -3.9477
v -1.1314 -1.3438 -3.9477
v -1.1233 -1.2793 -3.9477
v -1.1013 0.9196 -3.9477
v -1.0988 -1.0825 -3.9477
v -1.0988 0.8992 -3.9477
v -1.0979 -1.0604 -3.9477
v -1.0906 0.701 -3.9477
v -25.0234 -0.0915 -3.689
v -24.9988 0.5012 -3.689
v -24.9934 -0.8098 -3.689
v -24.9729 -1.1591 -3.689
v -24.8645 -2.0124 -3.689
v -24.8333 -2.1906 -3.689
v -24.681 2.7335 -3.689
v -24.6766 -2.9321 -3.689
v -24.635 -3.1046 -3.689
v -24.6277 2.9398 -3.689
v -24.39 3.7445 -3.689
v -24.3876 -3.9295 -3.689
v -24.3322 -4.0874 -3.689
v -24.2669 4.0696 -3.689
v -24.0876 -4.7138 -3.689
v -24.0186 -4.8905 -3.689
v -23.8205 -5.297 -3.689
v -23.3024 6.0703 -3.689
v -23.1253 -6.551 -3.689
v -23.0648 -6.6504 -3.689
v -23.0513 6.4859 -3.689
v -22.96 6.6139 -3.689
v -22.5577 -7.3604 -3.689
v -22.4897 -7.4539 -3.689
v -21.9248 -8.12 -3.689
v -21.8406 -8.2165 -3.689
v -21.4413 8.4317 -3.689
v -21.1959 -8.8595 -3.689
v -21.1412 8.729 -3.689
v -21.1183 -8.9318 -3.689
v -21.0109 8.8394 -3.689
v -20.4818 -9.4694 -3.689
v -20.3313 -9.5886 -3.689
v -19.6826 -10.0511 -3.689
v -19.6115 9.9191 -3.689
v -19.5809 -10.1217 -3.689
v -19.1349 10.2036 -3.689
v -18.8371 -10.5636 -3.689
v -18.7301 10.4427 -3.689
v -18.6916 -10.645 -3.689
v -18.5751 10.5186 -3.689
v -17.925 10.8367 -3.689
v -17.7719 10.9013 -3.689
v -14.1439 -12.004 -3.689
v -14.1062 11.8258 -3.689
v -14.0329 -12.0169 -3.689
v -13.9472 11.8364 -3.689
v -13.1499 11.8704 -3.689
v -12.9592 11.8688 -3.689
v -12.1686 -12.0203 -3.689
v -12.1319 11.8359 -3.689
v -12.0494 -12.0141 -3.689
v -11.9718 11.8202 -3.689
v -11.1866 -11.9062 -3.689
v -11.1777 11.7221 -3.689
v -11.0704 -11.8905 -3.689
v -10.992 11.6894 -3.689
v -7.4375 10.4685 -3.689
v -7.1086 10.2792 -3.689
v -6.9807 -10.387 -3.689
v -6.5052 -10.1029 -3.689
v -6.0305 9.5804 -3.689
v -5.7893 -9.5908 -3.689
v -5.6876 9.3331 -3.689
v -5.6595 -9.493 -3.689
v -5.5574 9.2229 -3.689
v -5.0298 -8.9579 -3.689
v -4.8933 -8.8348 -3.689
v -4.3249 -8.265 -3.689
v -4.2185 -8.1534 -3.689
v -3.6799 -7.5157 -3.689
v -3.6188 7.2618 -3.689
v -3.572 -7.3807 -3.689
v -3.5579 7.1772 -3.689
v -3.099 -6.7158 -3.689
v -2.9932 -6.5567 -3.689
v -2.1869 -5.0758 -3.689
v -2.1045 4.7245 -3.689
v -2.1009 -4.8998 -3.689
v -2.0641 4.6227 -3.689
v -1.9562 -4.5296 -3.689
v -1.3367 2.2648 -3.689
v -1.2959 -2.2547 -3.689
v -1.2572 -2.0696 -3.689
v -1.255 1.8735 -3.689
v -1.231 1.6814 -3.689
v -1.1712 -1.3859 -3.689
v -1.1209 0.5999 -3.689
v -1.1003 -0.2893 -3.689
v -1.0923 -0.0935 -3.689
v -24.9803 0.9167 -3.6889
v -24.9092 1.4851 -3.6889
v -24.8567 1.8957 -3.6889
v -24.8199 2.0713 -3.6889
v -24.0112 4.7242 -3.6889
v -23.9289 4.8926 -3.6889
v -23.5859 5.5943 -3.6889
v -23.5813 -5.7867 -3.6889
v -22.5233 7.2259 -3.6889
v -22.3082 7.4838 -3.6889
v -21.8491 8.0246 -3.6889
v -20.427 9.3343 -3.6889
v -20.3267 9.408 -3.6889
v -18.042 -10.9626 -3.6889
v -17.8828 -11.0405 -3.6889
v -17.4957 -11.1931 -3.6889
v -16.9454 -11.4082 -3.6889
v -16.9431 11.2258 -3.6889
v -16.4209 11.3809 -3.6889
v -16.2793 -11.6063 -3.6889
v -15.9657 -11.6975 -3.6889
v -15.9657 11.5142 -3.6889
v -15.8017 11.5486 -3.6889
v -15.1483 11.6855 -3.6889
v -15.1238 -11.8733 -3.6889
v -14.9864 -11.8993 -3.6889
v -14.9785 11.7151 -3.6889
v -13.1565 -12.0529 -3.6889
v -13.0284 -12.0563 -3.6889
v -10.2172 -11.7112 -3.6889
v -10.1611 11.5165 -3.6889
v -10.0911 -11.6826 -3.6889
v -9.8364 11.4227 -3.6889
v -9.3622 -11.4656 -3.6889
v -9.2053 -11.4189 -3.6889
v -9.1659 11.223 -3.6889
v -8.9884 11.1538 -3.6889
v -8.7583 -11.2469 -3.6889
v -8.3912 10.9209 -3.6889
v -8.2419 -11.045 -3.6889
v -8.1636 10.8211 -3.6889
v -7.5404 -10.7021 -3.6889
v -7.3718 -10.6196 -3.6889
v -6.5012 9.9171 -3.6889
v -4.9783 8.7327 -3.6889
v -4.5694 8.3266 -3.6889
v -4.2311 7.9851 -3.6889
v -4.1265 7.8615 -3.6889
v -3.0448 6.4589 -3.6889
v -2.7622 5.9855 -3.6889
v -2.5852 -5.872 -3.6889
v -2.5342 -5.7866 -3.6889
v -2.5299 5.5946 -3.6889
v -2.4473 5.4257 -3.6889
v -1.7493 3.8161 -3.6889
v -1.7412 -3.9792 -3.6889
v -1.5858 3.2719 -3.6889
v -1.5432 -3.3131 -3.6889
v -1.4519 -2.9995 -3.6889
v -1.451 2.8108 -3.6889
v -1.1353 0.9167 -3.6889
v -1.1319 -1.0577 -3.6889
v -24.9226 -0.0914 -3.4478
v -24.9208 -0.1966 -3.4478
v -24.8985 0.4963 -3.4478
v -24.8853 -0.9733 -3.4477
v -24.8807 0.9083 -3.4477
v -24.8731 -1.1501 -3.4477
v -24.81 1.4719 -3.4477
v -24.7706 -1.9469 -3.4477
v -24.7581 1.8791 -3.4477
v -24.7348 -2.1729 -3.4477
v -24.7216 2.0533 -3.4477
v -24.5837 2.71 -3.4477
v -24.5786 -2.908 -3.4477
v -24.5381 -3.0793 -3.4477
v -24.5298 2.9143 -3.4477
v -24.3059 -3.8495 -3.4477
v -24.2953 3.7125 -3.4477
v -24.238 -4.0538 -3.4477
v -24.1727 4.0347 -3.4477
v -23.9949 -4.675 -3.4477
v -23.9264 -4.8502 -3.4477
v -23.9197 4.6839 -3.4477
v -23.8381 4.8509 -3.4477
v -23.73 -5.2535 -3.4477
v -23.4979 5.5468 -3.4477
v -23.493 -5.7393 -3.4477
v -23.1657 6.1027 -3.4477
v -23.0404 -6.4965 -3.4477
v -22.9805 -6.5951 -3.4477
v -22.9672 6.4305 -3.4477
v -22.8768 6.5575 -3.4477
v -22.4781 -7.2995 -3.4477
v -22.4442 7.1647 -3.4477
v -22.4109 -7.3923 -3.4477
v -22.2306 7.4202 -3.4477
v -21.8504 -8.0527 -3.4477
v -21.7756 7.9568 -3.4477
v -21.7672 -8.1486 -3.4477
v -21.3707 8.36 -3.4477
v -21.1619 -8.7505 -3.4477
v -21.073 8.6546 -3.4477
v -21.0504 -8.8573 -3.4477
v -20.9439 8.7642 -3.4477
v -20.419 -9.39 -3.4477
v -20.3654 9.2555 -3.4477
v -20.2705 -9.5091 -3.4477
v -20.2657 9.3284 -3.4477
v -19.627 -9.9673 -3.4477
v -19.5565 9.8351 -3.4477
v -19.5262 -10.0376 -3.4477
v -19.0836 10.1168 -3.4477
v -18.746 -10.5004 -3.4477
v -18.6823 10.3539 -3.4477
v -18.6445 -10.5566 -3.4477
v -18.5286 10.4293 -3.4477
v -18.0003 -10.8717 -3.4477
v -17.8843 10.7454 -3.4477
v -17.8424 -10.9489 -3.4477
v -17.778 10.7908 -3.4477
v -17.4586 -11.1001 -3.4477
v -16.9129 -11.3136 -3.4477
v -16.9108 11.1311 -3.4477
v -16.3929 11.2847 -3.4477
v -16.2524 -11.5097 -3.4477
v -15.9415 -11.6005 -3.4477
v -15.9415 11.4172 -3.4477
v -15.7788 11.4513 -3.4477
v -15.1307 11.587 -3.4477
v -15.0584 -11.7845 -3.4477
v -14.9704 -11.8007 -3.4477
v -14.9132 11.6213 -3.4477
v -14.1348 -11.9036 -3.4477
v -14.0973 11.726 -3.4477
v -14.0247 -11.9165 -3.4477
v -13.9887 11.7338 -3.4477
v -13.1557 -11.9525 -3.4477
v -13.149 11.7703 -3.4477
v -13.0287 -11.9563 -3.4477
v -12.96 11.7677 -3.4477
v -12.176 -11.9205 -3.4477
v -12.1396 11.7361 -3.4477
v -12.0578 -11.9145 -3.4477
v -11.9809 11.7198 -3.4477
v -11.1933 11.6233 -3.4477
v -11.1536 -11.8012 -3.4477
v -11.087 -11.7919 -3.4477
v -11.0093 11.5899 -3.4477
v -10.2411 -11.6137 -3.4477
v -10.1853 11.4193 -3.4477
v -10.1159 -11.5857 -3.4477
v -9.8635 11.3256 -3.4477
v -9.393 -11.3704 -3.4477
v -9.2375 -11.3241 -3.4477
v -9.1987 11.1275 -3.4477
v -9.0226 11.059 -3.4477
v -8.7943 -11.1534 -3.4477
v -8.43 10.8287 -3.4477
v -8.2822 -10.9535 -3.4477
v -8.2049 10.7284 -3.4477
v -7.5865 -10.6134 -3.4477
v -7.4844 10.3801 -3.4477
v -7.4193 -10.5316 -3.4477
v -7.1586 10.1918 -3.4477
v -7.0317 -10.3006 -3.4477
v -6.5604 -10.0186 -3.4477
v -6.556 9.8334 -3.4477
v -6.0897 9.4989 -3.4477
v -5.8507 -9.5107 -3.4477
v -5.7498 9.2536 -3.4477
v -5.7215 -9.4143 -3.4477
v -5.6206 9.1445 -3.4477
v -5.0976 -8.8831 -3.4477
v -5.0458 8.6589 -3.4477
v -4.9617 -8.7617 -3.4477
v -4.6407 8.256 -3.4477
v -4.3984 -8.1962 -3.4477
v -4.3049 7.9176 -3.4477
v -4.2925 -8.0859 -3.4477
v -4.2013 7.795 -3.4477
v -3.759 -7.4532 -3.4477
v -3.6982 7.1999 -3.4477
v -3.6514 -7.3198 -3.4477
v -3.6378 7.116 -3.4477
v -3.1832 -6.6598 -3.4477
v -3.1285 6.4041 -3.4477
v -3.0775 -6.5026 -3.4477
v -2.8484 5.9347 -3.4477
v -2.6728 -5.8235 -3.4477
v -2.6223 -5.7388 -3.4477
v -2.618 5.5471 -3.4477
v -2.5361 5.3796 -3.4477
v -2.2783 -5.0339 -3.4477
v -2.1961 4.6842 -3.4477
v -2.1931 -4.8593 -3.4477
v -2.1562 4.5832 -3.4477
v -2.0494 -4.4923 -3.4477
v -1.8445 3.7832 -3.4477
v -1.8358 -3.9467 -3.4477
v -1.6827 3.2435 -3.4477
v -1.6397 -3.2862 -3.4477
v -1.5489 -2.9753 -3.4477
v -1.5486 2.7864 -3.4477
v -1.4354 2.245 -3.4477
v -1.3949 -2.2365 -3.4477
v -1.3566 -2.0529 -3.4477
v -1.3545 1.857 -3.4477
v -1.3305 1.6665 -3.4477
v -1.2704 -1.371 -3.4477
v -1.2349 0.9083 -3.4477
v -1.2317 -1.0496 -3.4477
v -1.2211 0.5942 -3.4477
v -1.2008 -0.2876 -3.4477
v -1.193 -0.0935 -3.4477
v -24.7622 -0.0914 -3.2406
v -24.7614 -0.1952 -3.2406
v -24.7391 0.4883 -3.2406
v -24.7257 -0.9612 -3.2406
v -24.7222 0.8948 -3.2406
v -24.7144 -1.1357 -3.2406
v -24.6283 1.643 -3.2406
v -24.6061 -1.9699 -3.2406
v -24.6012 1.8527 -3.2406
v -24.5781 -2.1447 -3.2406
v -24.5651 2.0246 -3.2406
v -24.429 2.6726 -3.2406
v -24.4132 -2.9174 -3.2406
v -24.384 -3.039 -3.2406
v -24.3749 2.8739 -3.2406
v -24.1541 -3.7986 -3.2406
v -24.1446 3.6616 -3.2406
v -24.0881 -4.0005 -3.2406
v -24.0233 3.9793 -3.2406
v -23.8477 -4.6133 -3.2406
v -23.7799 -4.7861 -3.2406
v -23.7741 4.6199 -3.2406
v -23.6936 4.7847 -3.2406
v -23.5862 -5.1843 -3.2406
v -23.3579 5.4712 -3.2406
v -23.3526 -5.664 -3.2406
v -23.0792 5.936 -3.2406
v -22.9055 -6.4101 -3.2406
v -22.8465 -6.5073 -3.2406
v -22.8334 6.3424 -3.2406
v -22.7443 6.4678 -3.2406
v -22.3515 -7.2026 -3.2406
v -22.3183 7.0675 -3.2406
v -22.2854 -7.2944 -3.2406
v -22.1073 7.3193 -3.2406
v -21.7324 -7.9457 -3.2406
v -21.6587 7.8487 -3.2406
v -21.6505 -8.0405 -3.2406
v -21.2586 8.2458 -3.2406
v -21.0523 -8.6332 -3.2406
v -20.9646 8.5362 -3.2406
v -20.9425 -8.7388 -3.2406
v -20.8374 8.6446 -3.2406
v -20.3197 -9.2643 -3.2406
v -20.2673 9.1302 -3.2406
v -20.1739 -9.3826 -3.2406
v -20.1688 9.2019 -3.2406
v -19.5386 -9.8343 -3.2406
v -19.4691 9.7016 -3.2406
v -19.4392 -9.9038 -3.2406
v -19.0023 9.9789 -3.2406
v -18.7112 -10.3352 -3.2406
v -18.6063 10.2126 -3.2406
v -18.5696 -10.416 -3.2406
v -18.4548 10.2872 -3.2406
v -17.9339 -10.727 -3.2406
v -17.8195 10.6002 -3.2406
v -17.7781 -10.8032 -3.2406
v -17.6693 10.6621 -3.2406
v -17.3994 -10.9523 -3.2406
v -16.8612 -11.1631 -3.2406
v -16.8595 10.9805 -3.2406
v -16.3483 11.132 -3.2406
v -16.2095 -11.3564 -3.2406
v -15.9029 -11.4462 -3.2406
v -15.9029 11.2629 -3.2406
v -15.7423 11.2965 -3.2406
v -15.1026 11.4302 -3.2406
v -15.0316 -11.6274 -3.2406
v -14.9448 -11.6437 -3.2406
v -14.8879 11.463 -3.2406
v -14.1203 -11.7441 -3.2406
v -14.0832 11.5673 -3.2406
v -14.0117 -11.7568 -3.2406
v -13.9275 11.5766 -3.2406
v -13.1544 -11.7931 -3.2406
v -13.1476 11.6111 -3.2406
v -13.0291 -11.7973 -3.2406
v -12.9611 11.6078 -3.2406
v -12.1879 -11.7617 -3.2406
v -12.1518 11.5773 -3.2406
v -12.0713 -11.756 -3.2406
v -12.0435 11.5666 -3.2406
v -11.2271 -11.65 -3.2406
v -11.2182 11.4661 -3.2406
v -11.1134 -11.635 -3.2406
v -11.0368 11.4323 -3.2406
v -10.279 -11.459 -3.2406
v -10.2238 11.2647 -3.2406
v -10.1554 -11.4317 -3.2406
v -9.9066 11.1717 -3.2406
v -9.4422 -11.2191 -3.2406
v -9.2887 -11.1734 -3.2406
v -9.251 10.9757 -3.2406
v -9.0771 10.9084 -3.2406
v -8.8515 -11.0048 -3.2406
v -8.4919 10.6821 -3.2406
v -8.3462 -10.8079 -3.2406
v -8.2703 10.5821 -3.2406
v -7.6599 -10.4724 -3.2406
v -7.559 10.2396 -3.2406
v -7.4949 -10.3917 -3.2406
v -7.2379 10.0533 -3.2406
v -7.1128 -10.1632 -3.2406
v -6.6482 -9.8845 -3.2406
v -6.6432 9.7004 -3.2406
v -6.1838 9.3696 -3.2406
v -5.948 -9.3838 -3.2406
v -5.8488 9.1271 -3.2406
v -5.8201 -9.2893 -3.2406
v -5.7212 9.0197 -3.2406
v -5.2051 -8.7647 -3.2406
v -5.1532 8.5416 -3.2406
v -5.0705 -8.6455 -3.2406
v -4.7538 8.1439 -3.2406
v -4.5153 -8.0871 -3.2406
v -4.4223 7.8103 -3.2406
v -4.4104 -7.9786 -3.2406
v -4.3202 7.6892 -3.2406
v -3.8845 -7.3541 -3.2406
v -3.8246 7.1015 -3.2406
v -3.7778 -7.2229 -3.2406
v -3.765 7.0187 -3.2406
v -3.3167 -6.5713 -3.2406
v -3.2616 6.317 -3.2406
v -3.2117 -6.4166 -3.2406
v -2.9854 5.8538 -3.2406
v -2.8123 -5.7464 -3.2406
v -2.7624 -5.6628 -3.2406
v -2.758 5.4714 -3.2406
v -2.6772 5.3061 -3.2406
v -2.4237 -4.9672 -3.2406
v -2.3418 4.6201 -3.2406
v -2.3398 -4.7949 -3.2406
v -2.3026 4.5204 -3.2406
v -2.1976 -4.433 -3.2406
v -1.9958 3.7308 -3.2406
v -1.9862 -3.895 -3.2406
v -1.8365 3.1985 -3.2406
v -1.793 -3.2433 -3.2406
v -1.7038 2.7477 -3.2406
v -1.7032 -2.9367 -3.2406
v -1.5925 2.2135 -3.2406
v -1.5523 -2.2076 -3.2406
v -1.5148 -2.0264 -3.2406
v -1.5129 1.8306 -3.2406
v -1.4889 1.6427 -3.2406
v -1.4289 -1.3539 -3.2406
v -1.3934 0.8948 -3.2406
v -1.3903 -1.0368 -3.2406
v -1.3813 0.6091 -3.2406
v -1.3608 -0.2849 -3.2406
v -1.3533 -0.0934 -3.2406
v -24.5535 -0.1933 -3.0817
v -24.5532 -0.0914 -3.0817
v -24.5315 0.4781 -3.0817
v -24.518 -0.9456 -3.0817
v -24.5157 0.8773 -3.0817
v -24.5076 -1.117 -3.0817
v -24.447 1.4235 -3.0817
v -24.4064 -1.8887 -3.0817
v -24.3969 1.8182 -3.0817
v -24.3739 -2.108 -3.0817
v -24.3614 1.9871 -3.0817
v -24.2273 2.6238 -3.0817
v -24.2211 -2.8202 -3.0817
v -24.1831 -2.9866 -3.0817
v -24.1733 2.8213 -3.0817
v -23.9568 -3.7324 -3.0817
v -23.9483 3.5952 -3.0817
v -23.8929 -3.931 -3.0817
v -23.8288 3.9071 -3.0817
v -23.6558 -4.5328 -3.0817
v -23.5889 -4.7025 -3.0817
v -23.5844 4.5365 -3.0817
v -23.5053 4.6984 -3.0817
v -23.3988 -5.094 -3.0817
v -23.1756 5.3728 -3.0817
v -23.1696 -5.5657 -3.0817
v -22.9132 5.8083 -3.0817
v -22.7298 -6.2974 -3.0817
v -22.6719 -6.3928 -3.0817
v -22.6591 6.2275 -3.0817
v -22.5718 6.3509 -3.0817
v -22.1866 -7.0765 -3.0817
v -22.1543 6.9409 -3.0817
v -22.122 -7.1668 -3.0817
v -21.9468 7.1879 -3.0817
v -21.5787 -7.8064 -3.0817
v -21.5064 7.708 -3.0817
v -21.4984 -7.8997 -3.0817
v -21.1125 8.0972 -3.0817
v -20.9096 -8.4804 -3.0817
v -20.8233 8.382 -3.0817
v -20.8019 -8.5844 -3.0817
v -20.6986 8.4887 -3.0817
v -20.1905 -9.1007 -3.0817
v -20.1396 8.9669 -3.0817
v -20.0479 -9.2177 -3.0817
v -20.0426 9.037 -3.0817
v -19.4234 -9.661 -3.0817
v -19.3551 9.5276 -3.0817
v -19.3259 -9.7294 -3.0817
v -18.8962 9.7992 -3.0817
v -18.6108 -10.1528 -3.0817
v -18.5072 10.0285 -3.0817
v -18.472 -10.2327 -3.0817
v -18.3585 10.1021 -3.0817
v -17.8475 -10.5383 -3.0817
v -17.735 10.4109 -3.0817
v -17.6944 -10.6132 -3.0817
v -17.5874 10.4711 -3.0817
v -17.3224 -10.7596 -3.0817
v -16.7938 -10.967 -3.0817
v -16.7926 10.7842 -3.0817
v -16.2903 10.933 -3.0817
v -16.1537 -11.1568 -3.0817
v -15.8526 -11.2452 -3.0817
v -15.8526 11.0619 -3.0817
v -15.6948 11.0948 -3.0817
v -15.0661 11.226 -3.0817
v -14.9967 -11.4228 -3.0817
v -14.9115 -11.4392 -3.0817
v -14.855 11.2572 -3.0817
v -14.1014 -11.5364 -3.0817
v -14.0649 11.3605 -3.0817
v -13.9947 -11.5488 -3.0817
v -13.9119 11.3691 -3.0817
v -13.1528 -11.5854 -3.0817
v -13.1458 11.4036 -3.0817
v -13.0297 -11.59 -3.0817
v -12.9626 11.3995 -3.0817
v -12.2034 -11.5549 -3.0817
v -12.1677 11.3704 -3.0817
v -12.0888 -11.5495 -3.0817
v -12.014 11.3536 -3.0817
v -11.2597 -11.4452 -3.0817
v -11.2505 11.2612 -3.0817
v -11.1479 -11.4307 -3.0817
v -11.0725 11.2272 -3.0817
v -10.3282 -11.2575 -3.0817
v -10.2739 11.0632 -3.0817
v -10.2068 -11.2309 -3.0817
v -9.9626 10.971 -3.0817
v -9.5062 -11.022 -3.0817
v -9.3554 -10.977 -3.0817
v -9.319 10.7779 -3.0817
v -9.1479 10.7122 -3.0817
v -9.0147 -10.8457 -3.0817
v -8.5725 10.4911 -3.0817
v -8.4296 -10.6182 -3.0817
v -8.3554 10.3917 -3.0817
v -7.7554 -10.2886 -3.0817
v -7.6563 10.0565 -3.0817
v -7.5933 -10.2093 -3.0817
v -7.3413 9.873 -3.0817
v -7.2186 -9.9842 -3.0817
v -6.7626 -9.7097 -3.0817
v -6.7568 9.5271 -3.0817
v -6.3063 9.2011 -3.0817
v -6.0746 -9.2185 -3.0817
v -5.9777 8.9624 -3.0817
v -5.9485 -9.1263 -3.0817
v -5.8521 8.8571 -3.0817
v -5.3086 -8.5795 -3.0817
v -5.2932 8.3886 -3.0817
v -5.2122 -8.494 -3.0817
v -4.9012 7.9977 -3.0817
v -4.6672 -7.945 -3.0817
v -4.5753 7.6704 -3.0817
v -4.5639 -7.8387 -3.0817
v -4.4752 7.5513 -3.0817
v -4.0477 -7.225 -3.0817
v -3.9892 6.9732 -3.0817
v -3.9424 -7.0966 -3.0817
v -3.9306 6.8919 -3.0817
v -3.4903 -6.4561 -3.0817
v -3.4351 6.2034 -3.0817
v -3.3865 -6.3046 -3.0817
v -3.1639 5.7484 -3.0817
v -2.994 -5.6459 -3.0817
v -2.945 -5.5637 -3.0817
v -2.9405 5.3729 -3.0817
v -2.8611 5.2106 -3.0817
v -2.6132 -4.8802 -3.0817
v -2.5316 4.5366 -3.0817
v -2.531 -4.711 -3.0817
v -2.4933 4.4385 -3.0817
v -2.3908 -4.3557 -3.0817
v -2.193 3.6626 -3.0817
v -2.1823 -3.8276 -3.0817
v -2.0367 3.1398 -3.0817
v -1.9926 -3.1875 -3.0817
v -1.9061 2.6972 -3.0817
v -1.9042 -2.8864 -3.0817
v -1.7972 2.1724 -3.0817
v -1.7574 -2.1699 -3.0817
v -1.7209 -1.9919 -3.0817
v -1.7193 1.7963 -3.0817
v -1.6953 1.6118 -3.0817
v -1.6657 -1.5671 -3.0817
v -1.5999 0.8773 -3.0817
v -1.5971 -1.0201 -3.0817
v -1.5877 0.5729 -3.0817
v -1.5693 -0.2815 -3.0817
v -1.5622 -0.0934 -3.0817
v -24.3113 -0.1912 -2.9818
v -24.3099 -0.0915 -2.9818
v -24.2896 0.466 -2.9818
v -24.2761 -0.9274 -2.9818
v -24.2751 0.8569 -2.9818
v -24.2668 -1.0952 -2.9818
v -24.2077 1.3917 -2.9818
v -24.1666 -1.8504 -2.9818
v -24.1588 1.7781 -2.9818
v -24.136 -2.0653 -2.9818
v -24.1239 1.9435 -2.9818
v -23.9924 2.567 -2.9818
v -23.9856 -2.7625 -2.9818
v -23.9492 -2.9255 -2.9818
v -23.9385 2.7601 -2.9818
v -23.7268 -3.6553 -2.9818
v -23.7196 3.5179 -2.9818
v -23.6654 -3.8501 -2.9818
v -23.6022 3.8231 -2.9818
v -23.4322 -4.439 -2.9818
v -23.3665 -4.6051 -2.9818
v -23.3634 4.4393 -2.9818
v -23.2859 4.5978 -2.9818
v -23.1805 -4.9889 -2.9818
v -22.9631 5.2581 -2.9818
v -22.9564 -5.4513 -2.9818
v -22.6932 5.7036 -2.9818
v -22.5251 -6.1661 -2.9818
v -22.4685 -6.2594 -2.9818
v -22.4561 6.0937 -2.9818
v -22.3709 6.2147 -2.9818
v -21.9947 -6.9296 -2.9818
v -21.9633 6.7933 -2.9818
v -21.9317 -7.0182 -2.9818
v -21.7599 7.0349 -2.9818
v -21.3995 -7.6441 -2.9818
v -21.329 7.5441 -2.9818
v -21.3212 -7.7357 -2.9818
v -20.9424 7.924 -2.9818
v -20.7433 -8.3026 -2.9818
v -20.6587 8.2023 -2.9818
v -20.6381 -8.4046 -2.9818
v -20.5368 8.3071 -2.9818
v -20.04 -8.9102 -2.9818
v -19.9908 8.7767 -2.9818
v -19.9012 -9.0257 -2.9818
v -19.8957 8.845 -2.9818
v -19.2893 -9.4592 -2.9818
v -19.2224 9.325 -2.9818
v -19.1939 -9.5263 -2.9818
v -18.7727 9.59 -2.9818
v -18.4937 -9.9404 -2.9818
v -18.3918 9.814 -2.9818
v -18.3582 -10.0193 -2.9818
v -18.2464 9.8865 -2.9818
v -17.7467 -10.3186 -2.9818
v -17.6366 10.1905 -2.9818
v -17.5968 -10.392 -2.9818
v -17.4919 10.2488 -2.9818
v -17.2326 -10.5353 -2.9818
v -16.7153 -10.7385 -2.9818
v -16.7147 10.5556 -2.9818
v -16.2226 10.7012 -2.9818
v -16.0887 -10.9241 -2.9818
v -15.794 -11.011 -2.9818
v -15.794 10.8277 -2.9818
v -15.6394 10.8599 -2.9818
v -15.0236 10.9881 -2.9818
v -15.0017 -11.1749 -2.9818
v -14.8727 -11.2009 -2.9818
v -14.8167 11.0174 -2.9818
v -14.0794 -11.2943 -2.9818
v -14.0435 11.1196 -2.9818
v -13.9749 -11.3064 -2.9818
v -13.8936 11.1274 -2.9818
v -13.1509 -11.3436 -2.9818
v -13.1437 11.1619 -2.9818
v -13.0304 -11.3486 -2.9818
v -12.9644 11.1571 -2.9818
v -12.2214 -11.314 -2.9818
v -12.1862 11.1295 -2.9818
v -12.1092 -11.3089 -2.9818
v -12.0821 11.118 -2.9818
v -11.2974 -11.2066 -2.9818
v -11.2882 11.0226 -2.9818
v -11.188 -11.1926 -2.9818
v -11.1141 10.9885 -2.9818
v -10.3857 -11.0228 -2.9818
v -10.3324 10.8285 -2.9818
v -10.2668 -10.9971 -2.9818
v -10.028 10.7373 -2.9818
v -9.5807 -10.7924 -2.9818
v -9.4331 -10.7483 -2.9818
v -9.3983 10.5475 -2.9818
v -9.2306 10.4836 -2.9818
v -9.0129 -10.5858 -2.9818
v -8.6664 10.2686 -2.9818
v -8.5268 -10.3972 -2.9818
v -8.4544 10.1701 -2.9818
v -7.8667 -10.0745 -2.9818
v -7.7696 9.8432 -2.9818
v -7.708 -9.9969 -2.9818
v -7.4615 9.6631 -2.9818
v -7.3417 -9.7756 -2.9818
v -6.8959 -9.5061 -2.9818
v -6.8891 9.3252 -2.9818
v -6.4491 9.0048 -2.9818
v -6.2221 -9.0259 -2.9818
v -6.1279 8.7704 -2.9818
v -6.0982 -8.9364 -2.9818
v -6.0046 8.6677 -2.9818
v -5.5078 -8.431 -2.9818
v -5.4562 8.2105 -2.9818
v -5.3773 -8.3176 -2.9818
v -5.0728 7.8275 -2.9818
v -4.8443 -7.7794 -2.9818
v -4.7535 7.5074 -2.9818
v -4.7428 -7.6757 -2.9818
v -4.6557 7.3906 -2.9818
v -4.2379 -7.0747 -2.9818
v -4.181 6.8237 -2.9818
v -4.1342 -6.9495 -2.9818
v -4.1235 6.7442 -2.9818
v -3.6656 -6.2836 -2.9818
v -3.6372 6.0712 -2.9818
v -3.5902 -6.174 -2.9818
v -3.3718 5.6257 -2.9818
v -3.2057 -5.5288 -2.9818
v -3.1577 -5.4483 -2.9818
v -3.153 5.2581 -2.9818
v -3.0753 5.0992 -2.9818
v -2.8339 -4.779 -2.9818
v -2.7537 -4.6133 -2.9818
v -2.7527 4.4394 -2.9818
v -2.7155 4.3433 -2.9818
v -2.6158 -4.2657 -2.9818
v -2.4227 3.5832 -2.9818
v -2.4107 -3.7491 -2.9818
v -2.2701 3.0714 -2.9818
v -2.2252 -3.1225 -2.9818
v -2.1417 2.6384 -2.9818
v -2.1384 -2.8278 -2.9818
v -2.0357 2.1245 -2.9818
v -1.9962 -2.126 -2.9818
v -1.9609 -1.9516 -2.9818
v -1.9597 1.7562 -2.9818
v -1.9358 1.5756 -2.9818
v -1.9097 -1.5664 -2.9818
v -1.8405 0.8569 -2.9818
v -1.8379 -1.0007 -2.9818
v -1.8294 0.5589 -2.9818
v -1.8121 -0.2776 -2.9818
v -1.8055 -0.0934 -2.9818
v -24.0516 -0.1885 -2.9477
v -24.0487 -0.0916 -2.9477
v -24.017 0.835 -2.9477
v -24.0119 -0.9992 -2.9477
v -24.0083 -1.0718 -2.9477
v -23.9034 1.735 -2.9477
v -23.8968 -1.9003 -2.9477
v -23.8808 -2.0194 -2.9477
v -23.7404 2.5061 -2.9477
v -23.7134 -2.7899 -2.9477
v -23.7117 2.6062 -2.9477
v -23.6982 -2.8599 -2.9477
v -23.4742 3.435 -2.9477
v -23.4574 3.4784 -2.9477
v -23.453 -3.6602 -2.9477
v -23.4214 -3.7632 -2.9477
v -23.1278 -4.5006 -2.9477
v -23.1263 4.335 -2.9477
v -22.7352 5.135 -2.9477
v -22.7277 -5.3285 -2.9477
v -22.2574 5.9187 -2.9477
v -22.2502 -6.1163 -2.9477
v -22.2382 5.9502 -2.9477
v -21.7583 6.635 -2.9477
v -21.7353 6.6623 -2.9477
v -21.7274 -6.8587 -2.9477
v -21.1483 -7.5395 -2.9477
v -21.1386 7.3682 -2.9477
v -21.1311 -7.5597 -2.9477
v -20.4997 7.9923 -2.9477
v -20.4995 -8.1754 -2.9477
v -20.4821 8.0095 -2.9477
v -20.4624 -8.2116 -2.9477
v -19.8311 8.5726 -2.9477
v -19.8121 8.5862 -2.9477
v -19.8085 -8.7649 -2.9477
v -19.7438 -8.8197 -2.9477
v -19.4623 0.2208 -2.9477
v -19.462 0.1699 -2.9477
v -19.4596 0.2582 -2.9477
v -19.4585 0.1388 -2.9477
v -19.457 0.2949 -2.9477
v -19.4546 0.1046 -2.9477
v -19.4524 0.0843 -2.9477
v -19.4494 0.3505 -2.9477
v -19.4482 0.3159 -2.9477
v -19.4467 0.0384 -2.9477
v -19.4422 0.0101 -2.9477
v -19.4376 0.4051 -2.9477
v -19.4321 0.4288 -2.9477
v -19.4212 -0.0424 -2.9477
v -19.4199 -0.0714 -2.9477
v -19.4182 -0.1069 -2.9477
v -19.4094 0.5116 -2.9477
v -19.4 0.5304 -2.9477
v -19.3894 -0.154 -2.9477
v -19.3881 0.5625 -2.9477
v -19.3791 0.6231 -2.9477
v -19.3684 -0.1566 -2.9477
v -19.3633 0.6521 -2.9477
v -19.3254 0.6637 -2.9477
v -19.3053 0.6556 -2.9477
v -19.3051 -0.1281 -2.9477
v -19.2888 -0.1136 -2.9477
v -19.2843 0.6379 -2.9477
v -19.2699 -0.0968 -2.9477
v -19.253 0.6046 -2.9477
v -19.2473 -0.0727 -2.9477
v -19.2271 0.5728 -2.9477
v -19.225 -0.0573 -2.9477
v -19.2097 0.5514 -2.9477
v -19.1876 -0.04 -2.9477
v -19.1837 -0.0675 -2.9477
v -19.1835 -0.0698 -2.9477
v -19.1829 -0.0829 -2.9477
v -19.1822 -0.0867 -2.9477
v -19.181 -0.0967 -2.9477
v -19.1809 -0.1117 -2.9477
v -19.1801 -0.1171 -2.9477
v -19.1761 0.5281 -2.9477
v -19.1662 0.5506 -2.9477
v -19.1633 0.5551 -2.9477
v -19.1619 0.5574 -2.9477
v -19.1585 0.5638 -2.9477
v -19.1405 0.5155 -2.9477
v -19.1242 0.6321 -2.9477
v -19.1235 0.6372 -2.9477
v -19.099 0.5088 -2.9477
v -19.0923 0.875 -2.9477
v -19.087 0.9042 -2.9477
v -19.0837 0.9228 -2.9477
v -19.0809 0.9393 -2.9477
v -19.08 9.1075 -2.9477
v -19.0735 -0.0305 -2.9477
v -19.0709 -9.2953 -2.9477
v -19.0693 -0.0569 -2.9477
v -19.0692 -0.0648 -2.9477
v -19.0688 -0.0737 -2.9477
v -19.0672 0.502 -2.9477
v -19.0661 -0.0967 -2.9477
v -19.066 -0.1072 -2.9477
v -19.0523 -9.3084 -2.9477
v -19.045 0.4969 -2.9477
v -19.039 -0.0271 -2.9477
v -19.0388 -6.2415 -2.9477
v -19.015 1.3383 -2.9477
v -19.0106 1.3559 -2.9477
v -19.0066 0.4864 -2.9477
v -19.0012 -0.0219 -2.9477
v -18.9979 1.4078 -2.9477
v -18.992 1.4306 -2.9477
v -18.9855 1.4564 -2.9477
v -18.9718 -0.0187 -2.9477
v -18.9507 -0.0163 -2.9477
v -18.9445 -0.0967 -2.9477
v -18.9444 -0.1259 -2.9477
v -18.9444 -0.0567 -2.9477
v -18.9443 -0.0594 -2.9477
v -18.9417 -0.559 -2.9477
v -18.9398 -0.5798 -2.9477
v -18.9368 -0.6153 -2.9477
v -18.9214 -0.0117 -2.9477
v -18.9142 0.4585 -2.9477
v -18.8999 -1.0252 -2.9477
v -18.8962 -1.0458 -2.9477
v -18.8932 0.4517 -2.9477
v -18.8921 -1.0693 -2.9477
v -18.8823 -1.1277 -2.9477
v -18.8805 1.8876 -2.9477
v -18.879 -1.1457 -2.9477
v -18.8779 -6.3875 -2.9477
v -18.8728 1.9103 -2.9477
v -18.8717 -0.0038 -2.9477
v -18.8713 0.5475 -2.9477
v -18.8699 -6.3949 -2.9477
v -18.8694 0.4425 -2.9477
v -18.867 1.9269 -2.9477
v -18.8652 0.5984 -2.9477
v -18.8645 0.6033 -2.9477
v -18.864 -6.4005 -2.9477
v -18.8445 -6.4182 -2.9477
v -18.835 -6.4269 -2.9477
v -18.8259 0.4259 -2.9477
v -18.8201 0.0059 -2.9477
v -18.8119 -1.5294 -2.9477
v -18.8072 -1.5475 -2.9477
v -18.8018 -1.5685 -2.9477
v -18.7957 0.0109 -2.9477
v -18.7932 -1.6029 -2.9477
v -18.7874 -1.6253 -2.9477
v -18.7712 0.0173 -2.9477
v -18.7651 0.3975 -2.9477
v -18.7328 0.0285 -2.9477
v -18.7299 0.3781 -2.9477
v -18.7149 2.3768 -2.9477
v -18.7115 0.3681 -2.9477
v -18.7056 0.0388 -2.9477
v -18.7017 2.4063 -2.9477
v -18.6862 -2.0277 -2.9477
v -18.6774 0.0482 -2.9477
v -18.6688 -2.0782 -2.9477
v -18.6647 0.3378 -2.9477
v -18.6642 -2.0911 -2.9477
v -18.6565 -2.1127 -2.9477
v -18.6292 0.0698 -2.9477
v -18.6218 0.3036 -2.9477
v -18.6104 0.0812 -2.9477
v -18.6001 0.2864 -2.9477
v -18.5907 0.0938 -2.9477
v -18.5829 0.2721 -2.9477
v -18.5599 0.1226 -2.9477
v -18.5521 0.2387 -2.9477
v -18.5303 0.2056 -2.9477
v -18.5273 -2.4855 -2.9477
v -18.5211 -2.4996 -2.9477
v -18.5169 2.8301 -2.9477
v -18.5071 2.8479 -2.9477
v -18.4705 -6.6585 -2.9477
v -18.3382 -2.9204 -2.9477
v -18.3251 -2.9442 -2.9477
v -18.2969 -6.7916 -2.9477
v -18.2894 -9.7588 -2.9477
v -18.289 -6.7978 -2.9477
v -18.2877 9.5723 -2.9477
v -18.2811 -6.8041 -2.9477
v -18.2793 3.2688 -2.9477
v -18.268 9.5839 -2.9477
v -18.2659 3.2888 -2.9477
v -18.2552 3.3048 -2.9477
v -18.2478 -6.8292 -2.9477
v -18.2446 3.3209 -2.9477
v -18.2362 -9.7902 -2.9477
v -18.2343 3.3364 -2.9477
v -18.2304 -6.8426 -2.9477
v -18.2235 3.3529 -2.9477
v -18.2229 -6.8485 -2.9477
v -18.1801 3.4199 -2.9477
v -18.1602 3.4516 -2.9477
v -18.1362 3.4907 -2.9477
v -18.1264 3.5069 -2.9477
v -18.1126 3.53 -2.9477
v -18.1052 -3.3502 -2.9477
v -18.1033 3.5458 -2.9477
v -18.0931 -3.3683 -2.9477
v -18.0871 3.5734 -2.9477
v -18.0822 -3.3846 -2.9477
v -18.0718 -3.4004 -2.9477
v -18.0601 -3.4183 -2.9477
v -18.0468 3.6436 -2.9477
v -18.0333 3.6603 -2.9477
v -18.0158 3.6821 -2.9477
v -17.9926 3.7114 -2.9477
v -17.9904 3.7141 -2.9477
v -17.8675 -7.038 -2.9477
v -17.8391 3.9005 -2.9477
v -17.8128 3.9254 -2.9477
v -17.8126 -3.8026 -2.9477
v -17.8006 -3.8178 -2.9477
v -17.7936 3.9438 -2.9477
v -17.785 -3.8378 -2.9477
v -17.7472 3.9893 -2.9477
v -17.6939 3.1659 -2.9477
v -17.6851 -7.1562 -2.9477
v -17.6847 3.1111 -2.9477
v -17.678 3.216 -2.9477
v -17.6766 -7.1619 -2.9477
v -17.6762 3.2394 -2.9477
v -17.6675 -7.1679 -2.9477
v -17.6663 3.2682 -2.9477
v -17.6625 -7.1712 -2.9477
v -17.6613 3.2888 -2.9477
v -17.6538 -7.177 -2.9477
v -17.6476 3.3218 -2.9477
v -17.6465 3.1022 -2.9477
v -17.6446 -7.1832 -2.9477
v -17.6332 3.3408 -2.9477
v -17.628 -7.3375 -2.9477
v -17.6243 -7.4042 -2.9477
v -17.6205 4.1163 -2.9477
v -17.6159 3.3665 -2.9477
v -17.6116 -7.4319 -2.9477
v -17.6098 -7.3111 -2.9477
v -17.6093 3.1138 -2.9477
v -17.6091 4.1285 -2.9477
v -17.6071 -7.4553 -2.9477
v -17.599 -7.4909 -2.9477
v -17.5901 3.3989 -2.9477
v -17.5788 -7.5301 -2.9477
v -17.5702 -7.2907 -2.9477
v -17.5642 3.1466 -2.9477
v -17.5554 -7.5646 -2.9477
v -17.5548 -7.238 -2.9477
v -17.549 3.1597 -2.9477
v -17.5339 -7.2677 -2.9477
v -17.5311 9.954 -2.9477
v -17.5251 -7.5939 -2.9477
v -17.5104 -4.1961 -2.9477
v -17.5013 -4.2059 -2.9477
v -17.4954 -7.6135 -2.9477
v -17.4921 -10.1546 -2.9477
v -17.4844 3.2014 -2.9477
v -17.4791 3.5221 -2.9477
v -17.477 3.1754 -2.9477
v -17.4752 3.17 -2.9477
v -17.4741 9.9766 -2.9477
v -17.4726 3.1601 -2.9477
v -17.464 -7.63 -2.9477
v -17.4619 -7.2907 -2.9477
v -17.4538 -7.1888 -2.9477
v -17.4535 -7.1893 -2.9477
v -17.453 -7.19 -2.9477
v -17.4522 -7.1912 -2.9477
v -17.4478 3.5476 -2.9477
v -17.441 -7.2088 -2.9477
v -17.4355 -7.6456 -2.9477
v -17.4215 -7.2504 -2.9477
v -17.419 3.5603 -2.9477
v -17.4062 -7.6566 -2.9477
v -17.3858 -7.217 -2.9477
v -17.3827 3.5655 -2.9477
v -17.378 3.2082 -2.9477
v -17.3535 3.2078 -2.9477
v -17.3522 -7.6803 -2.9477
v -17.3329 3.2076 -2.9477
v -17.332 -7.1667 -2.9477
v -17.3127 -7.6957 -2.9477
v -17.3101 3.5539 -2.9477
v -17.2933 4.4725 -2.9477
v -17.2903 3.2105 -2.9477
v -17.2871 3.5343 -2.9477
v -17.2818 4.4829 -2.9477
v -17.2745 4.4895 -2.9477
v -17.265 4.4982 -2.9477
v -17.2528 3.2182 -2.9477
v -17.2461 -7.0852 -2.9477
v -17.2213 3.2295 -2.9477
v -17.2211 3.4587 -2.9477
v -17.2117 -7.0517 -2.9477
v -17.2049 3.4348 -2.9477
v -17.1975 -4.5346 -2.9477
v -17.1809 -4.5495 -2.9477
v -17.1806 3.3902 -2.9477
v -17.1697 3.3618 -2.9477
v -17.1687 -4.5606 -2.9477
v -17.1627 3.3251 -2.9477
v -17.1493 -4.5784 -2.9477
v -17.1381 -7.6868 -2.9477
v -17.1311 -6.9741 -2.9477
v -17.1129 -6.9565 -2.9477
v -17.1108 -7.6646 -2.9477
v -17.0889 -7.6411 -2.9477
v -17.0652 -7.6222 -2.9477
v -17.0101 -6.857 -2.9477
v -16.9533 -6.8057 -2.9477
v -16.9485 -7.5204 -2.9477
v -16.9318 4.8034 -2.9477
v -16.9162 4.8153 -2.9477
v -16.9149 -6.7712 -2.9477
v -16.9145 -7.4873 -2.9477
v -16.9064 4.8228 -2.9477
v -16.8917 4.8341 -2.9477
v -16.8859 -6.745 -2.9477
v -16.876 4.8463 -2.9477
v -16.8596 -7.434 -2.9477
v -16.836 -7.4079 -2.9477
v -16.8267 -4.8725 -2.9477
v -16.811 -4.8844 -2.9477
v -16.8028 -6.6752 -2.9477
v -16.7952 -4.8965 -2.9477
v -16.787 -7.3525 -2.9477
v -16.7611 -4.923 -2.9477
v -16.7484 -6.6334 -2.9477
v -16.7461 -7.3063 -2.9477
v -16.7461 -4.9344 -2.9477
v -16.7245 -7.2789 -2.9477
v -16.7234 -6.6141 -2.9477
v -16.7025 -7.2509 -2.9477
v -16.6818 -6.5856 -2.9477
v -16.6679 -7.2061 -2.9477
v -16.6517 -6.565 -2.9477
v -16.6329 -7.1584 -2.9477
v -16.6311 -10.4934 -2.9477
v -16.6311 10.3103 -2.9477
v -16.6206 -6.5469 -2.9477
v -16.6203 -7.1383 -2.9477
v -16.5867 -6.529 -2.9477
v -16.5863 -7.0797 -2.9477
v -16.5648 -6.5175 -2.9477
v -16.5306 -6.5018 -2.9477
v -16.5142 -6.9262 -2.9477
v -16.5035 5.1387 -2.9477
v -16.4881 5.1486 -2.9477
v -16.4844 -6.4948 -2.9477
v -16.4801 -6.848 -2.9477
v -16.4723 5.1589 -2.9477
v -16.4668 -6.8172 -2.9477
v -16.4547 5.1705 -2.9477
v -16.4532 -6.501 -2.9477
v -16.4484 -6.7649 -2.9477
v -16.4377 -6.7322 -2.9477
v -16.4282 -6.5239 -2.9477
v -16.428 -6.6952 -2.9477
v -16.4217 -6.6626 -2.9477
v -16.4179 -6.6364 -2.9477
v -16.4172 -6.5582 -2.9477
v -16.4153 -6.6048 -2.9477
v -16.4125 -5.1917 -2.9477
v -16.3959 -5.2024 -2.9477
v -16.3862 -5.2087 -2.9477
v -16.3694 -5.2196 -2.9477
v -16.3517 -5.2312 -2.9477
v -16.2953 -5.2685 -2.9477
v -16.2914 -5.2709 -2.9477
v -16.1003 -5.3936 -2.9477
v -16.0755 -5.4079 -2.9477
v -16.0575 -5.4181 -2.9477
v -16.0503 5.4401 -2.9477
v -16.0491 -5.4228 -2.9477
v -16.0397 5.4458 -2.9477
v -16.0337 -5.4314 -2.9477
v -16.0227 5.4549 -2.9477
v -16.0224 -5.4377 -2.9477
v -16.0095 -5.4448 -2.9477
v -15.9956 -5.4524 -2.9477
v -15.985 -5.4582 -2.9477
v -15.9689 -5.4669 -2.9477
v -15.9421 -5.4813 -2.9477
v -15.9201 -5.493 -2.9477
v -15.9119 -5.4973 -2.9477
v -15.8883 -5.51 -2.9477
v -15.8697 -5.5198 -2.9477
v -15.8529 -5.5286 -2.9477
v -15.8441 -5.5331 -2.9477
v -15.8379 -5.5363 -2.9477
v -15.8312 -5.5397 -2.9477
v -15.8253 -5.5427 -2.9477
v -15.8214 -5.5446 -2.9477
v -15.8162 -5.5472 -2.9477
v -15.7573 -10.7519 -2.9477
v -15.7573 10.5686 -2.9477
v -15.7311 -10.7597 -2.9477
v -15.7311 10.5764 -2.9477
v -15.663 -5.9746 -2.9477
v -15.6423 -5.9838 -2.9477
v -15.6381 5.6639 -2.9477
v -15.6182 5.6726 -2.9477
v -15.5884 5.6858 -2.9477
v -15.1658 -6.1444 -2.9477
v -15.1529 -6.1489 -2.9477
v -15.1401 -6.1533 -2.9477
v -15.1388 5.8899 -2.9477
v -15.136 5.916 -2.9477
v -15.1341 5.864 -2.9477
v -15.1306 5.9665 -2.9477
v -15.1284 5.8314 -2.9477
v -15.1248 5.8104 -2.9477
v -15.1127 5.7846 -2.9477
v -15.1014 6.0366 -2.9477
v -15.0903 5.7369 -2.9477
v -15.064 5.7043 -2.9477
v -15.053 6.095 -2.9477
v -15.0366 5.6703 -2.9477
v -14.9887 6.1385 -2.9477
v -14.9779 10.7329 -2.9477
v -14.9689 5.6191 -2.9477
v -14.9122 6.1638 -2.9477
v -14.8892 5.5826 -2.9477
v -14.8677 -10.9378 -2.9477
v -14.8666 10.7478 -2.9477
v -14.8311 -10.9453 -2.9477
v -14.83 6.1691 -2.9477
v -14.8064 5.5686 -2.9477
v -14.7453 6.1537 -2.9477
v -14.6684 6.1193 -2.9477
v -14.6611 -6.2705 -2.9477
v -14.6422 -6.2753 -2.9477
v -14.6242 -6.2799 -2.9477
v -14.6216 6.0841 -2.9477
v -14.6099 -6.2835 -2.9477
v -14.5985 6.0667 -2.9477
v -14.5916 -6.2882 -2.9477
v -14.5829 5.6422 -2.9477
v -14.57 5.658 -2.9477
v -14.5469 6.0017 -2.9477
v -14.535 5.701 -2.9477
v -14.5103 5.9258 -2.9477
v -14.499 5.8447 -2.9477
v -14.1571 5.9073 -2.9477
v -14.1392 5.9103 -2.9477
v -14.1226 -6.3647 -2.9477
v -14.1216 5.9133 -2.9477
v -14.1051 -6.3677 -2.9477
v -14.0874 -6.3708 -2.9477
v -14.0676 -6.3742 -2.9477
v -14.0652 5.9233 -2.9477
v -14.0534 -0.1346 -2.9477
v -14.0525 -0.0962 -2.9477
v -14.0514 -0.0479 -2.9477
v -14.0509 -0.0262 -2.9477
v -14.0477 -6.3777 -2.9477
v -14.0466 -0.1753 -2.9477
v -14.0428 5.927 -2.9477
v -14.0391 0.0335 -2.9477
v -14.0368 -0.2156 -2.9477
v -14.0315 0.0715 -2.9477
v -14.0257 -0.2614 -2.9477
v -14.0249 0.1052 -2.9477
v -14.022 5.9305 -2.9477
v -14.0206 10.8611 -2.9477
v -14.0176 0.1417 -2.9477
v -14.0171 -0.2965 -2.9477
v -14.0085 -0.3323 -2.9477
v -14.0082 0.1892 -2.9477
v -13.9983 -0.3741 -2.9477
v -13.9976 0.2429 -2.9477
v -13.9875 -0.4186 -2.9477
v -13.9817 0.2758 -2.9477
v -13.9811 -0.4451 -2.9477
v -13.9703 -0.4895 -2.9477
v -13.9655 10.8637 -2.9477
v -13.96 -0.5185 -2.9477
v -13.9537 -11.0464 -2.9477
v -13.9527 0.3362 -2.9477
v -13.9343 0.3745 -2.9477
v -13.9294 -0.5636 -2.9477
v -13.9062 0.4163 -2.9477
v -13.9049 -0.5998 -2.9477
v -13.8836 0.4497 -2.9477
v -13.8829 -0.6324 -2.9477
v -13.8619 0.482 -2.9477
v -13.8615 -0.6639 -2.9477
v -13.8389 0.5163 -2.9477
v -13.8375 -0.6994 -2.9477
v -13.817 0.5487 -2.9477
v -13.8156 -0.7318 -2.9477
v -13.7955 0.5807 -2.9477
v -13.7869 -0.7741 -2.9477
v -13.7691 0.6038 -2.9477
v -13.75 -0.8009 -2.9477
v -13.7427 0.6232 -2.9477
v -13.7259 0.6355 -2.9477
v -13.7227 -0.8207 -2.9477
v -13.6925 0.6601 -2.9477
v -13.6903 -0.8443 -2.9477
v -13.661 0.6832 -2.9477
v -13.6573 -0.8682 -2.9477
v -13.6272 0.7081 -2.9477
v -13.6262 -0.8908 -2.9477
v -13.5959 0.7311 -2.9477
v -13.5936 -0.9145 -2.9477
v -13.5913 6.0059 -2.9477
v -13.5753 -6.4164 -2.9477
v -13.5638 0.7547 -2.9477
v -13.5632 6.0083 -2.9477
v -13.5611 -6.4177 -2.9477
v -13.5604 -0.9386 -2.9477
v -13.55 6.0093 -2.9477
v -13.5278 0.7811 -2.9477
v -13.5253 -0.9641 -2.9477
v -13.4945 0.8056 -2.9477
v -13.4837 -0.9943 -2.9477
v -13.4506 0.8212 -2.9477
v -13.4348 -1.0066 -2.9477
v -13.4078 0.8365 -2.9477
v -13.4057 -1.0138 -2.9477
v -13.38 0.8464 -2.9477
v -13.3771 -1.0209 -2.9477
v -13.3531 0.856 -2.9477
v -13.3361 -1.0312 -2.9477
v -13.2998 0.8667 -2.9477
v -13.2969 -1.041 -2.9477
v -13.2635 0.874 -2.9477
v -13.257 -1.0509 -2.9477
v -13.2277 0.8812 -2.9477
v -13.2195 -1.0603 -2.9477
v -13.1823 0.8903 -2.9477
v -13.1817 -1.0698 -2.9477
v -13.1414 10.9026 -2.9477
v -13.1399 0.8988 -2.9477
v -13.1392 -1.0804 -2.9477
v -13.1277 6.0454 -2.9477
v -13.1132 0.9042 -2.9477
v -13.1091 -1.0879 -2.9477
v -13.1026 6.0454 -2.9477
v -13.0817 -6.4153 -2.9477
v -13.0617 0.9032 -2.9477
v -13.0596 6.0457 -2.9477
v -13.0578 -11.0883 -2.9477
v -13.0578 10.8998 -2.9477
v -13.0575 -6.4154 -2.9477
v -13.0572 -1.0803 -2.9477
v -13.0432 -6.4154 -2.9477
v -13.0369 6.0456 -2.9477
v -13.0311 -11.0896 -2.9477
v -13.015 -1.0742 -2.9477
v -13.0149 0.9022 -2.9477
v -12.9947 0.9018 -2.9477
v -12.9756 -1.0685 -2.9477
v -12.9374 0.8888 -2.9477
v -12.934 -1.0624 -2.9477
v -12.901 0.8806 -2.9477
v -12.896 -1.0569 -2.9477
v -12.858 0.8709 -2.9477
v -12.8577 -1.0513 -2.9477
v -12.8182 0.8619 -2.9477
v -12.8163 -1.0453 -2.9477
v -12.7781 0.8528 -2.9477
v -12.7776 -1.0396 -2.9477
v -12.7361 0.8433 -2.9477
v -12.7245 -1.0319 -2.9477
v -12.7075 0.8369 -2.9477
v -12.6776 0.8301 -2.9477
v -12.6663 -1.0075 -2.9477
v -12.6379 0.8143 -2.9477
v -12.6253 -0.9903 -2.9477
v -12.5974 6.0474 -2.9477
v -12.5867 0.7788 -2.9477
v -12.5861 -0.9641 -2.9477
v -12.5683 6.045 -2.9477
v -12.5657 -6.3711 -2.9477
v -12.5586 6.0441 -2.9477
v -12.5508 0.754 -2.9477
v -12.5495 -0.9397 -2.9477
v -12.5458 -6.3694 -2.9477
v -12.5272 -6.3679 -2.9477
v -12.519 0.7319 -2.9477
v -12.517 -0.9179 -2.9477
v -12.4863 0.7092 -2.9477
v -12.4851 -0.8966 -2.9477
v -12.4512 0.6849 -2.9477
v -12.4496 -0.8729 -2.9477
v -12.4195 0.6629 -2.9477
v -12.4087 -0.8456 -2.9477
v -12.3862 0.6399 -2.9477
v -12.3847 -0.8228 -2.9477
v -12.3549 -0.7944 -2.9477
v -12.3534 0.6171 -2.9477
v -12.3395 -0.7796 -2.9477
v -12.3388 0.5969 -2.9477
v -12.3264 0.5795 -2.9477
v -12.315 -0.7563 -2.9477
v -12.3023 0.5461 -2.9477
v -12.2988 -0.7318 -2.9477
v -12.2796 0.5146 -2.9477
v -12.2754 -0.6965 -2.9477
v -12.2546 0.4799 -2.9477
v -12.2535 -0.6633 -2.9477
v -12.2318 0.4483 -2.9477
v -12.231 -0.6293 -2.9477
v -12.2092 0.4168 -2.9477
v -12.2086 -0.5954 -2.9477
v -12.2061 10.8709 -2.9477
v -12.187 -0.5628 -2.9477
v -12.1766 0.3716 -2.9477
v -12.1632 -0.5268 -2.9477
v -12.1606 0.3375 -2.9477
v -12.15 10.8642 -2.9477
v -12.1451 -0.4813 -2.9477
v -12.1427 0.2994 -2.9477
v -12.1323 6.0079 -2.9477
v -12.1311 -11.0508 -2.9477
v -12.1294 -0.4416 -2.9477
v -12.1251 0.2621 -2.9477
v -12.1202 0.2317 -2.9477
v -12.1185 -0.4142 -2.9477
v -12.1133 0.1886 -2.9477
v -12.1092 -0.3909 -2.9477
v -12.1068 0.1483 -2.9477
v -12.1044 6.0031 -2.9477
v -12.1002 0.1071 -2.9477
v -12.0987 -0.3337 -2.9477
v -12.0941 0.0688 -2.9477
v -12.0911 -0.2924 -2.9477
v -12.0879 0.0306 -2.9477
v -12.0867 6.0002 -2.9477
v -12.0842 -0.2548 -2.9477
v -12.0814 -0.0098 -2.9477
v -12.0769 -0.2154 -2.9477
v -12.0752 -0.0488 -2.9477
v -12.0711 -0.1839 -2.9477
v -12.0683 -0.0917 -2.9477
v -12.0617 -0.1326 -2.9477
v -12.0536 -6.2842 -2.9477
v -12.0449 5.9935 -2.9477
v -12.034 -6.2809 -2.9477
v -12.024 5.99 -2.9477
v -12.0162 -6.2779 -2.9477
v -11.9982 -6.275 -2.9477
v -11.9787 -6.2719 -2.9477
v -11.5774 5.9172 -2.9477
v -11.5584 5.9124 -2.9477
v -11.5394 5.9076 -2.9477
v -11.5219 -6.1563 -2.9477
v -11.5203 5.9027 -2.9477
v -11.504 -6.1519 -2.9477
v -11.5003 5.8977 -2.9477
v -11.4899 -6.1484 -2.9477
v -11.4653 -6.1424 -2.9477
v -11.3287 10.7666 -2.9477
v -11.2486 10.7503 -2.9477
v -11.2311 -10.9372 -2.9477
v -11.042 -5.999 -2.9477
v -11.0266 -5.9938 -2.9477
v -10.9497 6.1744 -2.9477
v -10.9487 6.0936 -2.9477
v -10.9325 6.2552 -2.9477
v -10.9315 6.0499 -2.9477
v -10.9213 6.0247 -2.9477
v -10.8894 6.335 -2.9477
v -10.8768 5.9661 -2.9477
v -10.8327 6.4053 -2.9477
v -10.8124 5.9267 -2.9477
v -10.8026 6.428 -2.9477
v -10.785 6.4413 -2.9477
v -10.758 6.462 -2.9477
v -10.7367 5.9043 -2.9477
v -10.678 6.5024 -2.9477
v -10.6516 5.9069 -2.9477
v -10.5918 6.5216 -2.9477
v -10.5876 -5.797 -2.9477
v -10.5662 5.9269 -2.9477
v -10.56 -5.7849 -2.9477
v -10.5405 -5.7764 -2.9477
v -10.5093 6.5216 -2.9477
v -10.484 5.9703 -2.9477
v -10.4345 6.4997 -2.9477
v -10.4122 6.0271 -2.9477
v -10.3951 10.5767 -2.9477
v -10.3723 6.46 -2.9477
v -10.359 10.5658 -2.9477
v -10.3582 -10.752 -2.9477
v -10.3552 6.0989 -2.9477
v -10.3311 -10.7462 -2.9477
v -10.3278 6.4033 -2.9477
v -10.3176 6.3763 -2.9477
v -10.3162 6.176 -2.9477
v -10.3019 6.1696 -2.9477
v -10.3019 6.3346 -2.9477
v -10.2985 6.2573 -2.9477
v -10.2743 -7.1341 -2.9477
v -10.1332 -5.554 -2.9477
v -10.1288 -5.5516 -2.9477
v -10.1222 -5.548 -2.9477
v -10.1139 -5.5435 -2.9477
v -10.1069 -5.5397 -2.9477
v -10.1005 -5.5362 -2.9477
v -10.0914 -5.5313 -2.9477
v -10.0742 -5.5218 -2.9477
v -10.0555 -5.5114 -2.9477
v -10.0359 -7.0272 -2.9477
v -10.032 -5.4982 -2.9477
v -10.0161 -7.0185 -2.9477
v -10.0105 -5.486 -2.9477
v -10.0021 -7.0124 -2.9477
v -9.9847 -5.4711 -2.9477
v -9.9694 -5.4622 -2.9477
v -9.9593 -5.4563 -2.9477
v -9.9462 -5.4486 -2.9477
v -9.9341 -5.4414 -2.9477
v -9.9236 -5.4351 -2.9477
v -9.9093 -5.4265 -2.9477
v -9.9015 -5.4218 -2.9477
v -9.8849 -5.4117 -2.9477
v -9.8621 -5.3977 -2.9477
v -9.8544 5.9744 -2.9477
v -9.8154 5.9533 -2.9477
v -9.793 5.941 -2.9477
v -9.7437 -5.3205 -2.9477
v -9.7014 -5.2923 -2.9477
v -9.6907 -5.2853 -2.9477
v -9.6906 -6.9109 -2.9477
v -9.6897 -5.2847 -2.9477
v -9.6805 -5.2786 -2.9477
v -9.6709 -5.2724 -2.9477
v -9.67 -5.2719 -2.9477
v -9.6606 -5.2659 -2.9477
v -9.6598 -5.2654 -2.9477
v -9.6509 -5.2597 -2.9477
v -9.6404 -5.253 -2.9477
v -9.6395 -5.2524 -2.9477
v -9.6356 -5.2499 -2.9477
v -9.635 -5.2495 -2.9477
v -9.5165 -10.5028 -2.9477
v -9.5051 -6.6048 -2.9477
v -9.5031 -6.5582 -2.9477
v -9.5025 -6.6364 -2.9477
v -9.4986 -6.6626 -2.9477
v -9.4923 -6.6952 -2.9477
v -9.4922 -6.5239 -2.9477
v -9.4876 -10.4916 -2.9477
v -9.4834 10.3003 -2.9477
v -9.4827 -6.7322 -2.9477
v -9.472 -6.7649 -2.9477
v -9.4672 -6.501 -2.9477
v -9.4536 -6.8172 -2.9477
v -9.4401 -6.848 -2.9477
v -9.436 -6.4948 -2.9477
v -9.4061 -6.9262 -2.9477
v -9.3898 -6.5018 -2.9477
v -9.3635 -7.0216 -2.9477
v -9.3555 -6.5175 -2.9477
v -9.334 -7.0797 -2.9477
v -9.3336 -6.529 -2.9477
v -9.3159 5.6828 -2.9477
v -9.3009 5.6728 -2.9477
v -9.3001 -7.1383 -2.9477
v -9.2998 -6.5469 -2.9477
v -9.2877 5.664 -2.9477
v -9.2875 -7.1584 -2.9477
v -9.274 5.655 -2.9477
v -9.2687 -6.565 -2.9477
v -9.2664 -4.9626 -2.9477
v -9.2548 -4.9537 -2.9477
v -9.2525 -7.2061 -2.9477
v -9.2476 -4.9481 -2.9477
v -9.2386 -6.5856 -2.9477
v -9.224 -4.9297 -2.9477
v -9.2179 -7.2509 -2.9477
v -9.197 -6.6141 -2.9477
v -9.1959 -7.2789 -2.9477
v -9.1743 -7.3063 -2.9477
v -9.1719 -6.6334 -2.9477
v -9.1333 -7.3525 -2.9477
v -9.1176 -6.6752 -2.9477
v -9.0844 -7.4079 -2.9477
v -9.0608 -7.434 -2.9477
v -9.0345 -6.745 -2.9477
v -9.0326 3.6468 -2.9477
v -9.0285 3.6424 -2.9477
v -9.0234 3.6368 -2.9477
v -9.0199 3.633 -2.9477
v -9.0155 3.6282 -2.9477
v -9.0059 -7.4873 -2.9477
v -9.0056 3.6173 -2.9477
v -9.0055 -6.7712 -2.9477
v -8.9718 -7.5204 -2.9477
v -8.9678 -6.8065 -2.9477
v -8.9516 -6.789 -2.9477
v -8.9161 -6.8549 -2.9477
v -8.9131 3.3251 -2.9477
v -8.9061 3.3618 -2.9477
v -8.9011 -4.6305 -2.9477
v -8.8953 3.3902 -2.9477
v -8.8937 -4.6237 -2.9477
v -8.8935 -6.7576 -2.9477
v -8.8893 -4.6196 -2.9477
v -8.8801 -4.6112 -2.9477
v -8.8746 -4.6062 -2.9477
v -8.8732 3.4312 -2.9477
v -8.8604 3.4545 -2.9477
v -8.8554 -6.735 -2.9477
v -8.8546 3.2295 -2.9477
v -8.8454 -4.5791 -2.9477
v -8.8406 -4.5747 -2.9477
v -8.8378 -4.5721 -2.9477
v -8.8315 -7.6411 -2.9477
v -8.8309 -6.7196 -2.9477
v -8.8303 5.3668 -2.9477
v -8.8231 -6.7145 -2.9477
v -8.8231 3.2182 -2.9477
v -8.8211 -6.7132 -2.9477
v -8.8166 5.3561 -2.9477
v -8.8096 -7.6646 -2.9477
v -8.8075 -6.9565 -2.9477
v -8.8051 5.3471 -2.9477
v -8.7927 5.3374 -2.9477
v -8.7893 -6.9741 -2.9477
v -8.7888 3.5343 -2.9477
v -8.7856 3.2105 -2.9477
v -8.7822 -7.6868 -2.9477
v -8.7797 5.3273 -2.9477
v -8.7766 -6.9585 -2.9477
v -8.7763 -6.9582 -2.9477
v -8.7759 -6.9577 -2.9477
v -8.7757 -6.9575 -2.9477
v -8.7755 -6.9573 -2.9477
v -8.7739 -6.684 -2.9477
v -8.7716 -6.6824 -2.9477
v -8.7714 -6.6822 -2.9477
v -8.7704 -6.6815 -2.9477
v -8.7684 -6.6802 -2.9477
v -8.7671 10.0298 -2.9477
v -8.7658 3.5539 -2.9477
v -8.7581 -6.6735 -2.9477
v -8.756 -6.6721 -2.9477
v -8.7559 -6.672 -2.9477
v -8.7549 -6.6713 -2.9477
v -8.7529 -6.67 -2.9477
v -8.7527 -6.6699 -2.9477
v -8.7519 -6.6693 -2.9477
v -8.7499 -6.668 -2.9477
v -8.743 3.2076 -2.9477
v -8.7402 -6.6617 -2.9477
v -8.7379 -6.6602 -2.9477
v -8.7377 -6.6601 -2.9477
v -8.7367 -6.6594 -2.9477
v -8.7358 -6.6588 -2.9477
v -8.7316 -6.6561 -2.9477
v -8.7314 -6.656 -2.9477
v -8.7308 -6.6556 -2.9477
v -8.7086 -7.0517 -2.9477
v -8.6931 3.5655 -2.9477
v -8.6743 -7.0852 -2.9477
v -8.6611 -7.0691 -2.9477
v -8.6606 -7.0684 -2.9477
v -8.6578 -7.0648 -2.9477
v -8.6569 3.5603 -2.9477
v -8.6549 -7.0613 -2.9477
v -8.6543 -7.0606 -2.9477
v -8.6537 -7.0598 -2.9477
v -8.6534 -7.0594 -2.9477
v -8.653 -7.0589 -2.9477
v -8.6528 -7.0586 -2.9477
v -8.6525 -7.0583 -2.9477
v -8.6465 -6.6014 -2.9477
v -8.6438 9.9713 -2.9477
v -8.6311 -10.1601 -2.9477
v -8.6288 -7.0294 -2.9477
v -8.628 3.5476 -2.9477
v -8.6263 -7.0278 -2.9477
v -8.6076 -7.6957 -2.9477
v -8.6045 3.1554 -2.9477
v -8.6045 3.1556 -2.9477
v -8.603 3.1601 -2.9477
v -8.6004 3.17 -2.9477
v -8.5968 3.5221 -2.9477
v -8.5914 3.2014 -2.9477
v -8.5884 -7.1667 -2.9477
v -8.5718 -7.1479 -2.9477
v -8.5682 -7.6803 -2.9477
v -8.5672 -7.1414 -2.9477
v -8.5664 -7.1403 -2.9477
v -8.5627 -7.1354 -2.9477
v -8.5619 -7.1344 -2.9477
v -8.5614 -7.1338 -2.9477
v -8.561 -7.1334 -2.9477
v -8.548 -4.256 -2.9477
v -8.5479 3.4749 -2.9477
v -8.541 -4.2484 -2.9477
v -8.5369 -4.244 -2.9477
v -8.5346 -7.217 -2.9477
v -8.5269 3.1597 -2.9477
v -8.5194 -4.2249 -2.9477
v -8.5133 -7.0752 -2.9477
v -8.5128 -7.6564 -2.9477
v -8.512 -7.0743 -2.9477
v -8.5117 3.1466 -2.9477
v -8.4989 -7.2504 -2.9477
v -8.4897 -7.0597 -2.9477
v -8.4877 3.4015 -2.9477
v -8.4849 -7.6456 -2.9477
v -8.4665 3.1138 -2.9477
v -8.4599 3.3665 -2.9477
v -8.4585 -7.2907 -2.9477
v -8.4426 3.3408 -2.9477
v -8.4357 -7.2924 -2.9477
v -8.4294 3.1022 -2.9477
v -8.4283 3.3218 -2.9477
v -8.4249 -7.6135 -2.9477
v -8.4146 3.2888 -2.9477
v -8.3979 3.216 -2.9477
v -8.3952 -7.5939 -2.9477
v -8.3912 3.1111 -2.9477
v -8.3894 -7.2815 -2.9477
v -8.382 3.1659 -2.9477
v -8.3781 5.0183 -2.9477
v -8.3652 5.0065 -2.9477
v -8.365 -7.5646 -2.9477
v -8.3534 4.9956 -2.9477
v -8.3416 -7.5301 -2.9477
v -8.3415 -7.2951 -2.9477
v -8.3106 -7.3111 -2.9477
v -8.3088 -7.4319 -2.9477
v -8.2961 -7.4042 -2.9477
v -8.2924 -7.3375 -2.9477
v -8.2509 -3.875 -2.9477
v -8.2453 -3.8677 -2.9477
v -8.2422 -3.8637 -2.9477
v -8.2359 -7.258 -2.9477
v -8.2341 -3.8533 -2.9477
v -8.2296 -3.8474 -2.9477
v -8.2085 -3.82 -2.9477
v -7.9758 -3.4576 -2.9477
v -7.9689 -3.447 -2.9477
v -7.9652 -3.4412 -2.9477
v -7.9581 -3.4304 -2.9477
v -7.9543 -3.4246 -2.9477
v -7.9541 4.6309 -2.9477
v -7.9474 4.6235 -2.9477
v -7.9416 4.6172 -2.9477
v -7.9311 -3.3884 -2.9477
v -7.9284 4.6029 -2.9477
v -7.9241 -3.3776 -2.9477
v -7.9203 -3.3718 -2.9477
v -7.9196 -6.693 -2.9477
v -7.9135 -3.3614 -2.9477
v -7.9098 -3.3557 -2.9477
v -7.9094 -6.6851 -2.9477
v -7.8911 9.6143 -2.9477
v -7.8756 -6.659 -2.9477
v -7.8311 -9.769 -2.9477
v -7.8259 9.576 -2.9477
v -7.8223 4.4869 -2.9477
v -7.7834 4.4479 -2.9477
v -7.7673 4.432 -2.9477
v -7.7452 4.4105 -2.9477
v -7.7094 -2.9852 -2.9477
v -7.7027 -2.973 -2.9477
v -7.6993 -2.9667 -2.9477
v -7.56 4.2318 -2.9477
v -7.516 -2.5444 -2.9477
v -7.5156 4.1746 -2.9477
v -7.5063 -2.5223 -2.9477
v -7.4978 -2.5031 -2.9477
v -7.4944 4.1479 -2.9477
v -7.4796 4.1296 -2.9477
v -7.4681 4.1156 -2.9477
v -7.3797 -6.2723 -2.9477
v -7.3734 -6.2664 -2.9477
v -7.3655 -6.2592 -2.9477
v -7.3497 -2.0678 -2.9477
v -7.345 -2.0539 -2.9477
v -7.341 -2.0422 -2.9477
v -7.3296 3.9481 -2.9477
v -7.3282 0.2191 -2.9477
v -7.3279 0.1889 -2.9477
v -7.3233 -6.2207 -2.9477
v -7.3192 -6.2169 -2.9477
v -7.3176 0.1599 -2.9477
v -7.3123 3.918 -2.9477
v -7.3024 0.2573 -2.9477
v -7.297 3.8918 -2.9477
v -7.2943 0.13 -2.9477
v -7.2692 3.8449 -2.9477
v -7.2528 3.8181 -2.9477
v -7.2488 0.3151 -2.9477
v -7.2313 0.0815 -2.9477
v -7.2309 -1.5965 -2.9477
v -7.2238 -1.5685 -2.9477
v -7.2205 -1.5552 -2.9477
v -7.2113 3.7514 -2.9477
v -7.2097 0.346 -2.9477
v -7.2043 0.0678 -2.9477
v -7.2028 3.7384 -2.9477
v -7.2021 0.9244 -2.9477
v -7.2008 0.9165 -2.9477
v -7.1987 0.9036 -2.9477
v -7.1975 0.8963 -2.9477
v -7.1956 0.8844 -2.9477
v -7.1944 0.8771 -2.9477
v -7.1943 3.7254 -2.9477
v -7.1924 0.8651 -2.9477
v -7.1911 0.8574 -2.9477
v -7.1889 0.8448 -2.9477
v -7.1855 0.059 -2.9477
v -7.182 3.7068 -2.9477
v -7.165 0.0512 -2.9477
v -7.1565 0.5682 -2.9477
v -7.1515 -1.1221 -2.9477
v -7.1502 0.5077 -2.9477
v -7.1482 -1.1014 -2.9477
v -7.1451 -1.0826 -2.9477
v -7.1418 -1.0629 -2.9477
v -7.1391 -1.0471 -2.9477
v -7.1256 0.0379 -2.9477
v -7.1034 -0.71 -2.9477
v -7.0937 -0.591 -2.9477
v -7.093 -0.5811 -2.9477
v -7.0908 -0.5551 -2.9477
v -7.0893 -0.0984 -2.9477
v -7.089 -0.1562 -2.9477
v -7.0389 -9.2877 -2.9477
v -7.0311 9.1085 -2.9477
v -7.0303 0.014 -2.9477
v -7.0207 0.4426 -2.9477
v -6.9884 0.0054 -2.9477
v -6.9784 0.4581 -2.9477
v -6.9496 0.4671 -2.9477
v -6.9047 0.4813 -2.9477
v -6.8857 -0.0117 -2.9477
v -6.8729 3.2439 -2.9477
v -6.866 -5.7984 -2.9477
v -6.8658 3.2308 -2.9477
v -6.8601 -5.792 -2.9477
v -6.8347 -5.7645 -2.9477
v -6.8341 0.5254 -2.9477
v -6.7878 -0.0236 -2.9477
v -6.7716 -0.2085 -2.9477
v -6.7714 -0.1577 -2.9477
v -6.7713 -0.0962 -2.9477
v -6.7254 0.5633 -2.9477
v -6.7226 -0.052 -2.9477
v -6.705 -0.0957 -2.9477
v -6.6968 0.5971 -2.9477
v -6.6792 -0.0956 -2.9477
v -6.6758 0.6247 -2.9477
v -6.6074 2.758 -2.9477
v -6.6008 2.7428 -2.9477
v -6.5987 -0.1586 -2.9477
v -6.5942 2.728 -2.9477
v -6.5774 0.5749 -2.9477
v -6.5758 -0.2407 -2.9477
v -6.5675 -0.1935 -2.9477
v -6.5613 0.5132 -2.9477
v -6.5521 -0.1303 -2.9477
v -6.5437 0.456 -2.9477
v -6.5411 -0.1036 -2.9477
v -6.5402 -0.0714 -2.9477
v -6.5394 -0.0429 -2.9477
v -6.5375 0.4132 -2.9477
v -6.5343 -0.0211 -2.9477
v -6.5294 0.3731 -2.9477
v -6.5262 0.3198 -2.9477
v -6.5253 0.0066 -2.9477
v -6.5207 0.0339 -2.9477
v -6.5184 0.054 -2.9477
v -6.5145 0.0837 -2.9477
v -6.5139 0.2109 -2.9477
v -6.513 0.1681 -2.9477
v -6.5124 0.1041 -2.9477
v -6.4036 -5.2927 -2.9477
v -6.3991 -5.2868 -2.9477
v -6.3925 -5.2783 -2.9477
v -6.3724 2.2306 -2.9477
v -6.3685 2.2194 -2.9477
v -6.3641 2.2067 -2.9477
v -6.3616 -5.2387 -2.9477
v -6.309 8.5791 -2.9477
v -6.306 -8.7663 -2.9477
v -6.2891 8.5645 -2.9477
v -6.2587 -8.7327 -2.9477
v -6.1841 1.6823 -2.9477
v -6.1801 1.6659 -2.9477
v -6.1762 1.6506 -2.9477
v -6.1713 1.6315 -2.9477
v -6.0405 1.1083 -2.9477
v -6.0379 1.0923 -2.9477
v -6.0355 1.0776 -2.9477
v -6.033 1.0628 -2.9477
v -6.0303 1.0472 -2.9477
v -5.9787 -4.7402 -2.9477
v -5.9733 -4.7317 -2.9477
v -5.9677 -4.7231 -2.9477
v -5.9333 -4.6705 -2.9477
v -5.9278 -4.6619 -2.9477
v -5.9224 -4.6536 -2.9477
v -5.6311 8.0193 -2.9477
v -5.6132 -8.1786 -2.9477
v -5.6103 7.9985 -2.9477
v -5.5839 -4.1352 -2.9477
v -5.5788 -4.1258 -2.9477
v -5.5545 -8.1283 -2.9477
v -4.9702 -7.5368 -2.9477
v -4.9678 7.3557 -2.9477
v -4.9447 7.3326 -2.9477
v -4.9347 -7.5009 -2.9477
v -4.3868 6.6634 -2.9477
v -4.3833 -6.8432 -2.9477
v -4.34 -6.7916 -2.9477
v -3.857 -6.1028 -2.9477
v -3.8541 5.9293 -2.9477
v -3.8087 -6.034 -2.9477
v -3.3859 -5.3245 -2.9477
v -3.3811 5.135 -2.9477
v -2.9927 -4.5084 -2.9477
v -2.9899 4.335 -2.9477
v -2.6691 3.4979 -2.9477
v -2.6628 3.4768 -2.9477
v -2.6558 -3.6649 -2.9477
v -2.4037 2.6063 -2.9477
v -2.3975 -2.7911 -2.9477
v -2.3945 2.5753 -2.9477
v -2.3897 -2.7649 -2.9477
v -2.2185 -1.9084 -2.9477
v -2.2177 1.7133 -2.9477
v -2.126 -1.2372 -2.9477
v -2.0986 -0.9997 -2.9477
v -2.0986 0.835 -2.9477
v -2.0963 -0.9798 -2.9477
v -2.0665 -0.0933 -2.9477
v -17.191 -7.7048 -2.9476
v -8.7293 -7.7048 -2.9476
v -8.722 3.2077 -2.9476
v -8.5989 3.1748 -2.9476
v -7.0992 0.0309 -2.9476
v -7.0638 0.0213 -2.9476
v -6.9346 -0.004 -2.9476
v -6.9066 -0.0089 -2.9476
v -6.757 0.5289 -2.9476
v -17.258 3.5045 -2.9475
v -8.8178 3.5045 -2.9475
v -8.7011 3.2079 -2.9475
v -6.5163 0.257 -2.9475
v -19.179 -0.1289 -2.9474
v -19.1523 0.5744 -2.9474
v -16.5571 -7.0228 -2.9474
v -6.7574 -0.0362 -2.9474
v -19.0642 -0.1298 -2.9473
v -17.9671 3.7435 -2.9473
v -17.5648 3.4319 -2.9473
v -17.5137 3.1885 -2.9473
v -16.9832 -7.5513 -2.9473
v -8.5621 3.1885 -2.9473
v -7.545 4.2123 -2.9473
v -17.1751 3.2668 -2.9472
v -8.9007 3.2668 -2.9472
v -8.5259 3.4511 -2.9472
v -7.8038 4.4682 -2.9472
v -6.7687 0.5475 -2.9472
v -14.5042 5.7694 -2.9471
v -7.7203 4.3867 -2.9471
v -7.5707 4.2458 -2.9471
v -7.5296 4.1924 -2.9471
v -17.9232 3.8004 -2.947
v -17.8687 3.8729 -2.947
v -17.5128 3.4924 -2.947
v -8.9375 -7.5517 -2.947
v -8.563 3.4924 -2.947
v -8.5053 3.4254 -2.947
v -7.2705 0.1064 -2.947
v -7.0484 0.4349 -2.947
v -6.8649 0.4917 -2.947
v -6.5085 0.1909 -2.947
v -17.4205 3.2078 -2.9469
v -17.369 3.5676 -2.9469
v -17.1629 3.2922 -2.9469
v -8.9129 3.2922 -2.9469
v -8.6553 3.2078 -2.9469
v -18.9544 0.4724 -2.9468
v -17.4845 -7.2906 -2.9468
v -17.1935 3.2439 -2.9468
v -8.8823 3.2439 -2.9468
v -8.2929 -7.3752 -2.9468
v -6.8497 -0.0173 -2.9468
v -19.3679 -0.2222 -2.9467
v -19.0628 -0.1711 -2.9467
v -18.944 -0.1513 -2.9467
v -17.9478 3.7683 -2.9467
v -17.7638 3.9729 -2.9467
v -17.5439 3.4597 -2.9467
v -14.6426 5.6016 -2.9467
v -6.6402 0.6713 -2.9467
v -19.4258 0.4569 -2.9466
v -19.0631 -0.1516 -2.9466
v -17.3706 3.5774 -2.9466
v -17.3621 3.5688 -2.9466
v -8.7137 3.5688 -2.9466
v -8.4008 3.239 -2.9466
v -6.713 0.6265 -2.9466
v -19.179 -0.138 -2.9465
v -18.5273 0.1763 -2.9465
v -7.0895 -0.0758 -2.9465
v -6.7715 -0.0748 -2.9465
v -6.7011 -0.0746 -2.9465
v -19.1246 -0.0355 -2.9464
v -7.0866 0.4171 -2.9464
v -6.8209 0.5033 -2.9464
v -14.7174 5.5738 -2.9463
v -19.1781 -0.1504 -2.9461
v -7.2863 0.2823 -2.9461
v -7.1095 0.4065 -2.9461
v -7.1637 0.3834 -2.946
v -6.5109 0.1339 -2.946
v -18.5348 0.1475 -2.9459
v -17.6275 -7.3723 -2.9459
v -17.0365 -7.6007 -2.9458
v -8.8838 -7.6007 -2.9458
v -8.3133 -7.4551 -2.9458
v -7.2208 0.3406 -2.9458
v -19.3323 -0.149 -2.9456
v -17.2868 -7.7064 -2.9453
v -8.6335 -7.7064 -2.9453
v -6.6236 0.6458 -2.9451
v -17.5276 -7.2889 -2.9447
v -7.1407 0.3929 -2.9443
v -6.6433 -0.1326 -2.944
v -17.258 -7.7124 -2.9435
v -8.6622 -7.7124 -2.9435
v -8.4625 -7.6354 -2.9435
v -7.089 -0.1362 -2.9432
v -6.5939 0.6339 -2.9432
v -6.5597 -0.1503 -2.9431
v -8.4077 3.27 -2.9429
v -8.3204 -7.4911 -2.9429
v -6.7711 -0.1364 -2.9429
v -17.5879 -7.2985 -2.9423
v -17.1444 3.3159 -2.9417
v -8.9315 3.3159 -2.9417
v -17.2038 3.2175 -2.9411
v -8.8721 3.2175 -2.9411
v -9.3713 -6.4903 -2.9396
v -19.4528 0.0893 -2.9389
v -18.9054 0.4616 -2.9389
v -6.5057 0.1982 -2.9389
v -9.5251 -6.625 -2.9387
v -18.5275 0.1155 -2.9382
v -17.1999 3.4573 -2.938
v -16.3909 -6.6189 -2.9372
v -9.5279 -6.6279 -2.9371
v -17.4899 3.1869 -2.937
v -8.5859 3.1869 -2.937
v -18.5132 0.2338 -2.9369
v -7.2676 0.0778 -2.9369
v -17.1317 3.3422 -2.9352
v -8.9442 3.3422 -2.9352
v -17.2202 3.1949 -2.9348
v -8.8557 3.1949 -2.9348
v -18.6684 0.3641 -2.9333
v -16.9272 -6.7654 -2.933
v -8.9932 -6.7654 -2.933
v -7.0414 0.4473 -2.9329
v -16.6277 -7.1706 -2.9326
v -9.2927 -7.1706 -2.9326
v -7.2959 0.3106 -2.9326
v -17.461 3.5688 -2.9322
v -8.6149 3.5688 -2.9322
v -9.2468 -6.5512 -2.9321
v -18.5335 0.0867 -2.932
v -9.3221 -6.4977 -2.931
v -16.5981 -6.4976 -2.9309
v -8.6012 3.186 -2.9305
v -6.9657 -0.0125 -2.9305
v -17.4745 3.186 -2.9304
v -17.4253 -7.2335 -2.9303
v -8.495 -7.2335 -2.9303
v -19.0739 0.5123 -2.9299
v -18.8872 -0.0217 -2.9296
v -16.7453 -6.6026 -2.9296
v -9.1748 -6.6027 -2.9296
v -17.6227 3.0981 -2.9294
v -8.4531 3.0981 -2.9294
v -17.6653 3.3085 -2.9292
v -8.4105 3.3085 -2.9292
v -17.4176 3.5905 -2.9291
v -8.6583 3.5905 -2.9291
v -17.677 3.2613 -2.9288
v -6.5421 -0.0957 -2.9281
v -16.5457 -7.0429 -2.928
v -9.3747 -7.0429 -2.928
v -16.3747 -6.6342 -2.9279
v -19.2496 -0.0767 -2.9278
v -18.8326 0.4469 -2.9274
v -18.5114 0.2633 -2.9273
v -16.6034 -6.4942 -2.9272
v -19.3173 0.6712 -2.9271
v -17.1438 -6.9664 -2.9271
v -8.7766 -6.9664 -2.9271
v -16.8531 -7.4439 -2.927
v -9.0673 -7.4439 -2.927
v -9.5454 -6.6434 -2.9268
v -6.7776 -0.036 -2.9267
v -17.2766 3.5582 -2.9265
v -8.7992 3.5582 -2.9265
v -6.5208 0.0071 -2.9263
v -17.237 3.1737 -2.9262
v -8.8389 3.1737 -2.9262
v -17.248 3.5326 -2.9261
v -8.8278 3.5326 -2.9261
v -7.2595 0.0513 -2.926
v -18.72 0.0026 -2.9258
v -19.3916 0.5538 -2.9256
v -17.5532 3.1379 -2.9256
v -8.5227 3.1379 -2.9256
v -6.5253 0.4071 -2.9252
v -17.6502 3.35 -2.925
v -8.4257 3.35 -2.925
v -17.1193 3.3707 -2.9248
v -8.9566 3.3707 -2.9248
v -17.028 -6.8519 -2.9245
v -8.8924 -6.8519 -2.9245
v -6.7475 0.5515 -2.9245
v -6.896 0.4982 -2.9241
v -16.4497 -6.8362 -2.924
v -9.4704 -6.8362 -2.924
v -18.5406 0.0587 -2.9235
v -17.3703 3.1736 -2.9232
v -8.7056 3.1736 -2.9232
v -17.3934 -7.6797 -2.9231
v -8.527 -7.6797 -2.9231
v -17.3037 3.5849 -2.9227
v -8.7722 3.5849 -2.9227
v -6.5407 -0.1091 -2.9227
v -6.6889 -0.0978 -2.9225
v -6.505 0.291 -2.9224
v -17.2712 -7.7255 -2.9223
v -8.6491 -7.7255 -2.9223
v -17.2331 -7.728 -2.9222
v -8.6873 -7.728 -2.9222
v -19.4612 0.1403 -2.9221
v -19.4533 0.0587 -2.9221
v -17.6978 3.1522 -2.9219
v -8.378 3.1522 -2.9219
v -17.4808 -7.276 -2.9218
v -8.4396 -7.276 -2.9218
v -6.4994 0.1755 -2.9216
v -17.0787 -7.654 -2.921
v -8.8416 -7.654 -2.921
v -7.0841 -0.0025 -2.9207
v -17.6197 -7.3999 -2.9206
v -8.3007 -7.3999 -2.9206
v -6.6579 0.6523 -2.9206
v -17.5549 3.4982 -2.9204
v -17.2627 -7.0739 -2.9204
v -8.6577 -7.0739 -2.9204
v -8.521 3.4982 -2.9204
v -7.2948 0.3379 -2.92
v -19.1513 0.529 -2.9199
v -6.7049 0.6069 -2.9198
v -6.5131 0.3554 -2.9196
v -17.4349 -7.6607 -2.9193
v -8.4855 -7.6607 -2.9193
v -6.7354 -0.0569 -2.9193
v -19.2006 -0.0515 -2.9192
v -18.9594 0.4913 -2.9189
v -6.4989 0.2165 -2.9189
v -17.6104 3.4254 -2.9186
v -8.4655 3.4254 -2.9186
v -19.1305 -0.0481 -2.9185
v -7.1275 0.4282 -2.9184
v -17.0247 -7.6098 -2.9181
v -8.8957 -7.6098 -2.9181
v -19.4487 0.0184 -2.918
v -19.4166 -0.0787 -2.9179
v -17.3542 -7.7016 -2.9178
v -8.5661 -7.7016 -2.9178
v -19.3559 0.6679 -2.9171
v -7.4418 0.1744 -2.917
v -7.4444 0.2038 -2.9166
v -17.5829 3.4681 -2.9164
v -8.4929 3.4681 -2.9164
v -19.44 0.4186 -2.9158
v -16.6208 -6.4849 -2.9157
v -9.2993 -6.4852 -2.9157
v -18.5108 0.2921 -2.9156
v -17.2538 3.154 -2.9156
v -9.1363 -6.6162 -2.9156
v -8.8221 3.154 -2.9156
v -19.4629 0.3126 -2.9155
v -18.3959 0.1569 -2.9154
v -7.438 0.1448 -2.9152
v -17.6114 -7.4451 -2.9151
v -17.531 3.5363 -2.9151
v -8.5448 3.5363 -2.9151
v -8.309 -7.4451 -2.9151
v -19.3743 -0.1544 -2.9148
v -18.6799 0.3932 -2.9148
v -17.084 3.2007 -2.9148
v -8.9919 3.2007 -2.9148
v -18.3928 0.1861 -2.9147
v -17.4982 3.5709 -2.9147
v -17.0689 3.2253 -2.9147
v -9.007 3.2253 -2.9147
v -8.5777 3.5709 -2.9147
v -19.4312 -0.0164 -2.9144
v -16.7799 -6.611 -2.9143
v -18.4001 0.1274 -2.9142
v -19.0171 -0.0435 -2.914
v -17.353 -7.1518 -2.9138
v -8.5674 -7.1518 -2.9138
v -19.279 0.6443 -2.9136
v -6.8415 -0.0363 -2.9134
v -17.5205 -7.6097 -2.9131
v -8.3998 -7.6097 -2.9131
v -7.0095 0.4747 -2.9129
v -17.3088 -7.7227 -2.9128
v -17.1001 3.177 -2.9128
v -8.9758 3.177 -2.9128
v -8.6115 -7.7227 -2.9128
v -17.451 3.1751 -2.9127
v -8.6249 3.1751 -2.9127
v -7.2506 0.0261 -2.9127
v -6.5801 0.6207 -2.9126
v -18.5484 0.0319 -2.9125
v -17.6826 3.2141 -2.9125
v -8.3932 3.2141 -2.9125
v -19.4179 0.5048 -2.9124
v -6.5355 0.4618 -2.9123
v -17.1883 3.4955 -2.912
v -16.9374 -7.5357 -2.912
v -8.983 -7.5357 -2.912
v -8.8876 3.4955 -2.912
v -6.782 0.5338 -2.9118
v -17.0543 3.2502 -2.9116
v -9.0216 3.2502 -2.9116
v -9.5636 -6.6612 -2.9114
v -17.3599 3.6156 -2.9113
v -8.7159 3.6156 -2.9113
v -7.4333 0.1155 -2.9109
v -17.5337 -7.2769 -2.9107
v -8.3867 -7.2769 -2.9107
v -17.5501 -7.5793 -2.9103
v -8.3703 -7.5793 -2.9103
v -19.1931 0.5511 -2.9101
v -18.4051 0.0983 -2.9101
v -17.1077 3.4001 -2.9101
v -16.3527 -6.6556 -2.9101
v -8.9682 3.4001 -2.9101
v -17.4619 3.6053 -2.9099
v -8.614 3.6053 -2.9099
v -6.6291 -0.1496 -2.9099
v -17.4996 3.165 -2.9098
v -8.5762 3.165 -2.9098
v -7.4475 0.2338 -2.9097
v -13.8632 -0.1004 -2.9096
v -13.8618 -0.1358 -2.9096
v -13.8487 0.0132 -2.9096
v -13.8167 0.1781 -2.9096
v -13.8098 -0.3576 -2.9096
v -13.8047 0.2082 -2.9096
v -13.786 -0.4366 -2.9096
v -13.7352 0.3282 -2.9096
v -13.7037 -0.5583 -2.9096
v -13.6536 0.4509 -2.9096
v -13.647 -0.6424 -2.9096
v -13.5945 0.4999 -2.9096
v -13.5597 -0.7075 -2.9096
v -13.4106 0.6323 -2.9096
v -13.402 -0.8203 -2.9096
v -13.3504 0.6565 -2.9096
v -13.3037 -0.8477 -2.9096
v -13.2432 0.6841 -2.9096
v -13.1029 0.7122 -2.9096
v -13.0996 -0.896 -2.9096
v -13.0458 0.7127 -2.9096
v -13.0065 0.7105 -2.9096
v -12.9629 -0.8783 -2.9096
v -12.8578 0.6777 -2.9096
v -12.7896 -0.851 -2.9096
v -12.756 -0.8384 -2.9096
v -12.7499 0.6541 -2.9096
v -12.7084 -0.817 -2.9096
v -12.6652 0.6013 -2.9096
v -12.5499 -0.7109 -2.9096
v -12.4882 0.4815 -2.9096
v -12.4854 -0.6568 -2.9096
v -12.4591 0.4407 -2.9096
v -12.4579 -0.628 -2.9096
v -12.3744 -0.5019 -2.9096
v -12.3471 0.2826 -2.9096
v -12.3354 -0.4434 -2.9096
v -12.3247 0.2388 -2.9096
v -12.3133 0.2169 -2.9096
v -12.3112 -0.3867 -2.9096
v -12.299 0.162 -2.9096
v -12.2921 -0.3326 -2.9096
v -12.2663 -0.1946 -2.9096
v -12.2551 -0.0914 -2.9096
v -12.2532 -0.125 -2.9096
v -17.1763 -7.7274 -2.9092
v -8.7441 -7.7274 -2.9092
v -16.944 -6.7585 -2.9091
v -8.9764 -6.7585 -2.9091
v -19.4701 0.2305 -2.9084
v -19.2346 0.5972 -2.9083
v -17.5724 3.1153 -2.9083
v -8.5035 3.1153 -2.9083
v -18.39 0.216 -2.9082
v -16.3352 -6.3441 -2.9081
v -9.5851 -6.3441 -2.9081
v -6.9548 -0.0292 -2.9081
v -19.4528 0.3734 -2.908
v -18.7298 -0.019 -2.9078
v -16.6199 -7.1856 -2.9078
v -9.3004 -7.1856 -2.9078
v -17.1162 3.1537 -2.9076
v -8.9597 3.1537 -2.9076
v -18.8979 -0.0387 -2.9074
v -16.3116 -6.3602 -2.9074
v -9.6088 -6.3602 -2.9074
v -19.3814 0.6232 -2.9072
v -17.3862 3.1572 -2.9071
v -8.6897 3.1572 -2.9071
v -17.6191 -7.3245 -2.9063
v -16.734 -7.3273 -2.9063
v -9.1864 -7.3273 -2.9063
v -8.3013 -7.3245 -2.9063
v -17.417 -7.6797 -2.9062
v -16.5363 -7.061 -2.9062
v -9.3841 -7.061 -2.9062
v -8.5034 -7.6797 -2.9062
v -17.0406 3.2757 -2.9059
v -16.3588 -6.3288 -2.9059
v -9.5616 -6.3288 -2.9059
v -9.0353 3.2757 -2.9059
v -7.2924 0.3641 -2.9052
v -17.5789 3.4991 -2.9047
v -8.497 3.4991 -2.9047
v -7.4273 0.0867 -2.9046
v -18.4113 0.0694 -2.9041
v -6.5044 0.102 -2.9038
v -18.847 0.4676 -2.9037
v -19.0838 0.5241 -2.9035
v -16.2884 -6.3766 -2.9034
v -9.6319 -6.3766 -2.9034
v -17.6654 3.0909 -2.9032
v -8.4105 3.0909 -2.9032
v -17.27 3.1351 -2.9023
v -8.8059 3.1351 -2.9023
v -18.5117 0.3196 -2.9021
v -19.4322 0.4578 -2.9018
v -6.4955 0.2587 -2.9017
v -6.7372 0.5757 -2.9016
v -16.3815 -6.3148 -2.9014
v -9.5388 -6.3148 -2.9014
v -16.8477 -7.4541 -2.9008
v -9.0726 -7.4541 -2.9008
v -17.1328 3.1317 -2.9004
v -8.9431 3.1317 -2.9004
v -7.0736 -0.0217 -2.9004
v -17.1574 -6.9583 -2.9003
v -8.7629 -6.9583 -2.9003
v -7.4495 0.2633 -2.9001
v -6.8869 0.5123 -2.8996
v -18.5571 0.0063 -2.8994
v -17.042 -6.8455 -2.8986
v -8.8783 -6.8455 -2.8986
v -17.5901 -7.5141 -2.8985
v -8.3303 -7.5141 -2.8985
v -7.1283 0.4469 -2.8985
v -18.3881 0.2458 -2.8982
v -17.2673 -7.7409 -2.898
v -8.653 -7.7409 -2.898
v -17.1007 3.4225 -2.8977
v -8.9752 3.4225 -2.8977
v -18.6769 0.4115 -2.8975
v -7.2409 0.0026 -2.8975
v -9.2772 -6.4734 -2.8974
v -16.6428 -6.4731 -2.8973
v -17.0276 3.3021 -2.8972
v -9.0482 3.3021 -2.8972
v -6.6744 -0.1164 -2.897
v -17.6714 3.3352 -2.8968
v -8.4045 3.3352 -2.8968
v -16.2658 -6.3933 -2.8966
v -9.6545 -6.3933 -2.8966
v -17.5343 3.5729 -2.8965
v -8.5415 3.5729 -2.8965
v -8.5235 3.5519 -2.8965
v -17.6465 3.4002 -2.8964
v -8.4294 3.4002 -2.8964
v -7.4203 0.0587 -2.8961
v -19.3374 -0.1378 -2.8959
v -9.4883 -6.8569 -2.8957
v -6.6435 0.6711 -2.8956
v -18.4182 0.0414 -2.8954
v -17.4115 3.6416 -2.8954
v -8.6644 3.6416 -2.8954
v -16.4314 -6.857 -2.8953
v -17.2755 -7.0657 -2.8945
v -8.6449 -7.0657 -2.8945
v -17.4449 -7.2195 -2.8944
v -8.4755 -7.2195 -2.8944
v -6.7224 -0.0709 -2.8942
v -18.9685 0.5053 -2.8941
v -9.1184 -6.6078 -2.8941
v -19.2537 -0.0836 -2.8939
v -17.5798 -7.2822 -2.8937
v -8.3406 -7.2822 -2.8937
v -6.5693 0.5538 -2.8937
v -17.0992 -7.6854 -2.8936
v -8.8211 -7.6854 -2.8936
v -17.5046 3.6067 -2.8935
v -8.5713 3.6067 -2.8935
v -19.4674 0.2743 -2.8931
v -17.3954 -7.697 -2.8929
v -16.7979 -6.6027 -2.8929
v -8.525 -7.697 -2.8929
v -17.5714 3.5282 -2.8926
v -8.5045 3.5282 -2.8926
v -17.0204 -7.6176 -2.8923
v -8.9 -7.6176 -2.8923
v -19.1422 -0.0567 -2.8922
v -17.6145 3.4644 -2.892
v -8.4614 3.4644 -2.892
v -17.5162 3.1464 -2.8917
v -8.5597 3.1464 -2.8917
v -17.6874 3.2531 -2.8916
v -8.3885 3.2531 -2.8916
v -17.6809 3.2955 -2.8912
v -16.406 -6.2997 -2.8912
v -9.5144 -6.2997 -2.8912
v -8.3949 3.2955 -2.8912
v -17.1495 3.111 -2.8907
v -8.9264 3.111 -2.8907
v -17.3645 -7.1445 -2.8898
v -8.5559 -7.1445 -2.8898
v -6.5076 0.0587 -2.8898
v -7.0014 0.4913 -2.8893
v -6.8095 0.529 -2.8892
v -19.2889 0.6527 -2.889
v -7.565 0.1569 -2.8888
v -6.496 0.1458 -2.8888
v -19.0284 -0.0552 -2.8887
v -18.7406 -0.0387 -2.8886
v -17.4895 -7.6394 -2.8886
v -8.4308 -7.6394 -2.8886
v -17.3496 -7.7225 -2.8883
v -8.5708 -7.7225 -2.8883
v -7.45 0.2921 -2.8883
v -7.2887 0.3887 -2.8883
v -6.7603 -0.0515 -2.8883
v -7.5681 0.1861 -2.8881
v -6.8304 -0.0481 -2.888
v -17.4013 3.1405 -2.8878
v -8.6745 3.1405 -2.8878
v -17.4392 -7.6751 -2.8876
v -17.1226 -7.7089 -2.8876
v -8.7977 -7.7089 -2.8876
v -8.4812 -7.6751 -2.8876
v -7.5608 0.1274 -2.8876
v -16.2439 -6.4105 -2.8875
v -9.6765 -6.4105 -2.8875
v -19.2907 -0.1138 -2.8871
v -17.286 3.1175 -2.8867
v -8.7898 3.1175 -2.8867
v -18.5139 0.3458 -2.8866
v -9.1127 -6.6057 -2.8866
v -17.5711 -7.5469 -2.8865
v -8.3493 -7.5469 -2.8865
v -19.4661 0.1958 -2.886
v -18.3875 0.2748 -2.8859
v -17.5593 3.5581 -2.8859
v -6.5443 -0.0787 -2.8858
v -6.5122 0.0184 -2.8858
v -17.2379 3.575 -2.8857
v -8.838 3.575 -2.8857
v -16.9336 -7.5437 -2.8855
v -8.9868 -7.5437 -2.8855
v -6.6049 0.6679 -2.8854
v -16.8038 -6.6006 -2.8852
v -17.6 3.4988 -2.8851
v -8.4759 3.4988 -2.8851
v -17.0156 3.3294 -2.885
v -9.0602 3.3294 -2.885
v -7.4125 0.0319 -2.885
v -18.426 0.0145 -2.8845
v -17.4673 3.6468 -2.8845
v -8.6086 3.6468 -2.8845
v -18.5664 -0.0175 -2.8842
v -6.9438 -0.0435 -2.8841
v -16.9592 -6.7533 -2.8836
v -8.9612 -6.7533 -2.8836
v -6.5209 0.4186 -2.8836
v -18.9086 -0.0534 -2.8835
v -19.2046 0.5633 -2.8834
v -7.5558 0.0983 -2.8834
v -9.5813 -6.6814 -2.8833
v -17.6044 -7.468 -2.8832
v -8.316 -7.468 -2.8832
v -6.4979 0.3126 -2.8832
v -6.5866 -0.1544 -2.8829
v -17.4739 3.1532 -2.8828
v -8.602 3.1532 -2.8828
v -6.6818 0.6443 -2.8823
v -16.5284 -7.0769 -2.8822
v -9.392 -7.0769 -2.8822
v -6.5297 -0.0164 -2.8822
v -17.6271 3.0934 -2.8821
v -8.4488 3.0934 -2.8821
v -17.2164 -7.7541 -2.8819
v -16.335 -6.676 -2.8819
v -8.704 -7.7541 -2.8819
v -7.5709 0.216 -2.8817
v -17.0941 3.4459 -2.8815
v -8.9818 3.4459 -2.8815
v -19.39 -0.1244 -2.8814
v -17.1795 3.5306 -2.8814
v -16.6135 -7.1984 -2.8814
v -9.3069 -7.1984 -2.8814
v -8.8964 3.5306 -2.8814
v -18.8475 0.4823 -2.881
v -19.4042 -0.0885 -2.8809
v -17.6394 3.4418 -2.8808
v -8.4365 3.4418 -2.8808
v -19.2474 0.6137 -2.8806
v -17.2683 3.6025 -2.8805
v -8.8076 3.6025 -2.8805
v -19.4166 -0.0495 -2.8804
v -17.0712 -7.6657 -2.8804
v -8.8492 -7.6657 -2.8804
v -17.3075 -7.7439 -2.8803
v -8.6128 -7.7439 -2.8803
v -8.5098 3.5582 -2.8803
v -6.543 0.5048 -2.8803
v -19.1676 0.5409 -2.8795
v -7.2311 -0.019 -2.8794
v -6.7678 0.5511 -2.8793
v -19.4348 -0.0014 -2.8791
v -19.4483 0.3938 -2.879
v -16.7287 -7.3377 -2.879
v -9.1916 -7.3377 -2.879
v -19.2192 -0.0593 -2.8785
v -16.4298 -6.2859 -2.8785
v -9.4906 -6.2859 -2.8785
v -17.1659 3.0913 -2.8784
v -8.9099 3.0913 -2.8784
v -17.5325 -7.6067 -2.8783
v -8.3879 -7.6067 -2.8783
v -7.063 -0.0387 -2.8781
v -17.6697 3.3687 -2.8775
v -9.257 -6.4634 -2.8775
v -8.4061 3.3687 -2.8775
v -7.5497 0.0694 -2.8775
v -16.6629 -6.4631 -2.8774
v -19.4492 0.0821 -2.8773
v -6.7263 0.5972 -2.8772
v -19.0944 0.5329 -2.8769
v -17.6888 3.1652 -2.8769
v -8.3871 3.1652 -2.8769
v -18.6826 0.4323 -2.8766
v -17.5407 3.603 -2.8765
v -8.5352 3.603 -2.8765
v -16.2228 -6.428 -2.8762
v -9.6976 -6.428 -2.8762
v -7.1213 0.4658 -2.8761
v -6.4908 0.2305 -2.8761
v -17.2987 3.6277 -2.8758
v -8.7772 3.6277 -2.8758
v -6.5081 0.3734 -2.8757
v -17.3524 3.6539 -2.8754
v -8.7234 3.6539 -2.8754
v -6.5795 0.6232 -2.8753
v -7.4492 0.3196 -2.8749
v -17.6073 -7.348 -2.8747
v -8.3131 -7.348 -2.8747
v -19.382 0.5874 -2.8744
v -17.1683 -6.9539 -2.8744
v -8.7521 -6.9539 -2.8744
v -16.8428 -7.4622 -2.8741
v -9.0776 -7.4622 -2.8741
v -19.4643 0.2448 -2.8734
v -17.5056 -7.2581 -2.8733
v -8.4148 -7.2581 -2.8733
v -17.5438 -7.2697 -2.8732
v -8.3766 -7.2697 -2.8732
v -6.8771 0.5241 -2.8732
v -9.5058 -6.8775 -2.8731
v -16.4142 -6.8771 -2.873
v -19.4559 0.1269 -2.8729
v -17.3859 3.6726 -2.8727
v -8.69 3.6726 -2.8727
v -17.5129 3.6406 -2.8724
v -8.563 3.6406 -2.8724
v -18.3882 0.3023 -2.8721
v -7.4039 0.0063 -2.872
v -17.1648 -7.7437 -2.8719
v -8.7555 -7.7437 -2.8719
v -17.0542 -6.8413 -2.8717
v -8.8662 -6.8413 -2.8717
v -16.9478 3.1377 -2.8716
v -9.1281 3.1377 -2.8716
v -7.5728 0.2458 -2.8716
v -18.4343 -0.0108 -2.8707
v -17.6572 3.4247 -2.8705
v -16.9635 3.1131 -2.8705
v -9.1124 3.1131 -2.8705
v -8.4186 3.4247 -2.8705
v -19.4609 0.1589 -2.8702
v -9.1012 -6.6007 -2.8699
v -17.2853 -7.061 -2.8696
v -8.6351 -7.061 -2.8696
v -6.5288 0.4578 -2.8696
v -7.2841 0.4115 -2.8694
v -16.9327 3.1624 -2.8693
v -9.1432 3.1624 -2.8693
v -18.5171 0.3703 -2.8692
v -17.0047 3.3567 -2.869
v -9.0712 3.3567 -2.869
v -17.5773 3.1039 -2.8687
v -16.8152 -6.5958 -2.8687
v -8.4986 3.1039 -2.8687
v -7.5428 0.0414 -2.8687
v -19.4402 0.0364 -2.8686
v -17.3015 3.1011 -2.8685
v -8.7744 3.1011 -2.8685
v -18.9782 0.5168 -2.868
v -16.9798 3.0898 -2.8677
v -9.0961 3.0898 -2.8677
v -17.0153 -7.6239 -2.8675
v -8.9051 -7.6239 -2.8675
v -19.4048 0.5213 -2.8673
v -18.7511 -0.056 -2.8668
v -17.416 3.1261 -2.8668
v -8.6599 3.1261 -2.8668
v -17.5343 3.1263 -2.8667
v -8.5416 3.1263 -2.8667
v -18.5761 -0.0394 -2.8665
v -17.4248 -7.6947 -2.8658
v -8.4956 -7.6947 -2.8658
v -19.1544 -0.0621 -2.8651
v -17.2655 -7.7652 -2.8645
v -8.6549 -7.7652 -2.8645
v -6.9925 0.5053 -2.8645
v -16.9183 3.1874 -2.8642
v -9.1576 3.1874 -2.8642
v -6.6235 -0.1378 -2.8642
v -17.3418 -7.7414 -2.8634
v -8.5786 -7.7414 -2.8634
v -19.4555 0.333 -2.8633
v -16.4529 -6.2734 -2.8633
v -9.4675 -6.2734 -2.8633
v -17.1819 3.0728 -2.863
v -8.894 3.0728 -2.863
v -17.6026 -7.4019 -2.8627
v -8.3178 -7.4019 -2.8627
v -6.7073 -0.0836 -2.8627
v -19.0398 -0.0642 -2.8624
v -17.3757 -7.1371 -2.8622
v -8.5447 -7.1371 -2.8622
v -9.0961 -6.5992 -2.862
v -19.3315 0.658 -2.8616
v -6.8188 -0.0567 -2.8616
v -19.3117 -0.1226 -2.8614
v -16.2037 -6.4444 -2.861
v -9.7167 -6.4444 -2.861
v -6.4936 0.2743 -2.8608
v -17.088 3.4699 -2.8606
v -16.9961 3.0667 -2.8606
v -16.8205 -6.5943 -2.8606
v -9.0798 3.0667 -2.8606
v -8.9879 3.4699 -2.8606
v -7.2205 -0.0387 -2.8602
v -17.4195 3.694 -2.8601
v -8.6564 3.694 -2.8601
v -19.3527 -0.1333 -2.86
v -17.6751 3.1087 -2.8598
v -17.5795 -7.2844 -2.8598
v -8.4007 3.1087 -2.8598
v -8.3409 -7.2844 -2.8598
v -7.4472 0.3458 -2.8594
v -7.5735 0.2748 -2.8593
v -17.4812 3.6822 -2.8592
v -8.5947 3.6822 -2.8592
v -17.5459 3.6303 -2.859
v -8.53 3.6303 -2.859
v -19.4218 0.4793 -2.8587
v -6.9326 -0.0552 -2.8587
v -17.3866 -7.7213 -2.8584
v -17.1894 -7.7655 -2.8584
v -8.731 -7.7655 -2.8584
v -8.5338 -7.7213 -2.8584
v -18.9196 -0.0654 -2.8582
v -16.9317 -7.5498 -2.8582
v -8.9887 -7.5498 -2.8582
v -7.5351 0.0145 -2.8577
v -6.6721 0.6527 -2.8576
v -16.9723 -6.75 -2.857
v -8.9481 -6.75 -2.857
v -17.4605 -7.2094 -2.8568
v -8.4598 -7.2094 -2.8568
v -7.3946 -0.0175 -2.8567
v -16.6807 -6.4553 -2.8566
v -9.2392 -6.4557 -2.8566
v -18.39 0.3284 -2.8563
v -16.522 -7.0899 -2.856
v -9.3984 -7.0899 -2.856
v -16.9047 3.2123 -2.8559
v -9.1712 3.2123 -2.8559
v -18.8562 0.4963 -2.8558
v -18.4436 -0.035 -2.8558
v -17.5583 -7.5699 -2.8557
v -8.3621 -7.5699 -2.8557
v -6.6703 -0.1138 -2.8557
v -17.6871 3.218 -2.8555
v -8.3888 3.218 -2.8555
v -17.6355 3.4857 -2.8552
v -8.4404 3.4857 -2.8552
v -16.9977 3.3792 -2.8549
v -9.0782 3.3792 -2.8549
v -17.1744 3.5535 -2.8548
v -8.9015 3.5535 -2.8548
v -17.5729 3.597 -2.8545
v -8.5029 3.597 -2.8545
v -7.0524 -0.0534 -2.8541
v -18.6892 0.4509 -2.854
v -19.4326 0.4183 -2.8538
v -16.6084 -7.2089 -2.8536
v -9.312 -7.2089 -2.8536
v -6.4949 0.1958 -2.8536
v -6.7565 0.5633 -2.8524
v -9.2361 -6.4543 -2.8522
v -17.0128 3.0453 -2.8521
v -16.684 -6.4537 -2.852
v -9.0631 3.0453 -2.852
v -7.1135 0.4823 -2.852
v -17.6704 3.4058 -2.8514
v -8.4055 3.4058 -2.8514
v -17.6953 3.2519 -2.851
v -9.599 -6.7017 -2.851
v -8.3806 3.2519 -2.851
v -19.4552 0.2877 -2.8509
v -9.5172 -6.8933 -2.8509
v -16.4027 -6.8928 -2.8508
v -19.2186 0.5733 -2.8506
v -17.5246 3.6676 -2.8505
v -17.4672 -7.672 -2.8505
v -16.7261 -7.3465 -2.8505
v -9.1943 -7.3465 -2.8505
v -8.5512 3.6676 -2.8505
v -8.4532 -7.672 -2.8505
v -19.4469 0.3688 -2.8504
v -17.3102 -7.7639 -2.8504
v -8.6102 -7.7639 -2.8504
v -18.5214 0.3929 -2.8499
v -17.6826 3.3328 -2.8499
v -8.3933 3.3328 -2.8499
v -6.571 -0.1244 -2.8495
v -6.7136 0.6137 -2.8494
v -16.3172 -6.6966 -2.8493
v -19.1054 0.539 -2.8492
v -6.7935 0.5409 -2.8488
v -6.5569 -0.0885 -2.8488
v -7.2785 0.4323 -2.8485
v -17.4942 3.1349 -2.8484
v -8.5817 3.1349 -2.8484
v -6.5445 -0.0495 -2.8483
v -18.5867 -0.0597 -2.8481
v -17.3163 3.0861 -2.8478
v -8.7595 3.0861 -2.8478
v -17.1773 -6.9516 -2.8477
v -8.7431 -6.9516 -2.8477
v -6.7419 -0.0593 -2.8475
v -17.5734 -7.5373 -2.8471
v -17.5021 -7.644 -2.8471
v -8.4183 -7.644 -2.8471
v -8.347 -7.5373 -2.8471
v -6.5262 -0.0014 -2.8469
v -6.5128 0.3938 -2.8468
v -6.8666 0.5329 -2.8466
v -17.5999 3.0901 -2.8463
v -8.476 3.0901 -2.8463
v -17.5806 -7.4996 -2.8459
v -8.3398 -7.4996 -2.8459
v -17.6806 3.1424 -2.8457
v -17.6416 3.0867 -2.8457
v -8.4343 3.0867 -2.8457
v -8.3952 3.1424 -2.8457
v -17.6903 3.2898 -2.8456
v -16.8424 -7.4686 -2.8456
v -9.078 -7.4686 -2.8456
v -8.3856 3.2898 -2.8456
v -7.5729 0.3023 -2.8455
v -17.609 3.5438 -2.8453
v -8.4669 3.5438 -2.8453
v -19.2968 0.6352 -2.8452
v -17.1976 3.0559 -2.8452
v -8.8783 3.0559 -2.8452
v -16.8923 3.2376 -2.8451
v -9.1836 3.2376 -2.8451
v -6.5119 0.0821 -2.845
v -16.4757 -6.2619 -2.8447
v -9.4447 -6.2619 -2.8447
v -9.0856 -6.5954 -2.8442
v -17.4298 3.1137 -2.8441
v -17.0645 -6.8393 -2.8441
v -8.8559 -6.8393 -2.8441
v -8.6461 3.1137 -2.8441
v -7.5268 -0.0108 -2.8439
v -17.2934 -7.058 -2.8435
v -8.627 -7.058 -2.8435
v -17.2341 3.6078 -2.8434
v -8.8417 3.6078 -2.8434
v -16.8309 -6.5906 -2.843
v -18.7616 -0.071 -2.8429
v -17.5479 -7.2677 -2.8426
v -8.3724 -7.2677 -2.8426
v -6.5791 0.5874 -2.8425
v -7.444 0.3703 -2.842
v -9.2288 -6.4507 -2.8416
v -16.6911 -6.4502 -2.8415
v -18.9885 0.5255 -2.8411
v -6.4968 0.2448 -2.841
v -17.59 -7.4445 -2.8407
v -17.4903 -7.2296 -2.8407
v -8.4301 -7.2296 -2.8407
v -8.3304 -7.4445 -2.8407
v -6.5052 0.1269 -2.8406
v -19.3848 0.5545 -2.8405
v -19.2761 -0.0885 -2.8402
v -17.0293 3.0249 -2.8402
v -9.0466 3.0249 -2.8402
v -19.2529 0.6056 -2.8398
v -17.0161 -7.6277 -2.8396
v -8.9043 -7.6277 -2.8396
v -17.0841 3.4909 -2.8392
v -8.9918 3.4909 -2.8392
v -7.385 -0.0394 -2.8389
v -17.4542 3.7238 -2.8387
v -8.6217 3.7238 -2.8387
v -17.6629 3.4439 -2.8386
v -16.9923 3.402 -2.8386
v -9.0836 3.402 -2.8386
v -8.413 3.4439 -2.8386
v -18.3929 0.3528 -2.8385
v -16.1885 -6.4564 -2.8383
v -9.7319 -6.4564 -2.8383
v -7.21 -0.056 -2.8383
v -6.983 0.5168 -2.8383
v -6.5002 0.1589 -2.8379
v -18.4531 -0.057 -2.8378
v -19.1847 0.5458 -2.8377
v -19.1655 -0.0655 -2.8374
v -17.5902 -7.3391 -2.8374
v -8.3302 -7.3391 -2.8374
v -17.2162 -7.785 -2.8373
v -8.7042 -7.785 -2.8373
v -17.383 -7.1342 -2.8371
v -8.5373 -7.1342 -2.8371
v -17.4321 -7.703 -2.8369
v -8.4883 -7.703 -2.8369
v -17.3548 3.6926 -2.8368
v -8.721 3.6926 -2.8368
v -17.354 -7.7521 -2.8367
v -8.5663 -7.7521 -2.8367
v -17.1203 -7.7185 -2.8365
v -8.8001 -7.7185 -2.8365
v -6.5209 0.0364 -2.8364
v -19.3692 0.5906 -2.8363
v -19.4516 0.2174 -2.8361
v -19.0514 -0.0702 -2.8354
v -6.5563 0.5213 -2.8353
v -9.5231 -6.9034 -2.8344
v -6.8068 -0.0621 -2.8344
v -16.3968 -6.9029 -2.8343
v -17.4966 3.7131 -2.8342
v -8.5793 3.7131 -2.8342
v -17.5644 3.641 -2.834
v -8.5115 3.641 -2.834
v -17.3847 3.721 -2.8333
v -8.6911 3.721 -2.8333
v -17.6829 3.177 -2.8325
v -8.393 3.177 -2.8325
v -19.3511 0.625 -2.8323
v -6.9214 -0.0642 -2.8323
v -9.2218 -6.4482 -2.8321
v -16.698 -6.4477 -2.832
v -18.9307 -0.0746 -2.8319
v -16.8812 3.2628 -2.8319
v -9.1946 3.2628 -2.8319
v -6.5057 0.333 -2.831
v -19.4297 0.0638 -2.8309
v -17.2725 -7.7889 -2.8309
v -8.6478 -7.7889 -2.8309
v -17.1618 -7.7609 -2.8304
v -8.7586 -7.7609 -2.8304
v -16.9318 -7.5539 -2.8303
v -8.9886 -7.5539 -2.8303
v -17.173 3.5723 -2.8301
v -8.9028 3.5723 -2.8301
v -17.0707 -7.6728 -2.83
v -8.8497 -7.6728 -2.83
v -6.6297 0.658 -2.83
v -6.6494 -0.1226 -2.8299
v -18.8657 0.5075 -2.8298
v -18.6966 0.4671 -2.8298
v -7.5712 0.3284 -2.8297
v -16.9833 -6.7485 -2.8293
v -8.9371 -6.7485 -2.8293
v -7.5176 -0.035 -2.8289
v -18.5266 0.4134 -2.8288
v -7.0416 -0.0654 -2.8288
v -17.5304 -7.6098 -2.8287
v -8.39 -7.6098 -2.8287
v -17.5335 3.688 -2.8285
v -8.5424 3.688 -2.8285
v -16.5176 -7.101 -2.8283
v -9.4028 -7.101 -2.8283
v -6.6085 -0.1333 -2.8283
v -17.596 3.5959 -2.8281
v -8.4799 3.5959 -2.8281
v -19.4241 0.0359 -2.8275
v -9.219 -6.4471 -2.8275
v -16.7009 -6.4465 -2.8272
v -17.6825 3.3707 -2.827
v -8.3934 3.3707 -2.827
v -18.5971 -0.0775 -2.8268
v -7.105 0.4963 -2.8268
v -17.5871 -7.3726 -2.8266
v -8.3332 -7.3726 -2.8266
v -6.5394 0.4793 -2.8266
v -17.101 -7.6994 -2.8258
v -8.8192 -7.6994 -2.8258
v -7.272 0.4509 -2.8258
v -19.3227 -0.1098 -2.8256
v -19.4488 0.2503 -2.8255
v -17.3305 3.0734 -2.8254
v -8.7454 3.0734 -2.8254
v -17.0456 3.0059 -2.8253
v -9.0303 3.0059 -2.8253
v -19.4145 0.0004 -2.8252
v -17.2127 3.0407 -2.825
v -16.4965 -6.2526 -2.825
v -9.4239 -6.2526 -2.825
v -8.8631 3.0407 -2.825
v -16.6061 -7.2183 -2.8248
v -9.3143 -7.2183 -2.8248
v -17.302 3.6627 -2.8243
v -8.7739 3.6627 -2.8243
v -16.8255 3.0383 -2.8241
v -9.2504 3.0383 -2.8241
v -16.8098 3.0628 -2.824
v -9.266 3.0628 -2.824
v -9.6236 -6.7288 -2.8238
v -19.242 -0.0619 -2.8234
v -19.3827 -0.0898 -2.8231
v -17.6419 3.514 -2.8229
v -8.434 3.514 -2.8229
v -17.4111 3.7468 -2.8228
v -8.6647 3.7468 -2.8228
v -7.4398 0.3929 -2.8226
v -17.5207 -7.2485 -2.8224
v -8.3996 -7.2485 -2.8224
v -16.2927 -6.7239 -2.8222
v -19.4315 0.1073 -2.8218
v -6.5286 0.4183 -2.8217
v -16.8417 3.0146 -2.8214
v -16.7249 -7.3532 -2.8214
v -9.2342 3.0146 -2.8214
v -9.1954 -7.3532 -2.8214
v -16.7949 3.0878 -2.8213
v -9.281 3.0878 -2.8213
v -19.1167 0.5422 -2.8212
v -19.4391 0.1692 -2.8205
v -7.3745 -0.0597 -2.8205
v -17.3174 -7.7813 -2.8202
v -8.603 -7.7813 -2.8202
v -6.7426 0.5733 -2.8195
v -18.4633 -0.0776 -2.8194
v -18.3967 0.3752 -2.8188
v -17.4428 3.1027 -2.8187
v -17.1845 -6.9498 -2.8187
v -8.7358 -6.9498 -2.8187
v -8.6331 3.1027 -2.8187
v -6.8559 0.539 -2.8187
v -6.506 0.2877 -2.8186
v -16.9876 3.4242 -2.8185
v -9.0882 3.4242 -2.8185
v -6.5143 0.3688 -2.8182
v -17.689 3.2211 -2.8181
v -17.5627 -7.2919 -2.8181
v -8.3868 3.2211 -2.8181
v -8.3577 -7.2919 -2.8181
v -17.4035 -7.7278 -2.818
v -8.5169 -7.7278 -2.818
v -9.0725 -6.5922 -2.8177
v -16.8423 -7.4729 -2.8174
v -9.0781 -7.4729 -2.8174
v -18.772 -0.0832 -2.817
v -17.5583 3.106 -2.8168
v -17.4694 -7.2023 -2.8168
v -8.5176 3.106 -2.8168
v -8.451 -7.2023 -2.8168
v -16.8441 -6.5875 -2.8166
v -17.5801 -7.403 -2.816
v -8.3402 -7.403 -2.816
v -16.8715 3.2875 -2.8159
v -9.2044 3.2875 -2.8159
v -16.8582 2.9917 -2.8155
v -9.2177 2.9917 -2.8155
v -17.5656 -7.5285 -2.8154
v -8.3548 -7.5285 -2.8154
v -17.0725 -6.8386 -2.8151
v -8.8479 -6.8386 -2.8151
v -16.7807 3.1128 -2.815
v -9.2951 3.1128 -2.815
v -17.4971 -7.6501 -2.8146
v -17.4374 -7.7076 -2.8146
v -17.1827 -7.7906 -2.8146
v -8.7377 -7.7906 -2.8146
v -8.483 -7.7076 -2.8146
v -8.4233 -7.6501 -2.8146
v -17.3005 -7.0548 -2.8143
v -8.6199 -7.0548 -2.8143
v -7.1996 -0.071 -2.8143
v -19.4275 0.3738 -2.814
v -6.6644 0.6352 -2.8138
v -19.4103 0.45 -2.8137
v -18.9992 0.5314 -2.8135
v -17.0806 3.5108 -2.8134
v -8.9953 3.5108 -2.8134
v -16.175 -6.4679 -2.8133
v -9.7454 -6.4679 -2.8133
v -19.2734 0.6127 -2.8131
v -19.4349 0.3279 -2.8129
v -7.5684 0.3528 -2.8119
v -19.3907 -0.0465 -2.8115
v -17.6594 3.4802 -2.8115
v -8.4165 3.4802 -2.8115
v -6.9728 0.5255 -2.8113
v -17.0194 -7.6293 -2.811
v -8.901 -7.6293 -2.811
v -7.5082 -0.057 -2.8109
v -19.3132 0.6272 -2.8101
v -17.3894 -7.1317 -2.8095
v -8.531 -7.1317 -2.8095
v -19.2876 -0.0813 -2.8089
v -6.6852 -0.0885 -2.8088
v -6.7084 0.6056 -2.8086
v -6.5764 0.5545 -2.8086
v -9.5296 -6.9165 -2.8083
v -16.3902 -6.9159 -2.8082
v -16.8752 2.9698 -2.8078
v -9.2006 2.9698 -2.8078
v -19.0627 -0.0735 -2.8077
v -17.0617 2.9884 -2.8074
v -9.0142 2.9884 -2.8074
v -17.6086 3.0904 -2.8072
v -8.4673 3.0904 -2.8072
v -6.7766 0.5458 -2.8069
v -6.7958 -0.0655 -2.8067
v -17.4659 -7.6808 -2.8065
v -8.4545 -7.6808 -2.8065
v -9.2061 -6.4425 -2.8061
v -18.5327 0.4316 -2.8059
v -16.7136 -6.4419 -2.8059
v -17.2424 -7.8093 -2.8056
v -8.678 -7.8093 -2.8056
v -16.7676 3.1377 -2.8055
v -9.3083 3.1377 -2.8055
v -6.9099 -0.0702 -2.8053
v -17.2806 3.6561 -2.8051
v -8.7951 3.6561 -2.8051
v -16.5142 -6.2457 -2.805
v -9.4062 -6.2457 -2.805
v -18.9418 -0.0811 -2.8049
v -17.5553 3.6812 -2.8048
v -8.5206 3.6812 -2.8048
v -17.5132 3.7317 -2.8047
v -8.5627 3.7317 -2.8047
v -17.5493 -7.5592 -2.8045
v -8.3711 -7.5592 -2.8045
v -6.5922 0.5906 -2.8045
v -18.7049 0.4808 -2.8043
v -6.5097 0.2174 -2.8038
v -17.6209 3.5731 -2.8037
v -8.4549 3.5731 -2.8037
v -19.4177 0.0778 -2.8028
v -18.8757 0.516 -2.8028
v -17.1407 -7.7434 -2.8027
v -17.4593 3.7682 -2.8026
v -8.6166 3.7682 -2.8026
v -18.6074 -0.0924 -2.8025
v -17.2272 3.0276 -2.8025
v -8.8486 3.0276 -2.8025
v -7.0306 -0.0746 -2.8024
v -17.1741 3.59 -2.8022
v -8.9018 3.59 -2.8022
v -16.9342 -7.5559 -2.8021
v -8.9862 -7.5559 -2.8021
v -9.6356 -6.7442 -2.8017
v -7.2647 0.4671 -2.8016
v -17.4173 3.7765 -2.8015
v -8.6586 3.7765 -2.8015
v -7.4347 0.4134 -2.8015
v -13.6922 -0.0239 -2.8014
v -13.6556 -0.3183 -2.8014
v -13.6551 0.1477 -2.8014
v -13.6037 0.2352 -2.8014
v -13.3101 0.5001 -2.8014
v -13.2263 0.5224 -2.8014
v -12.6663 -0.594 -2.8014
v -13.7015 -0.0991 -2.8013
v -13.6991 -0.1272 -2.8013
v -13.6634 0.1232 -2.8013
v -13.6385 -0.3671 -2.8013
v -13.6041 -0.4181 -2.8013
v -13.5334 0.3408 -2.8013
v -13.5285 -0.5307 -2.8013
v -13.4903 -0.5617 -2.8013
v -13.4859 0.382 -2.8013
v -13.3395 0.4854 -2.8013
v -13.3327 -0.6727 -2.8013
v -13.2512 -0.6969 -2.8013
v -13.0942 0.5495 -2.8013
v -13.0915 -0.7333 -2.8013
v -13.0482 0.5509 -2.8013
v -13.0165 0.5483 -2.8013
v -12.9976 -0.7231 -2.8013
v -12.8953 0.5226 -2.8013
v -12.8447 -0.6976 -2.8013
v -12.8172 -0.6881 -2.8013
v -12.8112 0.5049 -2.8013
v -12.7788 -0.6701 -2.8013
v -12.7533 0.4683 -2.8013
v -12.6025 0.3665 -2.8013
v -12.5968 -0.5404 -2.8013
v -12.579 -0.5193 -2.8013
v -12.5671 0.3158 -2.8013
v -12.5125 -0.4192 -2.8013
v -12.4917 0.2071 -2.8013
v -12.4815 -0.3727 -2.8013
v -12.4719 0.1725 -2.8013
v -12.4617 -0.3286 -2.8013
v -12.4491 0.0994 -2.8013
v -12.4471 -0.2831 -2.8013
v -12.4315 -0.2014 -2.8013
v -12.4155 -0.1185 -2.8013
v -12.415 -0.0916 -2.8013
v -12.4618 0.1552 -2.8012
v -19.3897 0.4979 -2.801
v -17.3439 3.0627 -2.8008
v -8.732 3.0627 -2.8008
v -17.3608 -7.7635 -2.8007
v -8.5596 -7.7635 -2.8007
v -16.9923 -6.749 -2.8006
v -8.928 -6.749 -2.8006
v -7.0957 0.5075 -2.8006
v -6.6102 0.625 -2.8006
v -17.5677 -7.4476 -2.8003
v -8.3527 -7.4476 -2.8003
v -16.2808 -6.7394 -2.8002
v -16.5157 -7.1107 -2.7998
v -9.4047 -7.1107 -2.7998
v -17.6861 3.2523 -2.7994
v -8.3898 3.2523 -2.7994
v -7.3642 -0.0775 -2.7991
v -6.5317 0.0638 -2.7987
v -16.864 3.3107 -2.7986
v -9.2119 3.3107 -2.7986
v -17.6841 3.2976 -2.7981
v -17.5379 -7.2702 -2.7981
v -8.3918 3.2976 -2.7981
v -8.3825 -7.2702 -2.7981
v -18.4736 -0.0954 -2.7979
v -17.2819 -7.8075 -2.7978
v -8.6385 -7.8075 -2.7978
v -17.5617 -7.4903 -2.7977
v -8.3587 -7.4903 -2.7977
v -18.4015 0.3954 -2.7973
v -19.2414 0.5728 -2.7966
v -17.3579 3.7375 -2.7963
v -8.718 3.7375 -2.7963
v -17.5951 3.6235 -2.7962
v -17.5187 3.1165 -2.7962
v -8.5571 3.1165 -2.7962
v -8.4808 3.6235 -2.7962
v -16.8923 2.9489 -2.7959
v -9.1836 2.9489 -2.7959
v -17.4974 -7.2255 -2.7957
v -8.423 -7.2255 -2.7957
v -19.1826 -0.064 -2.7956
v -17.564 -7.3493 -2.7954
v -16.6064 -7.2262 -2.7954
v -16.1167 -5.9797 -2.7954
v -9.8036 -5.9797 -2.7954
v -9.314 -7.2262 -2.7954
v -8.3564 -7.3493 -2.7954
v -6.5373 0.0359 -2.7954
v -16.9842 3.4447 -2.7951
v -9.0917 3.4447 -2.7951
v -19.1286 0.5421 -2.7942
v -17.6718 3.4483 -2.7941
v -8.4041 3.4483 -2.7941
v -6.6387 -0.1098 -2.7941
v -16.7558 3.1621 -2.794
v -9.3201 3.1621 -2.794
v -19.4333 0.2759 -2.7938
v -17.2023 -7.8132 -2.7938
v -8.718 -7.8132 -2.7938
v -8.7806 -7.7438 -2.7937
v -17.3337 3.7042 -2.7935
v -8.7421 3.7042 -2.7935
v -16.0957 -5.992 -2.7934
v -9.8246 -5.992 -2.7934
v -17.5183 -7.6148 -2.7933
v -8.4021 -7.6148 -2.7933
v -17.662 3.1174 -2.7932
v -17.3201 -7.7933 -2.7932
v -8.6003 -7.7933 -2.7932
v -8.4139 3.1174 -2.7932
v -6.5126 0.2503 -2.7932
v -16.1385 -5.9673 -2.7931
v -9.7819 -5.9673 -2.7931
v -6.5469 0.0004 -2.7931
v -16.0716 -6.0078 -2.7928
v -9.8488 -6.0078 -2.7928
v -17.3846 3.7722 -2.7927
v -8.6913 3.7722 -2.7927
v -7.498 -0.0776 -2.7925
v -17.2401 3.6374 -2.7924
v -8.8358 3.6374 -2.7924
v -6.7194 -0.0619 -2.7923
v -7.5647 0.3752 -2.7922
v -19.3324 -0.089 -2.7919
v -16.7275 -7.3584 -2.7916
v -9.1929 -7.3584 -2.7916
v -6.5787 -0.0898 -2.7912
v -18.7829 -0.0929 -2.7911
v -6.8447 0.5422 -2.7907
v -9.0619 -6.591 -2.7906
v -19.4052 0.0443 -2.7898
v -6.5299 0.1073 -2.7897
v -16.8547 -6.5864 -2.7894
v -17.1895 -6.949 -2.7886
v -8.7309 -6.949 -2.7886
v -16.0484 -6.0237 -2.7885
v -9.872 -6.0237 -2.7885
v -19.4071 0.4032 -2.7883
v -16.8456 -7.4753 -2.7883
v -9.0747 -7.4753 -2.7883
v -7.1894 -0.0832 -2.7883
v -6.5223 0.1692 -2.7883
v -17.4418 -7.7023 -2.7878
v -17.0775 2.973 -2.7877
v -8.9984 2.973 -2.7877
v -16.7019 2.9994 -2.7876
v -9.3739 2.9994 -2.7876
v -16.7176 2.9751 -2.7875
v -9.3583 2.9751 -2.7875
v -16.1629 -6.4797 -2.7872
v -9.7574 -6.4797 -2.7872
v -19.4315 0.226 -2.787
v -8.4841 -7.7068 -2.7865
v -17.0797 3.5289 -2.7862
v -8.9962 3.5289 -2.7862
v -17.0783 -6.8399 -2.7856
v -8.8421 -6.8399 -2.7856
v -19.0103 0.5343 -2.7854
v -17.305 -7.0539 -2.7854
v -8.6154 -7.0539 -2.7854
v -16.7341 2.9511 -2.7852
v -9.3418 2.9511 -2.7852
v -19.4162 0.1352 -2.7849
v -17.1337 -7.7344 -2.7849
v -17.6815 3.3391 -2.7845
v -8.3944 3.3391 -2.7845
v -17.1578 -7.7837 -2.7844
v -16.6868 3.0245 -2.7844
v -9.389 3.0245 -2.7844
v -8.7626 -7.7837 -2.7844
v -19.3951 0.0094 -2.7843
v -17.5685 3.1028 -2.784
v -8.5074 3.1028 -2.784
v -17.0227 -7.6293 -2.7837
v -8.8976 -7.6293 -2.7837
v -6.9622 0.5314 -2.7837
v -19.2087 0.5424 -2.7834
v -17.2771 3.66 -2.7833
v -8.7988 3.66 -2.7833
v -16.1645 -5.9522 -2.7821
v -9.7559 -5.9522 -2.7821
v -17.3094 3.6848 -2.782
v -17.0771 -7.6727 -2.782
v -8.8433 -7.6727 -2.782
v -8.7664 3.6848 -2.782
v -17.3934 -7.1313 -2.7819
v -8.527 -7.1313 -2.7819
v -6.534 0.3738 -2.7818
v -16.0257 -6.0402 -2.7817
v -9.8947 -6.0402 -2.7817
v -6.6881 0.6127 -2.7817
v -17.4919 -7.6482 -2.7816
v -9.0585 -6.5912 -2.7816
v -8.4285 -7.6482 -2.7816
v -6.5511 0.45 -2.7816
v -18.5396 0.4475 -2.7814
v -16.9089 2.9299 -2.7813
v -9.1669 2.9299 -2.7813
v -17.6766 3.4091 -2.7811
v -16.8586 3.3339 -2.7811
v -9.2172 3.3339 -2.7811
v -8.3993 3.4091 -2.7811
v -16.7453 3.1864 -2.7808
v -9.5335 -6.9281 -2.7808
v -9.3306 3.1864 -2.7808
v -6.5266 0.3279 -2.7807
v -16.3862 -6.9274 -2.7806
v -16.5331 -6.2392 -2.7804
v -9.3873 -6.2392 -2.7804
v -16.8582 -6.5866 -2.7802
v -17.6479 3.5264 -2.7799
v -8.428 3.5264 -2.7799
v -19.0737 -0.0739 -2.7798
v -9.1927 -6.4398 -2.7798
v -17.4062 -7.7311 -2.7797
v -16.727 -6.4391 -2.7797
v -8.5142 -7.7311 -2.7797
v -16.7507 2.9284 -2.7796
v -9.3252 2.9284 -2.7796
v -6.5707 -0.0465 -2.7796
v -17.5556 -7.4019 -2.7793
v -8.3648 -7.4019 -2.7793
v -19.2863 0.5961 -2.7791
v -17.4607 3.0919 -2.779
v -8.6152 3.0919 -2.779
v -19.3481 0.582 -2.7789
v -7.4288 0.4316 -2.7786
v -6.6483 0.6272 -2.7786
v -17.2412 3.0168 -2.7785
v -8.8347 3.0168 -2.7785
v -16.6728 3.0495 -2.7781
v -9.4031 3.0495 -2.7781
v -18.7139 0.4918 -2.7779
v -17.5141 -7.2465 -2.7776
v -8.4063 -7.2465 -2.7776
v -6.8988 -0.0735 -2.7776
v -6.6738 -0.0813 -2.7775
v -18.9528 -0.0847 -2.7772
v -17.4207 3.8062 -2.7771
v -8.6552 3.8062 -2.7771
v -17.5379 -7.2936 -2.7767
v -8.3825 -7.2936 -2.7767
v -18.6176 -0.1047 -2.7766
v -17.0516 -7.6508 -2.7765
v -8.8687 -7.6508 -2.7765
v -7.2566 0.4808 -2.7761
v -17.1783 3.6045 -2.776
v -8.8976 3.6045 -2.776
v -19.3796 -0.0196 -2.7759
v -7.0196 -0.0811 -2.7753
v -18.8863 0.5217 -2.7752
v -19.2256 -0.0568 -2.775
v -17.6801 3.3694 -2.7748
v -8.3958 3.3694 -2.7748
v -7.3541 -0.0924 -2.7748
v -18.4839 -0.1108 -2.7744
v -18.4071 0.4133 -2.7743
v -17.3563 3.0542 -2.7743
v -8.7195 3.0542 -2.7743
v -16.9385 -7.5559 -2.7741
v -8.9819 -7.5559 -2.7741
v -16.1456 -6.5026 -2.7739
v -9.7748 -6.5026 -2.7739
v -7.0858 0.516 -2.7736
v -19.3605 0.5386 -2.7735
v -17.5268 -7.5723 -2.7734
v -8.3936 -7.5723 -2.7734
v -16.0031 -6.0577 -2.7733
v -9.9173 -6.0577 -2.7733
v -17.5424 -7.5156 -2.772
v -9.5346 -6.9313 -2.772
v -8.378 -7.5156 -2.772
v -16.7682 2.906 -2.7717
v -16.3851 -6.9306 -2.7717
v -9.3077 2.906 -2.7717
v -19.4009 0.0961 -2.7716
v -17.5509 -7.4316 -2.7715
v -8.3695 -7.4316 -2.7715
v -19.3007 -0.0647 -2.7714
v -16.9994 -6.7514 -2.7713
v -8.921 -6.7514 -2.7713
v -19.407 0.3543 -2.7711
v -16.5165 -7.1196 -2.7711
v -9.4039 -7.1196 -2.7711
v -7.4879 -0.0954 -2.7709
v -7.56 0.3954 -2.7707
v -6.5438 0.0778 -2.7707
v -17.3387 -7.7845 -2.77
v -8.5817 -7.7845 -2.77
v -19.387 0.4473 -2.7699
v -17.5318 3.7273 -2.7695
v -8.544 3.7273 -2.7695
v -17.5707 3.6731 -2.7692
v -8.5052 3.6731 -2.7692
v -6.5718 0.4979 -2.7691
v -16.9821 3.4632 -2.769
v -9.0938 3.4632 -2.769
v -16.6597 3.0746 -2.7688
v -9.4162 3.0746 -2.7688
v -17.3754 -7.7556 -2.7686
v -16.19 -5.9385 -2.7686
v -9.7304 -5.9385 -2.7686
v -8.545 -7.7556 -2.7686
v -19.4124 0.1633 -2.7685
v -19.2639 -0.0526 -2.7681
v -17.6617 3.4855 -2.7681
v -8.4141 3.4855 -2.7681
v -19.4174 0.1918 -2.7675
v -17.6601 3.1525 -2.7672
v -17.6139 3.0978 -2.7672
v -8.462 3.0978 -2.7672
v -8.4157 3.1525 -2.7672
v -17.1755 -7.8181 -2.7668
v -8.7449 -7.8181 -2.7668
v -19.1405 0.5393 -2.7666
v -17.2033 -7.8317 -2.7665
v -8.7171 -7.8317 -2.7665
v -17.5409 -7.3284 -2.7664
v -8.3795 -7.3284 -2.7664
v -17.6718 3.2027 -2.7663
v -8.404 3.2027 -2.7663
v -19.254 0.5626 -2.7662
v -9.6459 -6.7628 -2.7661
v -17.1262 -7.7248 -2.7657
v -17.0926 2.9597 -2.7657
v -16.6091 -7.2323 -2.7657
v -9.3113 -7.2323 -2.7657
v -8.9833 2.9597 -2.7657
v -8.7942 -7.7248 -2.7657
v -17.5043 -7.6135 -2.7655
v -8.4161 -7.6135 -2.7655
v -6.7201 0.5728 -2.7655
v -16.7363 3.2095 -2.7654
v -9.3396 3.2095 -2.7654
v -17.4709 -7.1991 -2.7651
v -8.4494 -7.1991 -2.7651
v -16.2707 -6.7581 -2.7648
v -6.7789 -0.064 -2.7647
v -19.3403 -0.0636 -2.7643
v -16.9254 2.9126 -2.7643
v -9.1505 2.9126 -2.7643
v -17.2939 -7.8145 -2.7642
v -8.6265 -7.8145 -2.7642
v -18.7936 -0.0997 -2.764
v -6.8329 0.5421 -2.7637
v -17.5448 -7.4591 -2.7636
v -8.3756 -7.4591 -2.7636
v -17.4466 3.8139 -2.7627
v -8.6293 3.8139 -2.7627
v -15.9815 -6.0754 -2.7626
v -9.9388 -6.0754 -2.7626
v -7.1787 -0.0929 -2.7624
v -16.7305 -7.361 -2.7621
v -9.1898 -7.361 -2.7621
v -17.4855 3.7877 -2.7619
v -8.5904 3.7877 -2.7619
v -17.2413 -7.8329 -2.7616
v -9.0524 -6.5913 -2.7616
v -8.6791 -7.8329 -2.7616
v -6.5282 0.2759 -2.7616
v -16.8547 3.3558 -2.761
v -9.2211 3.3558 -2.761
v -17.673 3.2368 -2.7605
v -17.1922 -6.9524 -2.7605
v -8.7282 -6.9524 -2.7605
v -8.4029 3.2368 -2.7605
v -16.8642 -6.5868 -2.7604
v -6.6292 -0.089 -2.7603
v -16.7856 2.8851 -2.7602
v -9.2903 2.8851 -2.7602
v -16.8507 -7.4755 -2.7595
v -9.0697 -7.4755 -2.7595
v -19.3938 0.3794 -2.7589
v -17.0814 3.5447 -2.7586
v -8.9945 3.5447 -2.7586
v -17.3069 -7.0568 -2.7582
v -8.6135 -7.0568 -2.7582
v -19.0218 0.5343 -2.7578
v -6.5564 0.0443 -2.7578
v -16.648 3.0989 -2.7576
v -9.4279 3.0989 -2.7576
v -17.6723 3.2644 -2.7573
v -8.4036 3.2644 -2.7573
v -17.6258 3.5808 -2.7572
v -8.4501 3.5808 -2.7572
v -19.3725 0.4761 -2.7569
v -16.6239 2.9187 -2.7569
v -9.452 2.9187 -2.7569
v -17.0281 -7.6274 -2.7568
v -16.608 2.9433 -2.7568
v -9.4679 2.9433 -2.7568
v -8.8923 -7.6274 -2.7568
v -17.6661 3.4521 -2.7565
v -8.4097 3.4521 -2.7565
v -17.3605 3.7809 -2.7563
v -17.0821 -6.8435 -2.7563
v -8.8383 -6.8435 -2.7563
v -8.7154 3.7809 -2.7563
v -6.5545 0.4032 -2.7563
v -19.4087 0.3059 -2.7559
v -18.5475 0.4611 -2.7556
v -6.9513 0.5343 -2.7555
v -17.3949 -7.1339 -2.7552
v -8.5255 -7.1339 -2.7552
v -16.1323 -6.5216 -2.7551
v -9.788 -6.5216 -2.7551
v -6.5301 0.226 -2.7548
v -16.5501 -6.2345 -2.7543
v -9.3703 -6.2345 -2.7543
v -16.6405 2.8949 -2.7542
v -9.4354 2.8949 -2.7542
v -7.422 0.4475 -2.7541
v -16.5929 2.9682 -2.7539
v -9.483 2.9682 -2.7539
v -19.3742 0.0145 -2.7535
v -17.6015 3.6247 -2.7533
v -9.1821 -6.4393 -2.7533
v -8.4744 3.6247 -2.7533
v -16.7375 -6.4385 -2.7531
v -16.2144 -5.9265 -2.753
v -9.706 -5.9265 -2.753
v -17.2543 3.0084 -2.7529
v -8.8216 3.0084 -2.7529
v -6.5454 0.1352 -2.7529
v -9.5355 -6.9384 -2.7528
v -16.3841 -6.9376 -2.7526
v -6.7528 0.5424 -2.7524
v -9.0497 -6.5921 -2.7523
v -6.5665 0.0094 -2.7523
v -17.5026 3.0996 -2.7522
v -8.5733 3.0996 -2.7522
v -19.0847 -0.0711 -2.7521
v -17.4942 -7.2285 -2.7517
v -8.4261 -7.2285 -2.7517
v -17.3149 3.7001 -2.7515
v -8.761 3.7001 -2.7515
v -18.6283 -0.1148 -2.751
v -16.8671 -6.5876 -2.7509
v -18.7236 0.5001 -2.7507
v -17.5338 -7.3571 -2.7507
v -8.3866 -7.3571 -2.7507
v -19.4118 0.2588 -2.75
v -7.2477 0.4918 -2.7496
v -6.8879 -0.0739 -2.7496
v -18.9635 -0.0854 -2.7494
v -18.4138 0.4293 -2.7493
v -17.475 -7.6472 -2.7492
v -8.4454 -7.6472 -2.7492
v -16.6574 2.872 -2.7488
v -9.4185 2.872 -2.7488
v -7.344 -0.1047 -2.7488
v -17.4366 -7.6956 -2.7486
v -17.3686 3.0491 -2.7486
v -8.7073 3.0491 -2.7486
v -8.4837 -7.6956 -2.7486
v -19.2983 0.5721 -2.7483
v -18.494 -0.1231 -2.7483
v -9.1804 -6.4392 -2.7481
v -16.5787 2.9934 -2.748
v -9.4972 2.9934 -2.748
v -16.7393 -6.4383 -2.7477
v -15.9623 -6.0921 -2.7477
v -9.9581 -6.0921 -2.7477
v -7.5546 0.4133 -2.7477
v -6.6753 0.5961 -2.7477
v -17.1838 3.617 -2.7476
v -8.8921 3.617 -2.7476
v -7.0088 -0.0847 -2.7476
v -16.9434 -7.5543 -2.7474
v -8.977 -7.5543 -2.7474
v -18.8972 0.5244 -2.7473
v -7.4778 -0.1108 -2.7473
v -6.6135 0.582 -2.7472
v -16.7287 3.2332 -2.747
v -9.3471 3.2332 -2.747
v -19.3927 0.139 -2.7465
v -17.5343 -7.4143 -2.7463
v -8.3861 -7.4143 -2.7463
v -17.3394 3.7447 -2.746
v -16.8029 2.8659 -2.746
v -9.2729 2.8659 -2.746
v -8.7364 3.7447 -2.746
v -7.0753 0.5217 -2.746
v -17.7452 0.0646 -2.7456
v -17.7416 0.093 -2.7455
v -19.3784 0.4046 -2.7452
v -16.9421 2.8968 -2.745
v -9.1338 2.8968 -2.745
v -17.7497 0.0354 -2.7445
v -16.6376 3.1232 -2.7445
v -9.4383 3.1232 -2.7445
v -6.582 -0.0196 -2.744
v -9.5359 -6.9411 -2.7439
v -6.736 -0.0568 -2.7439
v -17.1389 -7.7666 -2.7437
v -8.7814 -7.7666 -2.7437
v -16.3837 -6.9402 -2.7436
v -17.5199 -7.3054 -2.7434
v -8.4004 -7.3054 -2.7434
v -19.3098 -0.0466 -2.7433
v -17.2528 3.6564 -2.7432
v -8.8231 3.6564 -2.7432
v -17.5045 -7.257 -2.7429
v -8.4159 -7.257 -2.7429
v -19.394 0.3327 -2.7426
v -19.3534 0.5041 -2.7424
v -17.0042 -6.7558 -2.7421
v -8.9162 -6.7558 -2.7421
v -16.5196 -7.1265 -2.7419
v -9.4008 -7.1265 -2.7419
v -17.1069 2.9487 -2.7418
v -8.9689 2.9487 -2.7418
v -6.6011 0.5386 -2.7417
v -17.5781 3.1058 -2.7416
v -8.4978 3.1058 -2.7416
v -19.4059 0.2197 -2.7411
v -19.2032 -0.0532 -2.7407
v -16.6754 2.8492 -2.7406
v -9.4005 2.8492 -2.7406
v -16.9818 3.4796 -2.7403
v -9.0941 3.4796 -2.7403
v -17.7551 0.0068 -2.7399
v -6.661 -0.0647 -2.7399
v -6.5607 0.0961 -2.7396
v -16.5655 3.0188 -2.7392
v -9.5104 3.0188 -2.7392
v -17.6657 3.3027 -2.7391
v -8.4102 3.3027 -2.7391
v -6.5546 0.3543 -2.7391
v -17.1092 -7.6952 -2.7389
v -8.8111 -7.6952 -2.7389
v -19.3712 0.0604 -2.7387
v -17.739 0.1233 -2.7386
v -17.5396 3.1084 -2.7385
v -9.6498 -6.7744 -2.7385
v -8.5363 3.1084 -2.7385
v -17.507 -7.5692 -2.7384
v -8.4134 -7.5692 -2.7384
v -17.4013 -7.723 -2.7379
v -8.5191 -7.723 -2.7379
v -6.5747 0.4473 -2.7379
v -17.1506 -7.8067 -2.7376
v -8.7698 -7.8067 -2.7376
v -16.8522 3.3755 -2.7373
v -16.267 -6.7698 -2.7373
v -9.2237 3.3755 -2.7373
v -6.6978 -0.0526 -2.7368
v -17.5292 -7.4428 -2.7364
v -8.3912 -7.4428 -2.7364
v -6.5493 0.1633 -2.7364
v -18.8041 -0.1037 -2.7363
v -17.2013 -7.8482 -2.7362
v -8.7191 -7.8482 -2.7362
v -19.3397 -0.0227 -2.736
v -17.356 -7.7644 -2.736
v -8.5643 -7.7644 -2.736
v -6.8212 0.5393 -2.736
v -16.6139 -7.2362 -2.7358
v -9.3065 -7.2362 -2.7358
v -6.5443 0.1918 -2.7354
v -9.1763 -6.4387 -2.7353
v -7.1681 -0.0997 -2.7353
v -16.7432 -6.4378 -2.7351
v -17.4368 -7.1706 -2.7349
v -8.4835 -7.1706 -2.7349
v -6.7077 0.5626 -2.7349
v -17.7613 -0.0221 -2.7343
v -16.1216 -6.539 -2.7342
v -9.7988 -6.539 -2.7342
v -17.1285 -7.7295 -2.7341
v -8.7919 -7.7295 -2.7341
v -16.2388 -5.9154 -2.734
v -9.6816 -5.9154 -2.734
v -17.5168 -7.5266 -2.733
v -8.4036 -7.5266 -2.733
v -6.6213 -0.0636 -2.7327
v -17.1928 -6.9576 -2.7323
v -16.7372 -7.362 -2.7323
v -9.1832 -7.362 -2.7323
v -8.7276 -6.9576 -2.7323
v -17.3114 -7.8001 -2.7319
v -9.045 -6.5935 -2.7319
v -8.609 -7.8001 -2.7319
v -16.8572 -7.4738 -2.7316
v -9.0632 -7.4738 -2.7316
v -19.2692 0.5425 -2.7315
v -19.3789 0.3594 -2.7314
v -17.3066 -7.0618 -2.7313
v -8.6138 -7.0618 -2.7313
v -17.6166 3.1115 -2.7311
v -8.4593 3.1115 -2.7311
v -17.2218 3.6413 -2.7309
v -17.086 3.5586 -2.7309
v -8.9899 3.5586 -2.7309
v -8.854 3.6413 -2.7309
v -16.8718 -6.589 -2.7308
v -19.0336 0.5313 -2.7305
v -17.0353 -7.6237 -2.7305
v -8.885 -7.6237 -2.7305
v -17.5842 3.6589 -2.7298
v -8.4916 3.6589 -2.7298
v -19.3916 0.1804 -2.7296
v -16.8196 2.849 -2.7294
v -16.6287 3.1461 -2.7294
v -9.4472 3.1461 -2.7294
v -9.2563 2.849 -2.7294
v -17.3941 -7.1389 -2.7293
v -8.5263 -7.1389 -2.7293
v -19.2327 0.5273 -2.7292
v -16.6932 2.8282 -2.7292
v -9.3826 2.8282 -2.7292
v -18.556 0.4718 -2.7288
v -17.4882 -7.594 -2.7285
v -8.4321 -7.594 -2.7285
v -17.0914 -7.6655 -2.7284
v -8.8289 -7.6655 -2.7284
v -16.5638 -6.2322 -2.7283
v -16.5537 3.0434 -2.7283
v -9.5221 3.0434 -2.7283
v -9.3566 -6.2322 -2.7283
v -7.4142 0.4611 -2.7282
v -17.5229 -7.4728 -2.7281
v -8.3974 -7.4728 -2.7281
v -17.7375 0.1538 -2.728
v -6.9399 0.5343 -2.7278
v -17.0839 -6.8494 -2.7274
v -8.8365 -6.8494 -2.7274
v -16.723 3.2564 -2.7273
v -9.3529 3.2564 -2.7273
v -9.6507 -6.7792 -2.7272
v -17.6622 3.4143 -2.7271
v -8.4136 3.4143 -2.7271
v -6.5679 0.3794 -2.7269
v -17.6597 3.2675 -2.7266
v -8.4161 3.2675 -2.7266
v -17.2666 3.0026 -2.7262
v -8.8093 3.0026 -2.7262
v -19.1582 0.5294 -2.7261
v -17.555 3.7058 -2.7259
v -17.4524 3.8441 -2.7259
v -8.6235 3.8441 -2.7259
v -8.5209 3.7058 -2.7259
v -16.266 -6.7748 -2.7257
v -17.4747 -7.2119 -2.7256
v -8.4457 -7.2119 -2.7256
v -17.7683 -0.05 -2.7255
v -17.6449 3.1627 -2.7255
v -8.431 3.1627 -2.7255
v -6.5892 0.4761 -2.7251
v -17.6533 3.1947 -2.725
v -8.4226 3.1947 -2.725
v -17.6187 3.5932 -2.7246
v -8.4572 3.5932 -2.7246
v -17.6405 3.5318 -2.7244
v -15.9486 -6.1042 -2.7244
v -9.9718 -6.1042 -2.7244
v -9.5354 -6.9471 -2.7244
v -8.4353 3.5318 -2.7244
v -19.3091 0.5441 -2.7242
v -19.2447 -0.0402 -2.7242
v -16.3842 -6.9461 -2.7242
v -19.0944 -0.066 -2.724
v -18.6387 -0.122 -2.724
v -9.1724 -6.4391 -2.7239
v -6.553 0.3059 -2.7239
v -16.747 -6.4383 -2.7237
v -17.6608 3.3623 -2.7236
v -17.6507 3.4853 -2.7236
v -8.4252 3.4853 -2.7236
v -8.4151 3.3623 -2.7236
v -16.9582 2.8832 -2.7235
v -9.1177 2.8832 -2.7235
v -19.3689 0.1061 -2.7234
v -16.5052 2.8817 -2.7232
v -9.5706 2.8817 -2.7232
v -7.3334 -0.1148 -2.7232
v -16.5212 2.8573 -2.7231
v -9.5547 2.8573 -2.7231
v -18.4213 0.4428 -2.723
v -18.7337 0.5055 -2.7229
v -9.0432 -6.5949 -2.7228
v -18.5045 -0.1333 -2.7227
v -7.548 0.4293 -2.7226
v -8.2165 0.0646 -2.7225
v -8.2202 0.093 -2.7224
v -7.2381 0.5001 -2.7223
v -9.6512 -6.7813 -2.7222
v -19.3511 0.4506 -2.722
v -17.4811 3.0857 -2.7219
v -8.5948 3.0857 -2.7219
v -19.3908 0.2797 -2.7218
v -17.6553 3.2303 -2.7218
v -8.4205 3.2303 -2.7218
v -6.877 -0.0711 -2.7218
v -6.5875 0.0145 -2.7217
v -18.9739 -0.0832 -2.7216
v -8.212 0.0354 -2.7213
v -7.4677 -0.1231 -2.7212
v -17.6257 0.046 -2.721
v -16.9514 -7.5506 -2.7207
v -16.2656 -6.7768 -2.7207
v -8.969 -7.5506 -2.7207
v -17.3215 3.7175 -2.7205
v -8.7544 3.7175 -2.7205
v -16.4899 2.907 -2.7204
v -9.586 2.907 -2.7204
v -17.6302 0.0165 -2.7203
v -17.4541 -7.6513 -2.7203
v -8.4662 -7.6513 -2.7203
v -16.5381 2.833 -2.7202
v -9.5378 2.833 -2.7202
v -17.622 0.0749 -2.7197
v -6.9983 -0.0854 -2.7197
v -17.373 3.8177 -2.7196
v -8.7029 3.8177 -2.7196
v -17.5088 3.7538 -2.7195
v -8.567 3.7538 -2.7195
v -17.1925 3.627 -2.7194
v -8.8834 3.627 -2.7194
v -17.3787 3.0455 -2.7192
v -8.6972 3.0455 -2.7192
v -18.9082 0.5242 -2.7191
v -9.1711 -6.4394 -2.7185
v -16.7484 -6.4385 -2.7181
v -7.0646 0.5244 -2.718
v -6.55 0.2588 -2.7179
v -16.2575 -5.9085 -2.7177
v -9.6629 -5.9085 -2.7177
v -19.2821 -0.0304 -2.7174
v -6.6635 0.5721 -2.7169
v -8.2067 0.0068 -2.7168
v -17.4864 -7.2415 -2.7167
v -8.434 -7.2415 -2.7167
v -17.1207 2.9401 -2.7166
v -8.9552 2.9401 -2.7166
v -17.6357 -0.0123 -2.7164
v -8.2228 0.1233 -2.7156
v -17.4138 3.8495 -2.7155
v -9.5351 -6.9493 -2.7155
v -8.662 3.8495 -2.7155
v -17.2208 -7.8535 -2.7154
v -8.6995 -7.8535 -2.7154
v -17.2602 -7.8376 -2.7153
v -16.7107 2.8094 -2.7153
v -16.5432 3.0679 -2.7153
v -9.5326 3.0679 -2.7153
v -9.3652 2.8094 -2.7153
v -8.6602 -7.8376 -2.7153
v -16.3844 -6.9483 -2.7152
v -16.4756 2.9323 -2.7149
v -9.6003 2.9323 -2.7149
v -17.5111 -7.3724 -2.7147
v -16.5552 2.8102 -2.7147
v -9.5207 2.8102 -2.7147
v -8.4093 -7.3724 -2.7147
v -6.5691 0.139 -2.7145
v -17.7372 0.1841 -2.7139
v -17.776 -0.0765 -2.7138
v -17.6193 0.1047 -2.7137
v -6.5834 0.4046 -2.7133
v -17.5032 -7.3213 -2.7131
v -8.4172 -7.3213 -2.7131
v -19.3862 0.246 -2.713
v -17.4933 -7.2723 -2.713
v -8.427 -7.2723 -2.713
v -17.0065 -6.7619 -2.7128
v -16.5251 -7.1318 -2.7128
v -9.3953 -7.1318 -2.7128
v -8.9138 -6.7619 -2.7128
v -19.3766 0.3147 -2.7125
v -19.3358 0.0242 -2.712
v -6.652 -0.0466 -2.7118
v -16.9842 3.4941 -2.7117
v -9.0917 3.4941 -2.7117
v -8.2005 -0.0221 -2.7111
v -17.4752 3.8205 -2.711
v -9.652 -6.785 -2.711
v -8.6006 3.8205 -2.711
v -17.2958 3.6879 -2.7109
v -16.6212 3.1696 -2.7109
v -9.4547 3.1696 -2.7109
v -8.78 3.6879 -2.7109
v -17.6419 -0.0412 -2.7108
v -17.5123 -7.4215 -2.7108
v -8.4081 -7.4215 -2.7108
v -6.6084 0.5041 -2.7107
v -16.8512 3.3928 -2.7106
v -9.2246 3.3928 -2.7106
v -6.5678 0.3327 -2.7106
v -16.837 2.8328 -2.7103
v -9.2389 2.8328 -2.7103
v -16.2648 -6.7805 -2.7098
v -6.7586 -0.0532 -2.7097
v -6.556 0.2197 -2.7091
v -19.3163 -0.0087 -2.7089
v -17.6538 3.4422 -2.7085
v -8.422 3.4422 -2.7085
v -19.3807 0.213 -2.7083
v -16.1149 -6.5523 -2.7083
v -9.8055 -6.5523 -2.7083
v -17.5839 3.1137 -2.708
v -8.492 3.1137 -2.708
v -18.8141 -0.1046 -2.7078
v -7.1578 -0.1037 -2.7075
v -6.5906 0.0604 -2.7069
v -17.4315 -7.6661 -2.7065
v -16.4624 2.9579 -2.7065
v -9.6135 2.9579 -2.7065
v -8.4889 -7.6661 -2.7065
v -16.7191 3.2786 -2.7063
v -16.5734 2.7873 -2.7063
v -9.5025 2.7873 -2.7063
v -9.3568 3.2786 -2.7063
v -16.6211 -7.2381 -2.706
v -9.2993 -7.2381 -2.706
v -19.2803 0.5217 -2.7057
v -17.3041 -7.0692 -2.7054
v -16.8644 -7.4704 -2.7054
v -9.1679 -6.4397 -2.7054
v -9.0559 -7.4704 -2.7054
v -8.6163 -7.0692 -2.7054
v -8.2244 0.1538 -2.705
v -17.3784 -7.7327 -2.7048
v -8.542 -7.7327 -2.7048
v -17.1912 -6.9648 -2.7046
v -8.7292 -6.9648 -2.7046
v -6.6222 -0.0227 -2.7043
v -17.6177 0.1346 -2.7039
v -17.3291 -7.7767 -2.7038
v -17.046 -7.6175 -2.7038
v -8.8743 -7.6175 -2.7038
v -8.5913 -7.7767 -2.7038
v -16.7447 -7.3605 -2.7035
v -9.1757 -7.3605 -2.7035
v -17.6253 3.5618 -2.7034
v -8.4506 3.5618 -2.7034
v -19.0452 0.5254 -2.7031
v -17.4892 -7.545 -2.7031
v -8.4312 -7.545 -2.7031
v -17.0929 3.5702 -2.7029
v -8.983 3.5702 -2.7029
v -16.5739 -6.2322 -2.7025
v -9.3465 -6.2322 -2.7025
v -9.0402 -6.5976 -2.7025
v -8.1936 -0.05 -2.7023
v -17.1202 -7.6915 -2.702
v -8.8002 -7.6915 -2.702
v -17.6489 -0.069 -2.7018
v -17.3508 3.7782 -2.7015
v -17.1306 -7.7349 -2.7015
v -8.7898 -7.7349 -2.7015
v -8.7251 3.7782 -2.7015
v -16.8767 -6.5932 -2.7014
v -7.4059 0.4718 -2.7014
v -18.5651 0.4797 -2.7013
v -19.3617 0.1445 -2.7011
v -19.3122 0.4981 -2.7008
v -6.9282 0.5313 -2.7005
v -17.7844 -0.1021 -2.7003
v -16.5343 3.0912 -2.7003
v -9.5416 3.0912 -2.7003
v -16.973 2.8723 -2.7002
v -9.1028 2.8723 -2.7002
v -6.6927 0.5425 -2.7002
v -17.7378 0.2119 -2.6995
v -9.652 -6.7891 -2.6995
v -6.583 0.3594 -2.6995
v -17.5008 -7.493 -2.6991
v -16.7278 2.7923 -2.6991
v -16.2749 -5.9029 -2.6991
v -9.6455 -5.9029 -2.6991
v -9.3481 2.7923 -2.6991
v -8.4196 -7.493 -2.6991
v -15.9367 -6.1158 -2.6986
v -9.9837 -6.1158 -2.6986
v -8.3362 0.046 -2.6985
v -19.3453 0.3938 -2.6983
v -17.2776 2.9993 -2.6983
v -8.7982 2.9993 -2.6983
v -6.7292 0.5273 -2.6982
v -17.0829 -6.8563 -2.6981
v -8.8375 -6.8563 -2.6981
v -16.2648 -6.7848 -2.698
v -8.3317 0.0165 -2.6979
v -6.5703 0.1804 -2.6977
v -8.34 0.0749 -2.6973
v -19.1041 -0.0577 -2.6968
v -7.5406 0.4428 -2.6962
v -18.4292 0.453 -2.6961
v -17.6481 3.3164 -2.6961
v -8.4278 3.3164 -2.6961
v -7.3232 -0.122 -2.6961
v -17.5196 3.0997 -2.696
v -8.5563 3.0997 -2.696
v -16.4505 2.9828 -2.6959
v -9.6254 2.9828 -2.6959
v -9.533 -6.9541 -2.6958
v -17.4329 -7.179 -2.6957
v -8.4875 -7.179 -2.6957
v -18.6488 -0.1259 -2.6956
v -7.4574 -0.1333 -2.6956
v -17.5022 -7.4522 -2.6955
v -17.455 -7.6 -2.6955
v -16.3865 -6.953 -2.6955
v -8.4653 -7.6 -2.6955
v -8.4182 -7.4522 -2.6955
v -6.8037 0.5294 -2.6954
v -18.5147 -0.1404 -2.6953
v -16.5913 2.7664 -2.695
v -9.4845 2.7664 -2.695
v -18.7442 0.5079 -2.6948
v -16.9619 -7.5449 -2.6945
v -8.9585 -7.5449 -2.6945
v -17.6335 3.1859 -2.6944
v -9.6521 -6.7909 -2.6944
v -8.4423 3.1859 -2.6944
v -7.2282 0.5055 -2.6944
v -17.5994 3.608 -2.6942
v -8.4764 3.608 -2.6942
v -9.1649 -6.4409 -2.6939
v -8.3263 -0.0123 -2.6939
v -19.3485 0.114 -2.6937
v -6.8675 -0.066 -2.6937
v -18.9835 -0.0781 -2.6936
v -16.7546 -6.4398 -2.6936
v -17.1403 -7.7807 -2.6932
v -8.7801 -7.7807 -2.6932
v -16.2648 -6.7865 -2.693
v -6.7172 -0.0402 -2.693
v -6.6528 0.5441 -2.6927
v -17.3857 3.8327 -2.6923
v -8.6902 3.8327 -2.6923
v -17.3892 3.0457 -2.6921
v -8.6867 3.0457 -2.6921
v -17.6419 3.2729 -2.6918
v -8.4339 3.2729 -2.6918
v -6.9881 -0.0832 -2.6918
v -17.203 3.6344 -2.6917
v -8.8729 3.6344 -2.6917
v -6.593 0.1061 -2.6916
v -18.9195 0.521 -2.6914
v -8.3427 0.1047 -2.6913
v -17.1519 -7.8267 -2.6912
v -8.7685 -7.8267 -2.6912
v -17.6172 0.1641 -2.691
v -17.3303 3.7352 -2.691
v -8.7456 3.7352 -2.691
v -8.2247 0.1841 -2.6908
v -17.6566 -0.0958 -2.6906
v -17.389 -7.1493 -2.6906
v -16.6153 3.1928 -2.6906
v -9.4606 3.1928 -2.6906
v -8.5314 -7.1493 -2.6906
v -8.1859 -0.0765 -2.6906
v -17.6083 3.139 -2.6904
v -8.4676 3.139 -2.6904
v -19.3304 0.4257 -2.6902
v -17.1337 2.934 -2.6902
v -8.9422 2.934 -2.6902
v -6.6108 0.4506 -2.6902
v -6.5712 0.2797 -2.6899
v -7.0537 0.5242 -2.6898
v -17.4647 -7.2286 -2.6895
v -8.4557 -7.2286 -2.6895
v -19.3347 0.0783 -2.6893
v -16.8536 2.8192 -2.6892
v -9.2223 2.8192 -2.6892
v -17.108 -7.6551 -2.6888
v -8.8124 -7.6551 -2.6888
v -9.164 -6.4415 -2.6886
v -8.32 -0.0412 -2.6882
v -17.4931 -7.3813 -2.688
v -8.4273 -7.3813 -2.688
v -19.2197 -0.0307 -2.6878
v -19.1758 0.5137 -2.6878
v -19.215 0.5075 -2.687
v -9.5321 -6.9557 -2.687
v -17.4833 0.0246 -2.6869
v -17.4 -7.6875 -2.6869
v -17.275 3.6682 -2.6869
v -8.8009 3.6682 -2.6869
v -8.5204 -7.6875 -2.6869
v -16.3873 -6.9546 -2.6867
v -17.4879 -0.0049 -2.6866
v -6.6799 -0.0304 -2.686
v -17.2861 -7.7978 -2.6852
v -8.6342 -7.7978 -2.6852
v -17.4796 0.0539 -2.685
v -17.7933 -0.1263 -2.6849
v -19.3471 0.3441 -2.6846
v -17.0063 -6.7695 -2.6839
v -8.9141 -6.7695 -2.6839
v -19.36 0.2736 -2.6835
v -16.5326 -7.1343 -2.6834
v -9.3878 -7.1343 -2.6834
v -17.7395 0.2381 -2.6833
v -16.989 3.5067 -2.6832
v -9.0868 3.5067 -2.6832
v -17.4934 -0.034 -2.6831
v -9.6521 -6.794 -2.683
v -16.4399 3.0074 -2.6829
v -9.636 3.0074 -2.6829
v -17.5719 3.6678 -2.6827
v -8.5039 3.6678 -2.6827
v -16.7169 3.298 -2.6824
v -9.359 3.298 -2.6824
v -19.3561 0.1869 -2.6823
v -17.4849 -7.338 -2.6821
v -16.5267 3.1146 -2.6821
v -9.5492 3.1146 -2.6821
v -8.4355 -7.338 -2.6821
v -19.3145 0.0427 -2.6819
v -16.8522 3.4079 -2.6819
v -16.2648 -6.7896 -2.6819
v -9.2237 3.4079 -2.6819
v -19.2545 0.5005 -2.6817
v -8.3443 0.1346 -2.6815
v -19.2579 -0.0141 -2.6814
v -16.3832 2.8082 -2.6813
v -9.6926 2.8082 -2.6813
v -17.2994 -7.0797 -2.6812
v -16.6093 2.7472 -2.6812
v -9.4665 2.7472 -2.6812
v -8.6209 -7.0797 -2.6812
v -16.3995 2.7834 -2.6811
v -9.6764 2.7834 -2.6811
v -6.5758 0.246 -2.681
v -16.111 -6.5636 -2.6807
v -9.8094 -6.5636 -2.6807
v -6.5854 0.3147 -2.6806
v -6.6262 0.0242 -2.6804
v -18.824 -0.103 -2.6803
v -17.5542 3.1137 -2.6803
v -8.5217 3.1137 -2.6803
v -16.7457 2.776 -2.6802
v -9.3302 2.776 -2.6802
v -17.3535 -7.7471 -2.6797
v -8.5668 -7.7471 -2.6797
v -17.4769 0.0836 -2.6792
v -16.8752 -7.465 -2.6792
v -9.0451 -7.465 -2.6792
v -8.3131 -0.069 -2.6792
v -7.1479 -0.1046 -2.6789
v -16.3679 2.8334 -2.6787
v -9.708 2.8334 -2.6787
v -19.358 0.2304 -2.6785
v -19.2898 0.0105 -2.6784
v -16.4164 2.7593 -2.6781
v -9.6595 2.7593 -2.6781
v -17.1876 -6.9744 -2.678
v -8.7328 -6.9744 -2.678
v -17.0587 -7.6094 -2.6779
v -8.8617 -7.6094 -2.6779
v -17.4997 -0.063 -2.6775
v -6.6457 -0.0087 -2.6774
v -17.6177 0.1914 -2.6771
v -17.542 3.7078 -2.6771
v -8.5339 3.7078 -2.6771
v -17.6449 3.4062 -2.677
v -8.4309 3.4062 -2.677
v -8.1777 -0.1021 -2.677
v -16.6299 -7.2375 -2.6767
v -9.2904 -7.2375 -2.6767
v -17.6257 3.5103 -2.6766
v -17.4723 -7.2822 -2.6766
v -8.4502 3.5103 -2.6766
v -8.448 -7.2822 -2.6766
v -8.2242 0.2119 -2.6764
v -6.5813 0.213 -2.6764
v -17.665 -0.1209 -2.6763
v -19.0563 0.5166 -2.6759
v -16.7537 -7.3571 -2.6759
v -9.1667 -7.3571 -2.6759
v -19.2869 0.4797 -2.6754
v -16.9871 2.8638 -2.6753
v -9.0888 2.8638 -2.6753
v -19.306 0.4506 -2.6752
v -17.3118 3.697 -2.6752
v -8.764 3.697 -2.6752
v -17.4635 -7.5406 -2.6749
v -8.4569 -7.5406 -2.6749
v -15.924 -6.1298 -2.6748
v -9.9964 -6.1298 -2.6748
v -17.1016 3.5793 -2.6747
v -8.9742 3.5793 -2.6747
v -17.4809 3.8124 -2.6746
v -8.5949 3.8124 -2.6746
v -6.6817 0.5217 -2.6743
v -17.4763 -7.5026 -2.6738
v -8.444 -7.5026 -2.6738
v -7.3969 0.4797 -2.6738
v -17.6401 3.3381 -2.6735
v -9.0381 -6.6037 -2.6735
v -8.4358 3.3381 -2.6735
v -16.3535 2.859 -2.6734
v -9.7224 2.859 -2.6734
v -18.5748 0.4848 -2.6733
v -17.483 -7.4124 -2.6733
v -16.2959 -5.8963 -2.6733
v -9.6244 -5.8963 -2.6733
v -8.4373 -7.4124 -2.6733
v -19.346 0.308 -2.6731
v -17.1295 -7.6876 -2.6731
v -8.7908 -7.6876 -2.6731
v -16.585 -6.233 -2.673
v -9.3353 -6.233 -2.673
v -6.9168 0.5254 -2.673
v -17.4819 -7.46 -2.6728
v -8.4384 -7.46 -2.6728
v -16.8788 -6.5995 -2.6725
v -16.4337 2.7362 -2.6724
v -9.6422 2.7362 -2.6724
v -19.3429 0.1571 -2.6722
v -17.2189 -7.8659 -2.6719
v -8.7015 -7.8659 -2.6719
v -9.6513 -6.7975 -2.6715
v -17.6363 3.4556 -2.6711
v -8.4396 3.4556 -2.6711
v -17.4753 0.1129 -2.6703
v -17.288 2.9988 -2.6702
v -8.7879 2.9988 -2.6702
v -19.1128 -0.0468 -2.6701
v -16.2657 -6.7932 -2.6701
v -17.08 -6.8654 -2.67
v -8.8404 -6.8654 -2.67
v -7.5328 0.453 -2.6694
v -6.6499 0.4981 -2.6693
v -6.6004 0.1445 -2.6693
v -17.5067 -0.0909 -2.6688
v -16.975 -7.537 -2.6688
v -8.9454 -7.537 -2.6688
v -17.1823 -7.8601 -2.6687
v -17.1347 -7.738 -2.6687
v -8.7857 -7.738 -2.6687
v -8.7381 -7.8601 -2.6687
v -16.6113 3.2147 -2.6686
v -9.4646 3.2147 -2.6686
v -8.3448 0.1641 -2.6686
v -18.4378 0.4605 -2.6685
v -7.4474 -0.1404 -2.6681
v -8.3054 -0.0958 -2.668
v -17.6222 3.2239 -2.6679
v -8.4536 3.2239 -2.6679
v -16.4308 3.0311 -2.6678
v -9.645 3.0311 -2.6678
v -7.3133 -0.1259 -2.6677
v -18.5247 -0.1447 -2.6673
v -17.8027 -0.1487 -2.6673
v -9.5285 -6.9592 -2.6673
v -17.6082 3.5539 -2.667
v -16.3909 -6.958 -2.667
v -8.4677 3.5539 -2.667
v -18.6586 -0.127 -2.6669
v -18.7548 0.5073 -2.6666
v -9.651 -6.7989 -2.6665
v -6.6167 0.3938 -2.6665
v -6.858 -0.0577 -2.6664
v -16.8693 2.808 -2.6663
v -9.2066 2.808 -2.6663
v -7.2179 0.5079 -2.6663
v -17.6394 3.366 -2.6662
v -8.4364 3.366 -2.6662
v -18.9926 -0.0701 -2.6658
v -16.3401 2.8847 -2.6653
v -9.7358 2.8847 -2.6653
v -8.4788 0.0246 -2.6653
v -17.7421 0.2623 -2.6652
v -16.6266 2.7302 -2.6652
v -9.4492 2.7302 -2.6652
v -17.414 -7.6271 -2.6651
v -16.266 -6.7947 -2.6651
v -8.5064 -7.6271 -2.6651
v -8.4742 -0.0049 -2.6649
v -17.4014 3.8458 -2.6647
v -8.6744 3.8458 -2.6647
v -9.0378 -6.6063 -2.6646
v -18.9312 0.515 -2.6644
v -9.16 -6.4447 -2.6642
v -17.4439 3.8496 -2.664
v -8.632 3.8496 -2.664
v -16.7593 -6.4435 -2.6639
v -16.452 2.7134 -2.6638
v -9.6239 2.7134 -2.6638
v -6.9785 -0.0781 -2.6638
v -17.2154 3.6391 -2.6636
v -8.8605 3.6391 -2.6636
v -16.8791 -6.6022 -2.6633
v -8.4825 0.0539 -2.6633
v -17.4954 3.0909 -2.663
v -8.5805 3.0909 -2.663
v -17.1454 2.9306 -2.6628
v -8.9305 2.9306 -2.6628
v -17.3972 3.0478 -2.662
v -17.2435 -7.8425 -2.662
v -8.6786 3.0478 -2.662
v -8.6769 -7.8425 -2.662
v -7.0426 0.521 -2.662
v -6.6136 0.114 -2.662
v -17.3413 3.7498 -2.6618
v -8.7346 3.7498 -2.6618
v -16.5209 3.1372 -2.6617
v -9.555 3.1372 -2.6617
v -17.4433 -7.5525 -2.6616
v -8.4771 -7.5525 -2.6616
v -8.1688 -0.1263 -2.6615
v -17.5836 3.138 -2.6614
v -8.4922 3.138 -2.6614
v -8.4687 -0.034 -2.6614
v -19.3268 0.1262 -2.6612
v -19.3084 0.4079 -2.6612
v -17.6191 0.2172 -2.6611
v -17.6739 -0.1452 -2.661
v -15.9057 -6.1516 -2.661
v -10.0147 -6.1516 -2.661
v -17.4716 -7.3617 -2.6605
v -8.4488 -7.3617 -2.6605
v -17.321 -7.7525 -2.6603
v -8.5994 -7.7525 -2.6603
v -8.2226 0.2381 -2.6602
v -17.1596 -7.8314 -2.66
v -8.7608 -7.8314 -2.66
v -16.7628 2.7622 -2.6593
v -9.3131 2.7622 -2.6593
v -6.6317 0.4257 -2.6586
v -17.4747 0.1417 -2.6583
v -17.4243 -7.1914 -2.6583
v -8.496 -7.1914 -2.6583
v -8.4852 0.0835 -2.6576
v -6.6274 0.0783 -2.6576
v -17.4971 3.7692 -2.6575
v -8.5788 3.7692 -2.6575
v -17.4265 -7.5797 -2.6574
v -8.4939 -7.5797 -2.6574
v -17.6273 3.3052 -2.6573
v -17.5144 -0.1175 -2.6573
v -8.4486 3.3052 -2.6573
v -6.7863 0.5137 -2.657
v -17.3696 -7.6991 -2.6569
v -8.5508 -7.6991 -2.6569
v -6.7424 -0.0307 -2.6568
v -15.9033 -5.5897 -2.6566
v -10.0171 -5.5897 -2.6566
v -15.8834 -5.6005 -2.6563
v -10.037 -5.6004 -2.6563
v -16.7166 3.3149 -2.6562
v -9.3593 3.3149 -2.6562
v -6.7471 0.5075 -2.656
v -8.4625 -0.063 -2.6557
v -17.0033 -6.7785 -2.6555
v -8.917 -6.7785 -2.6555
v -19.3117 0.0922 -2.6554
v -17.3723 3.8067 -2.6554
v -8.7036 3.8067 -2.6554
v -16.9963 3.5176 -2.6553
v -9.0795 3.5176 -2.6553
v -15.8617 -5.6131 -2.655
v -10.0587 -5.6131 -2.655
v -9.6501 -6.8013 -2.655
v -16.3281 2.9099 -2.6548
v -9.7477 2.9099 -2.6548
v -8.3445 0.1914 -2.6547
v -16.5424 -7.1347 -2.6545
v -9.378 -7.1347 -2.6545
v -16.8885 -7.4577 -2.6539
v -9.0319 -7.4577 -2.6539
v -16.2669 -6.7971 -2.6538
v -16.1086 -6.5749 -2.6538
v -9.8118 -6.5749 -2.6538
v -17.0727 -7.5996 -2.6536
v -15.8379 -5.6282 -2.6536
v -10.0825 -5.6282 -2.6536
v -8.8476 -7.5996 -2.6536
v -8.2972 -0.1209 -2.6536
v -17.4602 -7.4699 -2.6533
v -8.4602 -7.4699 -2.6533
v -17.2931 -7.0862 -2.6529
v -8.6273 -7.0862 -2.6529
v -6.6151 0.3441 -2.6529
v -16.4702 2.6924 -2.6526
v -9.6057 2.6924 -2.6526
v -17.5961 3.1741 -2.6525
v -8.4798 3.1741 -2.6525
v -18.8333 -0.0983 -2.6524
v -17.1285 -7.6404 -2.6523
v -8.7918 -7.6404 -2.6523
v -19.0687 0.5053 -2.652
v -16.8553 3.4209 -2.6519
v -9.2206 3.4209 -2.6519
v -19.3132 0.366 -2.6517
v -17.4479 -7.2375 -2.6517
v -8.4725 -7.2375 -2.6517
v -6.6021 0.2736 -2.6517
v -7.1381 -0.103 -2.6514
v -19.1904 0.4907 -2.6513
v -17.1813 -6.9833 -2.6506
v -8.7391 -6.9833 -2.6506
v -6.7076 0.5005 -2.6505
v -6.6061 0.1869 -2.6505
v -6.6477 0.0427 -2.6503
v -6.7042 -0.0141 -2.6502
v -17.3803 -7.1597 -2.6501
v -8.5401 -7.1597 -2.6501
v -16.7643 -7.352 -2.65
v -9.156 -7.352 -2.65
v -16.4233 3.0543 -2.6499
v -9.6526 3.0543 -2.6499
v -17.8124 -0.1702 -2.6498
v -15.8144 -5.644 -2.6496
v -10.106 -5.644 -2.6496
v -17.001 2.8572 -2.6493
v -9.0749 2.8572 -2.6493
v -19.2924 0.0602 -2.649
v -8.4869 0.1129 -2.6487
v -16.6405 -7.2346 -2.6484
v -9.2798 -7.2346 -2.6484
v -17.4457 -7.5063 -2.6482
v -8.4747 -7.5063 -2.6482
v -19.2314 0.4781 -2.6481
v -19.2616 0.4624 -2.6479
v -17.3861 -7.6537 -2.6478
v -8.5343 -7.6537 -2.6478
v -17.5729 3.6253 -2.6477
v -17.4535 -7.2703 -2.6477
v -8.5029 3.6253 -2.6477
v -8.4669 -7.2703 -2.6477
v -17.3259 3.7026 -2.6473
v -8.75 3.7026 -2.6473
v -17.4588 -7.4288 -2.6472
v -8.4616 -7.4288 -2.6472
v -8.4555 -0.0909 -2.647
v -6.6723 0.0105 -2.647
v -17.2965 3.6705 -2.6469
v -17.1124 3.5861 -2.6469
v -8.9635 3.5861 -2.6469
v -8.7793 3.6705 -2.6469
v -6.6042 0.2304 -2.6467
v -16.6448 2.7139 -2.6464
v -9.4311 2.7139 -2.6464
v -6.9059 0.5166 -2.6458
v -19.3249 0.1702 -2.6457
v -7.3874 0.4848 -2.6457
v -16.3158 -5.8914 -2.6455
v -9.6046 -5.8914 -2.6455
v -15.9303 -5.5749 -2.6453
v -9.9901 -5.5749 -2.6453
v -17.7456 0.2846 -2.6452
v -18.5847 0.4868 -2.6451
v -16.9892 -7.5277 -2.645
v -8.9312 -7.5277 -2.645
v -19.3311 0.2508 -2.6448
v -19.1212 -0.033 -2.6448
v -16.6091 3.2338 -2.6447
v -9.4668 3.2338 -2.6447
v -17.475 0.1689 -2.6446
v -17.5291 3.1116 -2.6445
v -9.0381 -6.6115 -2.6445
v -8.5467 3.1116 -2.6445
v -6.6752 0.4797 -2.644
v -8.1595 -0.1487 -2.6439
v -6.6562 0.4506 -2.6437
v -19.3265 0.285 -2.6436
v -16.879 -6.6074 -2.6435
v -17.5228 -0.1429 -2.6434
v -17.3417 -7.7222 -2.6434
v -15.7911 -5.6606 -2.6434
v -10.1293 -5.6606 -2.6434
v -8.5787 -7.7222 -2.6434
v -17.6215 0.2413 -2.6431
v -19.268 0.0283 -2.6429
v -17.6832 -0.1673 -2.6428
v -16.5942 -6.2357 -2.6428
v -9.3262 -6.2357 -2.6428
v -19.3285 0.2113 -2.6427
v -19.3173 0.3223 -2.6423
v -8.2201 0.2623 -2.6421
v -17.4535 -7.309 -2.6419
v -17.0741 -6.8752 -2.6419
v -16.8835 2.7998 -2.6419
v -16.3175 2.9347 -2.6419
v -9.7584 2.9347 -2.6419
v -9.1924 2.7998 -2.6419
v -8.8463 -6.8752 -2.6419
v -8.4669 -7.309 -2.6419
v -17.6121 3.2626 -2.6418
v -8.4638 3.2626 -2.6418
v -7.5244 0.4605 -2.6417
v -17.4563 -7.3815 -2.6415
v -8.4641 -7.3815 -2.6415
v -10.0281 -6.1695 -2.6414
v -17.2967 3.0009 -2.6413
v -15.8923 -6.1695 -2.6413
v -8.7791 3.0009 -2.6413
v -6.6162 0.308 -2.6413
v -19.2303 0.0031 -2.6405
v -6.6193 0.1571 -2.6405
v -18.447 0.4653 -2.6403
v -7.4376 -0.1447 -2.64
v -17.1435 -7.6795 -2.6397
v -8.7769 -7.6795 -2.6397
v -6.8494 -0.0468 -2.6397
v -18.6681 -0.1258 -2.6395
v -17.3144 -0.0008 -2.6395
v -17.3189 -0.0304 -2.6394
v -16.5167 3.1588 -2.6394
v -9.5591 3.1588 -2.6394
v -13.5846 -0.0342 -2.6391
v -13.5582 -0.2699 -2.6391
v -13.5551 0.1072 -2.6391
v -13.5089 0.183 -2.6391
v -13.2704 0.3994 -2.6391
v -13.198 0.4185 -2.6391
v -12.7243 -0.5034 -2.6391
v -13.5935 -0.0982 -2.639
v -13.5904 -0.1215 -2.639
v -13.5609 0.0865 -2.639
v -13.5399 -0.3207 -2.639
v -13.4981 -0.383 -2.639
v -13.453 0.2673 -2.639
v -13.4492 -0.4561 -2.639
v -13.4062 0.3077 -2.639
v -13.397 -0.4971 -2.639
v -13.292 0.3872 -2.639
v -13.2864 -0.5741 -2.639
v -13.21 -0.5974 -2.639
v -13.0884 0.4408 -2.639
v -13.0861 -0.6246 -2.639
v -13.0498 0.4428 -2.639
v -13.0232 0.44 -2.639
v -13.0048 -0.6167 -2.639
v -12.9742 0.4299 -2.639
v -12.8816 -0.5951 -2.639
v -12.8521 0.4052 -2.639
v -12.845 -0.5823 -2.639
v -12.8259 -0.5719 -2.639
v -12.7959 0.3684 -2.639
v -12.6789 0.2897 -2.639
v -12.6756 -0.4671 -2.639
v -12.6599 -0.4466 -2.639
v -12.651 0.2492 -2.639
v -12.6401 -0.4168 -2.639
v -12.5883 0.1567 -2.639
v -12.579 -0.3255 -2.639
v -12.5614 -0.2877 -2.639
v -12.5611 0.1141 -2.639
v -12.5526 0.0748 -2.639
v -12.5507 -0.2501 -2.639
v -12.5413 -0.2021 -2.639
v -12.5239 -0.1142 -2.639
v -12.5218 -0.0918 -2.639
v -16.4881 2.6733 -2.6389
v -9.5877 2.6733 -2.6389
v -7.3036 -0.127 -2.6389
v -18.7657 0.5038 -2.6388
v -19.0011 -0.0592 -2.6387
v -17.4543 -7.3481 -2.6387
v -8.4661 -7.3481 -2.6387
v -8.3431 0.2172 -2.6387
v -17.5155 3.7285 -2.6385
v -8.5604 3.7285 -2.6385
v -17.1502 -7.7912 -2.6384
v -8.7702 -7.7912 -2.6384
v -17.3913 -7.6209 -2.6383
v -8.5291 -7.6209 -2.6383
v -18.5343 -0.1457 -2.6382
v -8.2884 -0.1452 -2.6382
v -18.9427 0.5061 -2.6381
v -7.2074 0.5073 -2.6381
v -9.5204 -6.962 -2.6378
v -17.4193 -7.5387 -2.6374
v -16.3988 -6.9606 -2.6374
v -8.5011 -7.5387 -2.6374
v -17.2296 3.6413 -2.6372
v -8.8463 3.6413 -2.6372
v -17.3107 0.0288 -2.6369
v -16.7786 2.7513 -2.6368
v -9.2973 2.7513 -2.6368
v -8.4876 0.1417 -2.6366
v -17.3243 -0.0596 -2.6363
v -6.9697 -0.0701 -2.636
v -15.7677 -5.6785 -2.6359
v -10.1526 -5.6785 -2.6359
v -9.1578 -6.4514 -2.6357
v -17.1436 -7.7367 -2.6355
v -8.7768 -7.7367 -2.6355
v -8.4478 -0.1175 -2.6355
v -16.7614 -6.4502 -2.6354
v -17.5839 3.5722 -2.6353
v -8.492 3.5722 -2.6353
v -7.031 0.515 -2.635
v -17.1558 2.9298 -2.6346
v -8.9201 2.9298 -2.6346
v -17.4054 3.0533 -2.634
v -8.6704 3.0533 -2.634
v -17.6249 3.3836 -2.6335
v -8.451 3.3836 -2.6335
v -9.647 -6.806 -2.6329
v -17.6223 3.4243 -2.6326
v -8.4536 3.4243 -2.6326
v -17.3561 3.7594 -2.6316
v -17.308 0.0581 -2.6316
v -8.7197 3.7594 -2.6316
v -17.6196 3.3403 -2.6315
v -8.4563 3.3403 -2.6315
v -17.2503 -7.821 -2.6314
v -8.6701 -7.821 -2.6314
v -17.3856 3.8091 -2.6311
v -9.9631 -5.5612 -2.6311
v -8.6902 3.8091 -2.6311
v -15.9572 -5.5612 -2.631
v -19.2702 0.4242 -2.6308
v -17.3306 -0.0884 -2.6308
v -17.367 -7.662 -2.6307
v -8.5533 -7.662 -2.6307
v -9.1578 -6.4527 -2.6306
v -17.5964 3.5202 -2.6301
v -16.7613 -6.4515 -2.6301
v -8.4795 3.5202 -2.6301
v -17.3959 -7.5814 -2.6299
v -8.5245 -7.5814 -2.6299
v -16.9039 -7.4483 -2.6297
v -9.0165 -7.4483 -2.6297
v -6.6539 0.4079 -2.6297
v -16.4174 3.0767 -2.6296
v -9.6585 3.0767 -2.6296
v -6.6354 0.1262 -2.6296
v -17.0896 -7.5873 -2.6292
v -8.8308 -7.5873 -2.6292
v -17.8224 -0.1886 -2.6289
v -17.4763 0.1945 -2.6288
v -16.7181 3.3294 -2.628
v -9.3578 3.3294 -2.628
v -17.5552 3.1403 -2.6279
v -8.5207 3.1403 -2.6279
v -16.9981 -6.7892 -2.6278
v -8.9223 -6.7892 -2.6278
v -17.0056 3.5263 -2.6276
v -9.0703 3.5263 -2.6276
v -17.5316 -0.1668 -2.6274
v -16.2394 2.7191 -2.6273
v -9.8364 2.7191 -2.6273
v -16.2557 2.6946 -2.6272
v -9.8202 2.6946 -2.6272
v -19.0794 0.491 -2.6271
v -17.6093 3.4701 -2.6271
v -8.4665 3.4701 -2.6271
v -17.2845 -7.0957 -2.627
v -8.6359 -7.0957 -2.627
v -17.1684 -7.8341 -2.6268
v -8.752 -7.8341 -2.6268
v -16.3084 2.9586 -2.6267
v -9.7675 2.9586 -2.6267
v -17.4321 -7.4516 -2.6266
v -17.2741 -7.7781 -2.6266
v -8.6462 -7.7781 -2.6266
v -8.4882 -7.4516 -2.6266
v -16.1085 -6.5846 -2.6265
v -9.8119 -6.5846 -2.6265
v -8.1499 -0.1702 -2.6264
v -16.5543 -7.133 -2.6263
v -9.366 -7.133 -2.6263
v -16.271 -6.8028 -2.6261
v -15.7453 -5.6967 -2.626
v -10.1751 -5.6967 -2.626
v -16.6619 2.7003 -2.6258
v -9.414 2.7003 -2.6258
v -16.2239 2.7446 -2.6248
v -9.852 2.7446 -2.6248
v -16.7784 -7.3451 -2.6245
v -9.142 -7.3451 -2.6245
v -17.6929 -0.1883 -2.6244
v -18.842 -0.0905 -2.6243
v -16.2728 2.6704 -2.6242
v -9.8031 2.6704 -2.6242
v -19.2903 0.1046 -2.6241
v -17.4109 -7.2085 -2.6239
v -8.5094 -7.2085 -2.6239
v -6.6506 0.0922 -2.6239
v -17.1726 -6.993 -2.6238
v -8.7478 -6.993 -2.6238
v -17.7501 0.3046 -2.6236
v -7.129 -0.0983 -2.6234
v -17.6248 0.2634 -2.6231
v -17.4345 -7.2539 -2.6231
v -17.3062 0.0872 -2.6231
v -16.8607 3.4328 -2.6231
v -9.2152 3.4328 -2.6231
v -8.4859 -7.2539 -2.6231
v -16.5059 2.6561 -2.6229
v -9.57 2.6561 -2.6229
v -8.4873 0.1689 -2.6229
v -17.3376 -0.1162 -2.6223
v -17.0138 2.8533 -2.6222
v -16.3277 -5.891 -2.6222
v -9.5927 -5.891 -2.6222
v -9.0621 2.8533 -2.6222
v -8.2167 0.2846 -2.6221
v -19.3117 0.2658 -2.6217
v -6.8936 0.5053 -2.6217
v -16.6533 -7.2301 -2.6215
v -9.2671 -7.2301 -2.6215
v -8.4396 -0.1429 -2.6215
v -17.0062 -7.5159 -2.6214
v -8.9142 -7.5159 -2.6214
v -19.2788 0.3864 -2.621
v -19.1291 -0.0166 -2.6208
v -17.5421 3.664 -2.6208
v -15.8808 -6.1869 -2.6208
v -10.0396 -6.1869 -2.6208
v -8.5337 3.664 -2.6208
v -8.3409 0.2413 -2.6207
v -6.7719 0.4907 -2.6204
v -6.6491 0.366 -2.6201
v -8.2791 -0.1673 -2.62
v -16.2095 2.7701 -2.6195
v -9.8664 2.7701 -2.6195
v -17.125 3.5903 -2.6193
v -8.9509 3.5903 -2.6193
v -17.5732 3.1776 -2.6191
v -17.4908 3.7574 -2.6191
v -16.6088 3.2506 -2.6191
v -9.4671 3.2506 -2.6191
v -8.5851 3.7574 -2.6191
v -8.5027 3.1776 -2.6191
v -17.4329 -7.3978 -2.6189
v -8.4875 -7.3978 -2.6189
v -17.3001 -7.7372 -2.6188
v -8.6202 -7.7372 -2.6188
v -8.648 -0.0008 -2.6187
v -8.6434 -0.0304 -2.6186
v -19.2438 0.4401 -2.6185
v -16.2904 2.6474 -2.6185
v -9.7855 2.6474 -2.6185
v -6.6699 0.0602 -2.6176
v -7.3776 0.4868 -2.6175
v -6.7309 0.4781 -2.617
v -18.595 0.4859 -2.6169
v -9.0411 -6.6213 -2.6168
v -6.7007 0.4624 -2.6166
v -16.8983 2.7928 -2.6161
v -9.1776 2.7928 -2.6161
v -8.6516 0.0288 -2.6161
v -17.3659 -7.1775 -2.6158
v -16.876 -6.6173 -2.6158
v -8.5545 -7.1775 -2.6158
v -16.5145 3.1777 -2.6157
v -9.5614 3.1777 -2.6157
v -17.586 3.2187 -2.6156
v -8.4898 3.2187 -2.6156
v -19.273 0.0783 -2.6155
v -8.638 -0.0596 -2.6155
v -17.2054 -7.8435 -2.6154
v -8.715 -7.8435 -2.6154
v -17.4086 -7.4882 -2.6152
v -17.3446 3.7049 -2.6152
v -8.7313 3.7049 -2.6152
v -8.5118 -7.4882 -2.6152
v -17.066 -6.8863 -2.6151
v -15.9828 -5.5494 -2.6151
v -9.9376 -5.5494 -2.6151
v -8.8544 -6.8863 -2.6151
v -6.8411 -0.033 -2.6143
v -6.6374 0.1702 -2.6141
v -7.5153 0.4653 -2.6135
v -16.6001 -6.2404 -2.6132
v -9.3203 -6.2404 -2.6132
v -6.6312 0.2508 -2.6131
v -17.4323 -7.3411 -2.613
v -8.4881 -7.3411 -2.613
v -19.009 -0.0455 -2.6127
v -17.1597 -7.7854 -2.6127
v -16.7933 2.7429 -2.6127
v -9.2826 2.7429 -2.6127
v -8.7607 -7.7854 -2.6127
v -17.5792 3.5389 -2.6126
v -17.3661 -7.6217 -2.6126
v -8.5543 -7.6217 -2.6126
v -8.4967 3.5389 -2.6126
v -18.9537 0.4943 -2.6125
v -17.3045 3.0057 -2.6125
v -8.7713 3.0057 -2.6125
v -18.4565 0.4669 -2.6121
v -6.6359 0.285 -2.612
v -17.4329 3.8168 -2.6118
v -17.3055 0.1156 -2.6118
v -8.6429 3.8168 -2.6118
v -18.7769 0.4975 -2.6116
v -18.6771 -0.1214 -2.6116
v -6.6944 0.0283 -2.6116
v -17.3454 -0.1431 -2.6115
v -16.1962 2.7957 -2.6115
v -9.8797 2.7957 -2.6115
v -7.2942 -0.1258 -2.6114
v -15.726 -5.7134 -2.6113
v -10.1944 -5.7134 -2.6113
v -17.5994 3.2921 -2.6112
v -8.4765 3.2921 -2.6112
v -6.6339 0.2113 -2.6111
v -19.2944 0.1489 -2.611
v -7.4281 -0.1457 -2.6109
v -17.5926 3.2575 -2.6108
v -17.4786 0.2184 -2.6108
v -8.6544 0.0581 -2.6108
v -8.4832 3.2575 -2.6108
v -17.245 3.6407 -2.6107
v -8.8309 3.6407 -2.6107
v -6.6451 0.3223 -2.6107
v -18.5436 -0.1446 -2.6106
v -7.1966 0.5038 -2.6103
v -17.3404 -7.6727 -2.6102
v -8.58 -7.6727 -2.6102
v -19.205 0.4526 -2.6101
v -16.3088 2.6248 -2.61
v -9.7671 2.6248 -2.61
v -8.6318 -0.0884 -2.6099
v -6.732 0.0031 -2.6094
v -19.2485 0.0505 -2.6093
v -17.541 -0.1889 -2.6093
v -9.5102 -6.9629 -2.609
v -17.3214 3.6661 -2.6089
v -16.3008 2.9818 -2.6089
v -9.7751 2.9818 -2.6089
v -8.7545 3.6661 -2.6089
v -6.9613 -0.0592 -2.6089
v -16.409 -6.9614 -2.6086
v -7.0197 0.5061 -2.6086
v -17.5907 3.4901 -2.6085
v -8.4852 3.4901 -2.6085
v -17.3876 -7.5263 -2.6082
v -9.0421 -6.6248 -2.6082
v -8.5328 -7.5263 -2.6082
v -16.9203 -7.4376 -2.6077
v -9.0001 -7.4376 -2.6077
v -17.1602 -7.7084 -2.6075
v -8.7602 -7.7084 -2.6075
v -16.4133 3.0979 -2.6074
v -9.6626 3.0979 -2.6074
v -8.4861 0.1945 -2.6071
v -16.875 -6.621 -2.607
v -17.1626 -7.6143 -2.6065
v -9.1578 -6.459 -2.6065
v -8.7578 -7.6143 -2.6065
v -19.2987 0.1907 -2.6063
v -17.4075 -7.4522 -2.6062
v -16.7613 -6.4576 -2.6062
v -8.5129 -7.4522 -2.6062
v -17.556 3.6063 -2.6061
v -17.2739 -7.1104 -2.6061
v -17.1654 2.9315 -2.6061
v -8.9105 2.9315 -2.6061
v -8.6465 -7.1104 -2.6061
v -8.5199 3.6063 -2.6061
v -8.4308 -0.1668 -2.6055
v -8.14 -0.1886 -2.6054
v -17.8326 -0.2038 -2.6051
v -19.0902 0.4743 -2.6045
v -19.2556 0.4016 -2.6043
v -16.524 2.6398 -2.6042
v -9.5519 2.6398 -2.6042
v -19.2784 0.3409 -2.6038
v -17.4104 3.0611 -2.6034
v -8.6655 3.0611 -2.6034
v -16.6783 2.6889 -2.6033
v -9.3976 2.6889 -2.6033
v -17.7029 -0.2065 -2.6029
v -17.6043 3.3638 -2.6029
v -8.4716 3.3638 -2.6029
v -17.5008 3.1075 -2.6026
v -8.5751 3.1075 -2.6026
v -8.6562 0.0872 -2.6024
v -19.298 0.2376 -2.6021
v -8.2695 -0.1883 -2.6016
v -8.6248 -0.1162 -2.6015
v -16.9907 -6.8014 -2.6013
v -8.9297 -6.8014 -2.6013
v -17.6291 0.2834 -2.6012
v -16.1843 2.8209 -2.601
v -9.8916 2.8209 -2.601
v -17.6 3.4333 -2.6008
v -16.7944 -7.3364 -2.6008
v -9.126 -7.3364 -2.6008
v -8.4758 3.4333 -2.6008
v -8.3376 0.2634 -2.6006
v -8.2124 0.3046 -2.6005
v -17.7553 0.3223 -2.6004
v -17.4662 3.7828 -2.6003
v -8.6097 3.7828 -2.6003
v -17.1625 -7.0058 -2.5999
v -8.7579 -7.0058 -2.5999
v -17.0166 3.5324 -2.5998
v -16.4125 -6.9609 -2.5998
v -9.0593 3.5324 -2.5998
v -17.6029 3.3977 -2.5996
v -16.5683 -7.1295 -2.5996
v -9.3521 -7.1295 -2.5996
v -8.4729 3.3977 -2.5996
v -6.6922 0.4242 -2.5995
v -16.1105 -6.5931 -2.5994
v -9.8099 -6.5931 -2.5994
v -17.4076 3.7813 -2.5993
v -8.6683 3.7813 -2.5993
v -19.2885 0.289 -2.599
v -17.4066 -7.418 -2.599
v -8.5138 -7.418 -2.599
v -16.3272 2.604 -2.5989
v -9.7487 2.604 -2.5989
v -19.1363 0.0023 -2.5985
v -16.7217 3.342 -2.5985
v -9.3542 3.342 -2.5985
v -17.3728 3.7404 -2.5984
v -8.7031 3.7404 -2.5984
v -17.3058 0.1428 -2.5981
v -17.0255 -7.5014 -2.5979
v -8.8949 -7.5014 -2.5979
v -16.3374 -5.8921 -2.5976
v -9.583 -5.8921 -2.5976
v -17.3538 -0.1682 -2.5975
v -16.0068 -5.5395 -2.5975
v -9.9136 -5.5395 -2.5975
v -9.6378 -6.8095 -2.5975
v -17.1168 -7.566 -2.5969
v -8.8036 -7.566 -2.5969
v -6.883 0.491 -2.5969
v -17.2689 -7.7502 -2.5966
v -8.6515 -7.7502 -2.5966
v -18.8501 -0.0795 -2.5964
v -16.2794 -6.8055 -2.5964
v -17.4194 -7.2785 -2.5962
v -8.501 -7.2785 -2.5962
v -17.3828 -7.4911 -2.5959
v -8.5376 -7.4911 -2.5959
v -16.6684 -7.2237 -2.5957
v -9.252 -7.2237 -2.5957
v -19.2754 0.1263 -2.5955
v -19.1955 0.0293 -2.5955
v -7.1205 -0.0905 -2.5954
v -15.8744 -6.2001 -2.5947
v -15.8004 -5.4504 -2.5947
v -10.12 -5.4504 -2.5947
v -10.046 -6.2001 -2.5947
v -16.8682 3.4429 -2.5944
v -9.2077 3.4429 -2.5944
v -17.0246 2.8524 -2.5943
v -9.0513 2.8524 -2.5943
v -17.5601 3.557 -2.5939
v -17.1742 -7.6556 -2.5939
v -8.7462 -7.6556 -2.5939
v -8.5157 3.557 -2.5939
v -15.7787 -5.4626 -2.593
v -10.1416 -5.4626 -2.593
v -15.7536 -5.4781 -2.5928
v -10.1668 -5.4781 -2.5928
v -15.8227 -5.4387 -2.5927
v -10.0977 -5.4387 -2.5927
v -6.6721 0.1046 -2.5927
v -17.3604 -7.5604 -2.5926
v -8.56 -7.5604 -2.5926
v -17.3935 -7.2289 -2.5925
v -17.139 3.5919 -2.5925
v -8.5269 -7.2289 -2.5925
v -8.9368 3.5919 -2.5924
v -17.5717 3.51 -2.5918
v -16.6104 3.2651 -2.5918
v -9.4655 3.2651 -2.5918
v -8.5042 3.51 -2.5918
v -19.2273 0.4173 -2.5916
v -17.5326 3.1408 -2.5916
v -8.5433 3.1408 -2.5916
v -8.657 0.1156 -2.5911
v -17.4818 0.2405 -2.5907
v -8.6171 -0.1431 -2.5906
v -16.5141 3.1945 -2.5905
v -9.5618 3.1945 -2.5905
v -17.3402 -7.6296 -2.5903
v -8.5802 -7.6296 -2.5903
v -17.5506 -0.2096 -2.5902
v -6.8334 -0.0166 -2.5902
v -6.6508 0.2658 -2.5902
v -17.0557 -6.8986 -2.59
v -8.8647 -6.8986 -2.59
v -6.6837 0.3864 -2.5897
v -7.3675 0.4859 -2.5893
v -17.4062 -7.3672 -2.5892
v -16.9114 2.7887 -2.5892
v -9.1645 2.7887 -2.5892
v -8.5142 -7.3672 -2.5892
v -8.4839 0.2184 -2.5891
v -18.6059 0.4824 -2.589
v -15.7298 -5.4937 -2.589
v -10.1906 -5.4937 -2.589
v -9.0457 -6.6324 -2.589
v -16.2949 3.0039 -2.5889
v -15.7123 -5.7265 -2.5889
v -10.2081 -5.7265 -2.5889
v -9.781 3.0039 -2.5889
v -18.9646 0.4799 -2.5883
v -16.8716 -6.6285 -2.5881
v -19.0164 -0.0291 -2.588
v -16.1737 2.8458 -2.588
v -9.9022 2.8458 -2.588
v -17.1834 -7.7505 -2.5879
v -8.737 -7.7505 -2.5879
v -8.4215 -0.1889 -2.5873
v -6.7187 0.4401 -2.5873
v -16.8086 2.7356 -2.587
v -9.2673 2.7356 -2.587
v -16.939 -7.4245 -2.5863
v -8.9814 -7.4245 -2.5863
v -17.3476 -7.1996 -2.5857
v -8.5728 -7.1996 -2.5857
v -17.2615 3.6374 -2.5854
v -8.8143 3.6374 -2.5854
v -18.7883 0.4885 -2.5853
v -16.3458 2.5847 -2.5852
v -9.7301 2.5847 -2.5852
v -7.506 0.4669 -2.5852
v -16.6018 -6.2472 -2.5851
v -9.3186 -6.2472 -2.5851
v -17.537 3.627 -2.5848
v -8.5389 3.627 -2.5848
v -17.3801 -7.4512 -2.5846
v -8.5403 -7.4512 -2.5846
v -17.5502 3.1792 -2.5842
v -8.5257 3.1792 -2.5842
v -19.101 0.4554 -2.5841
v -6.6895 0.0783 -2.5841
v -19.2545 0.1014 -2.5839
v -17.5804 3.4617 -2.5839
v -8.4955 3.4617 -2.5839
v -17.3112 3.0131 -2.5838
v -16.411 3.1167 -2.5838
v -9.6649 3.1167 -2.5838
v -8.7647 3.0131 -2.5838
v -17.2615 -7.1232 -2.5837
v -16.5413 2.6261 -2.5837
v -9.5345 2.6261 -2.5837
v -8.6589 -7.1232 -2.5837
v -18.4668 0.4662 -2.5836
v -17.1204 -0.0287 -2.5836
v -17.1253 -0.0575 -2.5835
v -7.2854 -0.1214 -2.5835
v -7.4189 -0.1446 -2.5832
v -18.6855 -0.1136 -2.5831
v -17.5874 3.327 -2.5831
v -8.4885 3.327 -2.5831
v -7.1856 0.4975 -2.583
v -7.0089 0.4943 -2.5829
v -17.307 0.1681 -2.5828
v -15.8493 -5.4251 -2.5828
v -10.0711 -5.4251 -2.5828
v -6.9535 -0.0455 -2.5828
v -19.2801 0.1734 -2.5826
v -15.7065 -5.51 -2.5826
v -10.2139 -5.51 -2.5826
v -18.5524 -0.1402 -2.5823
v -17.3628 -0.1921 -2.5817
v -17.1996 -7.791 -2.5817
v -8.7208 -7.791 -2.5817
v -8.13 -0.2038 -2.5815
v -9.498 -6.9619 -2.5814
v -17.1167 -0.0001 -2.5811
v -16.421 -6.9604 -2.581
v -9.0476 -6.6364 -2.581
v -16.0265 -5.5327 -2.5808
v -9.8939 -5.5327 -2.5808
v -17.1313 -0.0858 -2.5805
v -17.0434 -7.4877 -2.5802
v -8.877 -7.4877 -2.5802
v -17.563 3.217 -2.5801
v -8.5129 3.217 -2.5801
v -8.2597 -0.2065 -2.5801
v -17.5808 3.2925 -2.58
v -8.4951 3.2925 -2.58
v -17.713 -0.222 -2.5796
v -6.6681 0.1489 -2.5796
v -16.6932 2.6806 -2.5795
v -9.3827 2.6806 -2.5795
v -9.1609 -6.4695 -2.5794
v -17.8428 -0.2162 -2.5793
v -6.7575 0.4526 -2.5792
v -17.1799 -7.7054 -2.5791
v -16.7581 -6.468 -2.5791
v -8.7404 -7.7054 -2.5791
v -17.5078 3.6876 -2.5788
v -16.8119 -7.3261 -2.5788
v -9.1085 -7.3261 -2.5788
v -8.5681 3.6876 -2.5788
v -8.3335 0.2834 -2.5788
v -19.2393 0.375 -2.5787
v -17.164 -7.5701 -2.5784
v -8.7564 -7.5701 -2.5784
v -6.714 0.0505 -2.5782
v -17.6341 0.3009 -2.578
v -17.1739 2.9357 -2.5776
v -8.902 2.9357 -2.5776
v -19.2654 0.3143 -2.5774
v -8.6568 0.1428 -2.5774
v -8.2072 0.3223 -2.5773
v -17.1502 -7.0189 -2.577
v -8.7702 -7.0189 -2.577
v -17.299 -7.6738 -2.5766
v -16.9802 -6.8139 -2.5766
v -8.9402 -6.8139 -2.5766
v -8.6213 -7.6738 -2.5766
v -17.5715 3.2558 -2.5765
v -8.6088 -0.1682 -2.5765
v -8.5044 3.2558 -2.5765
v -15.682 -5.5284 -2.5764
v -10.2384 -5.5284 -2.5764
v -17.2379 -7.7609 -2.5758
v -17.1142 0.0283 -2.5758
v -8.6825 -7.7609 -2.5758
v -17.3339 -7.5948 -2.5756
v -8.5865 -7.5948 -2.5756
v -17.4155 3.0719 -2.5755
v -8.6603 3.0719 -2.5755
v -17.3531 -7.4983 -2.5754
v -8.5673 -7.4983 -2.5754
v -17.1384 -0.1138 -2.575
v -17.7618 0.3384 -2.5748
v -6.6638 0.1907 -2.5748
v -9.1617 -6.4713 -2.5745
v -17.3971 3.7439 -2.5744
v -8.6787 3.7439 -2.5744
v -6.8724 0.4743 -2.5741
v -16.7573 -6.4698 -2.5739
v -19.1712 0.4242 -2.5738
v -17.1961 -7.636 -2.5738
v -8.7243 -7.636 -2.5738
v -16.5845 -7.1238 -2.5735
v -9.3358 -7.1238 -2.5735
v -17.4334 3.7673 -2.573
v -8.6425 3.7673 -2.573
v -6.707 0.4016 -2.573
v -16.1145 -6.6001 -2.5728
v -9.8059 -6.6001 -2.5728
v -16.1645 2.8698 -2.5726
v -9.9113 2.8698 -2.5726
v -17.0291 3.5362 -2.5724
v -9.0467 3.5362 -2.5724
v -6.6842 0.3409 -2.5724
v -16.6853 -7.2159 -2.5718
v -9.235 -7.2159 -2.5718
v -6.6646 0.2376 -2.5707
v -17.3951 -7.3098 -2.5706
v -8.5252 -7.3098 -2.5706
v -18.8576 -0.0661 -2.5701
v -17.3139 -7.6299 -2.5699
v -8.6064 -7.6299 -2.5699
v -17.3786 -7.3885 -2.5695
v -8.5417 -7.3885 -2.5695
v -17.5814 3.3683 -2.5694
v -16.3639 2.5676 -2.5694
v -9.712 2.5676 -2.5694
v -8.4945 3.3683 -2.5694
v -17.379 3.6934 -2.5693
v -8.6969 3.6934 -2.5693
v -16.7272 3.3531 -2.569
v -9.3486 3.3531 -2.569
v -8.4808 0.2405 -2.569
v -17.486 0.2605 -2.5687
v -15.877 -5.4119 -2.5686
v -15.8698 -6.2127 -2.5686
v -10.0506 -6.2127 -2.5686
v -10.0434 -5.4119 -2.5686
v -9.6275 -6.8104 -2.5686
v -19.1448 0.0347 -2.5685
v -17.5606 -0.2276 -2.5685
v -15.6581 -5.5475 -2.5682
v -10.2622 -5.5475 -2.5682
v -8.412 -0.2096 -2.5681
v -17.2018 -7.5818 -2.5679
v -8.7186 -7.5818 -2.5679
v -6.8263 0.0023 -2.5679
v -17.113 0.0564 -2.5677
v -17.3875 -7.35 -2.5676
v -16.2897 -6.8065 -2.5676
v -8.5329 -7.35 -2.5676
v -6.6741 0.289 -2.5676
v -7.1125 -0.0795 -2.5673
v -16.8774 3.4511 -2.567
v -16.3507 -5.8929 -2.567
v -9.5697 -5.8929 -2.567
v -9.1985 3.4511 -2.567
v -17.1464 -0.1409 -2.5668
v -16.2908 3.0248 -2.5668
v -9.7851 3.0248 -2.5668
v -16.9589 -7.4096 -2.5666
v -8.9615 -7.4096 -2.5666
v -17.1544 3.591 -2.5664
v -8.9215 3.591 -2.5664
v -17.4842 3.7261 -2.5663
v -15.6987 -5.7406 -2.5663
v -10.2217 -5.7406 -2.5663
v -8.5917 3.7261 -2.5663
v -17.0429 -6.9111 -2.5662
v -8.8775 -6.9111 -2.5662
v -19.2585 0.1511 -2.5661
v -18.9757 0.4632 -2.5661
v -17.0341 2.8541 -2.5659
v -9.0417 2.8541 -2.5659
v -17.3719 -7.2525 -2.5654
v -8.5484 -7.2525 -2.5654
v -17.3093 0.1918 -2.5651
v -19.0232 -0.0101 -2.565
v -17.5749 3.4114 -2.565
v -8.5009 3.4114 -2.565
v -19.1105 0.4341 -2.5648
v -16.0421 -5.5288 -2.5648
v -9.8783 -5.5288 -2.5648
v -6.7671 0.0293 -2.5646
v -17.3505 -7.4562 -2.5644
v -8.5699 -7.4562 -2.5644
v -6.6872 0.1263 -2.5642
v -16.5155 3.2092 -2.564
v -9.5603 3.2092 -2.564
v -8.8422 -0.0287 -2.5639
v -17.3576 3.6521 -2.5638
v -8.7182 3.6521 -2.5638
v -8.8373 -0.0575 -2.5637
v -17.3723 -0.214 -2.5635
v -17.2473 -7.1378 -2.5635
v -8.6731 -7.1378 -2.5635
v -16.6139 3.2778 -2.5633
v -9.462 3.2778 -2.5633
v -16.0772 2.6225 -2.5629
v -9.9986 2.6225 -2.5629
v -16.0948 2.5987 -2.5628
v -9.981 2.5987 -2.5628
v -9.0527 -6.645 -2.5626
v -17.2792 3.632 -2.5624
v -17.2083 -7.7309 -2.5624
v -8.7967 3.632 -2.5624
v -8.7121 -7.7309 -2.5624
v -9.1637 -6.4755 -2.5623
v -8.6556 0.1681 -2.5621
v -19.2057 0.0772 -2.5618
v -18.6165 0.4756 -2.5618
v -16.8647 -6.6412 -2.5617
v -16.923 2.7874 -2.5616
v -9.1528 2.7874 -2.5616
v -16.5577 2.615 -2.5614
v -9.5182 2.615 -2.5614
v -8.8459 -0.0001 -2.5614
v -7.3568 0.4824 -2.5613
v -17.5144 3.6446 -2.5608
v -8.5615 3.6446 -2.5608
v -8.8314 -0.0858 -2.5607
v -8.5999 -0.1921 -2.5607
v -16.0607 2.6469 -2.5605
v -10.0152 2.6469 -2.5605
v -6.7353 0.4173 -2.5605
v -17.1568 -7.5328 -2.5603
v -16.8222 2.7313 -2.5603
v -9.2537 2.7313 -2.5603
v -8.7636 -7.5328 -2.5603
v -16.1133 2.5757 -2.56
v -9.9625 2.5757 -2.56
v -18.7991 0.4764 -2.5599
v -17.2057 -7.6796 -2.5599
v -17.0649 -7.4698 -2.5599
v -8.8555 -7.4698 -2.5599
v -8.7147 -7.6796 -2.5599
v -17.3186 -7.5411 -2.5597
v -8.6018 -7.5411 -2.5597
v -16.8303 -7.3143 -2.5591
v -9.09 -7.3143 -2.5591
v -19.2417 0.3315 -2.559
v -16.4105 3.1335 -2.5589
v -9.6654 3.1335 -2.5589
v -17.2661 -7.699 -2.5588
v -8.6543 -7.699 -2.5588
v -6.9981 0.4799 -2.5586
v -17.5272 3.5883 -2.5584
v -17.3252 -7.2232 -2.5584
v -8.5952 -7.2232 -2.5584
v -8.5487 3.5883 -2.5584
v -6.9462 -0.0291 -2.5581
v -19.2627 0.2017 -2.5571
v -17.113 0.0839 -2.5568
v -8.2497 -0.222 -2.5566
v -7.4958 0.4662 -2.5566
v -7.1743 0.4885 -2.5566
v -17.4662 3.109 -2.5564
v -8.6096 3.109 -2.5564
v -17.1554 -0.167 -2.5561
v -8.8484 0.0283 -2.5561
v -17.3174 3.0232 -2.5559
v -16.6025 -6.2554 -2.5559
v -9.3178 -6.2554 -2.5559
v -8.7585 3.0232 -2.5559
v -8.1198 -0.2162 -2.5557
v -18.4775 0.4627 -2.5555
v -8.3285 0.3009 -2.5555
v -16.0454 2.6715 -2.5554
v -10.0305 2.6715 -2.5554
v -8.8243 -0.1138 -2.5552
v -18.6934 -0.1027 -2.5551
v -16.157 2.8929 -2.5551
v -9.9189 2.8929 -2.5551
v -7.2772 -0.1136 -2.555
v -17.5118 3.1465 -2.5549
v -17.2257 -7.6084 -2.5549
v -9.4838 -6.959 -2.5549
v -8.6947 -7.6084 -2.5549
v -8.564 3.1465 -2.5549
v -7.4103 -0.1402 -2.5548
v -16.1326 2.5535 -2.5546
v -9.9433 2.5535 -2.5546
v -16.4352 -6.9574 -2.5545
v -18.5606 -0.1328 -2.5543
v -17.853 -0.2269 -2.554
v -17.3478 -7.4172 -2.554
v -8.5725 -7.4172 -2.554
v -17.7232 -0.2345 -2.5539
v -16.7086 2.6733 -2.5539
v -9.3673 2.6733 -2.5539
v -6.8617 0.4554 -2.5537
v -17.319 -7.5002 -2.5535
v -17.1352 -7.0305 -2.5535
v -16.966 -6.8263 -2.5535
v -8.9544 -6.8263 -2.5535
v -8.7851 -7.0305 -2.5535
v -8.6014 -7.5002 -2.5535
v -15.9028 -5.4008 -2.5532
v -10.0175 -5.4008 -2.5532
v -6.7082 0.1014 -2.5527
v -15.6398 -5.5634 -2.5523
v -10.2805 -5.5634 -2.5523
v -19.1843 0.3874 -2.5521
v -19.2484 0.2935 -2.5517
v -17.5368 3.527 -2.5517
v -8.5391 3.527 -2.5517
v -17.421 3.7217 -2.5516
v -8.6549 3.7217 -2.5516
v -8.2009 0.3384 -2.5516
v -17.6406 0.3175 -2.5515
v -17.563 3.2941 -2.5514
v -9.1655 -6.4803 -2.5514
v -8.5129 3.2941 -2.5514
v -6.6826 0.1734 -2.5513
v -19.2577 0.2513 -2.5511
v -16.7535 -6.4786 -2.551
v -16.3824 2.5516 -2.5509
v -9.6935 2.5516 -2.5509
v -17.5495 3.4764 -2.5507
v -8.5264 3.4764 -2.5507
v -16.7036 -7.2067 -2.5504
v -9.2168 -7.2067 -2.5504
v -17.3547 -7.379 -2.5498
v -8.5657 -7.379 -2.5498
v -16.6025 -7.1168 -2.5497
v -9.3179 -7.1168 -2.5497
v -17.181 2.9425 -2.5492
v -8.8948 2.9425 -2.5492
v -16.9797 -7.3931 -2.5488
v -8.9407 -7.3931 -2.5488
v -17.3619 -7.3388 -2.5484
v -8.5584 -7.3388 -2.5484
v -17.5299 3.1813 -2.5483
v -8.546 3.1813 -2.5483
v -17.204 -7.5358 -2.5482
v -8.7164 -7.5358 -2.5482
v -17.2316 -7.1564 -2.548
v -8.8497 0.0564 -2.548
v -8.6888 -7.1564 -2.548
v -17.5564 3.4387 -2.5479
v -8.5195 3.4387 -2.5479
v -16.0315 2.6961 -2.5477
v -10.0444 2.6961 -2.5477
v -17.2899 -7.5829 -2.5476
v -8.6304 -7.5829 -2.5476
v -6.7234 0.375 -2.5476
v -19.1192 0.4107 -2.5475
v -17.5418 3.2145 -2.5475
v -17.0846 -7.4542 -2.5475
v -8.8358 -7.4542 -2.5475
v -8.534 3.2145 -2.5475
v -17.4004 3.678 -2.5474
v -8.6754 3.678 -2.5474
v -17.2336 -7.6508 -2.5473
v -8.6868 -7.6508 -2.5473
v -17.7693 0.3527 -2.5471
v -8.4767 0.2605 -2.547
v -8.8163 -0.1409 -2.5469
v -9.1667 -6.4824 -2.5468
v -16.1526 2.5321 -2.5466
v -9.9232 2.5321 -2.5466
v -8.4021 -0.2276 -2.5464
v -6.6973 0.3143 -2.5461
v -17.0431 3.5375 -2.5457
v -9.0327 3.5375 -2.5457
v -18.9862 0.4442 -2.5455
v -17.3488 -7.2769 -2.5453
v -8.5716 -7.2769 -2.5453
v -17.3189 -7.4576 -2.5452
v -8.6015 -7.4576 -2.5452
v -17.491 0.2783 -2.545
v -17.3126 0.2139 -2.545
v -17.5707 -0.243 -2.5448
v -18.8645 -0.0497 -2.5447
v -8.6535 0.1918 -2.5443
v -17.2505 -7.5845 -2.5441
v -8.6699 -7.5845 -2.5441
v -17.3822 -0.2344 -2.544
v -15.6853 -5.7558 -2.544
v -10.2351 -5.7558 -2.544
v -19.029 0.0108 -2.5439
v -17.1142 0.11 -2.5439
v -16.2884 3.0436 -2.5434
v -9.7875 3.0436 -2.5434
v -17.0266 -6.9229 -2.5433
v -8.8938 -6.9229 -2.5433
v -6.7915 0.4242 -2.543
v -17.1653 -0.1917 -2.5428
v -16.1231 -6.6026 -2.5428
v -9.7973 -6.6026 -2.5428
v -8.5905 -0.214 -2.5424
v -17.2611 -7.6231 -2.5421
v -8.6593 -7.6231 -2.5421
v -17.2854 -7.5453 -2.5415
v -8.635 -7.5453 -2.5415
v -9.6157 -6.8095 -2.5414
v -17.243 -7.5445 -2.5413
v -8.6774 -7.5445 -2.5413
v -7.1052 -0.0661 -2.5411
v -17.1708 3.5873 -2.541
v -8.9051 3.5873 -2.541
v -15.8682 -6.2234 -2.5408
v -10.0522 -6.2234 -2.5408
v -16.3018 -6.806 -2.5404
v -16.8507 -7.3001 -2.5403
v -9.0697 -7.3001 -2.5403
v -16.7346 3.3627 -2.5402
v -9.3412 3.3627 -2.5402
v -17.2975 3.6237 -2.5398
v -8.7783 3.6237 -2.5398
v -17.5595 3.3343 -2.5393
v -16.8882 3.4567 -2.5393
v -9.1876 3.4567 -2.5393
v -8.5164 3.3343 -2.5393
v -17.4233 3.0931 -2.5388
v -8.6525 3.0931 -2.5388
v -16.0642 -5.5225 -2.5387
v -9.8562 -5.5225 -2.5387
v -17.1213 -7.0513 -2.5383
v -8.7991 -7.0513 -2.5383
v -6.8179 0.0347 -2.5379
v -16.573 2.6063 -2.5376
v -9.5028 2.6063 -2.5376
v -17.0435 2.8577 -2.5375
v -16.0192 2.7205 -2.5375
v -10.0567 2.7205 -2.5375
v -9.0324 2.8577 -2.5375
v -8.8498 0.0839 -2.5371
v -19.2118 0.1312 -2.5369
v -17.2821 -7.501 -2.5368
v -8.6382 -7.501 -2.5368
v -17.2145 -7.178 -2.5367
v -8.7058 -7.178 -2.5367
v -9.0652 -6.6622 -2.5364
v -6.9871 0.4632 -2.5363
v -17.3216 -7.4154 -2.5362
v -16.5188 3.2219 -2.5362
v -9.557 3.2219 -2.5362
v -8.8074 -0.167 -2.5362
v -8.5988 -7.4154 -2.5362
v -19.1537 0.0845 -2.536
v -16.173 2.5123 -2.536
v -9.9029 2.5123 -2.536
v -18.8099 0.4618 -2.5359
v -16.8521 -6.6586 -2.5355
v -18.6272 0.466 -2.5354
v -15.9279 -5.3912 -2.5354
v -9.9925 -5.3912 -2.5354
v -16.151 2.915 -2.5353
v -9.9249 2.915 -2.5353
v -19.1951 0.3473 -2.5352
v -17.0004 -7.3766 -2.5351
v -16.3627 -5.8953 -2.5351
v -9.5577 -5.8953 -2.5351
v -8.9199 -7.3766 -2.5351
v -17.5178 3.5509 -2.535
v -8.5581 3.5509 -2.535
v -6.9396 -0.0101 -2.535
v -6.7043 0.1511 -2.5348
v -17.4448 3.6936 -2.5344
v -8.6311 3.6936 -2.5344
v -17.1979 -7.4942 -2.5343
v -8.7225 -7.4942 -2.5343
v -6.8523 0.4341 -2.5343
v -16.6193 3.2887 -2.5342
v -9.4566 3.2887 -2.5342
v -7.3463 0.4756 -2.534
v -17.1068 -7.4348 -2.5334
v -16.9325 2.7894 -2.5334
v -9.1434 2.7894 -2.5334
v -8.8136 -7.4348 -2.5334
v -17.2901 -7.2619 -2.5333
v -8.6303 -7.2619 -2.5333
v -15.6238 -5.5785 -2.5331
v -10.2966 -5.5785 -2.5331
v -16.8337 2.7303 -2.5329
v -9.2422 2.7303 -2.5329
v -16.4118 3.1484 -2.5328
v -9.6641 3.1484 -2.5328
v -17.555 3.3733 -2.5327
v -8.5209 3.3733 -2.5327
v -17.3271 -7.3732 -2.5322
v -8.5933 -7.3732 -2.5322
v -16.9489 -6.839 -2.5321
v -8.9715 -6.839 -2.5321
v -17.2411 -7.5 -2.5312
v -8.6793 -7.5 -2.5312
v -7.1636 0.4764 -2.5312
v -16.7231 -7.1959 -2.5311
v -9.1973 -7.1959 -2.5311
v -8.2396 -0.2345 -2.5309
v -6.757 0.0772 -2.5308
v -16.4 2.5381 -2.5306
v -9.6759 2.5381 -2.5306
v -8.1098 -0.2269 -2.5304
v -17.3226 3.0354 -2.5296
v -8.7532 3.0354 -2.5296
v -15.6791 -5.3056 -2.5295
v -15.6526 -5.3196 -2.5295
v -10.2678 -5.3196 -2.5295
v -10.2413 -5.3056 -2.5295
v -16.5982 -6.2655 -2.5293
v -9.3222 -6.2655 -2.5293
v -18.7004 -0.0898 -2.529
v -8.3223 0.3175 -2.529
v -15.7044 -5.2935 -2.5288
v -10.216 -5.2935 -2.5288
v -17.1166 0.135 -2.5285
v -7.4853 0.4627 -2.5284
v -18.4877 0.4554 -2.5283
v -17.3211 -7.3059 -2.5283
v -16.6219 -7.1084 -2.5283
v -9.2985 -7.1084 -2.5283
v -8.5993 -7.3059 -2.5283
v -17.7334 -0.245 -2.5282
v -9.4661 -6.9537 -2.5282
v -15.6679 -5.7756 -2.5279
v -10.2525 -5.7756 -2.5279
v -6.7211 0.3315 -2.5279
v -16.4528 -6.9519 -2.5277
v -16.7221 2.6692 -2.5273
v -9.3537 2.6692 -2.5273
v -17.283 -7.4569 -2.5271
v -17.1759 -0.2149 -2.5271
v -8.6373 -7.4569 -2.5271
v -7.2695 -0.1027 -2.5269
v -7.4022 -0.1328 -2.5268
v -17.8631 -0.2342 -2.5267
v -15.7287 -5.2831 -2.5266
v -10.1917 -5.2831 -2.5266
v -19.131 0.3725 -2.5265
v -18.9956 0.4227 -2.5264
v -17.0155 -6.9442 -2.5263
v -8.9049 -6.9442 -2.5263
v -18.5683 -0.122 -2.5261
v -6.7001 0.2017 -2.5258
v -17.4272 3.6531 -2.5256
v -8.6487 3.6531 -2.5256
v -19.2136 0.1747 -2.5255
v -17.1961 -7.198 -2.5255
v -8.7243 -7.198 -2.5255
v -15.6279 -5.3336 -2.5254
v -10.2925 -5.3336 -2.5254
v -19.0335 0.0334 -2.525
v -9.1725 -6.4927 -2.525
v -17.1057 -7.0725 -2.5249
v -16.0085 2.7444 -2.5249
v -10.0674 2.7444 -2.5249
v -8.8147 -7.0725 -2.5249
v -17.545 3.4048 -2.5247
v -16.7469 -6.4915 -2.5247
v -8.5308 3.4048 -2.5247
v -17.4666 3.6638 -2.5246
v -8.6093 3.6638 -2.5246
v -17.1286 -7.4163 -2.5244
v -8.7917 -7.4163 -2.5244
v -8.6503 0.2139 -2.5243
v -8.8487 0.11 -2.5242
v -17.6478 0.3313 -2.5241
v -16.8715 -7.2845 -2.5238
v -9.0489 -7.2845 -2.5238
v -8.1935 0.3527 -2.5238
v -19.2033 0.3045 -2.5235
v -17.5396 3.2559 -2.5235
v -17.3963 3.6277 -2.5235
v -8.6796 3.6277 -2.5235
v -8.5363 3.2559 -2.5235
v -8.4718 0.2783 -2.5233
v -17.3168 0.234 -2.5231
v -16.1934 2.4941 -2.5231
v -9.8825 2.4941 -2.5231
v -8.5807 -0.2344 -2.5229
v -8.7976 -0.1917 -2.5228
v -17.0224 -7.3581 -2.5226
v -8.898 -7.3581 -2.5226
v -8.3921 -0.243 -2.5226
v -17.3924 -0.2523 -2.5222
v -6.7785 0.3874 -2.5213
v -17.2881 -7.4131 -2.5211
v -17.1869 2.9518 -2.5211
v -8.8889 2.9518 -2.5211
v -8.6323 -7.4131 -2.5211
v -17.7768 0.3623 -2.5207
v -15.9465 -5.3858 -2.5207
v -9.9739 -5.3858 -2.5207
v -18.8709 -0.0305 -2.5206
v -6.7144 0.2935 -2.5205
v -15.6031 -5.349 -2.5201
v -10.3173 -5.349 -2.5201
v -6.7051 0.2513 -2.5199
v -17.0584 3.5362 -2.5197
v -9.0175 3.5362 -2.5197
v -17.5809 -0.2557 -2.5195
v -17.484 3.6155 -2.5195
v -8.5919 3.6155 -2.5195
v -17.4972 0.2942 -2.5191
v -19.2132 0.2154 -2.519
v -16.2879 3.0606 -2.5186
v -15.7557 -5.2721 -2.5186
v -10.1647 -5.2721 -2.5186
v -9.788 3.0606 -2.5186
v -19.2096 0.2602 -2.518
v -17.1765 -7.2198 -2.518
v -8.7439 -7.2198 -2.518
v -17.2392 -7.4487 -2.5179
v -8.6811 -7.4487 -2.5179
v -17.1883 3.5813 -2.5173
v -8.8876 3.5813 -2.5173
v -6.8437 0.4107 -2.517
v -9.079 -6.6786 -2.5162
v -17.5308 3.4378 -2.5158
v -17.2505 -7.3018 -2.5158
v -15.8667 -6.2348 -2.5158
v -10.0537 -6.2348 -2.5158
v -8.6699 -7.3018 -2.5158
v -8.5451 3.4378 -2.5158
v -6.9766 0.4442 -2.5157
v -7.0984 -0.0497 -2.5156
v -16.8383 -6.6751 -2.5153
v -17.5257 3.2233 -2.5152
v -8.5502 3.2233 -2.5152
v -9.6014 -6.8069 -2.515
v -17.5185 3.4804 -2.5143
v -8.5573 3.4804 -2.5143
v -17.1518 -7.3942 -2.5141
v -16.3159 -6.8032 -2.5141
v -8.7685 -7.3942 -2.5141
v -17.5106 3.189 -2.514
v -16.1337 -6.6037 -2.514
v -9.7867 -6.6037 -2.514
v -8.5652 3.189 -2.514
v -6.9339 0.0108 -2.5139
v -17.2806 -7.3461 -2.5138
v -8.6398 -7.3461 -2.5138
v -16.7438 -7.1833 -2.5136
v -16.1468 2.9357 -2.5136
v -9.9291 2.9357 -2.5136
v -9.1766 -7.1833 -2.5136
v -18.8205 0.4448 -2.5134
v -16.9404 -6.8599 -2.5133
v -8.98 -6.8599 -2.5133
v -19.1582 0.1399 -2.5131
v -17.0883 -7.0936 -2.513
v -8.8321 -7.0936 -2.513
v -17.0448 -7.3387 -2.5128
v -15.5788 -5.3653 -2.5128
v -10.3415 -5.3653 -2.5128
v -8.8756 -7.3387 -2.5128
v -15.6089 -5.594 -2.5126
v -10.3115 -5.594 -2.5126
v -16.5884 2.5991 -2.5121
v -9.4874 2.5991 -2.5121
v -19.1428 0.332 -2.512
v -17.5056 3.5204 -2.5119
v -16.7437 3.3705 -2.5119
v -9.3322 3.3705 -2.5119
v -8.5703 3.5204 -2.5119
v -16.9006 3.4598 -2.5117
v -9.1753 3.4598 -2.5117
v -17.448 3.6293 -2.5113
v -8.6279 3.6293 -2.5113
v -17.4928 3.5627 -2.5112
v -16.0845 -5.5181 -2.5112
v -9.8358 -5.5181 -2.5112
v -8.5831 3.5627 -2.5112
v -17.1202 0.1585 -2.511
v -17.0016 -6.965 -2.5107
v -8.9188 -6.965 -2.5107
v -17.2373 -7.3877 -2.5104
v -8.6831 -7.3878 -2.5104
v -15.9995 2.7676 -2.5101
v -10.0764 2.7676 -2.5101
v -18.638 0.4539 -2.51
v -17.5379 3.2966 -2.5099
v -16.8928 -7.2676 -2.5099
v -9.0276 -7.2676 -2.5099
v -8.538 3.2966 -2.5099
v -16.642 -7.0988 -2.5095
v -9.2784 -7.0988 -2.5095
v -19.0044 0.3993 -2.5094
v -17.2075 -7.3437 -2.5094
v -8.7129 -7.3437 -2.5094
v -17.1872 -0.2364 -2.5093
v -17.0516 2.8637 -2.5091
v -9.0243 2.8637 -2.5091
v -17.326 3.6063 -2.509
v -17.1744 -7.3735 -2.509
v -8.7499 3.6063 -2.509
v -8.746 -7.3735 -2.509
v -16.9245 -0.0596 -2.5089
v -16.9302 -0.0873 -2.5088
v -8.8463 0.135 -2.5088
v -17.1559 -7.2379 -2.5087
v -8.7645 -7.2379 -2.5087
v -16.417 2.5269 -2.5084
v -9.6589 2.5269 -2.5084
v -17.5367 3.3771 -2.5081
v -8.5391 3.3771 -2.5081
v -19.0378 0.0586 -2.508
v -16.3665 -5.9013 -2.5079
v -16.2138 2.4777 -2.5079
v -9.8621 2.4777 -2.5079
v -9.5539 -5.9013 -2.5079
v -16.524 3.2328 -2.5077
v -9.5519 3.2328 -2.5077
v -7.3357 0.466 -2.5075
v -17.4698 3.1444 -2.5073
v -8.6061 3.1444 -2.5073
v -8.787 -0.2149 -2.5071
v -7.153 0.4618 -2.5071
v -15.6552 -5.7924 -2.5068
v -10.2651 -5.7924 -2.5068
v -16.9376 -0.1148 -2.5063
v -16.9206 -0.0318 -2.5063
v -17.0674 -7.3187 -2.506
v -8.853 -7.3187 -2.506
v -6.7512 0.1312 -2.5059
v -17.1343 -7.2598 -2.5057
v -15.7845 -5.2611 -2.5057
v -10.1358 -5.2611 -2.5057
v -8.786 -7.2598 -2.5057
v -16.4149 3.1612 -2.5055
v -9.661 3.1612 -2.5055
v -16.6263 3.2978 -2.5054
v -9.4495 3.2978 -2.5054
v -6.8092 0.0845 -2.5054
v -17.3274 3.0492 -2.5053
v -8.7485 3.0492 -2.5053
v -8.2296 -0.245 -2.5052
v -16.9426 2.7924 -2.505
v -9.1333 2.7924 -2.505
v -16.8437 2.7319 -2.5048
v -9.2321 2.7319 -2.5048
v -6.7678 0.3473 -2.5043
v -9.4472 -6.947 -2.5039
v -17.0897 -7.2997 -2.5035
v -8.8306 -7.2997 -2.5035
v -18.7069 -0.0737 -2.5034
v -16.4716 -6.945 -2.5034
v -15.556 -5.382 -2.5031
v -10.3644 -5.382 -2.5031
v -15.9645 -5.3815 -2.503
v -9.9559 -5.3815 -2.503
v -8.0998 -0.2342 -2.503
v -19.1509 0.2887 -2.5028
v -17.1122 -7.2795 -2.5028
v -8.8082 -7.2795 -2.5028
v -8.6461 0.234 -2.5023
v -18.4977 0.4451 -2.5021
v -19.1597 0.1993 -2.5016
v -8.3152 0.3313 -2.5015
v -17.0688 -7.1122 -2.5013
v -8.8515 -7.1122 -2.5013
v -16.9185 -0.0041 -2.5012
v -16.5946 -6.2768 -2.5012
v -9.3258 -6.2768 -2.5012
v -7.4753 0.4554 -2.5012
v -16.9466 -0.1417 -2.5011
v -8.5706 -0.2523 -2.501
v -17.7435 -0.2522 -2.5007
v -7.2625 -0.0898 -2.5007
v -18.5751 -0.1093 -2.5001
v -16.7345 2.6676 -2.4999
v -9.3414 2.6676 -2.4999
v -16.9146 -7.2507 -2.4997
v -9.0057 -7.2507 -2.4997
v -9.0918 -6.6931 -2.4996
v -17.322 0.2517 -2.4995
v -17.4693 3.5836 -2.4993
v -8.6066 3.5836 -2.4993
v -16.8257 -6.6897 -2.4989
v -19.1565 0.2441 -2.4987
v -17.4028 -0.2677 -2.4986
v -7.3947 -0.122 -2.4986
v -18.8766 -0.0089 -2.4985
v -16.7651 -7.1692 -2.4985
v -9.1553 -7.1692 -2.4985
v -17.8731 -0.2382 -2.4982
v -17.6551 0.3408 -2.4975
v -8.1862 0.3623 -2.4975
v -8.4658 0.2942 -2.4974
v -8.3821 -0.2557 -2.4973
v -9.1879 -6.5132 -2.497
v -16.9849 -6.985 -2.4967
v -16.7312 -6.512 -2.4967
v -8.9355 -6.985 -2.4967
v -6.9673 0.4227 -2.4965
v -16.9273 -6.8796 -2.4963
v -8.9931 -6.8796 -2.4963
v -6.8319 0.3725 -2.4959
v -17.5305 3.341 -2.4958
v -8.5454 3.341 -2.4958
v -17.2065 3.5729 -2.4952
v -8.8693 3.5729 -2.4952
v -6.9295 0.0334 -2.4949
v -17.0747 3.5322 -2.4947
v -9.0012 3.5322 -2.4947
v -19.0124 0.374 -2.4946
v -6.7494 0.1747 -2.4945
v -15.5927 -5.6115 -2.4939
v -10.3276 -5.6115 -2.4939
v -17.1921 2.9632 -2.4938
v -8.8837 2.9632 -2.4938
v -19.0403 0.0846 -2.4935
v -17.7849 0.3691 -2.4935
v -17.5911 -0.266 -2.4935
v -16.9183 0.0231 -2.4935
v -16.9572 -0.1678 -2.4934
v -17.4333 3.5946 -2.4931
v -8.6426 3.5946 -2.4931
v -15.9923 2.7901 -2.493
v -10.0836 2.7901 -2.493
v -18.8309 0.4256 -2.4928
v -17.5253 3.2673 -2.4927
v -17.0485 -7.1322 -2.4927
v -8.8719 -7.1322 -2.4927
v -8.5506 3.2673 -2.4927
v -16.2891 3.0755 -2.4926
v -9.7868 3.0755 -2.4926
v -6.7597 0.3045 -2.4926
v -16.6637 -7.0873 -2.4925
v -9.2567 -7.0873 -2.4925
v -15.8112 -5.2524 -2.4922
v -10.1092 -5.2524 -2.4922
v -17.5043 0.3079 -2.4916
v -7.0921 -0.0305 -2.4915
v -17.1251 0.1803 -2.4914
v -15.5345 -5.399 -2.4913
v -10.3858 -5.399 -2.4913
v -8.8428 0.1585 -2.4913
v -17.427 3.1286 -2.4911
v -8.6489 3.1286 -2.4911
v -16.9372 -7.2315 -2.4907
v -8.9832 -7.2315 -2.4907
v -16.2343 2.4628 -2.4904
v -9.8416 2.4628 -2.4904
v -16.1444 2.9547 -2.4902
v -9.9315 2.9547 -2.4902
v -9.0385 -0.0596 -2.4902
v -9.0328 -0.0873 -2.4901
v -17.1991 -0.2562 -2.49
v -17.3935 3.5905 -2.4893
v -8.7758 -0.2364 -2.4893
v -8.6824 3.5905 -2.4893
v -6.7499 0.2154 -2.488
v -9.0424 -0.0318 -2.4877
v -9.5828 -6.8013 -2.4876
v -9.0255 -0.1148 -2.4875
v -16.1456 -6.6037 -2.4874
v -15.8699 -6.2424 -2.4874
v -10.0505 -6.2424 -2.4874
v -9.7748 -6.6037 -2.4874
v -6.7535 0.2602 -2.487
v -17.0272 -7.1527 -2.4869
v -8.8932 -7.1527 -2.4869
v -16.3346 -6.7977 -2.4867
v -16.0984 -5.5175 -2.4866
v -9.822 -5.5175 -2.4866
v -18.6489 0.4394 -2.4861
v -16.7868 -7.1538 -2.486
v -9.1336 -7.1538 -2.486
v -15.6438 -5.8092 -2.4857
v -10.2766 -5.8092 -2.4857
v -16.6022 2.5948 -2.4856
v -9.4737 2.5948 -2.4856
v -15.9436 2.4972 -2.4852
v -10.1323 2.4972 -2.4852
v -16.9599 -7.212 -2.4851
v -8.9605 -7.212 -2.4851
v -16.9145 3.4606 -2.4848
v -16.4328 2.5183 -2.4848
v -9.6431 2.5183 -2.4848
v -9.1614 3.4606 -2.4848
v -16.9661 -7.0043 -2.4846
v -15.923 2.5189 -2.4846
v -10.1529 2.5189 -2.4846
v -8.9543 -7.0043 -2.4846
v -7.1426 0.4448 -2.4846
v -17.5096 3.2336 -2.4843
v -8.5663 3.2336 -2.4843
v -17.0051 -7.1736 -2.4842
v -8.9152 -7.1736 -2.4842
v -16.7543 3.3758 -2.4838
v -9.3215 3.3758 -2.4838
v -16.9693 -0.1929 -2.4833
v -16.9198 0.0498 -2.4833
v -15.9656 2.4763 -2.4833
v -10.1103 2.4763 -2.4833
v -9.4278 -6.9389 -2.4828
v -16.9825 -7.1923 -2.4826
v -9.0445 -0.0041 -2.4826
v -8.9379 -7.1923 -2.4826
v -6.8048 0.1399 -2.4824
v -17.5151 3.3872 -2.4823
v -16.4909 -6.9369 -2.4823
v -9.0165 -0.1417 -2.4823
v -8.5607 3.3872 -2.4823
v -7.325 0.4539 -2.4822
v -17.3549 3.5844 -2.482
v -8.721 3.5844 -2.482
v -19.0189 0.3469 -2.4819
v -15.9039 2.5413 -2.4816
v -10.172 2.5413 -2.4816
v -19.0429 0.1129 -2.4815
v -6.8203 0.332 -2.4814
v -16.9101 -6.8984 -2.4813
v -9.0103 -6.8984 -2.4813
v -17.0575 2.8727 -2.4809
v -9.0184 2.8727 -2.4809
v -9.1018 -6.7046 -2.4806
v -16.8158 -6.7012 -2.4799
v -16.3687 -5.9087 -2.4799
v -9.5517 -5.9087 -2.4799
v -17.3286 3.0663 -2.4798
v -8.7473 3.0663 -2.4798
v -6.9587 0.3993 -2.4795
v -17.4894 3.4809 -2.479
v -9.2036 -6.531 -2.479
v -8.5865 3.4809 -2.479
v -18.8811 0.0139 -2.4789
v -16.5308 3.2417 -2.4789
v -15.9888 2.4563 -2.4789
v -10.0871 2.4563 -2.4789
v -9.5451 3.2417 -2.4789
v -8.6411 0.2517 -2.4787
v -16.7155 -6.5297 -2.4786
v -18.713 -0.0543 -2.4785
v -15.9859 -5.3764 -2.4784
v -9.9345 -5.3764 -2.4784
v -16.6858 -7.0746 -2.4782
v -9.2346 -7.0746 -2.4782
v -6.9253 0.0586 -2.478
v -8.2196 -0.2522 -2.4776
v -8.5603 -0.2677 -2.4774
v -16.4199 3.172 -2.4773
v -9.656 3.172 -2.4773
v -17.455 3.5516 -2.4767
v -8.6209 3.5516 -2.4767
v -18.5088 0.4333 -2.4766
v -16.9506 2.7983 -2.4765
v -9.1253 2.7983 -2.4765
v -16.8541 2.7346 -2.4763
v -9.2217 2.7346 -2.4763
v -15.8865 2.5641 -2.4762
v -10.1894 2.5641 -2.4762
v -16.8092 -7.1373 -2.4761
v -16.6353 3.3054 -2.4761
v -9.4406 3.3054 -2.4761
v -9.1112 -7.1373 -2.4761
v -17.4732 3.5149 -2.4751
v -8.6026 3.5149 -2.4751
v -7.2562 -0.0737 -2.4751
v -16.9456 -7.0236 -2.4749
v -8.9748 -7.0236 -2.4749
v -8.308 0.3408 -2.4749
v -7.4654 0.4451 -2.4749
v -17.4985 3.4338 -2.4748
v -16.5879 -6.2894 -2.4748
v -9.3325 -6.2894 -2.4748
v -9.0449 0.0231 -2.4748
v -8.5774 3.4338 -2.4748
v -9.0059 -0.1678 -2.4745
v -18.5813 -0.0934 -2.4744
v -15.8388 -5.2443 -2.4744
v -10.0816 -5.2443 -2.4744
v -8.09 -0.2382 -2.4744
v -18.8402 0.4039 -2.474
v -17.2252 3.5617 -2.474
v -8.8507 3.5617 -2.474
v -15.987 2.8115 -2.4739
v -10.0889 2.8115 -2.4739
v -17.3283 0.2676 -2.4738
v -15.5176 -5.4139 -2.4737
v -10.4027 -5.4139 -2.4737
v -17.4133 -0.2804 -2.4734
v -19.0268 0.3199 -2.4732
v -15.579 -5.628 -2.473
v -10.3414 -5.628 -2.473
v -17.7533 -0.2565 -2.4726
v -7.388 -0.1093 -2.4725
v -19.0439 0.1418 -2.4722
v -16.0129 2.4376 -2.4722
v -10.063 2.4376 -2.4722
v -6.8122 0.2887 -2.4722
v -16.7445 2.6693 -2.4721
v -9.3313 2.6693 -2.4721
v -8.8381 0.1803 -2.4716
v -8.3721 -0.266 -2.4712
v -16.2543 2.4501 -2.4709
v -9.8216 2.4501 -2.4709
v -6.8034 0.1993 -2.4709
v -16.9827 -0.2167 -2.4708
v -16.9231 0.0756 -2.4708
v -17.0918 3.5255 -2.4707
v -8.9841 3.5255 -2.4707
v -17.663 0.3475 -2.4703
v -8.1782 0.3691 -2.4702
v -8.4589 0.3079 -2.4699
v -8.7641 -0.2562 -2.4698
v -17.131 0.2003 -2.4697
v -7.0865 -0.0089 -2.4693
v -17.8827 -0.2392 -2.4691
v -16.8917 -6.9176 -2.4687
v -9.0287 -6.9176 -2.4687
v -16.832 -7.1194 -2.4686
v -9.0884 -7.1194 -2.4686
v -17.2114 -0.2738 -2.4685
v -15.8711 2.5871 -2.4684
v -10.2048 2.5871 -2.4684
v -17.1966 2.9762 -2.4681
v -8.8793 2.9762 -2.4681
v -6.8066 0.2441 -2.468
v -16.9239 -7.0434 -2.4678
v -8.9965 -7.0434 -2.4678
v -17.4712 3.1896 -2.4675
v -8.6047 3.1896 -2.4675
v -17.4234 3.5561 -2.4668
v -8.6525 3.5561 -2.4668
v -19.0332 0.2915 -2.4666
v -16.7082 -7.0604 -2.4664
v -9.2148 -6.544 -2.4664
v -9.2122 -7.0604 -2.4664
v -17.6011 -0.2732 -2.4661
v -16.7043 -6.5426 -2.4661
v -19.0455 0.1726 -2.466
v -16.1438 2.9715 -2.4657
v -9.9321 2.9715 -2.4657
v -17.7937 0.3733 -2.4656
v -16.2922 3.0884 -2.4655
v -9.7837 3.0884 -2.4655
v -17.5115 0.3175 -2.4649
v -6.9508 0.374 -2.4647
v -9.0434 0.0498 -2.4646
v -9.408 -6.9296 -2.4645
v -16.1064 -5.52 -2.4643
v -9.814 -5.52 -2.4643
v -8.9939 -0.1929 -2.4643
v -16.8553 -7.1009 -2.464
v -9.0651 -7.1009 -2.464
v -16.5107 -6.9275 -2.4639
v -7.1323 0.4256 -2.4639
v -16.9015 -7.0632 -2.4638
v -9.0189 -7.0632 -2.4638
v -18.6591 0.4219 -2.4637
v -6.9228 0.0846 -2.4634
v -17.5082 3.2819 -2.4633
v -8.5677 3.2819 -2.4633
v -16.0375 2.4204 -2.4631
v -10.0384 2.4204 -2.4631
v -9.5633 -6.7945 -2.4628
v -19.0456 0.2034 -2.4626
v -15.8729 -6.2506 -2.4625
v -10.0475 -6.2506 -2.4625
v -16.8785 -7.0822 -2.4624
v -9.0419 -7.0822 -2.4624
v -19.0375 0.2619 -2.4622
v -16.3543 -6.7909 -2.4619
v -18.8847 0.0387 -2.4614
v -19.0424 0.2329 -2.4613
v -16.16 -6.6015 -2.4613
v -9.7604 -6.6015 -2.4613
v -15.5915 -5.1516 -2.4608
v -10.3289 -5.1516 -2.4608
v -9.1152 -6.7192 -2.46
v -15.6208 -5.1427 -2.4597
v -10.2996 -5.1427 -2.4597
v -16.4484 2.5113 -2.4594
v -9.6275 2.5113 -2.4594
v -16.8025 -6.7159 -2.4592
v -15.6378 -5.8222 -2.4592
v -10.2826 -5.8222 -2.4592
v -17.3816 3.5555 -2.459
v -15.8608 -5.24 -2.459
v -10.0595 -5.24 -2.459
v -8.6942 3.5555 -2.459
v -16.9294 3.4586 -2.4588
v -15.5634 -5.1613 -2.4588
v -10.357 -5.1613 -2.4588
v -9.1465 3.4586 -2.4588
v -16.8711 -6.9367 -2.4587
v -9.0493 -6.9367 -2.4587
v -9.4007 -6.9256 -2.4585
v -16.6143 2.5935 -2.4583
v -15.8576 2.6102 -2.4583
v -10.2183 2.6102 -2.4583
v -9.4615 2.5935 -2.4583
v -7.3142 0.4394 -2.4581
v -17.3312 3.0845 -2.4576
v -8.7446 3.0845 -2.4576
v -18.8489 0.3802 -2.4574
v -16.7309 -7.0449 -2.4573
v -9.1895 -7.0449 -2.4573
v -17.4695 3.4822 -2.4569
v -8.6064 3.4822 -2.4569
v -15.65 -5.1353 -2.4565
v -10.2703 -5.1353 -2.4565
v -17.4947 3.3969 -2.4563
v -8.5812 3.3969 -2.4563
v -16.9974 -0.2391 -2.4561
v -16.9282 0.1003 -2.4561
v -16.7664 3.3781 -2.4561
v -9.3095 3.3781 -2.4561
v -18.7183 -0.0327 -2.4556
v -15.5016 -5.4295 -2.4553
v -10.4188 -5.4295 -2.4553
v -17.4486 3.5166 -2.455
v -8.6273 3.5166 -2.455
v -15.5357 -5.1723 -2.4549
v -10.3847 -5.1723 -2.4549
v -17.2439 3.5474 -2.4541
v -8.832 3.5474 -2.4541
v -17.0621 2.8839 -2.4532
v -9.0138 2.8839 -2.4532
v -8.6349 0.2676 -2.453
v -15.9836 2.8318 -2.4528
v -10.0923 2.8318 -2.4528
v -18.5197 0.4188 -2.4525
v -16.5757 -6.3036 -2.4522
v -9.3446 -6.3036 -2.4522
v -9.0401 0.0756 -2.4522
v -16.3684 -5.9176 -2.4521
v -9.552 -5.9176 -2.4521
v -8.5499 -0.2804 -2.4521
v -6.9444 0.3469 -2.452
v -17.4294 3.1734 -2.4519
v -8.6465 3.1734 -2.4519
v -16.0626 2.4048 -2.4518
v -10.0133 2.4048 -2.4518
v -8.9805 -0.2167 -2.4518
v -6.9203 0.1129 -2.4515
v -16.8488 -6.9556 -2.4513
v -9.0716 -6.9556 -2.4513
v -16.0069 -5.3725 -2.451
v -9.9135 -5.3725 -2.451
v -15.5672 -5.644 -2.4506
v -10.3531 -5.644 -2.4506
v -16.7547 -7.0284 -2.4504
v -9.1657 -7.0284 -2.4504
v -7.2502 -0.0543 -2.4502
v -18.5869 -0.0748 -2.4499
v -8.8322 0.2003 -2.4499
v -16.2734 2.4399 -2.4498
v -9.8025 2.4399 -2.4498
v -7.0822 0.0139 -2.4497
v -16.5395 3.2486 -2.4495
v -15.6806 -5.1285 -2.4495
v -10.2398 -5.1285 -2.4495
v -9.5364 3.2486 -2.4495
v -8.2099 -0.2565 -2.4495
v -7.4545 0.4333 -2.4494
v -16.4265 3.1806 -2.4489
v -9.6494 3.1806 -2.4489
v -15.5092 -5.1843 -2.4486
v -10.4112 -5.1843 -2.4486
v -9.2211 -6.5526 -2.4486
v -17.1097 3.5164 -2.4483
v -16.9571 2.8067 -2.4483
v -16.6979 -6.5512 -2.4483
v -9.1188 2.8067 -2.4483
v -8.9662 3.5164 -2.4483
v -8.7519 -0.2738 -2.4483
v -16.8624 2.7403 -2.4479
v -9.2134 2.7403 -2.4479
v -13.5511 -0.0581 -2.4478
v -13.5437 -0.021 -2.4478
v -13.532 -0.2209 -2.4478
v -13.5246 -0.2582 -2.4478
v -13.5197 -0.2829 -2.4478
v -13.5197 0.0996 -2.4478
v -13.4945 0.1373 -2.4478
v -13.4739 0.1681 -2.4478
v -13.2491 0.3702 -2.4478
v -13.2223 0.3755 -2.4478
v -13.1567 0.3886 -2.4478
v -12.7787 -0.4948 -2.4478
v -12.7366 -0.4666 -2.4478
v -13.5578 -0.0916 -2.4477
v -13.553 -0.1155 -2.4477
v -13.546 -0.1512 -2.4477
v -13.5385 -0.1885 -2.4477
v -13.5376 0.0098 -2.4477
v -13.5298 0.0489 -2.4477
v -13.5249 0.0736 -2.4477
v -13.5053 -0.3044 -2.4477
v -13.4809 -0.341 -2.4477
v -13.4608 -0.371 -2.4477
v -13.4549 0.1965 -2.4477
v -13.4414 -0.4 -2.4477
v -13.4299 0.2339 -2.4477
v -13.4113 -0.4451 -2.4477
v -13.4113 0.2618 -2.4477
v -13.391 -0.4587 -2.4477
v -13.374 -0.4699 -2.4477
v -13.3662 0.2919 -2.4477
v -13.346 -0.4887 -2.4477
v -13.3367 0.3117 -2.4477
v -13.316 -0.5088 -2.4477
v -13.3063 0.332 -2.4477
v -13.2701 -0.5395 -2.4477
v -13.2694 0.3567 -2.4477
v -13.2491 -0.5535 -2.4477
v -13.2252 -0.5583 -2.4477
v -13.1985 -0.5636 -2.4477
v -13.1632 -0.5706 -2.4477
v -13.1285 -0.5775 -2.4477
v -13.1174 0.3965 -2.4477
v -13.0842 -0.5864 -2.4477
v -13.0817 0.4035 -2.4477
v -13.0578 -0.5916 -2.4477
v -13.0578 0.4083 -2.4477
v -13.0339 -0.5868 -2.4477
v -13.0221 0.4012 -2.4477
v -12.9978 -0.5797 -2.4477
v -12.9902 0.3948 -2.4477
v -12.9633 -0.5728 -2.4477
v -12.9524 0.3873 -2.4477
v -12.9284 -0.5658 -2.4477
v -12.9169 0.3802 -2.4477
v -12.8945 -0.5591 -2.4477
v -12.8904 0.375 -2.4477
v -12.8665 -0.5535 -2.4477
v -12.8665 0.3702 -2.4477
v -12.8485 0.3582 -2.4477
v -12.8462 -0.5399 -2.4477
v -12.8288 0.345 -2.4477
v -12.8085 -0.5148 -2.4477
v -12.7992 0.3252 -2.4477
v -12.7688 0.3049 -2.4477
v -12.7246 0.2754 -2.4477
v -12.7043 -0.4451 -2.4477
v -12.7043 0.2618 -2.4477
v -12.6908 -0.4248 -2.4477
v -12.6743 0.2168 -2.4477
v -12.6606 -0.3798 -2.4477
v -12.6544 0.1872 -2.4477
v -12.6409 -0.3502 -2.4477
v -12.6347 0.1576 -2.4477
v -12.6222 0.139 -2.4477
v -12.6133 -0.3089 -2.4477
v -12.6095 0.1199 -2.4477
v -12.5959 -0.2829 -2.4477
v -12.5959 0.0996 -2.4477
v -12.5911 -0.259 -2.4477
v -12.5858 -0.2322 -2.4477
v -12.5836 0.0377 -2.4477
v -12.5788 -0.197 -2.4477
v -12.5766 0.0027 -2.4477
v -12.572 -0.1626 -2.4477
v -12.5696 -0.032 -2.4477
v -12.5647 -0.1265 -2.4477
v -12.5626 -0.0677 -2.4477
v -12.5578 -0.0916 -2.4477
v -8.3002 0.3475 -2.4476
v -17.4238 -0.2906 -2.4473
v -16.6458 3.3104 -2.4472
v -9.43 3.3104 -2.4472
v -9.3856 -6.9183 -2.4472
v -17.3354 0.2809 -2.4469
v -16.8254 -6.9743 -2.4469
v -9.095 -6.9743 -2.4469
v -17.4993 3.3271 -2.4468
v -8.5766 3.3271 -2.4468
v -7.3819 -0.0934 -2.4468
v -17.1381 0.2181 -2.4466
v -16.533 -6.9161 -2.4466
v -16.7786 -7.011 -2.4464
v -9.1418 -7.011 -2.4464
v -18.8874 0.0652 -2.4463
v -15.8464 2.633 -2.4459
v -10.2295 2.633 -2.4459
v -17.224 -0.2889 -2.4454
v -16.788 -6.7299 -2.4453
v -8.0806 -0.2392 -2.4453
v -16.8023 -6.9929 -2.4452
v -9.1181 -6.9929 -2.4452
v -7.1231 0.4039 -2.445
v -17.4706 3.2291 -2.4448
v -8.6053 3.2291 -2.4448
v -8.3622 -0.2732 -2.4438
v -17.7629 -0.2576 -2.4436
v -16.755 2.672 -2.4435
v -9.3209 2.672 -2.4435
v -18.6688 0.4021 -2.4432
v -6.9365 0.3199 -2.4432
v -18.8571 0.355 -2.4431
v -17.1989 2.9917 -2.4431
v -8.877 2.9917 -2.4431
v -8.4518 0.3175 -2.4431
v -17.6716 0.3515 -2.4423
v -15.8807 -5.2376 -2.4422
v -10.0397 -5.2376 -2.4422
v -8.1696 0.3733 -2.4422
v -6.9193 0.1418 -2.4421
v -9.5441 -6.7866 -2.442
v -17.8918 -0.2385 -2.4417
v -9.1354 -6.7387 -2.4411
v -16.3735 -6.7831 -2.441
v -15.4834 -5.1977 -2.441
v -10.437 -5.1977 -2.441
v -16.7824 -6.7356 -2.4403
v -16.145 2.9865 -2.44
v -15.711 -5.123 -2.44
v -10.2093 -5.123 -2.44
v -9.9309 2.9865 -2.44
v -17.4635 3.4449 -2.4396
v -8.6124 3.4449 -2.4396
v -17.0131 -0.2599 -2.4395
v -16.935 0.1237 -2.4394
v -16.0878 2.3909 -2.4383
v -9.9881 2.3909 -2.4383
v -17.2637 3.533 -2.438
v -8.8122 3.533 -2.438
v -17.611 -0.2775 -2.4378
v -17.4867 3.3638 -2.4375
v -17.412 3.5121 -2.4375
v -16.297 3.0991 -2.4375
v -9.7789 3.0991 -2.4375
v -8.6639 3.5121 -2.4375
v -8.5892 3.3638 -2.4375
v -17.5194 0.3243 -2.4374
v -9.0351 0.1003 -2.4374
v -17.803 0.3748 -2.4372
v -8.9659 -0.2391 -2.437
v -6.9301 0.2915 -2.4366
v -15.4867 -5.4457 -2.4363
v -10.4337 -5.4457 -2.4363
v -17.4432 3.4825 -2.4361
v -8.6327 3.4825 -2.4361
v -6.9178 0.1726 -2.4359
v -7.3042 0.4219 -2.4357
v -18.7224 -0.0098 -2.4355
v -17.331 3.1059 -2.4353
v -8.7449 3.1059 -2.4353
v -16.5557 -6.3192 -2.4352
v -9.3647 -6.3192 -2.4352
v -17.4748 3.3991 -2.4338
v -16.9454 3.4541 -2.4338
v -9.1305 3.4541 -2.4338
v -8.6011 3.3991 -2.4338
v -18.8892 0.0932 -2.4337
v -16.1208 -5.5209 -2.4332
v -9.7996 -5.5209 -2.4332
v -16.4623 2.5073 -2.4331
v -9.6136 2.5073 -2.4331
v -9.3632 -6.906 -2.433
v -16.1794 -6.5951 -2.4328
v -9.741 -6.5951 -2.4328
v -15.6336 -5.8345 -2.4326
v -10.2867 -5.8345 -2.4326
v -6.9178 0.2034 -2.4325
v -16.5553 -6.9037 -2.4324
v -7.0786 0.0387 -2.4322
v -6.9258 0.2619 -2.4322
v -15.883 -6.2528 -2.4315
v -15.8374 2.6555 -2.4315
v -10.2385 2.6555 -2.4315
v -10.0374 -6.2528 -2.4315
v -18.8645 0.3282 -2.4312
v -6.9209 0.2329 -2.4312
v -15.4598 -5.2114 -2.4305
v -10.4606 -5.2114 -2.4305
v -16.625 2.5948 -2.4304
v -9.4509 2.5948 -2.4304
v -18.5294 0.4009 -2.4303
v -15.9822 2.8504 -2.4303
v -10.0937 2.8504 -2.4303
v -9.1518 -6.7532 -2.4297
v -16.7798 3.3781 -2.429
v -9.2961 3.3781 -2.429
v -16.7662 -6.7501 -2.4289
v -17.4686 3.2665 -2.4284
v -8.6072 3.2665 -2.4284
v -7.1144 0.3802 -2.4283
v -16.0196 -5.373 -2.4281
v -9.9007 -5.373 -2.4281
v -15.557 -5.6596 -2.4279
v -10.3634 -5.6596 -2.4279
v -15.7413 -5.1187 -2.4278
v -10.1791 -5.1187 -2.4278
v -17.1284 3.5054 -2.4277
v -8.9475 3.5054 -2.4277
v -7.245 -0.0327 -2.4272
v -17.0667 2.8961 -2.4269
v -16.2918 2.432 -2.4269
v -9.7841 2.432 -2.4269
v -9.0092 2.8961 -2.4269
v -8.8253 0.2181 -2.4268
v -18.5919 -0.0532 -2.4266
v -8.628 0.2809 -2.4261
v -8.5396 -0.2906 -2.4259
v -16.3643 -5.9284 -2.4258
v -9.5561 -5.9284 -2.4258
v -7.4437 0.4188 -2.4252
v -8.7394 -0.2889 -2.4251
v -18.6782 0.3803 -2.4246
v -9.5246 -6.7774 -2.424
v -18.8902 0.1224 -2.4236
v -16.3931 -6.774 -2.4231
v -16.1128 2.379 -2.4228
v -9.963 2.379 -2.4228
v -7.3765 -0.0748 -2.4223
v -9.341 -6.8929 -2.4222
v -17.2822 3.5141 -2.4221
v -8.7937 3.5141 -2.4221
v -18.8714 0.3005 -2.422
v -17.1462 0.2338 -2.4218
v -16.5774 -6.8905 -2.4216
v -17.0297 -0.2787 -2.421
v -17.2368 -0.3016 -2.4208
v -16.9611 2.8181 -2.4206
v -9.2346 -6.5689 -2.4206
v -9.1148 2.8181 -2.4206
v -9.0284 0.1237 -2.4206
v -16.9435 0.1456 -2.4205
v -8.9503 -0.2599 -2.4204
v -8.2005 -0.2576 -2.4204
v -16.6844 -6.5674 -2.4203
v -16.5336 -6.3358 -2.4202
v -9.3868 -6.3358 -2.4202
v -15.9025 -5.2352 -2.4201
v -10.0178 -5.2352 -2.4201
v -17.343 0.2908 -2.42
v -17.4342 -0.2979 -2.4199
v -16.5499 3.2534 -2.4199
v -9.5259 3.2534 -2.4199
v -16.8684 2.7491 -2.4197
v -16.6575 3.312 -2.4197
v -9.4184 3.312 -2.4197
v -9.2075 2.7491 -2.4197
v -8.2918 0.3515 -2.4196
v -17.4245 3.2255 -2.4195
v -8.6514 3.2255 -2.4195
v -17.1996 3.0093 -2.4192
v -16.4351 3.1873 -2.4192
v -9.6408 3.1873 -2.4192
v -8.8763 3.0093 -2.4192
v -15.438 -5.226 -2.418
v -10.4824 -5.226 -2.418
v -8.0717 -0.2385 -2.4178
v -18.7256 0.0147 -2.4176
v -7.076 0.0652 -2.4171
v -9.1753 -6.7737 -2.4165
v -17.3318 3.1276 -2.4164
v -8.7441 3.1276 -2.4164
v -15.4733 -5.462 -2.4162
v -10.4471 -5.462 -2.4162
v -18.8913 0.1536 -2.4161
v -16.7427 -6.7708 -2.4157
v -17.772 -0.2565 -2.4156
v -8.444 0.3243 -2.4156
v -17.4618 3.3068 -2.4155
v -8.6141 3.3068 -2.4155
v -18.8779 0.2722 -2.4154
v -8.3525 -0.2775 -2.4154
v -16.763 2.6779 -2.4151
v -9.3129 2.6779 -2.4151
v -7.2946 0.4021 -2.4151
v -15.8307 2.6773 -2.415
v -10.2452 2.6773 -2.415
v -17.6806 0.3528 -2.4141
v -9.3184 -6.8785 -2.4141
v -7.1063 0.355 -2.414
v -8.1605 0.3748 -2.4138
v -16.6 -6.876 -2.4135
v -17.9004 -0.2342 -2.4134
v -15.7708 -5.1159 -2.4133
v -10.1496 -5.1159 -2.4133
v -16.148 2.9995 -2.4131
v -9.9279 2.9995 -2.4131
v -9.3106 -6.873 -2.4118
v -18.8927 0.1864 -2.4114
v -18.8833 0.2433 -2.4114
v -9.191 -6.786 -2.4113
v -16.6078 -6.8705 -2.4111
v -16.7272 -6.7831 -2.4106
v -18.8882 0.2145 -2.4102
v -18.5387 0.3804 -2.4101
v -17.3934 3.4637 -2.41
v -16.9621 3.4467 -2.41
v -9.1138 3.4467 -2.41
v -8.6825 3.4637 -2.41
v -17.5279 0.3284 -2.4094
v -9.1983 -6.7922 -2.4092
v -17.6205 -0.2788 -2.4091
v -16.3036 3.1076 -2.4091
v -9.7723 3.1076 -2.4091
v -17.3008 3.4937 -2.4089
v -8.775 3.4937 -2.4089
v -17.1474 3.4917 -2.4087
v -8.9285 3.4917 -2.4087
v -16.7198 -6.7894 -2.4085
v -17.8131 0.3742 -2.4083
v -18.6873 0.3568 -2.4082
v -17.4507 3.3476 -2.4073
v -16.1997 -6.588 -2.4073
v -9.7207 -6.588 -2.4073
v -8.6252 3.3476 -2.4073
v -9.294 -6.8624 -2.4072
v -7.241 -0.0098 -2.4072
v -15.6307 -5.8465 -2.4068
v -10.2897 -5.8465 -2.4068
v -16.6244 -6.8599 -2.4066
v -18.5956 -0.0307 -2.4064
v -15.9827 2.8674 -2.4064
v -10.0932 2.8674 -2.4064
v -9.5016 -6.7662 -2.4064
v -9.2146 -6.8045 -2.4061
v -16.475 2.5058 -2.406
v -9.6009 2.5058 -2.406
v -16.4159 -6.7627 -2.4055
v -16.1375 2.3691 -2.4055
v -9.9384 2.3691 -2.4055
v -16.7036 -6.8016 -2.4054
v -9.2224 -6.8108 -2.4052
v -17.417 3.4277 -2.4051
v -8.6589 3.4277 -2.4051
v -16.6957 -6.8081 -2.4045
v -7.0743 0.0932 -2.4044
v -17.436 3.3888 -2.4039
v -15.8933 -6.2551 -2.4039
v -10.0271 -6.2551 -2.4039
v -8.6399 3.3888 -2.4039
v -16.0304 -5.3751 -2.4037
v -9.8899 -5.3751 -2.4037
v -9.2695 -6.8456 -2.4033
v -9.2538 -6.5875 -2.403
v -7.434 0.4009 -2.403
v -16.7944 3.3755 -2.4029
v -9.2815 3.3755 -2.4029
v -9.2457 -6.8285 -2.4028
v -16.6488 -6.8431 -2.4027
v -16.6649 -6.5857 -2.4026
v -15.419 -5.2405 -2.4026
v -10.5014 -5.2405 -2.4026
v -16.3096 2.426 -2.4025
v -9.7663 2.426 -2.4025
v -16.6725 -6.8258 -2.4021
v -7.099 0.3282 -2.4021
v -17.4179 3.2656 -2.402
v -8.658 3.2656 -2.402
v -16.6353 2.5976 -2.4019
v -9.4406 2.5976 -2.4019
v -8.8173 0.2338 -2.4019
v -18.728 0.0414 -2.4018
v -15.5508 -5.6729 -2.4018
v -10.3695 -5.6729 -2.4018
v -9.02 0.1456 -2.4018
v -8.9338 -0.2787 -2.4018
v -16.133 -5.5237 -2.4016
v -9.7874 -5.5237 -2.4016
v -17.0696 2.9107 -2.4014
v -9.0063 2.9107 -2.4014
v -17.0471 -0.2955 -2.4008
v -8.7267 -0.3016 -2.4005
v -16.9536 0.1658 -2.4
v -8.6205 0.2908 -2.399
v -17.3193 3.4729 -2.3989
v -8.7566 3.4729 -2.3989
v -7.3716 -0.0532 -2.3989
v -15.7972 -5.1156 -2.3985
v -10.1232 -5.1156 -2.3985
v -8.5293 -0.2979 -2.3985
v -17.3298 3.1539 -2.3973
v -8.746 3.1539 -2.3973
v -15.8264 2.6985 -2.3966
v -10.2495 2.6985 -2.3966
v -7.2853 0.3803 -2.3965
v -17.2004 3.0288 -2.3962
v -8.8755 3.0288 -2.3962
v -16.3632 -5.9392 -2.396
v -9.5571 -5.9392 -2.396
v -17.1553 0.2473 -2.3955
v -17.2497 -0.3117 -2.3952
v -15.9245 -5.2335 -2.3944
v -9.9959 -5.2335 -2.3944
v -7.0733 0.1224 -2.3944
v -18.6955 0.3314 -2.3942
v -16.9658 2.83 -2.3938
v -9.1101 2.83 -2.3938
v -15.4629 -5.4772 -2.3937
v -10.4574 -5.4772 -2.3937
v -16.6705 3.3111 -2.3928
v -9.4054 3.3111 -2.3928
v -7.0921 0.3005 -2.3928
v -16.5613 3.2546 -2.3925
v -9.5145 3.2546 -2.3925
v -17.3513 0.2978 -2.3924
v -8.1916 -0.2565 -2.3924
v -9.4792 -6.7539 -2.3923
v -16.8726 2.7603 -2.392
v -9.2033 2.7603 -2.392
v -17.4444 -0.3022 -2.3919
v -18.5484 0.359 -2.3915
v -17.1661 3.475 -2.3914
v -16.4384 -6.7506 -2.3914
v -8.9098 3.475 -2.3914
v -8.2829 0.3528 -2.3914
v -17.4091 3.3043 -2.3911
v -8.6668 3.3043 -2.3911
v -17.3363 3.4495 -2.3907
v -8.7395 3.4495 -2.3907
v -9.2706 -6.6031 -2.3899
v -16.4453 3.1916 -2.3898
v -9.6306 3.1916 -2.3898
v -16.5355 -6.3506 -2.3895
v -9.3849 -6.3506 -2.3895
v -8.0631 -0.2342 -2.3895
v -16.6481 -6.601 -2.3894
v -7.238 0.0147 -2.3893
v -18.7297 0.0696 -2.3884
v -18.5986 -0.0059 -2.388
v -16.9798 3.4371 -2.3877
v -9.0961 3.4371 -2.3877
v -16.7718 -0.1206 -2.3875
v -8.4356 0.3284 -2.3874
v -17.7806 -0.2521 -2.3871
v -16.7695 2.6862 -2.3869
v -16.7653 -0.0934 -2.3869
v -16.2191 -6.5809 -2.3869
v -9.7013 -6.5809 -2.3869
v -9.3064 2.6862 -2.3869
v -7.0722 0.1536 -2.3868
v -8.3431 -0.2788 -2.3867
v -16.1614 2.3616 -2.3865
v -9.9145 2.3616 -2.3865
v -7.0857 0.2722 -2.3862
v -16.7806 -0.1473 -2.3859
v -16.1529 3.0104 -2.3854
v -9.923 3.0104 -2.3854
v -15.4025 -5.2552 -2.3851
v -10.5179 -5.2552 -2.3851
v -17.9086 -0.2266 -2.385
v -17.3523 3.4245 -2.3848
v -8.7236 3.4245 -2.3848
v -8.1505 0.3742 -2.3848
v -17.6909 0.3526 -2.3844
v -16.7611 -0.0661 -2.3842
v -17.3942 3.346 -2.3834
v -8.6817 3.346 -2.3834
v -7.4249 0.3804 -2.3827
v -18.7034 0.305 -2.3825
v -15.8216 -5.1171 -2.3824
v -10.0988 -5.1171 -2.3824
v -9.4578 -6.741 -2.3822
v -7.0803 0.2433 -2.3822
v -7.0709 0.1864 -2.3821
v -16.7916 -0.1734 -2.382
v -16.4599 -6.7378 -2.3814
v -8.9165 -0.2955 -2.3814
v -17.3745 3.3849 -2.3813
v -8.7014 3.3849 -2.3813
v -15.9852 2.8827 -2.3812
v -10.0906 2.8827 -2.3812
v -9.0101 0.1658 -2.3811
v -7.0754 0.2145 -2.3809
v -17.6296 -0.2776 -2.3808
v -17.537 0.3298 -2.3808
v -17.3269 3.182 -2.3808
v -8.749 3.182 -2.3808
v -15.6304 -5.8569 -2.3803
v -10.29 -5.8569 -2.3803
v -16.312 3.1139 -2.38
v -9.7639 3.1139 -2.38
v -7.2763 0.3568 -2.38
v -16.7594 -0.0388 -2.3794
v -17.065 -0.3099 -2.3791
v -17.824 0.3715 -2.379
v -7.368 -0.0307 -2.3787
v -16.4859 2.5073 -2.3783
v -9.59 2.5073 -2.3783
v -16.81 3.37 -2.378
v -9.2659 3.37 -2.378
v -18.7301 0.0985 -2.3778
v -16.9651 0.1841 -2.3777
v -15.8634 2.3694 -2.3777
v -10.2125 2.3694 -2.3777
v -9.2923 -6.6225 -2.3773
v -15.838 2.3874 -2.3772
v -10.2378 2.3874 -2.3772
v -16.326 2.4228 -2.377
v -15.9061 -6.2554 -2.377
v -10.0143 -6.2554 -2.377
v -9.7499 2.4228 -2.377
v -17.0697 2.928 -2.3768
v -9.0062 2.928 -2.3768
v -16.6262 -6.6203 -2.3767
v -17.1849 3.4563 -2.3765
v -15.8245 2.7188 -2.3765
v -10.2514 2.7188 -2.3765
v -8.891 3.4563 -2.3765
v -15.8902 2.3526 -2.3761
v -10.1857 2.3526 -2.3761
v -16.8049 -0.1987 -2.376
v -8.8084 0.2473 -2.3756
v -15.5465 -5.6854 -2.3755
v -10.3739 -5.6854 -2.3755
v -17.2007 3.0492 -2.3754
v -8.8752 3.0492 -2.3754
v -18.5576 0.3355 -2.3752
v -9.436 -6.7268 -2.3748
v -8.714 -0.3117 -2.3748
v -15.8145 2.4065 -2.3745
v -10.2614 2.4065 -2.3745
v -16.4819 -6.7237 -2.374
v -16.044 -5.3769 -2.374
v -9.8764 -5.3769 -2.374
v -18.7101 0.277 -2.3736
v -16.6434 2.6034 -2.3735
v -16.1383 -5.5297 -2.3735
v -9.782 -5.5297 -2.3735
v -9.4324 2.6034 -2.3735
v -7.2356 0.0414 -2.3734
v -15.9181 2.3374 -2.3725
v -10.1578 2.3374 -2.3725
v -16.76 -0.0118 -2.3724
v -18.6005 0.0203 -2.3721
v -8.6124 0.2978 -2.3714
v -15.5834 -5.0005 -2.371
v -10.337 -5.0005 -2.371
v -15.4544 -5.4922 -2.3705
v -10.466 -5.4922 -2.3705
v -8.5192 -0.3022 -2.3704
v -15.9415 -5.2349 -2.3702
v -9.9788 -5.2349 -2.3702
v -9.3157 -6.6408 -2.3702
v -15.793 2.4265 -2.3697
v -15.6158 -4.9979 -2.3697
v -15.5519 -5.0045 -2.3697
v -10.3685 -5.0045 -2.3697
v -10.3046 -4.9979 -2.3697
v -10.2829 2.4265 -2.3697
v -9.1919 -0.1206 -2.3697
v -16.2388 -6.5727 -2.3696
v -9.6816 -6.5727 -2.3696
v -18.7306 0.1296 -2.3693
v -9.1984 -0.0934 -2.3691
v -17.3235 3.2054 -2.3688
v -17.1651 0.2579 -2.3688
v -16.5982 -6.6421 -2.3688
v -8.7524 3.2054 -2.3688
v -17.2625 -0.319 -2.3685
v -9.3247 -6.6482 -2.3685
v -9.3293 -6.6516 -2.368
v -9.1831 -0.1473 -2.368
v -16.9681 2.8446 -2.3679
v -16.8201 -0.223 -2.3679
v -9.1078 2.8446 -2.3679
v -16.5252 -6.3671 -2.3678
v -9.4111 -6.7108 -2.3678
v -9.3951 -6.3671 -2.3678
v -16.3597 -5.9515 -2.3674
v -9.5607 -5.9515 -2.3674
v -18.7162 0.2483 -2.3672
v -16.5069 -6.708 -2.3671
v -16.9981 3.4252 -2.367
v -9.0778 3.4252 -2.367
v -15.9468 2.3238 -2.3668
v -10.129 2.3238 -2.3668
v -15.3876 -5.2707 -2.3667
v -10.5327 -5.2707 -2.3667
v -16.6847 3.3078 -2.3666
v -9.3912 3.3078 -2.3666
v -9.3405 -6.6594 -2.3666
v -9.2026 -0.0661 -2.3665
v -7.2682 0.3314 -2.366
v -16.5778 -6.657 -2.3659
v -16.1844 2.3563 -2.3659
v -15.6485 -4.9966 -2.3659
v -10.2719 -4.9966 -2.3659
v -9.8915 2.3563 -2.3659
v -16.574 3.2531 -2.3657
v -9.5019 3.2531 -2.3657
v -15.5218 -5.0096 -2.3654
v -10.3986 -5.0096 -2.3654
v -16.8772 2.772 -2.365
v -9.1987 2.772 -2.365
v -17.3601 0.3021 -2.3642
v -7.4152 0.359 -2.3641
v -9.1721 -0.1734 -2.364
v -17.2037 3.4361 -2.3639
v -8.8722 3.4361 -2.3639
v -15.8448 -5.1198 -2.3638
v -10.0756 -5.1198 -2.3638
v -9.3866 -6.694 -2.3638
v -9.3634 -6.677 -2.3638
v -8.1831 -0.2521 -2.3638
v -18.7219 0.2196 -2.3633
v -17.4543 -0.3036 -2.3633
v -16.7631 0.0147 -2.3633
v -16.5315 -6.6913 -2.3632
v -16.5549 -6.6744 -2.3631
v -15.7737 2.4472 -2.3628
v -10.3022 2.4472 -2.3628
v -18.732 0.1636 -2.3627
v -16.4565 3.1925 -2.3623
v -9.6193 3.1925 -2.3623
v -18.7274 0.1915 -2.3618
v -9.2044 -0.0388 -2.3616
v -8.2728 0.3526 -2.3616
v -18.566 0.3103 -2.3613
v -8.0551 -0.2266 -2.361
v -7.3651 -0.0059 -2.3604
v -15.6805 -4.9972 -2.3602
v -10.2399 -4.9972 -2.3602
v -7.234 0.0696 -2.36
v -15.4922 -5.0165 -2.3597
v -10.4282 -5.0165 -2.3597
v -8.8988 -0.3099 -2.3596
v -16.7735 2.6975 -2.3593
v -9.3024 2.6975 -2.3593
v -17.7887 -0.2448 -2.3591
v -15.9762 2.312 -2.3591
v -10.0997 2.312 -2.3591
v -17.3173 3.228 -2.3589
v -8.9986 0.1841 -2.3589
v -8.7585 3.228 -2.3589
v -8.4267 0.3298 -2.3589
v -8.3342 -0.2776 -2.3584
v -18.602 0.0487 -2.358
v -9.1589 -0.1987 -2.3579
v -16.8373 -0.2459 -2.3577
v -16.1595 3.0188 -2.3572
v -9.9163 3.0188 -2.3572
v -17.9162 -0.2159 -2.3569
v -17.0832 -0.3219 -2.3561
v -17.7014 0.3494 -2.3554
v -8.1398 0.3715 -2.3554
v -17.2005 3.0723 -2.3552
v -8.8754 3.0723 -2.3552
v -15.9897 2.896 -2.3549
v -15.825 2.7378 -2.3549
v -10.2508 2.7378 -2.3549
v -10.0862 2.896 -2.3549
v -9.2038 -0.0118 -2.3546
v -16.8265 3.3622 -2.3543
v -9.2494 3.3622 -2.3543
v -7.2603 0.305 -2.3543
v -16.978 0.2003 -2.3542
v -15.7568 2.4684 -2.3539
v -10.3191 2.4684 -2.3539
v -17.2219 3.4138 -2.3538
v -8.854 3.4138 -2.3538
v -15.6325 -5.8657 -2.3536
v -10.2879 -5.8657 -2.3536
v -17.069 2.9472 -2.3533
v -9.0068 2.9472 -2.3533
v -15.9192 -6.2551 -2.3532
v -10.0012 -6.2551 -2.3532
v -17.8337 0.3634 -2.3525
v -17.6382 -0.2732 -2.3523
v -16.7685 0.0405 -2.3523
v -16.5074 -6.3848 -2.3521
v -9.4129 -6.3848 -2.3521
v -15.464 -5.0248 -2.3519
v -10.4564 -5.0248 -2.3519
v -15.7125 -4.9991 -2.3518
v -10.2079 -4.9991 -2.3518
v -17.5469 0.329 -2.3517
v -16.2624 -6.5616 -2.3516
v -9.6579 -6.5616 -2.3516
v -16.3409 2.4221 -2.3507
v -16.322 3.1179 -2.3507
v -9.7538 3.1179 -2.3507
v -9.7349 2.4221 -2.3507
v -16.4962 2.5104 -2.35
v -9.5797 2.5104 -2.35
v -17.3084 3.2558 -2.3499
v -8.7675 3.2558 -2.3499
v -9.1437 -0.223 -2.3498
v -18.574 0.2839 -2.3497
v -16.0057 2.3021 -2.3494
v -10.0702 2.3021 -2.3494
v -7.2337 0.0985 -2.3494
v -8.7987 0.2579 -2.3488
v -16.1377 -5.5385 -2.3484
v -9.7827 -5.5385 -2.3484
v -17.017 3.4114 -2.3482
v -9.0589 3.4114 -2.3482
v -8.7013 -0.319 -2.348
v -7.4062 0.3355 -2.3478
v -16.3445 -5.9669 -2.3475
v -9.5759 -5.9669 -2.3475
v -18.6018 0.0771 -2.3474
v -15.5461 -5.6956 -2.3469
v -10.3743 -5.6956 -2.3469
v -15.9542 -5.2387 -2.3467
v -9.9662 -5.2387 -2.3467
v -15.3754 -5.2863 -2.3466
v -10.545 -5.2863 -2.3466
v -17.2391 3.3898 -2.3463
v -8.8367 3.3898 -2.3463
v -16.8562 -0.2675 -2.3457
v -9.2008 0.0146 -2.3455
v -16.6496 2.612 -2.3454
v -9.4263 2.612 -2.3454
v -7.2537 0.277 -2.3453
v -15.4496 -5.5054 -2.3446
v -10.4708 -5.5054 -2.3446
v -7.3633 0.0203 -2.3444
v -16.2063 2.3533 -2.344
v -9.8695 2.3533 -2.344
v -17.2977 3.284 -2.3436
v -8.7782 3.284 -2.3436
v -16.9684 2.8613 -2.3433
v -9.1075 2.8613 -2.3433
v -8.6037 0.3021 -2.3432
v -15.7424 2.4901 -2.3431
v -10.3335 2.4901 -2.3431
v -16.0566 -5.3801 -2.3425
v -9.8638 -5.3801 -2.3425
v -15.4375 -5.0346 -2.3423
v -10.4829 -5.0346 -2.3423
v -15.7429 -5.003 -2.342
v -10.1775 -5.003 -2.342
v -16.6999 3.3016 -2.3419
v -9.376 3.3016 -2.3419
v -17.1756 0.2655 -2.3417
v -8.5095 -0.3036 -2.3417
v -17.2556 3.3648 -2.3415
v -8.8203 3.3648 -2.3415
v -18.5805 0.2554 -2.3412
v -15.8685 -5.123 -2.3412
v -10.0519 -5.123 -2.3412
v -17.2753 -0.3234 -2.341
v -7.2333 0.1296 -2.3409
v -17.2844 3.3098 -2.3401
v -8.7915 3.3098 -2.3401
v -16.5879 3.2492 -2.3397
v -9.4879 3.2492 -2.3397
v -9.1265 -0.2459 -2.3395
v -17.2708 3.3383 -2.3394
v -8.8051 3.3383 -2.3394
v -16.7762 0.0654 -2.3393
v -16.8793 2.7865 -2.3389
v -9.1966 2.7865 -2.3389
v -7.2476 0.2483 -2.3389
v -18.6018 0.108 -2.3384
v -16.035 2.2943 -2.338
v -10.0409 2.2943 -2.338
v -16.2853 -6.5499 -2.3378
v -9.6351 -6.5499 -2.3378
v -16.491 -6.4026 -2.3369
v -9.4294 -6.4026 -2.3369
v -8.8807 -0.3219 -2.3365
v -17.3695 0.3036 -2.3357
v -8.1752 -0.2448 -2.3357
v -16.4691 3.1908 -2.3356
v -9.6068 3.1908 -2.3356
v -17.1986 3.0995 -2.3355
v -8.8773 3.0995 -2.3355
v -18.5862 0.2261 -2.3353
v -8.9859 0.2003 -2.3353
v -7.2419 0.2196 -2.335
v -17.4637 -0.3022 -2.3349
v -9.1954 0.0405 -2.3344
v -7.2318 0.1636 -2.3343
v -7.3978 0.3103 -2.3338
v -7.2364 0.1915 -2.3334
v -8.0477 -0.2159 -2.3329
v -16.3228 -5.9842 -2.3326
v -9.5976 -5.9842 -2.3326
v -8.2625 0.3494 -2.3325
v -16.7778 2.7094 -2.3321
v -9.2981 2.7094 -2.3321
v -17.1016 -0.3313 -2.332
v -15.828 2.7557 -2.332
v -16.8767 -0.2874 -2.3319
v -10.2479 2.7557 -2.3319
v -16.8441 3.3524 -2.3318
v -9.2318 3.3524 -2.3318
v -17.0685 2.9666 -2.3317
v -9.0074 2.9666 -2.3317
v -17.0356 3.3945 -2.3315
v -9.0403 3.3945 -2.3315
v -18.5923 0.1978 -2.3314
v -18.6022 0.1414 -2.3311
v -17.9228 -0.2035 -2.3311
v -17.7962 -0.2343 -2.3311
v -15.7306 2.512 -2.3304
v -10.3453 2.512 -2.3304
v -7.3619 0.0487 -2.3303
v -15.7719 -5.0084 -2.3302
v -15.4133 -5.0453 -2.3302
v -10.5071 -5.0453 -2.3302
v -10.1484 -5.0084 -2.3302
v -8.3257 -0.2732 -2.3298
v -18.598 0.17 -2.3297
v -8.417 0.329 -2.3297
v -16.9921 0.2143 -2.3296
v -8.1302 0.3634 -2.3289
v -17.7111 0.3415 -2.3288
v -16.3062 -6.5379 -2.3288
v -9.6142 -6.5379 -2.3288
v -16.168 3.0251 -2.3284
v -9.9079 3.0251 -2.3284
v -15.9961 2.9074 -2.3279
v -10.0798 2.9074 -2.3279
v -15.6363 -5.8733 -2.3278
v -10.2841 -5.8733 -2.3278
v -9.1077 -0.2675 -2.3274
v -17.8436 0.3526 -2.3269
v -16.4718 -6.4207 -2.3251
v -9.4486 -6.4207 -2.3251
v -16.0639 2.2887 -2.3248
v -10.012 2.2887 -2.3248
v -16.7863 0.0892 -2.3245
v -15.3663 -5.3015 -2.3245
v -10.5541 -5.3015 -2.3245
v -15.9399 -6.2491 -2.3242
v -9.9804 -6.2491 -2.3242
v -17.6462 -0.2658 -2.3241
v -16.3543 2.4241 -2.3237
v -9.7215 2.4241 -2.3237
v -16.3332 3.1187 -2.3231
v -9.7427 3.1187 -2.3231
v -17.5573 0.3257 -2.3226
v -16.3275 -6.5245 -2.3224
v -15.5444 -5.7073 -2.3224
v -10.376 -5.7073 -2.3224
v -9.5929 -6.5245 -2.3224
v -7.3899 0.2839 -2.3222
v -16.5044 2.5164 -2.3217
v -9.5715 2.5164 -2.3217
v -8.7883 0.2655 -2.3216
v -9.1877 0.0654 -2.3214
v -17.1948 3.1222 -2.3212
v -8.8811 3.1222 -2.3212
v -16.2269 2.3527 -2.3209
v -9.849 2.3527 -2.3209
v -8.6887 -0.3234 -2.3205
v -16.9664 2.8807 -2.3197
v -9.1095 2.8807 -2.3197
v -7.3621 0.0771 -2.3197
v -16.1395 -5.5472 -2.3192
v -9.7809 -5.5472 -2.3192
v -15.968 -5.2428 -2.3191
v -9.9524 -5.2428 -2.3191
v -15.8887 -5.1284 -2.3186
v -10.0317 -5.1284 -2.3186
v -15.4467 -5.5181 -2.3185
v -10.4736 -5.5181 -2.3185
v -16.4481 -6.4392 -2.3184
v -9.4722 -6.4392 -2.3184
v -16.654 2.623 -2.3177
v -9.4219 2.623 -2.3177
v -16.7165 3.2939 -2.3176
v -9.3593 3.2939 -2.3176
v -15.7986 -5.0157 -2.3173
v -10.1218 -5.0157 -2.3173
v -17.0542 3.3755 -2.3171
v -9.0216 3.3755 -2.3171
v -16.3024 -6.0016 -2.3169
v -9.6179 -6.0016 -2.3169
v -15.391 -5.0575 -2.3168
v -10.5294 -5.0575 -2.3168
v -16.8983 -0.3053 -2.3165
v -16.0604 -5.3871 -2.3162
v -9.86 -5.3871 -2.3162
v -15.7215 2.5339 -2.316
v -10.3544 2.5339 -2.316
v -16.3527 -6.5087 -2.3153
v -9.5676 -6.5087 -2.3153
v -16.4225 -6.4579 -2.3152
v -9.4979 -6.4579 -2.3152
v -16.6031 3.2428 -2.3147
v -9.4728 3.2428 -2.3147
v -8.5944 0.3036 -2.3147
v -16.8787 2.8037 -2.3142
v -9.1972 2.8037 -2.3142
v -17.1869 0.2706 -2.3138
v -7.3835 0.2554 -2.3136
v -9.0873 -0.2874 -2.3135
v -8.5003 -0.3022 -2.3134
v -17.2877 -0.3249 -2.3131
v -8.8624 -0.3313 -2.3124
v -16.4003 -6.4754 -2.3119
v -9.5201 -6.4754 -2.3119
v -16.8619 3.3396 -2.3114
v -16.3777 -6.4922 -2.3114
v -9.5427 -6.4922 -2.3114
v -9.214 3.3396 -2.3114
v -17.0676 2.9879 -2.3107
v -9.0083 2.9879 -2.3107
v -7.3622 0.108 -2.3107
v -8.9719 0.2143 -2.3106
v -16.0922 2.2853 -2.3099
v -9.9837 2.2853 -2.3099
v -16.4829 3.1865 -2.3096
v -9.593 3.1865 -2.3096
v -17.1884 3.1455 -2.3091
v -8.8874 3.1455 -2.3091
v -16.7986 0.1117 -2.308
v -15.8334 2.772 -2.3079
v -10.2425 2.772 -2.3079
v -8.1678 -0.2343 -2.3078
v -7.3778 0.2261 -2.3077
v -17.12 -0.338 -2.3071
v -8.0412 -0.2035 -2.307
v -17.3797 0.3028 -2.3067
v -9.1777 0.0892 -2.3066
v -17.4726 -0.2978 -2.3065
v -16.7793 2.7243 -2.306
v -9.2966 2.7243 -2.306
v -8.2529 0.3415 -2.3059
v -17.9289 -0.1877 -2.3054
v -17.8028 -0.2219 -2.3051
v -17.0727 3.3546 -2.3051
v -9.0032 3.3546 -2.3051
v -17.0071 0.2256 -2.3043
v -7.3717 0.1978 -2.3037
v -7.3618 0.1414 -2.3034
v -17.7209 0.3305 -2.3033
v -8.1204 0.3526 -2.3033
v -7.366 0.17 -2.3021
v -8.3178 -0.2658 -2.3016
v -17.8542 0.3405 -2.3012
v -15.3715 -5.0703 -2.3011
v -10.5488 -5.0703 -2.3011
v -15.3601 -5.3165 -2.301
v -10.5603 -5.3165 -2.301
v -15.8252 -5.0238 -2.3009
v -10.0951 -5.0238 -2.3009
v -8.4068 0.3257 -2.3006
v -16.0044 2.9166 -2.3004
v -10.0715 2.9166 -2.3004
v -15.7151 2.5557 -2.2999
v -10.3608 2.5557 -2.2999
v -16.921 -0.3211 -2.2997
v -15.9603 -6.243 -2.2997
v -9.9601 -6.243 -2.2997
v -16.1781 3.029 -2.2996
v -9.8978 3.029 -2.2996
v -17.1789 3.1724 -2.2987
v -8.8969 3.1724 -2.2987
v -9.0657 -0.3053 -2.298
v -16.965 2.8999 -2.2979
v -9.1109 2.8999 -2.2979
v -16.246 2.3545 -2.2968
v -9.8298 2.3545 -2.2968
v -17.6537 -0.2556 -2.2965
v -15.6475 -5.8756 -2.2963
v -10.2729 -5.8756 -2.2963
v -16.3666 2.4281 -2.2962
v -16.3457 3.1169 -2.2962
v -9.7302 3.1169 -2.2962
v -9.7093 2.4281 -2.2962
v -17.5671 0.3179 -2.2958
v -17.0906 3.3318 -2.2957
v -8.9853 3.3318 -2.2957
v -15.9054 -5.1356 -2.2956
v -10.0149 -5.1356 -2.2956
v -16.734 3.2839 -2.2949
v -9.3419 3.2839 -2.2949
v -15.548 -5.7153 -2.2942
v -10.3724 -5.7153 -2.2942
v -16.1345 -5.5586 -2.2941
v -9.7859 -5.5586 -2.2941
v -8.7772 0.2706 -2.2937
v -16.511 2.5249 -2.2936
v -16.1194 2.2843 -2.2936
v -9.9564 2.2843 -2.2936
v -9.5648 2.5249 -2.2936
v -16.8802 3.3247 -2.2929
v -9.1956 3.3247 -2.2929
v -8.6764 -0.3249 -2.2925
v -17.1673 3.2007 -2.2908
v -16.8765 2.8229 -2.2908
v -9.1994 2.8229 -2.2908
v -8.9085 3.2007 -2.2908
v -15.4473 -5.5292 -2.2907
v -10.4731 -5.5292 -2.2907
v -16.6579 2.6352 -2.2905
v -9.418 2.6352 -2.2905
v -16.6194 3.2346 -2.2904
v -9.4564 3.2346 -2.2904
v -16.8129 0.1327 -2.2901
v -9.1655 0.1117 -2.2901
v -17.0649 3.0141 -2.2895
v -9.011 3.0141 -2.2895
v -16.0624 -5.3955 -2.2892
v -15.9811 -5.2479 -2.2892
v -9.9393 -5.2479 -2.2892
v -9.858 -5.3955 -2.2892
v -17.1077 3.307 -2.2891
v -8.9682 3.307 -2.2891
v -8.8441 -0.338 -2.2874
v -17.1986 0.2727 -2.286
v -17.1543 3.2284 -2.286
v -8.9216 3.2284 -2.286
v -8.5845 0.3028 -2.2856
v -17.2997 -0.3236 -2.2852
v -17.1243 3.2816 -2.2852
v -8.957 0.2256 -2.2852
v -8.9515 3.2816 -2.2852
v -16.3035 -6.0144 -2.2849
v -9.6168 -6.0144 -2.2849
v -8.4915 -0.2978 -2.2849
v -16.4978 3.1798 -2.2847
v -9.5781 3.1798 -2.2847
v -17.14 3.2554 -2.2841
v -8.9359 3.2554 -2.2841
v -15.3544 -5.0842 -2.2839
v -10.5659 -5.0842 -2.2839
v -15.8493 -5.0335 -2.2833
v -10.0711 -5.0335 -2.2833
v -15.8411 2.7869 -2.2828
v -10.2347 2.7869 -2.2828
v -15.7116 2.5771 -2.2824
v -10.3643 2.5771 -2.2824
v -16.9445 -0.3345 -2.2817
v -8.1614 -0.2219 -2.2817
v -17.1382 -0.3418 -2.2816
v -8.0352 -0.1877 -2.2813
v -16.7791 2.7411 -2.2812
v -9.2968 2.7411 -2.2812
v -9.0431 -0.3211 -2.2811
v -8.2433 0.3305 -2.2803
v -17.9345 -0.1687 -2.2802
v -17.8088 -0.2062 -2.2795
v -17.4809 -0.2905 -2.2786
v -17.0231 0.2344 -2.2784
v -17.3901 0.2991 -2.2782
v -15.9814 -6.2358 -2.2779
v -9.939 -6.2358 -2.2779
v -8.1099 0.3405 -2.2775
v -17.7317 0.3188 -2.2771
v -15.3562 -5.3314 -2.2769
v -10.5642 -5.3314 -2.2769
v -16.9622 2.9215 -2.2767
v -9.1137 2.9215 -2.2767
v -16.899 3.308 -2.2763
v -9.1769 3.308 -2.2763
v -17.8654 0.327 -2.276
v -16.1455 2.2855 -2.2759
v -9.9304 2.2855 -2.2759
v -16.7514 3.2703 -2.2749
v -9.3244 3.2703 -2.2749
v -8.3105 -0.2556 -2.2739
v -8.3971 0.3179 -2.2737
v -17.0607 3.0368 -2.2734
v -9.0152 3.0368 -2.2734
v -16.0144 2.9236 -2.2725
v -10.0614 2.9236 -2.2725
v -16.2633 2.3589 -2.2721
v -9.8126 2.3589 -2.2721
v -16.1895 3.03 -2.272
v -9.8864 3.03 -2.272
v -9.1513 0.1327 -2.272
v -15.92 -5.1441 -2.2714
v -10.0004 -5.1441 -2.2714
v -16.8291 0.152 -2.2707
v -17.6603 -0.243 -2.2704
v -16.3594 3.1126 -2.2702
v -9.7164 3.1126 -2.2702
v -17.577 0.3074 -2.2698
v -16.8743 2.8421 -2.2688
v -9.2015 2.8421 -2.2688
v -16.3768 2.4347 -2.2686
v -9.6991 2.4347 -2.2686
v -15.5521 -5.7231 -2.2685
v -10.3683 -5.7231 -2.2685
v -15.6586 -5.8778 -2.2682
v -10.2617 -5.8778 -2.2682
v -16.6369 3.2246 -2.2672
v -9.4389 3.2246 -2.2672
v -16.5155 2.5361 -2.2661
v -9.5603 2.5361 -2.2661
v -8.7656 0.2727 -2.2658
v -15.3397 -5.0991 -2.2656
v -10.5806 -5.0991 -2.2656
v -8.6645 -0.3236 -2.2645
v -16.6594 2.65 -2.2644
v -9.4165 2.65 -2.2644
v -15.871 -5.0446 -2.2643
v -10.0494 -5.0446 -2.2643
v -15.4491 -5.5401 -2.264
v -10.4713 -5.5401 -2.264
v -15.7109 2.5981 -2.2635
v -10.3649 2.5981 -2.2635
v -16.1351 -5.5691 -2.263
v -9.7852 -5.5691 -2.263
v -9.0198 -0.3345 -2.2629
v -16.9684 -0.3455 -2.2626
v -16.9178 3.2894 -2.262
v -16.0623 -5.4052 -2.262
v -9.8581 -5.4052 -2.262
v -9.1581 3.2894 -2.262
v -16.0005 -6.2289 -2.2619
v -9.9199 -6.2289 -2.2619
v -8.8261 -0.3418 -2.2618
v -16.2941 -6.0299 -2.2616
v -15.9886 -5.2556 -2.2616
v -15.6693 -4.8757 -2.2616
v -10.2511 -4.8757 -2.2616
v -9.9317 -5.2556 -2.2616
v -9.6263 -6.0299 -2.2616
v -15.7001 -4.8818 -2.2609
v -10.2203 -4.8818 -2.2609
v -15.6379 -4.8715 -2.2605
v -10.2825 -4.8715 -2.2605
v -17.0535 3.0598 -2.2604
v -9.0224 3.0598 -2.2604
v -16.5143 3.1717 -2.2598
v -9.5616 3.1717 -2.2598
v -8.9412 0.2344 -2.2592
v -16.7764 2.7604 -2.2579
v -15.7305 -4.8896 -2.2579
v -10.1898 -4.8896 -2.2579
v -9.2995 2.7604 -2.2579
v -17.211 0.2724 -2.2578
v -17.3112 -0.3193 -2.2573
v -15.6069 -4.8691 -2.2572
v -10.3135 -4.8691 -2.2572
v -15.8512 2.8 -2.2571
v -10.2247 2.8 -2.2571
v -16.7692 3.2544 -2.257
v -9.3066 3.2544 -2.257
v -8.5742 0.2991 -2.257
v -16.1701 2.2891 -2.2569
v -9.9058 2.2891 -2.2569
v -8.4834 -0.2905 -2.2569
v -17.9393 -0.147 -2.2563
v -16.9584 2.9456 -2.2562
v -9.1174 2.9456 -2.2562
v -8.1555 -0.2062 -2.2561
v -8.0298 -0.1687 -2.2561
v -17.156 -0.3428 -2.2558
v -17.814 -0.188 -2.2553
v -17.8749 0.3084 -2.2546
v -8.2326 0.3188 -2.2541
v -15.7598 -4.8993 -2.2531
v -10.1605 -4.8993 -2.2531
v -9.1352 0.152 -2.2526
v -17.7424 0.3046 -2.2523
v -17.0398 0.2405 -2.2523
v -8.0989 0.327 -2.2523
v -15.5764 -4.8686 -2.2517
v -15.3553 -5.3459 -2.2517
v -10.5651 -5.3459 -2.2517
v -10.344 -4.8686 -2.2517
v -17.4886 -0.2803 -2.2512
v -17.4004 0.2917 -2.2511
v -16.9359 3.268 -2.2507
v -9.1399 3.268 -2.2507
v -16.847 0.1692 -2.2504
v -17.0434 3.0864 -2.2491
v -9.0325 3.0864 -2.2491
v -16.8703 2.8635 -2.2483
v -9.2056 2.8635 -2.2483
v -8.3873 0.3074 -2.2477
v -8.3041 -0.243 -2.2477
v -16.6542 3.2107 -2.2474
v -9.4217 3.2107 -2.2474
v -16.2789 2.3654 -2.2468
v -16.2746 -6.0478 -2.2468
v -9.797 2.3654 -2.2468
v -9.6458 -6.0478 -2.2468
v -15.7878 -4.9106 -2.2465
v -10.1326 -4.9106 -2.2465
v -15.3281 -5.1146 -2.2457
v -10.5923 -5.1146 -2.2457
v -16.3744 3.1059 -2.2451
v -16.2023 3.0284 -2.2451
v -9.8736 3.0284 -2.2451
v -9.7015 3.1059 -2.2451
v -17.6662 -0.2276 -2.245
v -15.8893 -5.0573 -2.2447
v -10.0311 -5.0573 -2.2447
v -16.0263 2.9284 -2.2445
v -10.0496 2.9284 -2.2445
v -15.9342 -5.1531 -2.2443
v -9.9862 -5.1531 -2.2443
v -17.5874 0.295 -2.2442
v -15.5469 -4.8698 -2.244
v -10.3735 -4.8698 -2.244
v -8.996 -0.3455 -2.2437
v -15.7131 2.6183 -2.2435
v -15.6699 -5.8797 -2.2435
v -10.3627 2.6183 -2.2435
v -10.2505 -5.8797 -2.2435
v -16.0259 -6.2177 -2.2428
v -9.8945 -6.2177 -2.2428
v -16.9926 -0.3538 -2.2426
v -16.9536 3.2447 -2.2421
v -9.1223 3.2447 -2.2421
v -16.385 2.444 -2.2412
v -9.6909 2.444 -2.2412
v -15.8821 2.2296 -2.2409
v -10.1938 2.2296 -2.2409
v -15.9119 2.2202 -2.2405
v -10.1639 2.2202 -2.2405
v -17.0316 3.1144 -2.2403
v -9.0443 3.1144 -2.2403
v -16.7881 3.238 -2.2401
v -9.2877 3.238 -2.2401
v -16.6587 2.6671 -2.2396
v -9.4172 2.6671 -2.2396
v -15.8533 2.2409 -2.2395
v -10.2226 2.2409 -2.2395
v -16.9531 2.969 -2.2392
v -9.1228 2.969 -2.2392
v -16.5192 2.5485 -2.239
v -9.5566 2.5485 -2.239
v -15.9424 2.2127 -2.2384
v -10.1335 2.2127 -2.2384
v -15.8143 -4.9235 -2.2378
v -10.1061 -4.9235 -2.2378
v -15.5632 -5.7262 -2.2377
v -15.453 -5.5501 -2.2377
v -10.4674 -5.5501 -2.2377
v -10.3572 -5.7262 -2.2377
v -8.7533 0.2724 -2.2375
v -16.1929 2.2949 -2.237
v -9.883 2.2949 -2.237
v -16.5315 3.1613 -2.2368
v -9.5444 3.1613 -2.2368
v -8.6532 -0.3193 -2.2365
v -15.8256 2.2541 -2.2364
v -10.2503 2.2541 -2.2364
v -16.9708 3.22 -2.2362
v -9.1051 3.22 -2.2362
v -17.9427 -0.1247 -2.2361
v -16.7737 2.7799 -2.2359
v -9.3022 2.7799 -2.2359
v -8.8084 -0.3428 -2.2359
v -15.9913 -5.2655 -2.2357
v -9.9291 -5.2655 -2.2357
v -17.884 0.2874 -2.2351
v -16.0598 -5.4162 -2.2351
v -9.8606 -5.4162 -2.2351
v -15.5182 -4.8729 -2.2347
v -10.4022 -4.8729 -2.2347
v -17.0183 3.1423 -2.2346
v -9.0576 3.1423 -2.2346
v -15.9731 2.2075 -2.2345
v -10.1027 2.2075 -2.2345
v -16.132 -5.5812 -2.2342
v -9.7884 -5.5812 -2.2342
v -8.9246 0.2405 -2.233
v -16.9876 3.1949 -2.2327
v -9.0883 3.1949 -2.2327
v -17.0034 3.1685 -2.2324
v -9.0725 3.1685 -2.2324
v -8.0251 -0.147 -2.2322
v -9.1174 0.1692 -2.2321
v -17.8186 -0.1669 -2.2319
v -8.1504 -0.188 -2.2318
v -15.7995 2.269 -2.2316
v -10.2763 2.269 -2.2316
v -17.7519 0.286 -2.2309
v -15.8633 2.8113 -2.2309
v -10.2125 2.8113 -2.2309
v -8.0895 0.3084 -2.2308
v -17.1732 -0.341 -2.2299
v -8.5641 0.2917 -2.2299
v -17.2239 0.2693 -2.2298
v -17.322 -0.3121 -2.2297
v -16.6719 3.1946 -2.2296
v -16.2597 -6.0644 -2.2296
v -9.6606 -6.0644 -2.2296
v -9.404 3.1946 -2.2296
v -16.0489 -6.2069 -2.2295
v -9.8715 -6.2069 -2.2295
v -8.4759 -0.2803 -2.2295
v -16.8664 0.1842 -2.2293
v -8.222 0.3046 -2.2293
v -16.0039 2.2045 -2.2289
v -10.072 2.2045 -2.2289
v -16.8648 2.8878 -2.2283
v -9.2111 2.8878 -2.2283
v -15.8397 -4.9377 -2.2267
v -10.0807 -4.9377 -2.2267
v -17.0571 0.2438 -2.226
v -16.945 2.9924 -2.2258
v -9.1309 2.9924 -2.2258
v -16.8071 3.2196 -2.2256
v -9.2688 3.2196 -2.2256
v -15.3576 -5.3596 -2.2255
v -10.5628 -5.3596 -2.2255
v -17.4106 0.2813 -2.2252
v -15.7752 2.2854 -2.2251
v -10.3006 2.2854 -2.2251
v -17.4954 -0.2676 -2.225
v -15.3197 -5.1303 -2.2242
v -10.6006 -5.1303 -2.2242
v -15.4909 -4.8779 -2.2235
v -10.4295 -4.8779 -2.2235
v -8.9719 -0.3538 -2.2235
v -15.9067 -5.0704 -2.2225
v -10.0137 -5.0704 -2.2225
v -8.2983 -0.2276 -2.2224
v -15.7182 2.6378 -2.2223
v -10.3577 2.6378 -2.2223
v -8.3771 0.295 -2.222
v -17.0168 -0.3594 -2.2219
v -16.0343 2.2037 -2.2216
v -10.0416 2.2037 -2.2216
v -16.2924 2.3742 -2.2213
v -9.7834 2.3742 -2.2213
v -17.6713 -0.2095 -2.2209
v -16.3906 3.0973 -2.2207
v -9.6853 3.0973 -2.2207
v -15.6834 -5.8796 -2.2198
v -10.237 -5.8796 -2.2198
v -17.5981 0.2807 -2.2195
v -16.0719 -6.1949 -2.2194
v -9.8485 -6.1949 -2.2194
v -16.2163 3.0243 -2.219
v -9.8595 3.0243 -2.219
v -16.2386 -6.0824 -2.2188
v -9.6817 -6.0824 -2.2188
v -15.9437 -5.1641 -2.2184
v -9.9767 -5.1641 -2.2184
v -17.9454 -0.1 -2.2174
v -16.0396 2.9307 -2.2172
v -10.0363 2.9307 -2.2172
v -16.5487 3.1472 -2.217
v -9.5272 3.1472 -2.217
v -15.753 2.3031 -2.2169
v -10.3229 2.3031 -2.2169
v -17.8936 0.2657 -2.2166
v -16.6562 2.6862 -2.2163
v -9.4197 2.6862 -2.2163
v -16.2139 2.3031 -2.2162
v -9.862 2.3031 -2.2162
v -16.7686 2.8017 -2.2156
v -9.3073 2.8017 -2.2156
v -16.934 3.0178 -2.215
v -9.1419 3.0178 -2.215
v -16.0921 -6.183 -2.2148
v -9.8283 -6.183 -2.2148
v -16.825 3.1979 -2.2147
v -9.2508 3.1979 -2.2147
v -16.3913 2.4555 -2.2141
v -15.8627 -4.9532 -2.2141
v -10.0576 -4.9532 -2.2141
v -9.6846 2.4555 -2.2141
v -16.6904 3.1775 -2.213
v -16.5206 2.5636 -2.213
v -9.5553 2.5636 -2.213
v -9.3854 3.1775 -2.213
v -16.0641 2.2053 -2.2127
v -10.0117 2.2053 -2.2127
v -16.1195 -5.5964 -2.2123
v -9.8009 -5.5964 -2.2123
v -8.0218 -0.1247 -2.212
v -17.8218 -0.1448 -2.2118
v -17.761 0.265 -2.2115
v -16.8585 2.9111 -2.2114
v -9.2174 2.9111 -2.2114
v -16.2155 -6.1004 -2.2113
v -9.7048 -6.1004 -2.2113
v -8.0805 0.2874 -2.2113
v -15.4597 -5.5584 -2.2109
v -10.4607 -5.5584 -2.2109
v -9.0981 0.1842 -2.2109
v -15.465 -4.8848 -2.2107
v -10.4553 -4.8848 -2.2107
v -15.5741 -5.7293 -2.2105
v -10.3463 -5.7293 -2.2105
v -8.7914 -0.341 -2.2099
v -8.7407 0.2693 -2.2095
v -16.1884 -6.1191 -2.2092
v -9.732 -6.1191 -2.2092
v -8.6425 -0.3121 -2.2089
v -8.146 -0.1669 -2.2084
v -15.9938 -5.2758 -2.2078
v -9.9266 -5.2758 -2.2078
v -8.2126 0.286 -2.2078
v -16.887 0.1968 -2.2076
v -15.733 2.3221 -2.2072
v -10.3429 2.3221 -2.2072
v -16.119 -6.1674 -2.2069
v -9.8014 -6.1674 -2.2069
v -16.8425 3.1741 -2.2068
v -9.2334 3.1741 -2.2068
v -16.6852 -0.1841 -2.2066
v -16.6754 -0.1572 -2.2066
v -8.9075 0.2438 -2.2066
v -16.9219 3.0457 -2.2057
v -9.154 3.0457 -2.2057
v -16.6975 -0.2101 -2.2052
v -16.0596 -5.4271 -2.205
v -9.8607 -5.4271 -2.205
v -16.6683 -0.1298 -2.2049
v -15.8775 2.8206 -2.2046
v -10.1983 2.8206 -2.2046
v -17.1897 -0.3362 -2.2041
v -16.1435 -6.1518 -2.2039
v -9.7769 -6.1518 -2.2039
v -8.5539 0.2813 -2.2039
v -16.1678 -6.1353 -2.2038
v -9.7526 -6.1353 -2.2038
v -8.4692 -0.2676 -2.2033
v -17.3321 -0.3021 -2.2029
v -17.2367 0.2629 -2.2029
v -8.9478 -0.3594 -2.2027
v -16.093 2.2091 -2.2023
v -9.9828 2.2091 -2.2023
v -16.7122 -0.2352 -2.2022
v -16.664 -0.1021 -2.2018
v -15.3142 -5.1466 -2.2018
v -10.6062 -5.1466 -2.2018
v -17.0408 -0.3622 -2.2008
v -16.8602 3.1505 -2.2006
v -9.2157 3.1505 -2.2006
v -17.9475 -0.073 -2.2003
v -15.7261 2.6562 -2.2003
v -10.3498 2.6562 -2.2003
v -15.9204 -5.0849 -2.2
v -15.8835 -4.97 -2.2
v -10.0369 -4.97 -2.2
v -10 -5.0849 -2.2
v -17.5015 -0.2521 -2.1998
v -17.0748 0.2444 -2.1998
v -17.4213 0.2691 -2.1996
v -15.3621 -5.3729 -2.1995
v -10.5582 -5.3729 -2.1995
v -16.9084 3.0736 -2.1994
v -16.5663 3.1309 -2.1994
v -9.5096 3.1309 -2.1994
v -9.1674 3.0736 -2.1994
v -17.9033 0.2432 -2.1993
v -16.0961 -5.6149 -2.1991
v -9.8243 -5.6149 -2.1991
v -16.8494 2.9345 -2.1984
v -9.2265 2.9345 -2.1984
v -16.7095 3.1594 -2.1982
v -9.3663 3.1594 -2.1982
v -8.2933 -0.2095 -2.1982
v -17.6757 -0.1889 -2.1981
v -17.6077 0.2623 -2.1979
v -16.7292 -0.259 -2.1978
v -16.4078 3.0866 -2.1975
v -9.6681 3.0866 -2.1975
v -16.8771 3.1255 -2.1974
v -9.1988 3.1255 -2.1974
v -16.6623 -0.0742 -2.1972
v -8.3665 0.2807 -2.1972
v -16.8932 3.0997 -2.1971
v -9.1827 3.0997 -2.1971
v -16.7623 2.8252 -2.1966
v -9.3135 2.8252 -2.1966
v -15.4411 -4.8933 -2.1964
v -10.4793 -4.8933 -2.1964
v -15.7155 2.342 -2.196
v -10.3604 2.342 -2.196
v -16.3038 2.3853 -2.1958
v -9.772 2.3853 -2.1958
v -16.2328 2.3132 -2.1947
v -9.843 2.3132 -2.1947
v -16.653 2.7059 -2.1944
v -9.4229 2.7059 -2.1944
v -16.2315 3.0178 -2.1939
v -9.8443 3.0178 -2.1939
v -8.0192 -0.1 -2.1932
v -17.8244 -0.1201 -2.193
v -8.071 0.2657 -2.1927
v -17.7709 0.2439 -2.1925
v -16.7484 -0.2814 -2.192
v -15.951 -5.176 -2.1915
v -9.9693 -5.176 -2.1915
v -16.6635 -0.0466 -2.1912
v -15.7046 -5.8742 -2.1911
v -10.2158 -5.8742 -2.1911
v -16.0542 2.9305 -2.1908
v -10.0217 2.9305 -2.1908
v -16.1208 2.2152 -2.1904
v -9.9551 2.2152 -2.1904
v -9.2795 -0.1841 -2.1893
v -9.2892 -0.1572 -2.1892
v -9.0777 0.1968 -2.1892
v -8.2036 0.265 -2.1883
v -8.1428 -0.1448 -2.1883
v -16.5202 2.5806 -2.1882
v -9.5557 2.5806 -2.1882
v -9.2672 -0.2101 -2.1877
v -16.3961 2.4687 -2.1876
v -9.6798 2.4687 -2.1876
v -9.2963 -0.1298 -2.1876
v -16.838 2.9601 -2.1875
v -16.7275 3.1377 -2.1875
v -9.3484 3.1377 -2.1875
v -9.2379 2.9601 -2.1875
v -17.9115 0.2176 -2.1858
v -16.9087 0.2069 -2.1856
v -17.9487 -0.0443 -2.1854
v -16.7695 -0.3021 -2.1848
v -9.2525 -0.2352 -2.1847
v -9.3007 -0.1021 -2.1845
v -15.9018 -4.9879 -2.1842
v -10.0186 -4.9879 -2.1842
v -15.5875 -5.7305 -2.184
v -10.3329 -5.7305 -2.184
v -8.775 -0.3362 -2.184
v -16.6673 -0.0193 -2.1837
v -15.7006 2.3629 -2.1835
v -10.3753 2.3629 -2.1835
v -16.076 -5.6327 -2.1834
v -9.8444 -5.6327 -2.1834
v -16.585 3.1141 -2.1825
v -9.4909 3.1141 -2.1825
v -8.728 0.2629 -2.1825
v -8.6326 -0.3021 -2.182
v -15.9916 -5.2881 -2.1818
v -15.4712 -5.5638 -2.1818
v -10.4492 -5.5638 -2.1818
v -9.9287 -5.2881 -2.1818
v -8.9239 -0.3622 -2.1815
v -15.4192 -4.9036 -2.1807
v -10.5012 -4.9036 -2.1807
v -8.8899 0.2444 -2.1804
v -9.2355 -0.259 -2.1802
v -16.7549 2.8488 -2.18
v -9.3209 2.8488 -2.18
v -9.3024 -0.0742 -2.1799
v -16.7451 3.1143 -2.1796
v -9.3308 3.1143 -2.1796
v -17.0643 -0.3621 -2.1794
v -15.3112 -5.1635 -2.1791
v -10.6092 -5.1635 -2.1791
v -17.2053 -0.3286 -2.1788
v -16.8254 2.9874 -2.1784
v -15.8936 2.8278 -2.1784
v -10.1822 2.8278 -2.1784
v -9.2504 2.9874 -2.1784
v -8.5434 0.2691 -2.1783
v -17.6171 0.2418 -2.1781
v -8.4632 -0.2521 -2.1781
v -17.6789 -0.1669 -2.178
v -16.425 3.0727 -2.1776
v -15.7368 2.6735 -2.1776
v -10.3391 2.6735 -2.1776
v -9.6509 3.0727 -2.1776
v -16.147 2.2235 -2.1772
v -9.9289 2.2235 -2.1772
v -17.3412 -0.2894 -2.1771
v -17.2495 0.2535 -2.1771
v -17.826 -0.094 -2.1767
v -16.7923 -0.3209 -2.1764
v -15.9318 -5.1001 -2.1762
v -9.9886 -5.1001 -2.1762
v -17.5067 -0.2342 -2.1761
v -8.0172 -0.073 -2.1761
v -17.7801 0.2207 -2.1758
v -8.357 0.2623 -2.1756
v -17.4319 0.2543 -2.1755
v -8.2891 -0.1889 -2.1754
v -8.0615 0.2432 -2.1754
v -16.0577 -5.4391 -2.1753
v -9.8627 -5.4391 -2.1753
v -16.6739 0.0073 -2.1749
v -17.9482 -0.0162 -2.1747
v -16.6475 2.7277 -2.1744
v -9.4284 2.7277 -2.1744
v -9.2164 -0.2814 -2.1743
v -17.0928 0.2423 -2.1741
v -9.3013 -0.0466 -2.1739
v -17.9198 0.1918 -2.1736
v -16.7628 3.0905 -2.1736
v -9.3131 3.0905 -2.1736
v -15.3696 -5.3853 -2.1732
v -10.5508 -5.3853 -2.1732
v -16.2495 2.3256 -2.1727
v -9.8264 2.3256 -2.1727
v -16.8118 3.0149 -2.1719
v -9.2641 3.0149 -2.1719
v -16.313 2.3986 -2.1704
v -9.7629 2.3986 -2.1704
v -16.7963 3.0405 -2.1698
v -16.7802 3.0665 -2.1698
v -9.2957 3.0665 -2.1698
v -9.2796 3.0405 -2.1698
v -15.6884 2.3845 -2.1697
v -10.3875 2.3845 -2.1697
v -16.248 3.0093 -2.1696
v -9.8279 3.0093 -2.1696
v -8.1403 -0.1201 -2.1695
v -8.1939 0.2439 -2.1692
v -16.6038 3.0955 -2.1679
v -9.4721 3.0955 -2.1679
v -9.1953 -0.3021 -2.167
v -9.0561 0.2069 -2.167
v -16.7452 2.8728 -2.1669
v -9.3306 2.8728 -2.1669
v -16.8166 -0.3377 -2.1667
v -15.9182 -5.0063 -2.1665
v -10.0022 -5.0063 -2.1665
v -15.7255 -5.8685 -2.1664
v -10.1949 -5.8685 -2.1664
v -9.2975 -0.0193 -2.1664
v -17.926 0.1625 -2.1662
v -15.9541 -5.1893 -2.1658
v -9.9662 -5.1893 -2.1658
v -16.5177 2.5998 -2.165
v -16.0703 2.9279 -2.165
v -10.0056 2.9279 -2.165
v -9.5582 2.5998 -2.165
v -17.9476 0.0146 -2.1649
v -16.6831 0.0332 -2.1649
v -15.3996 -4.9154 -2.1635
v -10.5208 -4.9154 -2.1635
v -16.9311 0.2144 -2.1634
v -16.1716 2.2339 -2.1627
v -9.9043 2.2339 -2.1627
v -16.3985 2.4843 -2.1621
v -9.6773 2.4843 -2.1621
v -17.827 -0.0656 -2.1619
v -8.0533 0.2176 -2.1618
v -17.7888 0.1957 -2.1617
v -8.0161 -0.0443 -2.1612
v -17.9316 0.1327 -2.161
v -15.6009 -5.7312 -2.1608
v -10.3195 -5.7312 -2.1608
v -8.9005 -0.3621 -2.1599
v -16.4427 3.0566 -2.1597
v -9.6332 3.0566 -2.1597
v -17.6812 -0.1426 -2.1596
v -17.6266 0.22 -2.1596
v -8.7595 -0.3286 -2.1586
v -9.1725 -0.3209 -2.1584
v -17.0872 -0.3592 -2.1579
v -9.2909 0.0073 -2.1576
v -16.6218 3.0738 -2.1572
v -9.4541 3.0738 -2.1572
v -17.9376 0.1044 -2.1569
v -8.7153 0.2535 -2.1567
v -16.7334 2.898 -2.1565
v -9.3425 2.898 -2.1565
v -8.6236 -0.2894 -2.1562
v -16.8421 -0.3522 -2.156
v -16.6404 2.7513 -2.1559
v -9.4354 2.7513 -2.1559
v -8.3478 0.2418 -2.1557
v -15.3114 -5.1805 -2.1556
v -10.6089 -5.1805 -2.1556
v -8.286 -0.1669 -2.1553
v -15.6791 2.4065 -2.1547
v -15.4838 -5.5684 -2.1547
v -10.4366 -5.5684 -2.1547
v -10.3968 2.4065 -2.1547
v -8.872 0.2423 -2.1545
v -15.7501 2.6895 -2.1544
v -10.3258 2.6895 -2.1544
v -8.4581 -0.2342 -2.1543
v -17.9481 0.05 -2.1541
v -8.533 0.2543 -2.1541
v -17.22 -0.3182 -2.154
v -16.0446 -5.4547 -2.154
v -9.8758 -5.4547 -2.154
v -17.4419 0.2362 -2.1538
v -16.6949 0.058 -2.1538
v -17.5111 -0.2139 -2.1537
v -15.9904 -5.3003 -2.1535
v -9.93 -5.3003 -2.1535
v -17.9438 0.078 -2.1534
v -15.7823 -4.7902 -2.1534
v -10.1381 -4.7902 -2.1534
v -15.8091 -4.804 -2.1532
v -10.1112 -4.804 -2.1532
v -8.1389 -0.094 -2.1531
v -15.9114 2.8328 -2.1527
v -10.1645 2.8328 -2.1527
v -15.9395 -5.1163 -2.1526
v -9.9809 -5.1163 -2.1526
v -8.1847 0.2207 -2.1526
v -17.3494 -0.2741 -2.1524
v -17.2625 0.2417 -2.1522
v -15.7543 -4.7783 -2.1519
v -10.166 -4.7783 -2.1519
v -17.8262 -0.0377 -2.1513
v -15.8351 -4.8196 -2.1507
v -10.0853 -4.8196 -2.1507
v -8.0167 -0.0162 -2.1506
v -16.2638 2.3399 -2.1504
v -9.8121 2.3399 -2.1504
v -17.7968 0.1694 -2.1501
v -8.0451 0.1918 -2.1496
v -16.0782 -5.6444 -2.1495
v -9.8422 -5.6444 -2.1495
v -16.6395 3.0505 -2.1494
v -9.4364 3.0505 -2.1494
v -17.1108 0.2373 -2.149
v -9.1483 -0.3377 -2.1486
v -15.7258 -4.7683 -2.1483
v -10.1945 -4.7683 -2.1483
v -15.9314 -5.0256 -2.1479
v -9.9889 -5.0256 -2.1479
v -16.7206 2.925 -2.1475
v -9.3552 2.925 -2.1475
v -9.2818 0.0332 -2.1475
v -16.1943 2.2464 -2.1472
v -9.8816 2.2464 -2.1472
v -16.2653 2.9985 -2.1469
v -9.8106 2.9985 -2.1469
v -15.7453 -5.8627 -2.1465
v -10.1751 -5.8627 -2.1465
v -15.8595 -4.8368 -2.1463
v -10.0609 -4.8368 -2.1463
v -15.3805 -5.3963 -2.1461
v -10.5399 -5.3963 -2.1461
v -16.32 2.4137 -2.1455
v -9.7559 2.4137 -2.1455
v -15.3824 -4.9288 -2.1454
v -10.538 -4.9288 -2.1454
v -9.0338 0.2144 -2.1447
v -16.8686 -0.3643 -2.1443
v -16.4611 3.0392 -2.1433
v -9.6148 3.0392 -2.1433
v -16.5142 2.6198 -2.1432
v -9.5617 2.6198 -2.1432
v -17.6828 -0.1165 -2.1431
v -16.6575 3.0274 -2.1429
v -9.4184 3.0274 -2.1429
v -17.8031 0.1401 -2.1427
v -17.6359 0.1971 -2.1427
v -15.6972 -4.7604 -2.1426
v -10.2232 -4.7604 -2.1426
v -8.0389 0.1625 -2.1421
v -17.8253 -0.0072 -2.1416
v -16.7091 0.0814 -2.1415
v -16.9542 0.2192 -2.1413
v -16.7068 2.9521 -2.1411
v -9.3691 2.9521 -2.1411
v -8.0173 0.0146 -2.1407
v -16.0874 2.9228 -2.1405
v -9.9885 2.9228 -2.1405
v -15.9544 -5.2035 -2.1402
v -9.9659 -5.2035 -2.1402
v -16.6324 2.775 -2.1396
v -15.8826 -4.8554 -2.1396
v -10.0378 -4.8554 -2.1396
v -9.4434 2.775 -2.1396
v -16.6748 3.0031 -2.1394
v -9.4011 3.0031 -2.1394
v -16.6912 2.9779 -2.1388
v -9.3846 2.9779 -2.1388
v -15.6727 2.4289 -2.1387
v -10.4032 2.4289 -2.1387
v -8.1762 0.1957 -2.1384
v -8.8777 -0.3592 -2.1383
v -8.138 -0.0656 -2.1383
v -17.8086 0.11 -2.138
v -16.3989 2.5019 -2.1378
v -9.677 2.5019 -2.1378
v -9.1228 -0.3522 -2.1378
v -8.3384 0.22 -2.1371
v -16.0258 -5.4721 -2.137
v -9.8946 -5.4721 -2.137
v -8.0333 0.1327 -2.1369
v -8.2837 -0.1426 -2.1368
v -17.1092 -0.3533 -2.1365
v -9.2701 0.058 -2.1363
v -15.6687 -4.7545 -2.1348
v -10.2516 -4.7545 -2.1348
v -17.4515 0.2158 -2.134
v -8.745 -0.3182 -2.1338
v -17.8148 0.0819 -2.1337
v -17.5145 -0.1918 -2.1337
v -15.6215 -5.7271 -2.1334
v -10.2989 -5.7271 -2.1334
v -17.8243 0.0253 -2.1332
v -8.0274 0.1044 -2.1328
v -8.5231 0.2362 -2.1323
v -8.4538 -0.2139 -2.1319
v -16.8958 -0.3739 -2.1318
v -8.7025 0.2417 -2.1317
v -8.6156 -0.2741 -2.1314
v -17.8204 0.0544 -2.1313
v -15.3151 -5.1972 -2.1312
v -10.6052 -5.1972 -2.1312
v -15.9037 -4.8753 -2.1311
v -10.0166 -4.8753 -2.1311
v -15.7659 2.704 -2.131
v -10.31 2.704 -2.131
v -16.2148 2.2609 -2.1306
v -9.8611 2.2609 -2.1306
v -17.2334 -0.3051 -2.1302
v -8.0168 0.05 -2.13
v -15.7655 -5.8557 -2.1297
v -10.1549 -5.8557 -2.1297
v -15.4979 -5.5721 -2.1294
v -10.4225 -5.5721 -2.1294
v -8.8541 0.2373 -2.1293
v -8.0212 0.078 -2.1293
v -17.6443 0.1716 -2.1291
v -17.3565 -0.2563 -2.129
v -17.6834 -0.0888 -2.1289
v -16.4799 3.0205 -2.1286
v -9.596 3.0205 -2.1286
v -17.2753 0.2275 -2.1285
v -15.9443 -5.1329 -2.1285
v -9.9761 -5.1329 -2.1285
v -16.7256 0.1034 -2.1284
v -15.9419 -5.0454 -2.1282
v -9.9785 -5.0454 -2.1282
v -16.0658 -5.6602 -2.1281
v -9.8546 -5.6602 -2.1281
v -16.2756 2.356 -2.128
v -9.8003 2.356 -2.128
v -8.1387 -0.0377 -2.1278
v -15.9307 2.8356 -2.1277
v -10.1452 2.8356 -2.1277
v -16.2828 2.9849 -2.1268
v -9.793 2.9849 -2.1268
v -16.6223 2.7992 -2.1267
v -9.4536 2.7992 -2.1267
v -8.1682 0.1694 -2.1267
v -15.3678 -4.9435 -2.1262
v -10.5526 -4.9435 -2.1262
v -9.0964 -0.3643 -2.1259
v -15.6405 -4.7509 -2.1253
v -10.2799 -4.7509 -2.1253
v -17.1287 0.2292 -2.1252
v -15.9881 -5.3132 -2.1248
v -9.9322 -5.3132 -2.1248
v -9.2559 0.0814 -2.124
v -16.5085 2.6418 -2.1233
v -9.5674 2.6418 -2.1233
v -9.0108 0.2192 -2.1225
v -15.6692 2.4514 -2.1218
v -10.4066 2.4514 -2.1218
v -16.3245 2.4307 -2.1214
v -9.7513 2.4307 -2.1214
v -15.9228 -4.8962 -2.1207
v -9.9975 -4.8962 -2.1207
v -8.2823 -0.1165 -2.1204
v -8.3291 0.1971 -2.1202
v -15.3934 -5.4065 -2.12
v -10.527 -5.4065 -2.12
v -16.9777 0.2211 -2.1195
v -8.162 0.1401 -2.1193
v -16.9235 -0.3808 -2.1185
v -17.6826 -0.0609 -2.1183
v -16.0095 -5.489 -2.1181
v -9.9109 -5.4889 -2.1181
v -8.1397 -0.0072 -2.1181
v -16.498 2.999 -2.1179
v -9.5779 2.999 -2.1179
v -17.6524 0.1453 -2.1174
v -16.1058 2.9156 -2.1168
v -9.9701 2.9156 -2.1168
v -8.8558 -0.3533 -2.1168
v -16.6103 2.8247 -2.1162
v -9.4655 2.8247 -2.1162
v -17.4613 0.1942 -2.1155
v -17.5169 -0.1676 -2.1154
v -17.1301 -0.3447 -2.1154
v -16.3972 2.5213 -2.1149
v -9.6787 2.5213 -2.1149
v -8.1564 0.11 -2.1146
v -16.7442 0.1236 -2.1145
v -15.9524 -5.2183 -2.1145
v -9.9679 -5.2183 -2.1145
v -16.045 -5.6783 -2.1143
v -9.8754 -5.6783 -2.1143
v -15.6128 -4.7494 -2.114
v -10.3076 -4.7494 -2.114
v -16.233 2.2771 -2.1133
v -9.8428 2.2771 -2.1133
v -9.0692 -0.3739 -2.1133
v -8.5135 0.2158 -2.1125
v -8.4506 -0.1918 -2.1118
v -9.2395 0.1034 -2.1108
v -15.6414 -5.7228 -2.1103
v -10.2789 -5.7228 -2.1103
v -8.1503 0.0819 -2.1102
v -15.7919 -5.8447 -2.11
v -10.1284 -5.8447 -2.11
v -17.6588 0.1163 -2.1099
v -8.7316 -0.3051 -2.1099
v -16.5159 2.9762 -2.1098
v -9.56 2.9762 -2.1098
v -8.1408 0.0253 -2.1097
v -17.6812 -0.0313 -2.1095
v -16.3008 2.969 -2.109
v -9.7751 2.969 -2.109
v -15.9395 -4.9181 -2.1087
v -9.9808 -4.9181 -2.1087
v -8.6086 -0.2563 -2.1081
v -8.6898 0.2275 -2.1079
v -8.1447 0.0544 -2.1079
v -15.9492 -5.0656 -2.1078
v -15.7839 2.7169 -2.1078
v -10.292 2.7169 -2.1078
v -9.9712 -5.0656 -2.1078
v -16.5973 2.8512 -2.1075
v -9.4785 2.8512 -2.1075
v -17.2457 -0.2895 -2.1074
v -17.3626 -0.2362 -2.1073
v -15.3213 -5.2141 -2.1071
v -10.5991 -5.2141 -2.1071
v -17.2876 0.2104 -2.1068
v -8.3208 0.1716 -2.1065
v -15.9767 2.1129 -2.1064
v -10.0991 2.1129 -2.1064
v -8.2817 -0.0888 -2.1062
v -16.007 2.1137 -2.1061
v -15.3559 -4.9594 -2.1061
v -10.5645 -4.9594 -2.1061
v -10.0689 2.1137 -2.1061
v -16.2848 2.3737 -2.1058
v -9.7911 2.3737 -2.1058
v -8.8364 0.2292 -2.1054
v -16.5012 2.6651 -2.1053
v -9.5747 2.6651 -2.1053
v -15.9465 2.1145 -2.1051
v -15.5141 -5.574 -2.1051
v -10.4063 -5.574 -2.1051
v -10.1293 2.1145 -2.1051
v -17.6647 0.0866 -2.1048
v -15.9454 -5.1502 -2.1048
v -9.975 -5.1502 -2.1048
v -16.9512 -0.3849 -2.1046
v -16.0371 2.1168 -2.1042
v -10.0388 2.1168 -2.1042
v -15.6688 2.4739 -2.1041
v -10.4071 2.4739 -2.1041
v -15.9513 2.8361 -2.1037
v -10.1246 2.8361 -2.1037
v -16.5337 2.9527 -2.1036
v -9.5422 2.9527 -2.1036
v -17.1463 0.2185 -2.1024
v -15.9167 2.1184 -2.1021
v -10.1592 2.1184 -2.1021
v -17.6796 0.0004 -2.1017
v -17.6704 0.0576 -2.1014
v -16.5833 2.8779 -2.1014
v -9.4926 2.8779 -2.1014
v -15.586 -4.7501 -2.1011
v -10.3344 -4.7501 -2.1011
v -15.9791 -5.3282 -2.1007
v -9.9413 -5.3282 -2.1007
v -8.9874 0.2211 -2.1006
v -16.0667 2.1223 -2.1005
v -10.0092 2.1223 -2.1005
v -16.7647 0.1419 -2.0999
v -9.0417 -0.3808 -2.0998
v -16.5512 2.9288 -2.0997
v -9.5247 2.9288 -2.0997
v -17.6758 0.0296 -2.0996
v -17.5184 -0.1418 -2.0994
v -16.5676 2.9034 -2.0994
v -9.5083 2.9034 -2.0994
v -17.4705 0.1708 -2.0992
v -17.0014 0.2203 -2.0981
v -16.3268 2.4494 -2.0981
v -9.7491 2.4494 -2.0981
v -16.0288 -5.6949 -2.0977
v -9.8916 -5.6949 -2.0977
v -15.8875 2.1246 -2.0975
v -10.1884 2.1246 -2.0975
v -9.221 0.1236 -2.0968
v -15.8163 -5.8338 -2.0958
v -10.1041 -5.8338 -2.0958
v -8.835 -0.3447 -2.0957
v -8.2826 -0.0609 -2.0956
v -16.2487 2.2951 -2.0952
v -16.0955 2.1301 -2.0952
v -9.9803 2.1301 -2.0952
v -9.8271 2.2951 -2.0952
v -17.1498 -0.3333 -2.0948
v -8.3128 0.1453 -2.0948
v -15.9541 -4.9405 -2.0947
v -15.4085 -5.4157 -2.0947
v -10.5119 -5.4157 -2.0947
v -9.9663 -4.9405 -2.0947
v -16.1251 2.9063 -2.0946
v -9.9508 2.9063 -2.0946
v -8.5039 0.1942 -2.0939
v -8.4482 -0.1676 -2.0935
v -16.3938 2.5418 -2.0934
v -9.6821 2.5418 -2.0934
v -16.3194 2.9519 -2.0925
v -9.7565 2.9519 -2.0925
v -15.8593 2.1331 -2.0915
v -10.2166 2.1331 -2.0915
v -16.0031 -5.503 -2.091
v -9.9172 -5.503 -2.091
v -16.9789 -0.3862 -2.0903
v -16.4926 2.689 -2.0893
v -9.5832 2.689 -2.0893
v -15.663 -5.7168 -2.0891
v -10.2574 -5.7168 -2.0891
v -16.1233 2.1402 -2.0884
v -9.9526 2.1402 -2.0884
v -17.3674 -0.2141 -2.0876
v -15.9502 -5.2329 -2.0874
v -9.9702 -5.2329 -2.0874
v -17.2994 0.1908 -2.0873
v -8.3064 0.1163 -2.0872
v -15.8384 -5.8228 -2.087
v -10.082 -5.8228 -2.087
v -8.7196 -0.2895 -2.087
v -8.284 -0.0313 -2.0867
v -15.5602 -4.753 -2.0866
v -10.3601 -4.753 -2.0866
v -15.954 -5.0858 -2.0863
v -9.9664 -5.0858 -2.0863
v -8.6026 -0.2362 -2.0863
v -8.6776 0.2104 -2.0862
v -17.2565 -0.2714 -2.0859
v -15.6714 2.4961 -2.0859
v -10.4045 2.4961 -2.0859
v -9.014 -0.3849 -2.0858
v -17.5189 -0.1143 -2.0855
v -17.4792 0.1456 -2.0854
v -15.347 -4.9764 -2.0852
v -10.5733 -4.9764 -2.0852
v -16.0096 -5.712 -2.085
v -9.9108 -5.712 -2.085
v -16.7869 0.158 -2.0849
v -15.804 2.7279 -2.0849
v -10.2719 2.7279 -2.0849
v -16.2913 2.3929 -2.0839
v -15.8323 2.1436 -2.0839
v -10.2436 2.1436 -2.0839
v -9.7846 2.3929 -2.0839
v -8.8189 0.2185 -2.0825
v -8.3005 0.0866 -2.0822
v -15.3312 -5.2304 -2.0821
v -10.5892 -5.2304 -2.0821
v -9.2005 0.1419 -2.0821
v -15.86 -5.8109 -2.0816
v -10.0604 -5.8109 -2.0816
v -15.9633 -5.3451 -2.0815
v -9.9571 -5.3451 -2.0815
v -17.1635 0.2052 -2.0809
v -15.973 2.8343 -2.0809
v -10.1028 2.8343 -2.0809
v -16.1496 2.1524 -2.08
v -9.9262 2.1524 -2.08
v -15.9455 -5.1671 -2.0796
v -9.9749 -5.1671 -2.0796
v -15.5349 -5.5729 -2.0794
v -10.3855 -5.5729 -2.0794
v -9.9543 -4.9634 -2.0794
v -15.966 -4.9634 -2.0793
v -8.9639 0.2203 -2.0791
v -8.2856 0.0004 -2.079
v -8.2949 0.0576 -2.0788
v -16.3382 2.9329 -2.0785
v -9.7377 2.9329 -2.0785
v -15.9855 -5.73 -2.0781
v -9.9348 -5.73 -2.0781
v -17.025 0.2165 -2.0776
v -8.4947 0.1708 -2.0776
v -8.4469 -0.1418 -2.0775
v -8.2895 0.0296 -2.0769
v -16.2618 2.3145 -2.0767
v -9.814 2.3145 -2.0767
v -15.9576 -5.7487 -2.0764
v -9.9627 -5.7487 -2.0764
v -16.4822 2.7135 -2.0763
v -9.5937 2.7135 -2.0763
v -16.3266 2.4695 -2.076
v -9.7493 2.4695 -2.076
v -17.0061 -0.3846 -2.0757
v -17.168 -0.3193 -2.075
v -8.8155 -0.3333 -2.075
v -15.8068 2.1562 -2.0749
v -10.2691 2.1562 -2.0749
v -17.5182 -0.0864 -2.0748
v -16.1448 2.8944 -2.0747
v -9.931 2.8944 -2.0747
v -17.4871 0.1189 -2.0742
v -16.3882 2.5639 -2.0738
v -9.6876 2.5639 -2.0738
v -15.8879 -5.7954 -2.0731
v -10.0324 -5.7954 -2.0731
v -15.6833 -5.7105 -2.0726
v -10.2371 -5.7105 -2.0726
v -15.9361 -5.7646 -2.0714
v -9.9843 -5.7646 -2.0714
v -8.9864 -0.3862 -2.0713
v -15.5357 -4.7582 -2.071
v -10.3847 -4.7582 -2.071
v -16.1744 2.1667 -2.0702
v -9.9015 2.1667 -2.0702
v -15.99 -5.5189 -2.0699
v -9.9303 -5.5189 -2.0699
v -17.371 -0.1901 -2.0698
v -15.4266 -5.4232 -2.0697
v -10.4938 -5.4232 -2.0697
v -16.8106 0.1717 -2.0696
v -15.9135 -5.7799 -2.0696
v -10.0068 -5.7799 -2.0696
v -17.3108 0.1695 -2.0694
v -16.3565 2.9118 -2.0677
v -9.7194 2.9118 -2.0677
v -15.677 2.5179 -2.0672
v -10.3989 2.5179 -2.0672
v -9.1784 0.158 -2.067
v -8.6659 0.1908 -2.0666
v -8.5979 -0.2141 -2.0666
v -17.494 0.0903 -2.0664
v -17.5167 -0.057 -2.0661
v -16.4701 2.7389 -2.0659
v -9.6058 2.7389 -2.0659
v -17.2659 -0.251 -2.0658
v -8.7088 -0.2714 -2.0654
v -15.783 2.1707 -2.0646
v -10.2929 2.1707 -2.0646
v -15.9555 -5.106 -2.0645
v -9.9649 -5.106 -2.0645
v -15.3409 -4.9944 -2.0638
v -10.5795 -4.9944 -2.0638
v -8.4862 0.1456 -2.0638
v -8.4464 -0.1143 -2.0636
v -15.9428 -5.2487 -2.0631
v -9.9775 -5.2487 -2.0631
v -15.8258 2.7369 -2.0627
v -10.25 2.7369 -2.0627
v -16.2951 2.4134 -2.0626
v -15.9753 -4.9865 -2.0626
v -9.9451 -4.9865 -2.0626
v -9.7807 2.4134 -2.0626
v -15.9473 -5.362 -2.0622
v -9.9731 -5.362 -2.0622
v -17.5 0.0608 -2.0614
v -17.1802 0.1894 -2.061
v -8.8018 0.2052 -2.0609
v -17.0327 -0.3801 -2.0608
v -17.5145 -0.0266 -2.0596
v -16.3746 2.8892 -2.0595
v -9.7013 2.8892 -2.0595
v -15.9958 2.8302 -2.0593
v -10.0801 2.8302 -2.0593
v -16.1973 2.1828 -2.0591
v -9.8786 2.1828 -2.0591
v -8.9404 0.2165 -2.0584
v -17.5057 0.0318 -2.0581
v -17.0483 0.2099 -2.058
v -16.2722 2.3351 -2.0579
v -9.8036 2.3351 -2.0579
v -15.3438 -5.2461 -2.0576
v -10.5765 -5.2461 -2.0576
v -16.4569 2.7651 -2.0574
v -9.619 2.7651 -2.0574
v -17.5108 0.003 -2.0571
v -16.165 2.8802 -2.0571
v -9.9109 2.8802 -2.0571
v -8.9593 -0.3846 -2.0566
v -15.9691 -5.5369 -2.0561
v -9.9513 -5.5369 -2.0561
v -16.3808 2.5873 -2.056
v -9.6951 2.5873 -2.056
v -17.1846 -0.3027 -2.0559
v -15.5569 -5.5705 -2.0559
v -10.3634 -5.5705 -2.0559
v -15.9417 -5.1843 -2.0554
v -9.9786 -5.1843 -2.0554
v -16.3241 2.4908 -2.0553
v -9.7518 2.4908 -2.0553
v -8.7974 -0.3193 -2.055
v -17.3735 -0.1643 -2.0542
v -16.8356 0.183 -2.0542
v -15.5128 -4.7654 -2.054
v -10.4076 -4.7654 -2.054
v -15.7096 -5.7004 -2.0536
v -10.2108 -5.7004 -2.0536
v -17.3217 0.1464 -2.0535
v -16.3927 2.866 -2.0533
v -9.6832 2.866 -2.0533
v -15.7611 2.1869 -2.0531
v -10.3148 2.1869 -2.0531
v -8.4472 -0.0864 -2.0529
v -8.4783 0.1189 -2.0525
v -16.4425 2.7914 -2.0516
v -9.6333 2.7914 -2.0516
v -9.1548 0.1717 -2.0516
v -16.4101 2.8419 -2.0499
v -9.6657 2.8419 -2.0499
v -15.873 -4.7176 -2.0495
v -10.0474 -4.7176 -2.0495
v -16.4268 2.8169 -2.0493
v -9.6491 2.8169 -2.0493
v -15.8977 -4.735 -2.0488
v -10.0227 -4.735 -2.0488
v -8.5944 -0.1901 -2.0487
v -8.6546 0.1695 -2.0486
v -15.6855 2.539 -2.0483
v -10.3904 2.539 -2.0483
v -15.8473 -4.7019 -2.0481
v -10.0731 -4.7019 -2.0481
v -17.2737 -0.2287 -2.0475
v -16.2181 2.2007 -2.0468
v -9.8578 2.2007 -2.0468
v -15.921 -4.7541 -2.046
v -9.9994 -4.7541 -2.046
v -17.0584 -0.3729 -2.0459
v -15.4473 -5.4291 -2.0453
v -10.4731 -5.4291 -2.0453
v -8.6995 -0.251 -2.0453
v -15.9814 -5.0097 -2.0449
v -9.939 -5.0097 -2.0449
v -15.8206 -4.6882 -2.0447
v -10.0998 -4.6882 -2.0447
v -8.4715 0.0903 -2.0447
v -8.4487 -0.057 -2.0442
v -17.196 0.1709 -2.0431
v -15.3374 -5.0133 -2.0425
v -10.5829 -5.0133 -2.0425
v -16.2962 2.435 -2.042
v -9.7797 2.435 -2.042
v -15.9548 -5.1256 -2.0418
v -9.9656 -5.1256 -2.0418
v -15.9307 -5.2653 -2.0417
v -9.9897 -5.2653 -2.0417
v -8.9328 -0.3801 -2.0416
v -15.8493 2.7439 -2.0413
v -10.2265 2.7439 -2.0413
v -16.1855 2.8643 -2.0412
v -15.9427 -4.7745 -2.0412
v -9.9777 -4.7745 -2.0412
v -9.8904 2.8643 -2.0412
v -8.7853 0.1894 -2.0409
v -17.3746 -0.1371 -2.0408
v -15.7414 2.2047 -2.0405
v -10.3345 2.2047 -2.0405
v -17.3316 0.1214 -2.0402
v -16.3719 2.6112 -2.0402
v -9.7039 2.6112 -2.0402
v -15.7337 -5.6902 -2.0401
v -10.1867 -5.6902 -2.0401
v -8.4655 0.0608 -2.0397
v -15.9525 -5.5533 -2.0396
v -9.9679 -5.5533 -2.0396
v -17.0712 0.2004 -2.0394
v -16.0193 2.824 -2.0393
v -15.7932 -4.6765 -2.0393
v -10.1272 -4.6765 -2.0393
v -10.0566 2.824 -2.0393
v -16.2798 2.3569 -2.039
v -9.796 2.3569 -2.039
v -16.8615 0.1917 -2.0388
v -8.9172 0.2099 -2.0387
v -17.1995 -0.2838 -2.0378
v -8.451 -0.0266 -2.0378
v -15.9385 -5.3766 -2.037
v -9.9818 -5.3766 -2.037
v -15.5782 -5.5678 -2.0368
v -10.3422 -5.5678 -2.0368
v -8.4597 0.0318 -2.0363
v -16.3192 2.5132 -2.0361
v -9.7567 2.5132 -2.0361
v -15.4916 -4.7748 -2.036
v -10.4288 -4.7748 -2.036
v -9.1299 0.183 -2.036
v -8.7809 -0.3027 -2.0358
v -8.4547 0.003 -2.0352
v -15.9625 -4.7962 -2.0345
v -9.9579 -4.7962 -2.0345
v -15.3584 -5.2616 -2.0344
v -10.562 -5.2616 -2.0344
v -16.2366 2.2202 -2.0334
v -9.8393 2.2202 -2.0334
v -8.592 -0.1643 -2.0331
v -8.6438 0.1464 -2.0327
v -15.9347 -5.2015 -2.0321
v -9.9857 -5.2015 -2.0321
v -15.7657 -4.667 -2.0318
v -10.1547 -4.667 -2.0318
v -17.0829 -0.3628 -2.0311
v -17.2799 -0.2044 -2.0309
v -17.3745 -0.1091 -2.0302
v -17.3408 0.0952 -2.0293
v -15.7584 -5.6787 -2.0292
v -15.6968 2.5593 -2.0292
v -10.3791 2.5593 -2.0292
v -10.162 -5.6787 -2.0292
v -15.9307 -5.5709 -2.0289
v -9.9897 -5.5709 -2.0289
v -16.2062 2.8467 -2.0275
v -9.8697 2.8467 -2.0274
v -16.3611 2.6357 -2.0271
v -9.7147 2.6357 -2.0271
v -8.6918 -0.2287 -2.027
v -17.211 0.1505 -2.0269
v -15.724 2.2241 -2.0269
v -10.3519 2.2241 -2.0269
v -8.9072 -0.3729 -2.0265
v -15.9851 -5.0325 -2.0259
v -9.9353 -5.0325 -2.0259
v -15.9803 -4.8189 -2.0258
v -9.9401 -4.8189 -2.0258
v -15.7807 -5.6671 -2.0236
v -10.1397 -5.6671 -2.0236
v -16.8882 0.1976 -2.0235
v -8.7695 0.1709 -2.0229
v -15.4695 -5.4337 -2.0228
v -10.4508 -5.4337 -2.0228
v -16.2946 2.4573 -2.0224
v -15.738 -4.6597 -2.0224
v -10.1824 -4.6597 -2.0224
v -9.7813 2.4573 -2.0224
v -17.0934 0.1884 -2.0221
v -17.3731 -0.0799 -2.022
v -17.3488 0.0672 -2.0214
v -16.0433 2.8155 -2.0211
v -15.8742 2.7488 -2.0211
v -10.2017 2.7488 -2.0211
v -10.0326 2.8155 -2.0211
v -17.2125 -0.2627 -2.021
v -15.9077 -5.5883 -2.0208
v -15.3372 -5.0328 -2.0208
v -10.5831 -5.0328 -2.0208
v -10.0127 -5.5883 -2.0208
v -9.1041 0.1917 -2.0204
v -15.9178 -5.2815 -2.0203
v -10.0026 -5.2815 -2.0203
v -16.2845 2.3795 -2.0201
v -9.7914 2.3795 -2.0201
v -8.8944 0.2004 -2.02
v -8.5909 -0.1371 -2.0197
v -15.9505 -5.145 -2.0195
v -9.9699 -5.145 -2.0195
v -8.6339 0.1214 -2.0194
v -15.6013 -5.5633 -2.0192
v -10.3191 -5.5633 -2.0192
v -16.2525 2.2411 -2.019
v -9.8234 2.2411 -2.019
v -16.3121 2.5364 -2.0186
v -9.7637 2.5364 -2.0186
v -15.8804 -5.6063 -2.0183
v -10.04 -5.6063 -2.0183
v -15.9227 -5.393 -2.0179
v -9.9977 -5.393 -2.0179
v -8.7661 -0.2838 -2.0177
v -15.4723 -4.7861 -2.0171
v -10.448 -4.7861 -2.0171
v -16.2265 2.8271 -2.0166
v -9.8493 2.8271 -2.0166
v -17.3557 0.0381 -2.0165
v -17.1061 -0.3501 -2.0165
v -17.2845 -0.1786 -2.0164
v -16.3486 2.6608 -2.0164
v -9.7273 2.6608 -2.0164
v -17.3708 -0.0498 -2.0159
v -15.8086 -5.6522 -2.0156
v -10.1118 -5.6522 -2.0156
v -15.9958 -4.8424 -2.0153
v -9.9246 -4.8424 -2.0153
v -17.3618 0.0088 -2.0138
v -17.3669 -0.0202 -2.0133
v -15.8588 -5.6218 -2.013
v -15.8337 -5.6375 -2.013
v -10.0867 -5.6375 -2.013
v -10.0616 -5.6218 -2.013
v -17.225 0.128 -2.0129
[truncated: 6,205,841 more chars]
