# Supplementary material for: Mapping the adaptive landscape of Batesian mimicry using 3D-printed stimuli
Source: Nature. 2025 Jul 2;644(8077):706–13. doi: 10.1038/s41586-025-09216-3 (PMC12367557; doi:10.1038/s41586-025-09216-3)
Supplement: Supplementary file 2 — 3D examples. Five stimuli from the axis M. meridiana to V. vulgaris viewable in 3D (five .obj files each with an associated .mtl file, which provides colour data). Files can be viewed in a variety of 3D applications depending on your operating system, or using an online viewer such as https://3dviewer.net63. [file 41586_2025_9216_MOESM2_ESM.zip › 3D_examples/V100.mtl]

newmtl color_252d3d
Kd 0.239216 0.176471 0.145098
newmtl color_26313a
Kd 0.227451 0.192157 0.14902
newmtl color_272f3b
Kd 0.231373 0.184314 0.152941
newmtl color_272f3d
Kd 0.239216 0.184314 0.152941
newmtl color_27313b
Kd 0.231373 0.192157 0.152941
newmtl color_27313c
Kd 0.235294 0.192157 0.152941
newmtl color_282f3b
Kd 0.231373 0.184314 0.156863
newmtl color_282f3c
Kd 0.235294 0.184314 0.156863
newmtl color_28303c
Kd 0.235294 0.188235 0.156863
newmtl color_28303d
Kd 0.239216 0.188235 0.156863
newmtl color_28313b
Kd 0.231373 0.192157 0.156863
newmtl color_28313c
Kd 0.235294 0.192157 0.156863
newmtl color_28313d
Kd 0.239216 0.192157 0.156863
newmtl color_292a3d
Kd 0.239216 0.164706 0.160784
newmtl color_292e3a
Kd 0.227451 0.180392 0.160784
newmtl color_292f3b
Kd 0.231373 0.184314 0.160784
newmtl color_29303b
Kd 0.231373 0.188235 0.160784
newmtl color_29303c
Kd 0.235294 0.188235 0.160784
newmtl color_29303d
Kd 0.239216 0.188235 0.160784
newmtl color_29313a
Kd 0.227451 0.192157 0.160784
newmtl color_29313b
Kd 0.231373 0.192157 0.160784
newmtl color_29313c
Kd 0.235294 0.192157 0.160784
newmtl color_29313d
Kd 0.239216 0.192157 0.160784
newmtl color_2b3643
Kd 0.262745 0.211765 0.168627
newmtl color_2b3845
Kd 0.270588 0.219608 0.168627
newmtl color_2b3946
Kd 0.27451 0.223529 0.168627
newmtl color_2c3a47
Kd 0.278431 0.227451 0.172549
newmtl color_2c3b48
Kd 0.282353 0.231373 0.172549
newmtl color_2d3d4a
Kd 0.290196 0.239216 0.176471
newmtl color_2d3e4b
Kd 0.294118 0.243137 0.176471
newmtl color_2e404d
Kd 0.301961 0.25098 0.180392
newmtl color_2e414f
Kd 0.309804 0.254902 0.180392
newmtl color_2f4250
Kd 0.313725 0.258824 0.184314
newmtl color_2f4352
Kd 0.321569 0.262745 0.184314
newmtl color_2f4453
Kd 0.32549 0.266667 0.184314
newmtl color_304452
Kd 0.321569 0.266667 0.188235
newmtl color_304453
Kd 0.32549 0.266667 0.188235
newmtl color_304553
Kd 0.32549 0.270588 0.188235
newmtl color_304554
Kd 0.329412 0.270588 0.188235
newmtl color_304654
Kd 0.329412 0.27451 0.188235
newmtl color_304655
Kd 0.333333 0.27451 0.188235
newmtl color_314756
Kd 0.337255 0.278431 0.192157
newmtl color_314856
Kd 0.337255 0.282353 0.192157
newmtl color_314857
Kd 0.341176 0.282353 0.192157
newmtl color_314958
Kd 0.345098 0.286275 0.192157
newmtl color_314a59
Kd 0.34902 0.290196 0.192157
newmtl color_324b5a
Kd 0.352941 0.294118 0.196078
newmtl color_334e5d
Kd 0.364706 0.305882 0.2
newmtl color_344f5f
Kd 0.372549 0.309804 0.203922
newmtl color_345060
Kd 0.376471 0.313725 0.203922
newmtl color_345262
Kd 0.384314 0.321569 0.203922
newmtl color_355263
Kd 0.388235 0.321569 0.207843
newmtl color_355364
Kd 0.392157 0.32549 0.207843
newmtl color_355464
Kd 0.392157 0.329412 0.207843
newmtl color_365465
Kd 0.396078 0.329412 0.211765
newmtl color_365566
Kd 0.4 0.333333 0.211765
newmtl color_365667
Kd 0.403922 0.337255 0.211765
newmtl color_375768
Kd 0.407843 0.341176 0.215686
newmtl color_375868
Kd 0.407843 0.345098 0.215686
newmtl color_375869
Kd 0.411765 0.345098 0.215686
newmtl color_375a6b
Kd 0.419608 0.352941 0.215686
newmtl color_385b6c
Kd 0.423529 0.356863 0.219608
newmtl color_385b6d
Kd 0.427451 0.356863 0.219608
newmtl color_385c6d
Kd 0.427451 0.360784 0.219608
newmtl color_385f71
Kd 0.443137 0.372549 0.219608
newmtl color_395e6f
Kd 0.435294 0.368627 0.223529
newmtl color_396072
Kd 0.447059 0.376471 0.223529
newmtl color_3a6173
Kd 0.45098 0.380392 0.227451
newmtl color_3b6274
Kd 0.454902 0.384314 0.231373
newmtl color_3b6375
Kd 0.458824 0.388235 0.231373
newmtl color_3b6376
Kd 0.462745 0.388235 0.231373
newmtl color_3b6476
Kd 0.462745 0.392157 0.231373
newmtl color_3b6578
Kd 0.470588 0.396078 0.231373
newmtl color_3c6679
Kd 0.47451 0.4 0.235294
newmtl color_3c677a
Kd 0.478431 0.403922 0.235294
newmtl color_3d687b
Kd 0.482353 0.407843 0.239216
newmtl color_3d697c
Kd 0.486275 0.411765 0.239216
newmtl color_3d697d
Kd 0.490196 0.411765 0.239216
newmtl color_3d6a7d
Kd 0.490196 0.415686 0.239216
newmtl color_3e6a7e
Kd 0.494118 0.415686 0.243137
newmtl color_3e6b7e
Kd 0.494118 0.419608 0.243137
newmtl color_3e6c7f
Kd 0.498039 0.423529 0.243137
newmtl color_3e6c80
Kd 0.501961 0.423529 0.243137
newmtl color_3e6d80
Kd 0.501961 0.427451 0.243137
newmtl color_3f6d81
Kd 0.505882 0.427451 0.247059
newmtl color_3f6e81
Kd 0.505882 0.431373 0.247059
newmtl color_3f6e82
Kd 0.509804 0.431373 0.247059
newmtl color_3f6f82
Kd 0.509804 0.435294 0.247059
newmtl color_407084
Kd 0.517647 0.439216 0.25098
newmtl color_407185
Kd 0.521569 0.443137 0.25098
newmtl color_407186
Kd 0.52549 0.443137 0.25098
newmtl color_407286
Kd 0.52549 0.447059 0.25098
newmtl color_407387
Kd 0.529412 0.45098 0.25098
newmtl color_417387
Kd 0.529412 0.45098 0.254902
newmtl color_417488
Kd 0.533333 0.454902 0.254902
newmtl color_41758a
Kd 0.541176 0.458824 0.254902
newmtl color_42758a
Kd 0.541176 0.458824 0.258824
newmtl color_42768a
Kd 0.541176 0.462745 0.258824
newmtl color_42778c
Kd 0.54902 0.466667 0.258824
newmtl color_42788d
Kd 0.552941 0.470588 0.258824
newmtl color_43788d
Kd 0.552941 0.470588 0.262745
newmtl color_43798e
Kd 0.556863 0.47451 0.262745
newmtl color_437a8f
Kd 0.560784 0.478431 0.262745
newmtl color_437a90
Kd 0.564706 0.478431 0.262745
newmtl color_437b90
Kd 0.564706 0.482353 0.262745
newmtl color_437b91
Kd 0.568627 0.482353 0.262745
newmtl color_447b90
Kd 0.564706 0.482353 0.266667
newmtl color_447b91
Kd 0.568627 0.482353 0.266667
newmtl color_447c91
Kd 0.568627 0.486275 0.266667
newmtl color_447c92
Kd 0.572549 0.486275 0.266667
newmtl color_447d93
Kd 0.576471 0.490196 0.266667
newmtl color_457d93
Kd 0.576471 0.490196 0.270588
newmtl color_457e94
Kd 0.580392 0.494118 0.270588
newmtl color_458096
Kd 0.588235 0.501961 0.270588
newmtl color_468197
Kd 0.592157 0.505882 0.27451
newmtl color_468298
Kd 0.596078 0.509804 0.27451
newmtl color_468399
Kd 0.6 0.513725 0.27451
newmtl color_47859b
Kd 0.607843 0.521569 0.278431
newmtl color_47869c
Kd 0.611765 0.52549 0.278431
newmtl color_47869d
Kd 0.615686 0.52549 0.278431
newmtl color_48869d
Kd 0.615686 0.52549 0.282353
newmtl color_48879d
Kd 0.615686 0.529412 0.282353
newmtl color_4989a0
Kd 0.627451 0.537255 0.286275
newmtl color_498ba2
Kd 0.635294 0.545098 0.286275
newmtl color_4a8da5
Kd 0.647059 0.552941 0.290196
newmtl color_4a8ea6
Kd 0.65098 0.556863 0.290196
newmtl color_4b8ea6
Kd 0.65098 0.556863 0.294118
newmtl color_4b8fa7
Kd 0.654902 0.560784 0.294118
newmtl color_4c91a9
Kd 0.662745 0.568627 0.298039
newmtl color_4c92aa
Kd 0.666667 0.572549 0.298039
newmtl color_4d94ad
Kd 0.678431 0.580392 0.301961
newmtl color_4d95ad
Kd 0.678431 0.584314 0.301961
newmtl color_4d95ae
Kd 0.682353 0.584314 0.301961
newmtl color_4d96ae
Kd 0.682353 0.588235 0.301961
newmtl color_4d96af
Kd 0.686275 0.588235 0.301961
newmtl color_4e97b0
Kd 0.690196 0.592157 0.305882
newmtl color_4e98b0
Kd 0.690196 0.596078 0.305882
newmtl color_4e98b1
Kd 0.694118 0.596078 0.305882
newmtl color_4e99b2
Kd 0.698039 0.6 0.305882
newmtl color_4e9ab3
Kd 0.701961 0.603922 0.305882
newmtl color_4f9ab3
Kd 0.701961 0.603922 0.309804
newmtl color_4f9bb4
Kd 0.705882 0.607843 0.309804
newmtl color_4f9bb5
Kd 0.709804 0.607843 0.309804
newmtl color_509cb5
Kd 0.709804 0.611765 0.313725
newmtl color_509cb6
Kd 0.713725 0.611765 0.313725
newmtl color_509db7
Kd 0.717647 0.615686 0.313725
newmtl color_509eb7
Kd 0.717647 0.619608 0.313725
newmtl color_519fb9
Kd 0.72549 0.623529 0.317647
newmtl color_51a0ba
Kd 0.729412 0.627451 0.317647
newmtl color_51a1bb
Kd 0.733333 0.631373 0.317647
newmtl color_52a3bd
Kd 0.741176 0.639216 0.321569
newmtl color_53a4be
Kd 0.745098 0.643137 0.32549
newmtl color_53a5bf
Kd 0.74902 0.647059 0.32549
newmtl color_53a6c1
Kd 0.756863 0.65098 0.32549
newmtl color_54a8c3
Kd 0.764706 0.658824 0.329412
newmtl color_54a9c4
Kd 0.768627 0.662745 0.329412
newmtl color_55abc6
Kd 0.776471 0.670588 0.333333
newmtl color_56adc9
Kd 0.788235 0.678431 0.337255
newmtl color_56b0cc
Kd 0.8 0.690196 0.337255
newmtl color_56b1cc
Kd 0.8 0.694118 0.337255
newmtl color_57b0cc
Kd 0.8 0.690196 0.341176
newmtl color_57b0ce
Kd 0.807843 0.690196 0.341176
newmtl color_57b1cd
Kd 0.803922 0.694118 0.341176
newmtl color_57b1ce
Kd 0.807843 0.694118 0.341176
newmtl color_57b2cc
Kd 0.8 0.698039 0.341176
newmtl color_57b2cd
Kd 0.803922 0.698039 0.341176
newmtl color_57b2ce
Kd 0.807843 0.698039 0.341176
newmtl color_58b0ce
Kd 0.807843 0.690196 0.345098
newmtl color_58b1cd
Kd 0.803922 0.694118 0.345098
newmtl color_58b1ce
Kd 0.807843 0.694118 0.345098
newmtl color_58b2cd
Kd 0.803922 0.698039 0.345098
newmtl color_58b2ce
Kd 0.807843 0.698039 0.345098
newmtl color_7e7e7e
Kd 0.494118 0.494118 0.494118
newmtl color_7f7f7f
Kd 0.498039 0.498039 0.498039
newmtl color_808080
Kd 0.501961 0.501961 0.501961
newmtl color_ffc0c0c0
Kd 0.752941 0.752941 0.752941
