# Supplementary material for: Mapping the adaptive landscape of Batesian mimicry using 3D-printed stimuli
Source: Nature. 2025 Jul 2;644(8077):706–13. doi: 10.1038/s41586-025-09216-3 (PMC12367557; doi:10.1038/s41586-025-09216-3)
Supplement: Supplementary file 2 — 3D examples. Five stimuli from the axis M. meridiana to V. vulgaris viewable in 3D (five .obj files each with an associated .mtl file, which provides colour data). Files can be viewed in a variety of 3D applications depending on your operating system, or using an online viewer such as https://3dviewer.net63. [file 41586_2025_9216_MOESM2_ESM.zip › 3D_examples/V100.obj]

o V100
# vertex coordinates are measured in units, where 1 unit = 1.000000 mm
v 19.925 -8.7453 -7.7876
v 18.0175 -6.837 -7.7872
v 18.0011 -6.8123 -7.7869
v 20.6632 -9.2649 -7.7869
v 21.5999 -9.808 -7.7868
v 19.8938 -8.7167 -7.7866
v 16.9555 -5.167 -7.7863
v 23.9988 -10.7346 -7.7863
v 21.4621 -9.7383 -7.7862
v 17.0128 -5.2893 -7.7861
v 31.058 -10.1456 -7.7861
v 18.6291 -7.5519 -7.786
v 36.3338 -5.2731 -7.786
v 17.0248 -5.3122 -7.7859
v 30.0508 -10.5147 -7.7858
v 17.9347 -6.7114 -7.7857
v 21.3955 -9.7066 -7.7857
v 17.0029 5.0903 -7.7856
v 22.1745 9.9088 -7.7856
v 31.8499 -9.758 -7.7856
v 19.2655 -8.1825 -7.7855
v 34.1178 -8.1398 -7.7855
v 17.055 -5.3664 -7.7853
v 31.096 -10.1246 -7.7853
v 20.0136 8.619 -7.7852
v 16.0468 2.6458 -7.785
v 35.3515 6.6032 -7.785
v 21.5139 9.5853 -7.7849
v 22.2711 -10.1361 -7.7849
v 27.6001 -11.0243 -7.7849
v 35.8721 5.8719 -7.7849
v 17.0229 5.1274 -7.7848
v 31.8892 -9.7366 -7.7848
v 31.9291 9.5278 -7.7848
v 17.4097 5.7773 -7.7847
v 20.8019 -9.3436 -7.7846
v 32.6255 9.1129 -7.7846
v 34.0836 -8.1693 -7.7846
v 37.0405 -3.6625 -7.7846
v 16.0409 2.6188 -7.7845
v 20.0608 -8.8326 -7.7845
v 31.8533 9.5668 -7.7845
v 35.3331 6.6267 -7.7845
v 18.5913 -7.5057 -7.7844
v 19.2828 8.0119 -7.7844
v 22.3259 9.9726 -7.7843
v 31.0028 9.9813 -7.7843
v 35.8562 5.8955 -7.7843
v 37.0524 -3.6208 -7.7843
v 15.7348 -0.9673 -7.7842
v 20.7069 9.1112 -7.7841
v 32.5499 -9.3419 -7.7841
v 35.8671 -6.0594 -7.7841
v 36.741 4.2433 -7.7841
v 17.0474 5.1701 -7.784
v 19.2275 -8.1445 -7.784
v 31.9326 -9.7118 -7.784
v 23.1016 10.2822 -7.7839
v 37.0508 3.4482 -7.7839
v 37.0732 -3.5471 -7.7839
v 17.5282 -6.1463 -7.7838
v 19.813 -8.6423 -7.7838
v 17.4215 -5.9757 -7.7837
v 17.4945 -6.0937 -7.7837
v 23.1311 10.2907 -7.7837
v 28.4796 -10.9081 -7.7837
v 34.05 -8.198 -7.7837
v 37.0569 3.4264 -7.7837
v 16.2542 3.3258 -7.7836
v 17.0074 -5.2686 -7.7836
v 32.692 9.0684 -7.7836
v 16.5586 4.1297 -7.7835
v 16.6119 4.2801 -7.7835
v 16.623 -4.4813 -7.7835
v 22.4494 10.0231 -7.7834
v 33.3376 -8.7908 -7.7834
v 36.3784 4.9956 -7.7834
v 15.8439 -1.8529 -7.7833
v 16.0172 2.4997 -7.7832
v 16.2442 3.2913 -7.7832
v 37.0712 3.375 -7.7832
v 18.681 -7.6005 -7.7831
v 19.8682 8.5075 -7.7831
v 27.9981 10.7796 -7.7831
v 28.5629 10.7098 -7.7831
v 30.8524 -10.2175 -7.7831
v 16.3154 3.5153 -7.783
v 23.2145 10.3141 -7.783
v 37.3426 -2.5766 -7.783
v 15.844 1.6739 -7.7829
v 16.6357 4.3361 -7.7829
v 36.2679 -5.3867 -7.7829
v 29.2996 -10.7381 -7.7828
v 16.6457 4.3591 -7.7827
v 16.6526 -4.5548 -7.7827
v 22.206 -10.108 -7.7827
v 33.9863 8.0673 -7.7827
v 36.2671 5.208 -7.7827
v 34.222 7.851 -7.7826
v 15.828 1.5329 -7.7825
v 15.8258 1.513 -7.7824
v 16.2222 3.2155 -7.7824
v 20.5823 -9.2106 -7.7824
v 24.9049 -10.9167 -7.7824
v 31.739 9.6246 -7.7824
v 35.909 -5.9814 -7.7824
v 21.5797 9.616 -7.7823
v 32.7896 9.0014 -7.7823
v 34.7514 -7.4956 -7.7823
v 16.0397 -2.8 -7.7822
v 17.5217 5.9464 -7.7822
v 21.6671 -9.841 -7.7822
v 34.0766 7.9854 -7.7822
v 36.3024 -5.3181 -7.7822
v 16.9192 -5.0933 -7.7821
v 22.6008 10.0818 -7.7821
v 27.4357 -11.0282 -7.7821
v 29.3473 -10.727 -7.7821
v 17.9519 6.5498 -7.782
v 30.2191 10.2831 -7.782
v 30.2983 -10.4358 -7.782
v 36.7802 -4.3183 -7.782
v 16.9196 4.9114 -7.7819
v 30.1231 10.312 -7.7819
v 32.4796 9.1986 -7.7819
v 16.152 -3.1632 -7.7818
v 16.2225 -3.3913 -7.7818
v 25.3009 10.7761 -7.7818
v 29.9638 -10.5404 -7.7818
v 31.6712 -9.8412 -7.7818
v 34.861 7.1883 -7.7818
v 35.2255 6.7593 -7.7818
v 16.0321 -2.7603 -7.7817
v 30.8105 -10.2347 -7.7816
v 32.0026 9.4863 -7.7816
v 16.3277 -3.739 -7.7815
v 27.8447 10.8023 -7.7815
v 33.4307 -8.7169 -7.7815
v 36.7253 4.2696 -7.7815
v 37.3462 2.3714 -7.7815
v 16.3073 3.4817 -7.7814
v 22.6668 10.1072 -7.7814
v 36.3283 5.086 -7.7814
v 36.7378 -4.4156 -7.7814
v 18.6703 7.4006 -7.7813
v 20.6707 9.0826 -7.7813
v 29.4101 -10.7114 -7.7813
v 31.8768 9.5517 -7.7813
v 34.6267 7.4415 -7.7813
v 36.7713 4.1524 -7.7813
v 17.337 -5.8312 -7.7812
v 18.1166 -6.9473 -7.7812
v 25.7524 -11.0227 -7.7812
v 35.9602 5.7175 -7.7812
v 23.3568 -10.5367 -7.7811
v 33.3025 8.6291 -7.7811
v 35.7651 6.0266 -7.7811
v 35.8369 -6.0973 -7.7811
v 37.5625 1.0938 -7.7811
v 16.5338 -4.2545 -7.781
v 19.9371 8.5588 -7.7809
v 20.953 -9.4374 -7.7809
v 22.5205 -10.2323 -7.7809
v 23.0221 -10.4325 -7.7809
v 28.312 -10.9221 -7.7809
v 34.733 7.328 -7.7809
v 18.0448 6.6705 -7.7808
v 30.8922 10.0129 -7.7808
v 36.3128 5.1141 -7.7808
v 36.4446 -5.0389 -7.7808
v 16.5263 4.0535 -7.7807
v 20.8721 -9.3836 -7.7807
v 36.2899 -5.3355 -7.7807
v 36.6648 4.4134 -7.7807
v 37.1635 -3.2313 -7.7807
v 15.8308 -1.6686 -7.7806
v 16.2731 3.3672 -7.7806
v 17.6337 6.1082 -7.7806
v 32.5035 9.1807 -7.7806
v 36.3815 -5.1502 -7.7806
v 16.0156 -2.669 -7.7805
v 24.398 -10.8089 -7.7804
v 28.4972 10.7147 -7.7804
v 29.0464 10.6038 -7.7804
v 16.259 -3.5042 -7.7803
v 17.3964 5.7412 -7.7803
v 31.187 9.8981 -7.7803
v 35.4827 -6.6012 -7.7803
v 20.8722 9.2053 -7.7802
v 29.8894 10.38 -7.7802
v 31.0033 -10.1551 -7.7802
v 31.5791 9.7018 -7.7802
v 36.665 -4.5892 -7.7802
v 32.7104 -9.2333 -7.7801
v 37.1403 3.1293 -7.7801
v 28.6874 10.6767 -7.78
v 16.959 4.9804 -7.7799
v 22.9102 10.2041 -7.7799
v 23.2874 -10.5131 -7.7799
v 35.7582 -6.2161 -7.7799
v 36.4627 4.8175 -7.7799
v 31.0396 9.9578 -7.7798
v 35.9714 -5.865 -7.7798
v 15.9516 -2.3605 -7.7797
v 24.5057 -10.8315 -7.7797
v 31.7365 -9.8032 -7.7797
v 35.4664 6.4263 -7.7797
v 16.9991 -5.2364 -7.7796
v 19.7699 8.4177 -7.7796
v 31.7104 9.6334 -7.7796
v 15.7397 0.8339 -7.7795
v 15.9299 2.0785 -7.7795
v 18.5716 7.2898 -7.7795
v 22.214 9.92 -7.7794
v 24.9907 -10.9215 -7.7794
v 30.6817 10.1017 -7.7794
v 32.3823 -9.4318 -7.7794
v 36.8628 3.9197 -7.7794
v 37.4722 1.7539 -7.7794
v 16.3534 3.607 -7.7793
v 21.7447 9.695 -7.7793
v 29.8115 10.4029 -7.7793
v 34.8126 -7.4206 -7.7793
v 36.8473 -4.1426 -7.7793
v 24.0799 10.5521 -7.7792
v 21.5304 -9.7626 -7.7791
v 30.2147 -10.4576 -7.7791
v 35.3313 -6.8004 -7.7791
v 37.5586 -1.3015 -7.7791
v 16.9774 5.0128 -7.779
v 23.5243 10.4023 -7.779
v 36.3919 4.9508 -7.779
v 37.2637 -2.9047 -7.779
v 22.1244 9.8818 -7.7789
v 33.3807 8.5673 -7.7789
v 37.3647 -2.4403 -7.7789
v 21.3468 9.4889 -7.7788
v 19.425 -8.3065 -7.7787
v 20.5368 8.9904 -7.7787
v 25.4571 10.7968 -7.7787
v 31.7702 -9.7835 -7.7786
v 36.6522 -4.6125 -7.7786
v 17.4083 -5.9359 -7.7785
v 16.3054 -3.6481 -7.7784
v 33.1303 -8.9355 -7.7784
v 33.7622 -8.4436 -7.7784
v 36.4487 4.8387 -7.7784
v 37.1568 3.0572 -7.7784
v 15.7588 -1.1047 -7.7783
v 21.4412 9.5415 -7.7783
v 28.8344 -10.8306 -7.7783
v 32.0701 -9.6271 -7.7783
v 35.2049 -6.9607 -7.7783
v 17.0932 -5.41 -7.7782
v 32.8657 -9.1252 -7.7782
v 35.4086 6.5099 -7.7782
v 37.4368 1.9329 -7.7782
v 17.1324 5.3071 -7.7781
v 24.3232 10.6047 -7.7781
v 28.4328 10.7186 -7.7781
v 30.2503 10.2658 -7.7781
v 16.8503 -4.9474 -7.778
v 23.0859 -10.4476 -7.778
v 23.8536 10.5032 -7.778
v 16.2898 3.4037 -7.7779
v 23.908 -10.696 -7.7779
v 31.0926 9.9326 -7.7779
v 32.049 -9.6373 -7.7779
v 32.5555 9.1418 -7.7779
v 35.8037 -6.1381 -7.7779
v 22.4418 -10.1941 -7.7778
v 20.6247 9.0447 -7.7777
v 30.1721 -10.4679 -7.7777
v 33.2462 8.6637 -7.7777
v 33.5446 8.4386 -7.7777
v 37.4494 1.8722 -7.7777
v 22.1835 -10.0881 -7.7776
v 37.3177 2.4757 -7.7776
v 24.126 -10.7449 -7.7775
v 35.8999 5.8006 -7.7775
v 36.7019 4.3087 -7.7775
v 37.0163 -3.6949 -7.7775
v 35.5596 6.3049 -7.7774
v 37.631 -0.1101 -7.7774
v 17.1329 -5.4811 -7.7773
v 19.0565 -7.9695 -7.7773
v 20.8351 -9.3558 -7.7773
v 31.0615 9.9438 -7.7772
v 36.469 -4.9691 -7.7772
v 37.4811 1.6545 -7.7772
v 19.8238 8.459 -7.7771
v 30.5793 -10.3206 -7.7771
v 31.4872 -9.9266 -7.7771
v 37.4637 -2.0044 -7.7771
v 16.5999 4.2161 -7.777
v 24.757 10.7029 -7.777
v 26.6943 10.8722 -7.777
v 22.4175 -10.1823 -7.7769
v 30.751 10.0683 -7.7769
v 23.115 -10.4544 -7.7768
v 23.2759 10.3207 -7.7768
v 23.6206 -10.6124 -7.7768
v 28.2846 10.7344 -7.7768
v 34.2249 -8.0191 -7.7768
v 37.3623 2.2572 -7.7768
v 16.1114 -2.9913 -7.7767
v 17.8245 6.3703 -7.7767
v 18.2015 6.8593 -7.7767
v 21.8434 -9.9233 -7.7767
v 37.5183 1.361 -7.7767
v 33.8762 8.1523 -7.7766
v 37.082 -3.4697 -7.7766
v 16.1305 2.8983 -7.7765
v 16.5741 -4.3317 -7.7765
v 21.0293 9.297 -7.7765
v 23.6708 -10.623 -7.7765
v 29.7612 -10.5899 -7.7765
v 31.9794 -9.671 -7.7765
v 15.7325 0.5432 -7.7764
v 16.4573 -4.0494 -7.7764
v 17.3849 5.7098 -7.7764
v 36.6822 -4.5313 -7.7764
v 36.9421 3.704 -7.7764
v 21.2992 -9.6352 -7.7763
v 27.7695 -10.9895 -7.7763
v 36.6323 -4.649 -7.7763
v 28.2033 10.743 -7.7761
v 30.9645 -10.1619 -7.7761
v 15.9314 -2.2397 -7.776
v 17.1251 -5.4611 -7.776
v 20.206 8.7487 -7.776
v 23.9773 10.5266 -7.776
v 17.087 5.2121 -7.7759
v 36.8639 -4.076 -7.7759
v 32.8157 8.9703 -7.7758
v 36.0562 -5.7322 -7.7758
v 37.2984 -2.7308 -7.7758
v 17.8305 -6.5502 -7.7757
v 22.724 -10.3073 -7.7757
v 32.4695 -9.3744 -7.7757
v 35.1637 6.8182 -7.7757
v 16.8203 4.6957 -7.7756
v 24.1555 -10.7473 -7.7755
v 18.156 -6.9812 -7.7754
v 21.1128 -9.5205 -7.7754
v 22.1062 9.8671 -7.7754
v 25.6077 -10.9951 -7.7754
v 34.312 7.7507 -7.7754
v 16.4363 3.8114 -7.7753
v 18.8259 -7.736 -7.7753
v 30.3828 -10.3964 -7.7753
v 37.2606 2.7229 -7.7753
v 16.8287 -4.8861 -7.7752
v 37.2179 2.8335 -7.7752
v 37.2494 2.7518 -7.7752
v 30.4722 10.1805 -7.7751
v 20.1259 -8.8666 -7.775
v 36.3892 -5.1204 -7.775
v 37.0175 3.5079 -7.775
v 16.0099 -2.5893 -7.7749
v 29.4582 10.5048 -7.7748
v 15.7729 1.0034 -7.7747
v 16.5958 4.1943 -7.7747
v 24.6816 10.6808 -7.7747
v 29.2694 10.5453 -7.7746
v 29.6395 -10.6308 -7.7746
v 36.7978 4.0543 -7.7746
v 36.9584 3.6675 -7.7746
v 37.225 -3.0018 -7.7746
v 22.527 10.0363 -7.7745
v 26.3959 10.8554 -7.7745
v 35.7323 6.0548 -7.7745
v 24.229 -10.7608 -7.7744
v 30.7656 -10.2386 -7.7744
v 37.2776 2.6384 -7.7744
v 22.794 -10.3276 -7.7743
v 22.9711 10.2182 -7.7743
v 17.1144 -5.4342 -7.7742
v 31.6537 9.6509 -7.7742
v 36.4065 4.9024 -7.7742
v 37.4922 1.519 -7.7742
v 15.7224 -0.322 -7.7741
v 37.27 -2.8339 -7.7741
v 21.6315 9.625 -7.774
v 34.4647 7.5975 -7.774
v 37.6134 0.2441 -7.774
v 17.8872 -6.6228 -7.7739
v 22.0625 -10.0296 -7.7739
v 24.816 -10.8894 -7.7739
v 31.3773 9.7947 -7.7739
v 34.5352 -7.707 -7.7738
v 37.2891 2.5803 -7.7738
v 37.4668 -1.9602 -7.7738
v 36.5562 4.6146 -7.7737
v 17.6259 -6.2586 -7.7736
v 21.9112 9.7709 -7.7736
v 15.8754 1.7778 -7.7735
v 23.7881 10.4762 -7.7735
v 26.4049 -11.0371 -7.7735
v 29.4031 10.5144 -7.7735
v 35.4845 6.3907 -7.7735
v 36.5377 -4.8352 -7.7735
v 37.0857 -3.437 -7.7735
v 16.2132 -3.3089 -7.7734
v 21.3424 -9.6519 -7.7734
v 24.8399 10.7098 -7.7734
v 37.6065 -0.5311 -7.7734
v 19.519 8.2014 -7.7733
v 24.3109 -10.7758 -7.7733
v 30.059 10.3142 -7.7733
v 32.282 9.3001 -7.7733
v 28.5644 -10.8771 -7.7732
v 37.0783 3.2853 -7.7732
v 37.5718 0.9518 -7.7732
v 16.1891 -3.2278 -7.7731
v 30.8535 10.0187 -7.7731
v 35.1867 6.7905 -7.7731
v 36.7776 4.096 -7.7731
v 37.4931 -1.7156 -7.7731
v 15.8826 -1.9846 -7.773
v 16.7293 4.4958 -7.773
v 16.8886 4.8149 -7.773
v 17.2885 5.5506 -7.773
v 16.0149 2.3962 -7.7729
v 16.4333 -3.9756 -7.7728
v 25.5783 10.8031 -7.7728
v 29.5293 10.4808 -7.7728
v 17.2379 -5.6462 -7.7727
v 29.004 -10.784 -7.7726
v 31.5713 -9.873 -7.7726
v 32.3566 9.2582 -7.7726
v 20.4685 8.9329 -7.7725
v 24.978 10.7222 -7.7724
v 29.3568 10.5225 -7.7724
v 37.4174 -2.1604 -7.7724
v 17.7374 -6.4232 -7.7723
v 27.7017 10.8086 -7.7723
v 29.9723 10.3385 -7.7723
v 37.4845 -1.7703 -7.7723
v 19.0416 7.7585 -7.7722
v 25.0847 10.7371 -7.7722
v 16.7364 -4.6961 -7.7721
v 19.6297 8.2964 -7.7721
v 21.7316 -9.8534 -7.7721
v 27.2373 10.8387 -7.7721
v 31.2551 -10.0304 -7.7721
v 15.8237 1.3369 -7.772
v 29.1697 -10.7441 -7.772
v 29.5953 10.4578 -7.772
v 32.3555 -9.4413 -7.772
v 23.4232 -10.5388 -7.7719
v 33.0086 8.8326 -7.7719
v 36.0599 5.5194 -7.7719
v 28.9721 10.6033 -7.7718
v 36.5628 4.5942 -7.7718
v 36.9512 -3.8413 -7.7717
v 15.9889 -2.4719 -7.7716
v 17.2461 5.4805 -7.7716
v 36.7949 -4.2303 -7.7716
v 22.7327 10.1143 -7.7715
v 23.33 10.3266 -7.7715
v 30.392 10.2033 -7.7715
v 15.8164 1.2751 -7.7714
v 35.6283 6.1946 -7.7714
v 16.0983 -2.9246 -7.7713
v 17.6055 -6.2258 -7.7713
v 20.5451 -9.1622 -7.7713
v 21.2929 9.4449 -7.7713
v 22.0203 -10.0023 -7.7713
v 33.1425 8.7277 -7.7713
v 37.5677 -1.1559 -7.7713
v 17.7622 6.2623 -7.7712
v 20.9394 9.2276 -7.7712
v 34.3637 7.6931 -7.7712
v 15.9301 2.0098 -7.7711
v 20.3554 -9.03 -7.7711
v 21.0782 9.3162 -7.7711
v 36.9945 -3.724 -7.7711
v 16.2106 3.1091 -7.7709
v 16.9059 -5.0233 -7.7709
v 31.176 -10.0663 -7.7709
v 16.0058 -2.5319 -7.7708
v 17.1632 5.3365 -7.7708
v 28.7548 -10.8354 -7.7708
v 32.9021 -9.0854 -7.7708
v 32.2399 -9.5123 -7.7707
v 36.0102 5.6084 -7.7707
v 37.5807 0.8466 -7.7707
v 16.6943 4.4154 -7.7706
v 35.6227 -6.3824 -7.7706
v 15.8023 1.1536 -7.7705
v 19.0096 -7.9124 -7.7705
v 19.5798 8.2502 -7.7705
v 16.7595 -4.7485 -7.7704
v 30.4072 -10.3785 -7.7704
v 15.718 -0.0651 -7.7703
v 21.0227 -9.4579 -7.7703
v 26.6953 -11.0429 -7.7703
v 36.202 5.2835 -7.7703
v 16.4952 3.9268 -7.7702
v 27.5482 10.819 -7.7702
v 16.5205 4.0067 -7.7701
v 32.1561 9.3817 -7.7701
v 36.1394 -5.5739 -7.7701
v 21.8972 -9.938 -7.77
v 32.9121 8.8948 -7.77
v 35.0551 -7.1301 -7.77
v 29.8609 -10.5494 -7.7699
v 23.0273 10.2308 -7.7698
v 25.7818 10.8197 -7.7697
v 35.9926 -5.8102 -7.7697
v 37.0971 3.2242 -7.7697
v 32.8412 8.9397 -7.7696
v 35.012 -7.1766 -7.7696
v 28.8478 10.6272 -7.7695
v 34.316 -7.9164 -7.7694
v 37.3881 2.074 -7.7694
v 37.5788 -1.0027 -7.7694
v 21.9814 9.7964 -7.7693
v 22.6288 -10.2541 -7.7693
v 24.7593 -10.8708 -7.7693
v 35.5571 -6.4691 -7.7693
v 36.9632 3.6301 -7.7693
v 37.1711 -3.1359 -7.7693
v 31.463 9.7395 -7.7692
v 16.7064 -4.6161 -7.7691
v 20.2877 8.7949 -7.7691
v 23.5181 -10.5638 -7.7691
v 33.0633 -8.9645 -7.7691
v 36.1378 5.4002 -7.7691
v 17.8077 -6.5112 -7.769
v 21.1904 -9.5641 -7.769
v 25.6576 10.8073 -7.769
v 30.6663 -10.2761 -7.769
v 17.2939 -5.7201 -7.7689
v 17.7081 6.1797 -7.7689
v 22.1452 -10.0541 -7.7689
v 32.0869 9.4153 -7.7689
v 25.7291 10.815 -7.7688
v 15.8198 -1.4257 -7.7687
v 17.229 -5.6182 -7.7687
v 21.208 9.3935 -7.7687
v 27.9705 -10.9463 -7.7687
v 16.1073 2.7623 -7.7686
v 28.8003 10.6364 -7.7686
v 36.4948 4.71 -7.7686
v 18.8842 -7.7814 -7.7685
v 32.0612 9.4277 -7.7685
v 18.9352 -7.8325 -7.7684
v 24.6178 -10.8354 -7.7684
v 16.5058 -4.1252 -7.7682
v 32.9954 -9.011 -7.7682
v 17.1902 -5.559 -7.7681
v 33.6307 8.3496 -7.7681
v 18.2085 -7.0264 -7.7679
v 18.8601 7.5712 -7.7679
v 16.1254 2.8293 -7.7677
v 17.7972 6.3068 -7.7676
v 30.5648 10.1262 -7.7676
v 36.1877 5.3001 -7.7676
v 37.3704 -2.3189 -7.7676
v 24.4389 10.6097 -7.7673
v 35.6686 -6.3126 -7.7672
v 25.3348 -10.941 -7.7671
v 29.7308 10.4107 -7.767
v 16.7947 4.6118 -7.7669
v 31.3724 -9.9657 -7.7669
v 36.6035 4.494 -7.7669
v 21.8403 9.7185 -7.7667
v 35.6938 6.0879 -7.7667
v 36.4842 -4.9067 -7.7665
v 36.9659 3.6081 -7.7665
v 21.122 9.3334 -7.7663
v 36.8872 3.7969 -7.7663
v 30.3472 10.2116 -7.7661
v 15.9084 1.8795 -7.766
v 28.6649 -10.8435 -7.766
v 37.1887 2.888 -7.766
v 29.4929 -10.6657 -7.7659
v 31.245 9.845 -7.7659
v 16.4056 3.6833 -7.7658
v 29.6481 10.4282 -7.7658
v 36.0906 -5.6445 -7.7658
v 17.687 -6.3359 -7.7657
v 18.8932 7.601 -7.7655
v 19.7196 -8.5398 -7.7655
v 23.6343 10.4111 -7.7655
v 23.7441 -10.6292 -7.7651
v 33.6606 8.3186 -7.7649
v 35.048 6.9389 -7.7649
v 36.5703 -4.7395 -7.7649
v 36.8741 -4.0095 -7.7649
v 18.9164 -7.8065 -7.7648
v 15.926 -2.1223 -7.7646
v 16.4202 3.731 -7.7645
v 30.4402 -10.3536 -7.7645
v 23.817 -10.6517 -7.7644
v 21.2431 9.4042 -7.7643
v 20.347 8.8284 -7.7642
v 29.5508 -10.6395 -7.7642
v 36.0746 5.4797 -7.7641
v 36.5894 4.5124 -7.7639
v 16.3904 -3.844 -7.7638
v 35.0764 6.8991 -7.7638
v 32.2318 9.3192 -7.7637
v 31.2794 9.8291 -7.7636
v 32.9379 -9.0461 -7.7635
v 16.4301 -3.9225 -7.7632
v 32.1637 -9.5452 -7.7632
v 16.8116 -4.8147 -7.7629
v 18.9584 -7.8502 -7.7629
v 22.8508 -10.3351 -7.7629
v 36.5815 -4.704 -7.7628
v 17.1983 5.3701 -7.7627
v 22.916 -10.368 -7.7627
v 21.9579 -9.9546 -7.7626
v 22.0399 9.814 -7.7626
v 18.2957 -7.1229 -7.7624
v 19.6368 -8.4638 -7.7621
v 32.1439 -9.5532 -7.7619
v 17.2175 5.4084 -7.7618
v 21.4778 -10.0429 -7.7583
v 20.5248 -9.4901 -7.7578
v 16.7207 -5.2892 -7.7576
v 17.7235 -6.8713 -7.7573
v 30.1322 -10.7667 -7.7573
v 19.7629 -8.9535 -7.757
v 17.7923 -6.9741 -7.7569
v 21.3362 -9.9714 -7.7569
v 17.8093 -6.9992 -7.7568
v 20.66 -9.5679 -7.7566
v 22.066 10.1499 -7.7566
v 19.7307 -8.9244 -7.7565
v 16.7799 -5.4145 -7.756
v 18.4357 -7.7316 -7.756
v 19.853 8.8293 -7.756
v 19.9011 -9.0442 -7.7559
v 31.2026 -10.3666 -7.7559
v 36.5668 -5.3978 -7.7559
v 16.7922 -5.438 -7.7558
v 31.1634 -10.3874 -7.7557
v 19.0871 -8.3777 -7.7556
v 21.2685 -9.9382 -7.7556
v 23.935 -10.99 -7.7556
v 22.165 -10.3786 -7.7555
v 32.0561 9.76 -7.7554
v 16.3137 4.2313 -7.7553
v 16.7701 5.2149 -7.7553
v 21.3897 9.8188 -7.7553
v 31.9744 -9.9908 -7.7553
v 34.2973 -8.3339 -7.7553
v 16.8235 -5.4935 -7.7552
v 19.6473 -8.849 -7.7552
v 35.5613 6.7646 -7.7552
v 31.9784 9.8003 -7.7551
v 17.1864 5.9185 -7.755
v 28.0305 11.0427 -7.755
v 18.3965 -7.6849 -7.7549
v 22.2213 10.2158 -7.7549
v 36.0939 6.0155 -7.7548
v 32.769 9.3351 -7.7547
v 35.5426 6.7889 -7.7547
v 15.7915 2.7116 -7.7546
v 16.7894 5.2511 -7.7546
v 32.015 -9.9692 -7.7546
v 32.6914 -9.5653 -7.7546
v 30.9531 -10.4626 -7.7545
v 34.2625 -8.3644 -7.7545
v 19.1048 8.2073 -7.7544
v 31.1069 10.2241 -7.7544
v 36.0893 -6.2033 -7.7544
v 19.0466 -8.3378 -7.7543
v 36.0778 6.0398 -7.7543
v 16.3801 -4.5866 -7.7542
v 17.198 -6.1174 -7.7542
v 20.5633 9.3334 -7.7542
v 27.6225 -11.2867 -7.7542
v 36.9837 4.3475 -7.7542
v 37.2902 -3.7484 -7.7542
v 37.3027 -3.7056 -7.7542
v 37.3243 -3.6299 -7.7542
v 17.2632 -6.2235 -7.7541
v 17.3077 -6.2925 -7.7541
v 15.7808 2.6637 -7.754
v 16.0028 3.4079 -7.754
v 15.4717 -0.9882 -7.7539
v 16.8156 5.2968 -7.7539
v 25.2676 11.039 -7.7539
v 32.0595 -9.9436 -7.7539
v 32.8375 9.2897 -7.7539
v 33.4987 -9.0012 -7.7539
v 36.6128 5.1179 -7.7539
v 16.7737 -5.3935 -7.7538
v 22.3483 10.2674 -7.7538
v 34.2281 -8.394 -7.7538
v 37.3008 3.5334 -7.7538
v 37.6004 -2.636 -7.7538
v 15.9925 3.3725 -7.7537
v 30.999 10.2574 -7.7537
v 36.1328 -6.1238 -7.7537
v 37.3071 3.511 -7.7537
v 28.5233 -11.1689 -7.7536
v 18.4886 -7.7817 -7.7535
v 16.3694 4.3853 -7.7534
v 23.0156 10.5317 -7.7534
v 15.5831 -1.8952 -7.7533
v 15.7602 2.5618 -7.7533
v 19.7041 8.7148 -7.7533
v 23.0459 10.5405 -7.7533
v 34.1629 8.2647 -7.7533
v 34.4045 8.0424 -7.7533
v 37.3219 3.4582 -7.7533
v 15.9698 3.2949 -7.7532
v 21.5467 -10.0767 -7.7532
v 23.1316 10.565 -7.7532
v 16.0655 3.6024 -7.7531
v 16.6835 -5.2138 -7.7531
v 36.4985 5.3359 -7.7531
v 36.4994 -5.5146 -7.7531
v 16.3891 4.4321 -7.753
v 28.6087 10.9697 -7.753
v 31.8611 9.8593 -7.753
v 15.5643 1.551 -7.7529
v 15.5666 1.5714 -7.7529
v 21.4572 9.8505 -7.7529
v 22.5027 10.3274 -7.7529
v 29.3627 -10.9946 -7.7529
v 30.0429 -10.7931 -7.7529
v 32.6196 9.4234 -7.7529
v 32.9375 9.2206 -7.7529
v 34.9472 -7.6748 -7.7529
v 15.5834 1.7163 -7.7528
v 15.9696 -3.4705 -7.7528
v 16.4113 -4.6625 -7.7528
v 17.7542 6.729 -7.7528
v 22.0984 -10.3493 -7.7528
v 34.2559 8.181 -7.7528
v 15.8981 -3.2376 -7.7527
v 16.4044 4.4664 -7.7527
v 16.6839 5.0318 -7.7527
v 20.4354 -9.4302 -7.7527
v 30.9101 -10.4801 -7.7527
v 31.7916 -10.0768 -7.7527
v 37.0246 -4.42 -7.7527
v 35.059 7.3639 -7.7526
v 36.1976 -6.0051 -7.7526
v 36.5357 -5.4446 -7.7526
v 17.3007 6.0925 -7.7525
v 24.8624 -11.1774 -7.7525
v 30.3861 -10.6856 -7.7525
v 36.6174 -5.2728 -7.7525
v 37.6043 2.4303 -7.7525
v 15.5679 -1.7069 -7.7524
v 17.1111 -5.9696 -7.7524
v 20.7319 -9.6092 -7.7524
v 27.8738 11.0653 -7.7524
v 35.4318 6.9248 -7.7524
v 22.57 10.3535 -7.7523
v 30.2061 10.5631 -7.7523
v 30.3048 10.5337 -7.7523
v 34.8191 7.6242 -7.7523
v 36.185 5.8575 -7.7523
v 36.9817 -4.5201 -7.7523
v 37.0158 4.2545 -7.7523
v 16.2887 -4.3547 -7.7522
v 23.2773 -10.7892 -7.7522
v 29.4118 -10.9832 -7.7522
v 33.5942 -8.9258 -7.7522
v 20.8151 -9.6636 -7.7521
v 22.4207 -10.4777 -7.7521
v 28.3519 -11.1846 -7.7521
v 33.4629 8.8405 -7.7521
v 37.4173 -3.3073 -7.7521
v 15.7837 -2.8653 -7.752
v 28.7365 10.9372 -7.752
v 32.1314 9.7171 -7.752
v 32.5209 -9.6587 -7.752
v 35.6803 6.5844 -7.752
v 37.8254 1.1232 -7.752
v 17.9105 -7.1131 -7.7519
v 34.9285 7.508 -7.7519
v 36.5622 5.211 -7.7519
v 36.681 -5.1581 -7.7519
v 18.4772 7.5819 -7.7518
v 32.6444 9.4055 -7.7518
v 36.9684 4.3748 -7.7518
v 16.0565 3.5682 -7.7517
v 16.0787 -3.8271 -7.7517
v 16.281 4.153 -7.7517
v 20.5256 9.3048 -7.7517
v 24.3431 -11.0679 -7.7517
v 27.4541 -11.2914 -7.7517
v 32.0027 9.7853 -7.7517
v 35.9842 6.1744 -7.7517
v 36.0589 -6.2427 -7.7517
v 15.7756 -2.8247 -7.7516
v 17.8352 6.8348 -7.7516
v 23.8734 -10.9661 -7.7516
v 17.4158 6.2583 -7.7515
v 19.6027 8.6237 -7.7515
v 29.1033 10.8623 -7.7515
v 31.6976 9.9387 -7.7515
v 20.7324 9.4304 -7.7514
v 29.967 10.6332 -7.7514
v 35.6959 -6.7581 -7.7514
v 37.3935 3.2069 -7.7514
v 16.0212 3.4507 -7.7513
v 17.1717 5.8821 -7.7513
v 29.4761 -10.967 -7.7513
v 36.5232 -5.4626 -7.7513
v 36.5465 5.24 -7.7513
v 36.6996 4.9359 -7.7513
v 22.934 -10.6816 -7.7512
v 25.7304 -11.286 -7.7512
v 36.9056 4.5222 -7.7512
v 15.6924 -2.4153 -7.7511
v 16.0068 -3.5865 -7.7511
v 23.206 -10.7654 -7.751
v 24.4531 -11.091 -7.751
v 16.7235 5.1028 -7.7509
v 19.7742 8.768 -7.7509
v 31.108 -10.3989 -7.7509
v 36.9063 -4.698 -7.7509
v 15.7583 -2.7311 -7.7508
v 24.0171 10.8105 -7.7508
v 30.7787 10.3482 -7.7508
v 32.8527 -9.4575 -7.7508
v 37.1094 4.0166 -7.7508
v 28.5362 10.9766 -7.7507
v 29.8876 10.6566 -7.7507
v 31.2962 10.1387 -7.7507
v 31.8321 9.8691 -7.7507
v 31.8588 -10.0387 -7.7507
v 35.9774 -6.3643 -7.7507
v 37.0935 -4.2404 -7.7507
v 15.6705 2.1313 -7.7506
v 19.2493 -8.5057 -7.7506
v 22.8189 10.4522 -7.7506
v 16.7642 -5.3609 -7.7505
v 21.626 9.9317 -7.7505
v 37.6242 -2.497 -7.7505
v 23.4483 10.656 -7.7504
v 31.1453 10.2013 -7.7504
v 18.3755 7.4688 -7.7503
v 21.4058 -9.9979 -7.7503
v 35.0102 -7.5982 -7.7503
v 36.6279 5.0726 -7.7503
v 37.8217 -1.3313 -7.7503
v 35.5551 -6.9448 -7.7502
v 37.416 3.1138 -7.7502
v 16.1042 3.6968 -7.7501
v 16.7421 5.1362 -7.7501
v 24.9501 -11.1834 -7.7501
v 17.1831 -6.0774 -7.75
v 22.1061 10.1624 -7.75
v 25.4273 11.06 -7.75
v 30.3007 -10.7093 -7.75
v 30.3263 10.5226 -7.75
v 33.5436 8.7776 -7.75
v 36.6858 4.9578 -7.75
v 24.2666 10.8642 -7.7499
v 33.2865 -9.1499 -7.7499
v 37.7339 1.7986 -7.7499
v 28.8871 -11.0902 -7.7497
v 31.8936 -10.0189 -7.7497
v 36.7072 -5.0876 -7.7497
v 15.4762 0.8563 -7.7496
v 16.059 -3.7537 -7.7496
v 20.3882 9.2096 -7.7496
v 16.6126 -5.0647 -7.7495
v 21.2179 9.7203 -7.7495
v 22.0144 10.1225 -7.7495
v 33.0161 -9.3436 -7.7495
v 36.8933 -4.7221 -7.7495
v 37.5192 -2.9729 -7.7495
v 22.3396 -10.4395 -7.7494
v 29.8367 -10.8454 -7.7494
v 16.8611 -5.5392 -7.7493
v 32.2009 -9.8571 -7.7493
v 32.6983 9.3664 -7.7493
v 33.4057 8.8766 -7.7493
v 33.9333 -8.6453 -7.7493
v 37.6971 1.9824 -7.7493
v 15.4946 -1.1293 -7.7492
v 35.4112 -7.1272 -7.7492
v 16.9023 5.4379 -7.7491
v 20.6936 -9.5814 -7.7491
v 35.6209 6.6697 -7.7491
v 16.0539 -3.7342 -7.749
v 23.5974 -10.8785 -7.749
v 28.4754 10.9813 -7.749
v 35.7748 6.4599 -7.749
v 16.0375 3.4884 -7.7489
v 22.9948 -10.6975 -7.7489
v 32.1794 -9.8679 -7.7489
v 36.0253 -6.285 -7.7489
v 30.257 -10.7202 -7.7488
v 30.6744 -10.5685 -7.7488
v 31.604 -10.1648 -7.7488
v 36.1243 5.9436 -7.7488
v 37.5761 2.5376 -7.7488
v 37.7102 1.92 -7.7488
v 18.8719 -8.1598 -7.7487
v 20.478 9.2664 -7.7487
v 24.0647 -11.0035 -7.7487
v 31.1999 10.1758 -7.7487
v 33.7113 8.6447 -7.7487
v 16.9021 -5.6121 -7.7486
v 23.7853 10.7586 -7.7486
v 30.8499 10.3149 -7.7486
v 37.1117 -4.1731 -7.7486
v 37.1912 3.7964 -7.7486
v 37.622 2.314 -7.7486
v 15.855 -3.0621 -7.7485
v 22.0747 -10.3301 -7.7485
v 22.3146 -10.4277 -7.7485
v 19.6575 8.6663 -7.7484
v 20.9775 -9.7501 -7.7484
v 21.3146 9.7746 -7.7484
v 21.7265 -10.1615 -7.7484
v 28.3235 10.998 -7.7484
v 16.3552 4.3205 -7.7483
v 23.1939 10.5737 -7.7483
v 23.5464 -10.867 -7.7483
v 36.9457 4.4155 -7.7483
v 37.2671 -3.7823 -7.7483
v 37.3356 -3.5513 -7.7483
v 37.7441 1.6967 -7.7483
v 37.782 1.3963 -7.7483
v 16.3286 -4.4344 -7.7482
v 20.8928 9.5244 -7.7482
v 34.4083 -8.2114 -7.7482
v 16.2099 -4.1455 -7.7481
v 17.1589 5.8506 -7.7481
v 17.6102 6.5264 -7.7481
v 17.6155 -6.7071 -7.7481
v 17.9874 7.0171 -7.7481
v 28.2402 11.0072 -7.7481
v 31.1682 10.1877 -7.7481
v 16.5895 -5.0029 -7.748
v 20.0861 -8.5386 -7.748
v 34.0511 8.3524 -7.748
v 37.4746 2.905 -7.748
v 37.8962 -0.1106 -7.748
v 15.671 -2.2922 -7.7479
v 21.1683 -9.8668 -7.7479
v 15.8757 2.9712 -7.7478
v 18.9451 8.0424 -7.7478
v 23.0287 -10.7062 -7.7478
v 37.7241 -2.0508 -7.7478
v 35.3697 6.9862 -7.7477
v 20.0495 8.9632 -7.7476
v 22.6281 -10.5549 -7.7476
v 24.7106 10.9633 -7.7476
v 27.7964 -11.2535 -7.7476
v 31.0688 -10.4072 -7.7476
v 32.1084 -9.9034 -7.7476
v 32.6103 -9.6007 -7.7476
v 16.8936 -5.5919 -7.7475
v 18.2241 -6.6758 -7.7475
v 32.9653 9.1901 -7.7475
v 36.2837 -5.8688 -7.7475
v 36.8732 -4.7597 -7.7475
v 36.9256 -4.6393 -7.7475
v 22.6992 -10.5767 -7.7474
v 26.695 11.1369 -7.7474
v 16.5815 4.8119 -7.7473
v 23.9118 10.785 -7.7472
v 16.8544 5.341 -7.7471
v 24.0949 -11.0066 -7.7471
v 34.4976 7.9407 -7.7471
v 16.1884 3.9063 -7.747
v 17.9498 -7.1488 -7.747
v 18.6361 -7.9216 -7.747
v 24.0624 -10.4808 -7.747
v 36.6263 -5.2426 -7.747
v 15.4679 0.5602 -7.7469
v 19.967 -9.0806 -7.7469
v 24.7928 -11.1579 -7.7469
v 30.8651 -10.4861 -7.7468
v 32.419 9.5292 -7.7468
v 25.5819 -11.2594 -7.7467
v 30.4733 -10.6461 -7.7467
v 37.0447 4.1549 -7.7467
v 18.2082 -6.6516 -7.7466
v 30.5649 10.4291 -7.7466
v 37.5056 2.8211 -7.7466
v 15.7506 -2.6498 -7.7465
v 16.3503 4.2984 -7.7465
v 21.9953 10.1082 -7.7465
v 29.7122 -10.8864 -7.7465
v 37.5563 -2.7965 -7.7465
v 22.4265 10.2834 -7.7464
v 24.1701 -11.0207 -7.7464
v 30.9533 -9.9056 -7.7464
v 17.4059 -6.4092 -7.7463
v 31.7747 9.8885 -7.7463
v 36.6442 5.0237 -7.7463
v 37.5166 2.7914 -7.7463
v 15.5083 1.0304 -7.7462
v 20.0557 -8.5106 -7.7462
v 26.5211 11.1283 -7.7462
v 37.4812 -3.0728 -7.7462
v 37.7564 1.5577 -7.7462
v 21.5092 9.8621 -7.7461
v 35.952 6.2044 -7.7461
v 16.882 -5.5646 -7.746
v 17.6729 -6.7816 -7.746
v 24.6331 10.9417 -7.746
v 29.3325 10.8042 -7.746
v 37.2074 3.7591 -7.746
v 16.4876 4.6079 -7.7459
v 18.8211 -7.3735 -7.7459
v 34.6539 7.7841 -7.7459
v 36.1027 -5.1493 -7.7459
v 24.2538 -11.0366 -7.7458
v 29.526 10.7612 -7.7458
v 31.4919 10.0343 -7.7458
v 35.6997 6.5484 -7.7458
v 37.3403 -3.5181 -7.7458
v 15.9578 -3.3871 -7.7457
v 17.2338 4.9667 -7.7457
v 17.2438 -5.165 -7.7457
v 34.7265 -7.8919 -7.7457
v 36.7959 4.7292 -7.7457
v 21.5218 -9.4771 -7.7456
v 22.8809 10.4682 -7.7456
v 31.7263 -9.5271 -7.7456
v 37.2685 3.5953 -7.7456
v 37.5353 2.7048 -7.7456
v 17.2556 -5.1872 -7.7455
v 21.2121 -9.885 -7.7455
v 21.9504 -10.2701 -7.7455
v 26.2966 -11.3003 -7.7455
v 27.5778 -10.7636 -7.7455
v 33.9397 -7.9476 -7.7455
v 36.777 -4.9507 -7.7455
v 37.5281 -2.9009 -7.7455
v 15.9332 -3.3043 -7.7454
v 16.3003 2.5803 -7.7454
v 16.65 4.9342 -7.7454
v 21.7956 10.01 -7.7454
v 30.1411 10.5681 -7.7454
v 37.0246 4.1978 -7.7454
v 37.3324 3.3671 -7.7454
v 30.9552 10.2656 -7.7453
v 15.7545 2.4565 -7.7452
v 20.8134 -9.0492 -7.7452
v 31.3673 -10.2722 -7.7452
v 37.2017 -3.933 -7.7452
v 37.5478 2.6453 -7.7452
v 17.0605 5.6879 -7.7451
v 17.2846 -5.2402 -7.7451
v 19.4426 -7.9889 -7.7451
v 31.6906 -10.1118 -7.7451
v 36.4035 -5.6578 -7.7451
v 17.0086 -5.7816 -7.745
v 19.3456 8.4027 -7.745
v 23.7179 10.7322 -7.745
v 37.757 -1.7548 -7.745
v 37.8785 0.2622 -7.745
v 15.6131 1.8221 -7.7449
v 16.1847 -4.0703 -7.7449
v 15.6203 -2.0309 -7.7448
v 17.2536 5.0026 -7.7448
v 21.5945 -9.5114 -7.7448
v 29.4696 10.7723 -7.7448
v 30.0525 10.5933 -7.7448
v 32.4949 9.486 -7.7448
v 16.2942 2.5506 -7.7447
v 21.6114 -10.0921 -7.7447
v 31.7643 -9.506 -7.7447
v 35.652 5.7295 -7.7447
v 36.7929 -3.5771 -7.7447
v 15.5587 1.3714 -7.7446
v 25.5513 11.0679 -7.7446
v 36.2911 5.6519 -7.7446
v 16.495 -4.8086 -7.7445
v 23.3444 -10.7942 -7.7445
v 29.0607 -11.0443 -7.7445
v 19.459 8.4999 -7.7444
v 20.3177 9.1519 -7.7444
v 21.7206 -9.5755 -7.7444
v 24.9373 10.9861 -7.7444
v 28.6109 -11.1393 -7.7444
v 29.0281 10.8644 -7.7444
v 29.5991 10.7372 -7.7444
v 37.6789 -2.211 -7.7444
v 17.5205 -6.5771 -7.7443
v 23.1867 10.0346 -7.7443
v 24.7956 10.9719 -7.7443
v 25.0491 11.0016 -7.7443
v 29.2302 -11.0043 -7.7443
v 30.9903 -9.8848 -7.7443
v 33.9062 -7.9759 -7.7443
v 35.1434 6.4429 -7.7443
v 37.0426 -4.3311 -7.7443
v 37.7484 -1.8108 -7.7443
v 15.455 -0.2528 -7.7442
v 15.9958 -0.9465 -7.7442
v 17.5449 6.4173 -7.7442
v 35.3932 6.9579 -7.7442
v 15.5512 1.3084 -7.7441
v 19.4592 7.818 -7.7441
v 21.9068 -10.2432 -7.7441
v 32.4831 8.8926 -7.7441
v 32.4939 -9.6692 -7.7441
v 36.8043 -3.5365 -7.7441
v 17.1879 -5.0461 -7.744
v 17.6314 5.6374 -7.744
v 23.2488 10.5813 -7.744
v 29.4222 10.7816 -7.744
v 29.6669 10.7142 -7.744
v 30.483 10.4537 -7.744
v 33.1629 9.0494 -7.744
v 33.3002 8.9433 -7.744
v 36.8031 4.7085 -7.744
v 37.8366 0.9776 -7.744
v 17.2773 5.0443 -7.7439
v 22.2821 9.6703 -7.7439
v 22.6362 10.3635 -7.7439
v 30.8995 9.7404 -7.7439
v 35.6365 5.7523 -7.7439
v 17.0172 5.6162 -7.7438
v 20.7998 9.4555 -7.7438
v 22.3713 -9.8938 -7.7438
v 23.2154 10.0427 -7.7438
v 31.8066 -9.482 -7.7438
v 35.1254 6.4657 -7.7438
v 35.8408 -6.5359 -7.7438
v 36.8026 3.3637 -7.7438
v 16.6669 -5.1435 -7.7437
v 20.1728 8.4107 -7.7437
v 20.8501 8.8912 -7.7437
v 21.637 9.3537 -7.7437
v 35.8461 6.3478 -7.7437
v 15.9548 3.1871 -7.7436
v 20.9421 9.5453 -7.7436
v 31.8032 9.2979 -7.7436
v 36.5001 4.1399 -7.7436
v 15.6683 2.0616 -7.7435
v 18.7847 -7.328 -7.7435
v 27.7272 11.0739 -7.7435
v 28.4362 -10.6493 -7.7435
v 34.5511 7.8823 -7.7435
v 36.8085 3.3425 -7.7435
v 17.3847 -6.3757 -7.7434
v 20.3954 -9.3832 -7.7434
v 15.745 -2.5912 -7.7433
v 18.1437 -6.5532 -7.7433
v 20.2017 -9.2478 -7.7433
v 20.8846 -9.6872 -7.7433
v 29.9703 -10.2653 -7.7433
v 32.4096 -9.1204 -7.7433
v 33.0544 -9.3045 -7.7433
v 35.6467 -5.9165 -7.7433
v 37.7313 -1.9768 -7.7433
v 37.862 -0.736 -7.7433
v 15.5367 1.1846 -7.7432
v 15.8406 -2.9942 -7.7432
v 16.8523 4.1756 -7.7432
v 19.4058 -7.9516 -7.7432
v 21.1616 9.6767 -7.7432
v 22.4297 9.7317 -7.7432
v 27.3106 11.1013 -7.7432
v 31.7293 9.3356 -7.7432
v 33.8733 -8.0036 -7.7432
v 15.73 -2.5344 -7.7431
v 16.1028 -1.8109 -7.7431
v 32.3757 -9.7415 -7.7431
v 36.8243 -3.4648 -7.7431
v 16.9321 5.4691 -7.743
v 17.7468 -6.0012 -7.743
v 28.5174 10.4518 -7.743
v 29.939 -10.8057 -7.743
v 37.2464 -3.8128 -7.743
v 16.2465 4.0248 -7.7429
v 16.5034 3.2445 -7.7429
v 28.806 -11.097 -7.7429
v 31.2863 -10.3094 -7.7429
v 32.5477 8.849 -7.7429
v 17.7052 -5.9355 -7.7428
v 16.1028 1.6318 -7.7427
v 16.2721 2.438 -7.7427
v 16.8755 4.2302 -7.7427
v 17.643 -5.8353 -7.7427
v 21.7807 -10.1781 -7.7427
v 36.238 5.747 -7.7427
v 36.8225 3.2924 -7.7427
v 16.4512 4.5257 -7.7426
v 19.4076 8.453 -7.7426
v 22.5499 9.781 -7.7426
v 30.4988 -10.6291 -7.7426
v 36.2208 -5.9497 -7.7426
v 36.4343 5.415 -7.7426
v 37.8329 -1.182 -7.7426
v 16.519 -4.8621 -7.7425
v 16.8851 4.2526 -7.7425
v 17.2389 -5.1447 -7.7425
v 23.2967 10.0653 -7.7425
v 29.2369 -10.4836 -7.7425
v 33.0647 9.1137 -7.7425
v 16.5631 3.4287 -7.7424
v 16.8634 -4.3762 -7.7424
v 18.8231 -8.1023 -7.7424
v 20.0311 8.3021 -7.7424
v 32.2899 9.6117 -7.7424
v 36.0385 -5.2597 -7.7424
v 36.1459 4.8743 -7.7424
v 16.2938 -2.7352 -7.7423
v 16.4937 3.2108 -7.7423
v 16.8919 -4.4479 -7.7423
v 22.313 -9.8688 -7.7423
v 32.9926 9.1602 -7.7423
v 37.4283 -3.2108 -7.7423
v 37.6504 2.1274 -7.7423
v 21.8726 10.0398 -7.7422
v 22.53 -10.5029 -7.7422
v 27.5698 11.086 -7.7422
v 28.9013 10.8892 -7.7422
v 33.178 -8.5821 -7.7422
v 35.2588 -7.3009 -7.7422
v 35.7743 -6.6248 -7.7422
v 23.4411 -10.8202 -7.7421
v 24.9469 -10.6579 -7.7421
v 27.4172 -10.7668 -7.7421
v 33.2197 -9.1816 -7.7421
v 34.5029 -8.1071 -7.7421
v 15.5534 -1.4587 -7.742
v 17.0643 -5.8579 -7.742
v 20.2186 -8.6232 -7.742
v 29.2699 -10.4758 -7.742
v 31.5803 9.9797 -7.742
v 35.2151 -7.3488 -7.742
v 37.8467 0.8697 -7.742
v 20.7282 -8.9928 -7.7419
v 28.0027 -11.2125 -7.7419
v 36.0377 5.0809 -7.7419
v 15.4514 -0.0643 -7.7418
v 18.7466 -8.0213 -7.7418
v 20.1321 9.0117 -7.7418
v 37.0871 -2.5177 -7.7418
v 20.9422 -9.1219 -7.7417
v 26.696 -11.3094 -7.7417
v 33.1505 -9.2293 -7.7417
v 16.9984 -5.7535 -7.7416
v 17.4891 6.3333 -7.7416
v 22.9381 10.4825 -7.7416
v 25.7601 11.0871 -7.7416
v 36.7352 4.8276 -7.7416
v 16.0851 1.4752 -7.7415
v 16.2866 -2.6966 -7.7415
v 16.463 -4.727 -7.7415
v 19.9769 -8.4378 -7.7415
v 33.8114 7.8716 -7.7415
v 36.368 5.5342 -7.7415
v 16.2567 -4.2239 -7.7414
v 28.8528 10.8987 -7.7414
v 32.2195 9.647 -7.7414
v 34.0408 7.6613 -7.7414
v 37.2138 3.7211 -7.7414
v 16.2732 4.1057 -7.7413
v 18.6944 -7.9691 -7.7413
v 21.0565 -9.7949 -7.7413
v 31.6182 9.3918 -7.7413
v 37.846 -1.0251 -7.7413
v 21.0745 9.6243 -7.7412
v 22.0343 -10.2974 -7.7412
v 24.567 -11.0982 -7.7412
v 24.7123 -11.1335 -7.7412
v 30.134 10.0345 -7.7412
v 32.6427 8.7841 -7.7412
v 36.0714 -5.1926 -7.7412
v 17.5856 -6.6599 -7.7411
v 21.7011 9.3834 -7.7411
v 25.6325 11.0731 -7.7411
v 30.0408 10.0631 -7.7411
v 37.3515 3.3047 -7.7411
v 15.8492 2.8325 -7.741
v 16.4724 3.1369 -7.741
v 16.5747 -3.6515 -7.741
v 25.7744 -10.7613 -7.741
v 29.3444 -10.4578 -7.741
v 32.1934 9.6601 -7.741
v 34.5573 -7.3179 -7.741
v 37.6331 -2.3737 -7.741
v 17.7679 5.8406 -7.7409
v 25.706 11.0818 -7.7409
v 30.2111 -10.1883 -7.7409
v 31.8747 9.2576 -7.7409
v 33.8988 7.7915 -7.7409
v 18.8946 -7.4417 -7.7408
v 30.7528 -9.9748 -7.7408
v 35.0212 6.595 -7.7408
v 16.8008 4.0293 -7.7407
v 21.7863 -9.6072 -7.7407
v 22.6977 9.8381 -7.7407
v 24.384 10.8723 -7.7407
v 36.538 -4.2177 -7.7407
v 17.1529 -4.9742 -7.7406
v 18.0021 -7.1964 -7.7406
v 25.3019 -11.2074 -7.7406
v 30.6606 10.3763 -7.7406
v 30.7638 -10.5245 -7.7406
v 33.8009 8.5552 -7.7406
v 16.4037 -3.0895 -7.7405
v 17.1533 4.7922 -7.7405
v 18.6697 7.7584 -7.7405
v 17.5803 6.463 -7.7404
v 27.9662 10.5191 -7.7404
v 31.5521 -9.6075 -7.7404
v 34.6645 7.0146 -7.7404
v 36.4843 4.1652 -7.7404
v 15.8681 2.9013 -7.7403
v 16.5557 3.396 -7.7403
v 32.341 8.9758 -7.7403
v 36.0968 4.962 -7.7403
v 36.4202 5.4324 -7.7403
v 16.9593 -5.6927 -7.7402
v 18.3209 -6.7828 -7.7402
v 18.8616 7.2209 -7.7402
v 20.8147 8.8626 -7.7402
v 23.1096 -10.1855 -7.7402
v 31.7519 9.3204 -7.7402
v 33.2687 -8.5097 -7.7402
v 35.5479 5.8798 -7.7402
v 35.6874 -5.8403 -7.7402
v 16.473 -3.3128 -7.7401
v 20.0935 8.3475 -7.7401
v 27.816 10.5415 -7.7401
v 18.1739 6.4066 -7.74
v 29.8854 -10.2899 -7.74
v 35.8881 -6.4649 -7.74
v 16.5534 4.7273 -7.7399
v 21.7221 9.959 -7.7399
v 22.7627 9.8631 -7.7399
v 31.488 -10.207 -7.7399
v 36.426 4.3053 -7.7399
v 36.7249 -5.0248 -7.7399
v 37.0904 2.3131 -7.7399
v 30.7119 -9.9915 -7.7398
v 35.6169 -5.9532 -7.7397
v 36.5291 4.0512 -7.7397
v 37.3018 1.0649 -7.7397
v 16.2706 -2.6078 -7.7396
v 36.0815 4.9893 -7.7396
v 36.4963 -4.3122 -7.7396
v 37.1377 3.8927 -7.7396
v 23.4356 -10.2864 -7.7395
v 34.4361 7.2604 -7.7395
v 35.7373 5.5789 -7.7395
v 35.9143 6.2396 -7.7395
v 36.8458 4.6065 -7.7395
v 20.9861 9.564 -7.7394
v 31.0786 9.6594 -7.7394
v 36.0591 -5.2095 -7.7394
v 17.5608 -5.6942 -7.7393
v 17.8496 5.9593 -7.7393
v 33.1437 8.4196 -7.7393
v 16.5224 3.2846 -7.7392
v 16.7768 -4.1554 -7.7392
v 34.5406 7.1479 -7.7392
v 37.4466 2.9616 -7.7392
v 28.4484 10.4559 -7.7391
v 32.5653 -9.014 -7.7391
v 36.2102 -4.9209 -7.7391
v 37.2175 3.6988 -7.7391
v 16.0013 0.8117 -7.739
v 16.7694 3.9548 -7.739
v 18.2526 6.5074 -7.739
v 22.6194 -9.9892 -7.739
v 29.7217 10.686 -7.739
v 21.0895 -9.2132 -7.7389
v 28.2787 -10.6618 -7.7389
v 28.7144 -11.107 -7.7389
v 29.8057 10.6671 -7.7389
v 36.3211 -5.7805 -7.7389
v 36.4258 -4.4812 -7.7389
v 23.0007 9.9581 -7.7388
v 23.5595 10.6687 -7.7388
v 32.3641 8.9581 -7.7388
v 16.1543 3.7763 -7.7387
v 16.5088 -3.4227 -7.7387
v 17.4677 -6.489 -7.7387
v 25.3339 10.5159 -7.7387
v 28.99 10.3476 -7.7387
v 30.4374 10.4636 -7.7387
v 30.8996 -9.9137 -7.7387
v 31.3574 10.0878 -7.7387
v 35.2713 -6.4459 -7.7387
v 36.912 -3.1562 -7.7387
v 15.6452 1.9282 -7.7386
v 35.5409 -6.0691 -7.7386
v 16.0924 -1.655 -7.7385
v 18.7033 7.7892 -7.7385
v 21.0106 8.9822 -7.7385
v 24.4522 -10.5521 -7.7385
v 30.9349 9.7167 -7.7385
v 17.6191 5.6018 -7.7384
v 37.1245 -4.106 -7.7384
v 31.4619 9.4669 -7.7383
v 17.1921 4.8592 -7.7382
v 22.321 9.6801 -7.7382
v 23.3681 -10.2631 -7.7382
v 23.6718 -10.8872 -7.7382
v 29.8127 10.129 -7.7382
v 18.7267 -7.9953 -7.7381
v 18.7702 7.1172 -7.7381
v 35.2528 7.111 -7.7381
v 36.8893 3.0525 -7.7381
v 37.2129 1.7094 -7.7381
v 16.6002 3.5179 -7.738
v 25.0308 -10.6621 -7.738
v 33.832 8.5241 -7.738
v 36.8123 -4.8538 -7.738
v 37.0103 -2.8369 -7.738
v 15.6624 -2.1728 -7.7379
v 19.5495 -8.7461 -7.7379
v 21.0107 -9.1604 -7.7379
v 36.2278 4.7003 -7.7379
v 24.5578 -10.5742 -7.7378
v 30.5334 -10.6053 -7.7378
v 31.6154 -9.57 -7.7378
v 16.187 2.0262 -7.7377
v 21.5667 9.3104 -7.7377
v 22.2337 9.6434 -7.7377
v 29.5624 -10.9235 -7.7377
v 30.7919 9.7704 -7.7377
v 31.5901 9.3999 -7.7377
v 16.2084 -2.3062 -7.7376
v 17.2314 -5.1131 -7.7376
v 20.1919 9.047 -7.7376
v 35.1363 -6.6219 -7.7376
v 36.1482 -5.0292 -7.7376
v 36.3054 5.6164 -7.7376
v 34.617 -7.2447 -7.7375
v 21.1097 9.6365 -7.7374
v 21.4746 9.2597 -7.7374
v 29.6221 -10.8982 -7.7374
v 21.8622 9.4603 -7.7373
v 24.1599 10.3012 -7.7373
v 30.1295 -10.2086 -7.7373
v 30.5858 9.8573 -7.7373
v 36.6184 3.8238 -7.7373
v 37.2979 -1.272 -7.7373
v 17.2102 4.8907 -7.7372
v 23.7467 -10.9102 -7.7372
v 29.7363 10.1514 -7.7372
v 32.3683 9.5501 -7.7372
v 35.2823 7.0707 -7.7372
v 36.6032 -4.0457 -7.7372
v 20.6841 8.7731 -7.7371
v 33.0921 -9.2659 -7.7371
v 36.4133 -4.5038 -7.7371
v 23.9214 10.2499 -7.737
v 33.2239 8.3555 -7.737
v 36.8321 4.6257 -7.737
v 16.5542 -3.5626 -7.7369
v 23.5995 10.1508 -7.7369
v 28.6389 10.4191 -7.7369
v 16.1698 3.8247 -7.7368
v 19.9369 8.2154 -7.7368
v 21.6536 -9.5301 -7.7368
v 31.9402 -9.3991 -7.7368
v 33.5927 -8.2435 -7.7368
v 36.1583 4.8303 -7.7368
v 16.1788 -4.017 -7.7367
v 23.168 -10.1982 -7.7367
v 25.4867 10.536 -7.7367
v 16.5696 -4.931 -7.7366
v 17.3604 5.1773 -7.7366
v 32.2988 -9.7766 -7.7366
v 35.0006 -6.7956 -7.7366
v 16.0203 -1.0805 -7.7365
v 30.1642 10.0172 -7.7365
v 31.6481 -9.5506 -7.7365
v 35.1984 6.3515 -7.7365
v 22.7566 -10.5865 -7.7364
v 37.108 -2.3844 -7.7364
v 37.179 1.8838 -7.7364
v 21.8417 -10.1968 -7.7363
v 28.7821 -10.5734 -7.7363
v 30.9863 9.692 -7.7363
v 17.3228 -5.282 -7.7362
v 28.3905 10.4588 -7.7362
v 31.9196 -9.4089 -7.7362
v 36.8246 -4.8178 -7.7362
v 16.9662 5.5047 -7.7361
v 26.6936 10.6097 -7.7361
v 32.7166 -8.909 -7.7361
v 32.9758 -8.7231 -7.7361
v 33.3794 8.2346 -7.7361
v 35.2549 6.2702 -7.7361
v 36.2139 4.7209 -7.7361
v 37.2056 -1.9582 -7.7361
v 37.3682 -0.1096 -7.7361
v 17.6311 -5.796 -7.736
v 23.9742 -10.442 -7.736
v 31.3924 10.0714 -7.736
v 16.5392 3.32 -7.7359
v 18.0936 -7.2987 -7.7359
v 21.926 10.0567 -7.7359
v 22.2914 -9.8486 -7.7359
v 35.5845 -5.9927 -7.7359
v 37.1913 1.8246 -7.7359
v 15.996 0.5809 -7.7358
v 16.1397 -3.9362 -7.7358
v 17.0858 -4.8313 -7.7358
v 20.7701 8.8255 -7.7358
v 24.8032 10.4447 -7.7358
v 36.7681 -3.6082 -7.7358
v 15.9884 -0.5085 -7.7357
v 19.4619 -8.6668 -7.7357
v 19.5988 -8.1094 -7.7357
v 30.0881 -10.2185 -7.7356
v 36.4608 4.2029 -7.7356
v 37.0619 2.4144 -7.7356
v 18.7698 -8.0397 -7.7355
v 24.1865 -10.4892 -7.7355
v 24.3791 10.3479 -7.7355
v 32.2455 -9.2076 -7.7355
v 32.2788 -9.7853 -7.7355
v 35.7479 -5.7266 -7.7355
v 22.5428 -9.9513 -7.7354
v 32.4144 8.9196 -7.7354
v 30.9559 9.7026 -7.7353
v 17.3613 -5.3512 -7.7352
v 19.2394 -7.7811 -7.7351
v 33.0885 8.4531 -7.7351
v 35.3464 6.1516 -7.7351
v 35.6779 5.6595 -7.7351
v 37.2209 1.6126 -7.735
v 19.9885 8.2541 -7.7349
v 22.8237 -10.6189 -7.7349
v 23.2004 -10.2053 -7.7349
v 16.8419 4.1129 -7.7347
v 16.9862 5.5435 -7.7347
v 18.0368 6.2158 -7.7346
v 31.3716 -9.6906 -7.7346
v 34.0432 -7.8291 -7.7346
v 36.9096 2.9626 -7.7346
v 20.9749 -9.1328 -7.7345
v 23.3568 10.0706 -7.7345
v 23.694 -10.3603 -7.7345
v 16.3829 2.8261 -7.7344
v 18.405 6.692 -7.7344
v 30.4852 -10.0753 -7.7344
v 31.8515 -9.4412 -7.7344
v 36.3937 -4.5392 -7.7344
v 22.5192 -9.9396 -7.7343
v 36.4416 -4.4244 -7.7343
v 37.047 -2.6521 -7.7343
v 21.959 -9.6874 -7.7342
v 27.7429 -10.7282 -7.7342
v 30.6533 9.8241 -7.7341
v 33.7034 7.9542 -7.7341
v 37.1054 2.2011 -7.7341
v 37.2576 1.3263 -7.7341
v 21.1644 9.0717 -7.734
v 28.2461 10.4739 -7.734
v 16.7022 -3.9543 -7.7338
v 16.817 -4.2303 -7.7338
v 16.3648 -2.9213 -7.7337
v 17.317 5.0843 -7.7337
v 21.4287 -9.4063 -7.7337
v 24.0421 10.2711 -7.7337
v 36.769 3.4212 -7.7337
v 36.8315 -3.389 -7.7337
v 17.6085 5.5709 -7.7336
v 17.354 -5.3316 -7.7335
v 20.3606 8.5362 -7.7335
v 37.007 2.6551 -7.7335
v 36.2335 -4.8521 -7.7334
v 22.2162 9.6285 -7.7333
v 25.6333 -10.7335 -7.7333
v 30.8616 -9.9195 -7.7333
v 16.1892 -2.1878 -7.7332
v 35.8309 -5.5971 -7.7332
v 18.36 -6.8153 -7.7331
v 30.2932 -10.1493 -7.7331
v 32.6675 8.7529 -7.7331
v 17.0566 4.5808 -7.733
v 22.8188 -10.0622 -7.733
v 29.3909 10.2508 -7.733
v 36.696 3.6126 -7.733
v 23.7433 -10.3705 -7.7328
v 24.2153 -10.4911 -7.7328
v 28.167 10.4821 -7.7328
v 16.6817 3.7175 -7.7327
v 19.0137 -7.5522 -7.7327
v 30.3804 9.9343 -7.7327
v 36.996 2.6834 -7.7327
v 37.2076 -1.9176 -7.7327
v 32.3306 -9.1508 -7.7326
v 34.1282 7.5628 -7.7326
v 34.9601 6.6519 -7.7326
v 24.7296 10.4225 -7.7325
v 26.3921 10.5915 -7.7325
v 36.7119 3.5768 -7.7323
v 16.0348 0.9769 -7.7322
v 16.2663 -2.5298 -7.7322
v 29.6869 -10.3376 -7.7322
v 37.0226 2.5727 -7.7322
v 23.0603 9.971 -7.7321
v 18.0432 -6.3954 -7.732
v 29.2072 10.2892 -7.732
v 36.9716 -2.9315 -7.732
v 35.515 5.9067 -7.7319
v 20.2827 -8.6552 -7.7318
v 24.8606 -10.6301 -7.7318
v 26.4 -10.7739 -7.7318
v 29.5676 -10.3778 -7.7318
v 36.619 -3.9801 -7.7318
v 16.8384 4.0916 -7.7317
v 24.884 10.4504 -7.7317
v 36.1549 -4.9999 -7.7317
v 37.3469 0.2986 -7.7316
v 22.1736 -9.7915 -7.7315
v 37.015 -2.7677 -7.7315
v 37.3095 0.9263 -7.7314
v 34.9824 6.6244 -7.7313
v 37.0333 2.516 -7.7313
v 16.1343 1.7314 -7.7312
v 17.3441 -5.3052 -7.7312
v 22.6262 9.7922 -7.7312
v 23.8576 10.2228 -7.7312
v 24.2872 -10.5039 -7.7312
v 36.5538 3.955 -7.7312
v 17.0649 -4.7708 -7.7311
v 29.3373 10.2593 -7.7311
v 28.5184 -10.6177 -7.731
v 31.2638 9.5575 -7.731
v 34.2774 7.4129 -7.731
v 21.2464 -9.294 -7.7309
v 30.6675 -9.9941 -7.7308
v 31.5343 9.4161 -7.7308
v 34.3459 -7.5241 -7.7308
v 36.319 4.5011 -7.7308
v 36.9647 2.763 -7.7308
v 37.2314 1.4808 -7.7308
v 19.6905 8.0022 -7.7307
v 22.0257 9.5343 -7.7307
v 36.1718 4.7828 -7.7307
v 21.7522 9.3908 -7.7306
v 36.3008 -4.7211 -7.7306
v 35.9444 -5.3948 -7.7305
v 18.099 -6.4661 -7.7304
v 37.3399 -0.5709 -7.7304
v 16.142 -1.9388 -7.7302
v 17.8495 -6.1207 -7.7302
v 29.4601 10.2272 -7.7302
v 27.6767 10.546 -7.7301
v 17.5141 5.4151 -7.73
v 21.4711 -9.4219 -7.73
v 37.2326 -1.6768 -7.73
v 25.6049 10.5414 -7.7299
v 29.9778 10.0634 -7.7299
v 35.2719 6.2351 -7.7298
v 16.4653 -3.2318 -7.7297
v 22.8878 -10.0819 -7.7297
v 27.2068 10.5765 -7.7297
v 36.8274 3.2044 -7.7297
v 36.8345 -3.357 -7.7297
v 16.6791 -3.8818 -7.7295
v 20.6179 8.7164 -7.7295
v 24.3672 -10.5183 -7.7295
v 28.9478 -10.5266 -7.7295
v 29.2922 10.2665 -7.7295
v 25.1253 10.4769 -7.7294
v 30.7533 9.7749 -7.7294
v 16.2719 2.3368 -7.7293
v 16.4416 -3.1523 -7.7293
v 17.1243 4.6972 -7.7293
v 36.5338 3.9957 -7.7293
v 17.4647 -5.5123 -7.7292
v 17.9519 -6.2711 -7.7292
v 19.2248 7.5694 -7.7292
v 32.22 9.033 -7.7292
v 37.159 -2.1104 -7.7292
v 25.0184 10.4617 -7.7291
v 37.224 -1.7303 -7.7291
v 29.5243 10.2044 -7.7288
v 31.4536 -9.6372 -7.7288
v 19.7985 8.0952 -7.7287
v 16.9677 4.3853 -7.7286
v 16.9733 -4.5815 -7.7286
v 32.856 8.6182 -7.7286
v 32.2188 -9.2161 -7.7285
v 36.3252 4.481 -7.7285
v 17.4725 5.3464 -7.7284
v 29.8933 10.0869 -7.7283
v 32.147 9.0743 -7.7283
v 29.11 -10.4873 -7.7282
v 16.3527 -2.8559 -7.7281
v 21.4226 9.2158 -7.7281
v 16.7654 3.9086 -7.728
v 37.3176 0.8238 -7.728
v 16.0852 1.3027 -7.7279
v 20.693 -8.944 -7.7279
v 21.8501 -9.6178 -7.7279
v 35.413 6.0431 -7.7279
v 36.7459 -3.6361 -7.7279
v 16.2481 -2.4193 -7.7278
v 17.8234 -6.0776 -7.7278
v 22.8279 9.8684 -7.7277
v 23.501 -10.2869 -7.7277
v 26.6946 -10.7795 -7.7277
v 28.9167 10.3456 -7.7277
v 15.9813 -0.0658 -7.7276
v 17.3914 5.2054 -7.7276
v 23.4098 10.0753 -7.7276
v 30.3019 9.956 -7.7276
v 31.0671 -9.8264 -7.7276
v 31.1446 -9.7917 -7.7276
v 34.1784 7.5062 -7.7276
v 20.5072 -8.8151 -7.7275
v 16.1886 1.9586 -7.7274
v 19.1941 -7.7246 -7.7274
v 21.2128 9.0898 -7.7274
v 35.7849 5.4715 -7.7274
v 36.5505 -4.1311 -7.7274
v 16.0781 1.2422 -7.7273
v 19.7501 8.0496 -7.7273
v 22.1324 -9.7644 -7.7273
v 16.9342 4.3065 -7.7272
v 16.9973 -4.636 -7.7272
v 32.9869 8.5148 -7.7272
v 21.077 9.0027 -7.7271
v 36.8463 3.1421 -7.7271
v 32.7515 -8.8691 -7.727
v 30.3166 -10.1312 -7.7269
v 32.1056 -9.2857 -7.7269
v 32.0237 9.1542 -7.7268
v 37.3079 -1.085 -7.7268
v 16.2632 -2.4737 -7.7267
v 16.463 3.0321 -7.7267
v 23.1153 9.9824 -7.7267
v 27.5271 10.5552 -7.7267
v 35.9728 5.1536 -7.7267
v 36.7041 -3.7509 -7.7267
v 17.1416 -4.9049 -7.7266
v 28.6978 -10.577 -7.7266
v 34.8537 -6.961 -7.7266
v 17.9765 6.1093 -7.7265
v 16.0644 1.1232 -7.7263
v 30.5699 -10.0304 -7.7263
v 24.8056 -10.6114 -7.7261
v 32.7613 8.6786 -7.7261
v 34.8113 -7.0063 -7.7261
v 22.0122 -9.7009 -7.726
v 16.7407 3.8302 -7.7259
v 18.0213 -6.3567 -7.7259
v 25.8032 10.5554 -7.7259
v 35.4074 -6.2308 -7.7259
v 35.8354 5.3798 -7.7258
v 36.7157 3.54 -7.7258
v 37.3147 -0.9806 -7.7258
v 21.1588 -9.2318 -7.7257
v 21.3226 -9.3362 -7.7255
v 25.6823 10.5449 -7.7255
v 16.9463 -4.5065 -7.7253
v 32.6917 8.7222 -7.7253
v 34.1313 -7.7282 -7.7253
v 35.7673 -5.6727 -7.7253
v 35.9123 5.2639 -7.7253
v 25.7519 10.5514 -7.7251
v 28.795 10.3688 -7.7251
v 31.9558 9.1865 -7.7251
v 20.4414 8.5807 -7.725
v 22.0947 9.5587 -7.725
v 29.7841 -10.2967 -7.725
v 21.3399 9.1655 -7.7249
v 22.2548 -9.8141 -7.7249
v 35.3427 -6.3155 -7.7249
v 37.1294 2.0214 -7.7249
v 17.4182 -5.4268 -7.7248
v 31.3474 9.5023 -7.7248
v 16.3618 2.693 -7.7247
v 17.924 6.0281 -7.7246
v 22.726 -10.0088 -7.7246
v 32.9092 -8.7504 -7.7246
v 36.9175 -3.0621 -7.7245
v 19.0714 -7.5961 -7.7244
v 23.594 -10.311 -7.7244
v 31.9306 9.1984 -7.7244
v 17.4564 -5.4846 -7.7243
v 17.5203 -5.5843 -7.7241
v 28.7484 10.3777 -7.7241
v 33.4628 8.1465 -7.724
v 24.6679 -10.5762 -7.7239
v 29.6568 10.1573 -7.7239
v 36.2577 4.5941 -7.7239
v 19.048 7.3863 -7.7238
v 18.4121 -6.8587 -7.7237
v 27.9388 -10.684 -7.7237
v 16.3794 2.7583 -7.7236
v 19.1213 -7.6463 -7.7236
v 16.0822 -1.3934 -7.7234
v 35.9585 5.1695 -7.7234
v 16.7514 -4.028 -7.7233
v 18.0112 6.1526 -7.7232
v 29.4241 -10.411 -7.723
v 30.4705 9.8797 -7.7229
v 35.4521 -6.1621 -7.7229
v 32.8426 -8.7959 -7.7228
v 36.3643 4.383 -7.7227
v 36.7178 3.5183 -7.7224
v 17.0328 4.4979 -7.7223
v 31.2585 -9.7276 -7.7223
v 35.4764 5.9382 -7.7222
v 37.1116 -2.2649 -7.7222
v 24.4929 10.3509 -7.7219
v 30.2579 9.9631 -7.7219
v 16.1679 1.8313 -7.7218
v 21.9568 9.4815 -7.7218
v 25.3672 -10.6787 -7.7218
v 19.8876 -8.336 -7.7217
v 31.1341 9.6056 -7.7216
v 21.2561 9.106 -7.7215
v 17.9054 -6.1888 -7.7214
v 36.2469 -4.7905 -7.7214
v 28.6161 -10.5839 -7.7212
v 16.6533 3.5915 -7.7211
v 36.6404 3.7026 -7.7211
v 35.8633 -5.5103 -7.721
v 19.0806 7.4152 -7.7209
v 36.9347 2.8155 -7.7209
v 16.6675 3.6383 -7.7207
v 29.5756 10.1742 -7.7207
v 16.638 -3.7527 -7.7206
v 23.7079 10.1573 -7.7202
v 23.8153 -10.3749 -7.7202
v 33.4917 8.1158 -7.7201
v 36.3316 -4.627 -7.7201
v 19.1034 -7.6203 -7.7199
v 23.8864 -10.397 -7.7199
v 34.8461 6.7692 -7.7199
v 31.1676 9.59 -7.7198
v 21.3746 9.1752 -7.7195
v 36.6274 -3.9145 -7.7195
v 16.1857 -2.0726 -7.7194
v 30.3485 -10.1058 -7.7193
v 23.0074 -10.1203 -7.7192
v 29.4806 -10.3847 -7.7192
v 19.1447 -7.6631 -7.719
v 36.3501 4.4007 -7.719
v 20.5 8.6129 -7.7189
v 35.8472 5.345 -7.7186
v 34.8735 6.7299 -7.7185
v 32.0973 9.0917 -7.7184
v 32.7859 -8.8298 -7.7179
v 16.6774 -3.8292 -7.7178
v 32.0306 -9.317 -7.7178
v 22.1524 9.5748 -7.7175
v 22.9438 -10.0876 -7.7175
v 36.3421 -4.5919 -7.7175
v 17.4269 5.2375 -7.7174
v 17.0499 -4.7001 -7.7173
v 17.4456 5.2752 -7.7173
v 18.4979 -6.9528 -7.7171
v 22.0722 -9.7161 -7.7169
v 19.8069 -8.2616 -7.7166
v 32.011 -9.3246 -7.7163
v 21.3629 -10.2638 -7.6606
v 16.4999 -5.4042 -7.6598
v 20.3819 -9.6945 -7.6597
v 30.2087 -11.0038 -7.6596
v 17.5249 -7.0216 -7.6594
v 21.229 -10.1963 -7.6589
v 20.5263 -9.779 -7.6588
v 21.9643 10.3766 -7.6585
v 16.0809 4.3219 -7.6582
v 17.5962 -7.1258 -7.6582
v 19.6112 -9.1488 -7.6581
v 17.6139 -7.1512 -7.6579
v 19.578 -9.1194 -7.6579
v 19.702 9.0268 -7.6579
v 31.3027 -10.5938 -7.6575
v 18.2542 -7.9002 -7.6574
v 19.4919 -9.0433 -7.6574
v 19.6926 -9.2034 -7.6574
v 28.0611 11.2902 -7.6574
v 16.5612 -5.532 -7.6573
v 16.5737 -5.5561 -7.6571
v 36.7855 -5.5147 -7.6571
v 18.9198 -8.5609 -7.657
v 22.0654 -10.6063 -7.657
v 32.1751 9.9784 -7.657
v 21.1495 -10.1555 -7.6569
v 23.8754 -11.2295 -7.6569
v 31.2622 -10.6142 -7.6569
v 31.0478 -10.6929 -7.6568
v 35.7584 6.916 -7.6567
v 16.5516 5.3316 -7.6566
v 16.6061 -5.6126 -7.6566
v 16.9769 6.0511 -7.6566
v 18.2135 -7.853 -7.6566
v 25.2362 11.2863 -7.6566
v 32.0912 -10.2093 -7.6566
v 32.0959 10.02 -7.6565
v 34.4656 -8.5161 -7.6565
v 22.1233 10.4445 -7.6564
v 32.8243 -9.7751 -7.6563
v 35.7394 6.9409 -7.6563
v 36.302 6.1503 -7.6561
v 31.2045 10.4519 -7.656
v 16.5722 5.3707 -7.6559
v 16.9882 -6.2506 -7.6559
v 18.878 -8.5204 -7.6559
v 32.1328 -10.1874 -7.6559
v 32.9038 9.5438 -7.6559
v 36.2979 -6.3383 -7.6559
v 15.5519 2.7731 -7.6558
v 16.1521 -4.6861 -7.6558
v 17.0548 -6.3592 -7.6558
v 17.1007 -6.4296 -7.6558
v 37.5599 -3.7076 -7.6558
v 34.4302 -8.5476 -7.6557
v 36.3432 -6.2576 -7.6557
v 37.2116 4.4452 -7.6557
v 37.8425 -2.6918 -7.6557
v 15.7668 3.4849 -7.6556
v 18.9375 8.3907 -7.6556
v 20.4287 9.542 -7.6556
v 36.2856 6.1752 -7.6556
v 36.8328 5.2329 -7.6556
v 15.7561 3.4488 -7.6555
v 33.65 -9.1987 -7.6555
v 37.5374 -3.7851 -7.6555
v 15.5444 2.7413 -7.6554
v 22.2535 10.4969 -7.6554
v 27.6433 -11.5328 -7.6554
v 32.9686 9.5012 -7.6554
v 37.5244 -3.8289 -7.6554
v 15.225 -1.0078 -7.6553
v 18.3079 -7.9518 -7.6553
v 21.4333 -10.2979 -7.6553
v 31.0913 10.4891 -7.6553
v 36.4109 -6.1372 -7.6553
v 15.7328 3.3696 -7.6552
v 16.554 -5.5109 -7.6552
v 16.598 5.4156 -7.6552
v 32.1784 -10.1612 -7.6552
v 34.5757 8.2222 -7.6552
v 16.4623 -5.3271 -7.6551
v 34.3951 -8.578 -7.6551
v 37.5353 3.6132 -7.6551
v 37.5418 3.5903 -7.6551
v 30.1174 -11.0305 -7.655
v 32.7512 9.6343 -7.655
v 34.3288 8.4499 -7.655
v 19.5502 8.9096 -7.6549
v 22.4103 10.558 -7.6549
v 31.0037 -10.7106 -7.6549
v 37.5572 3.5362 -7.6549
v 15.3188 1.5865 -7.6548
v 15.3385 -1.9349 -7.6548
v 21.342 10.0706 -7.6548
v 23.0536 10.8003 -7.6548
v 28.5643 -11.4136 -7.6548
v 32.6514 -9.8723 -7.6548
v 33.0762 9.4266 -7.6548
v 36.7157 5.4558 -7.6548
v 15.3212 1.6074 -7.6547
v 15.5189 2.6202 -7.6547
v 15.6597 -3.3076 -7.6547
v 15.732 -3.5447 -7.6547
v 16.1418 4.4839 -7.6547
v 16.4627 5.145 -7.6547
v 31.9049 -10.298 -7.6547
v 31.976 10.0797 -7.6547
v 34.4242 8.3646 -7.6547
v 15.3206 -1.7429 -7.6546
v 16.8991 -6.0997 -7.6546
v 20.6 -9.8214 -7.6546
v 21.2461 10.0229 -7.6546
v 22.9659 10.7749 -7.6546
v 36.8396 -5.3884 -7.6546
v 37.254 -4.5155 -7.6546
v 37.8467 2.4856 -7.6546
v 17.5553 6.8794 -7.6545
v 22.9349 10.7656 -7.6545
v 28.7825 11.1823 -7.6545
v 35.2446 7.529 -7.6545
v 15.8308 3.684 -7.6544
v 16.0585 -4.4489 -7.6544
v 20.6855 -9.876 -7.6544
v 22.3269 -10.708 -7.6544
v 22.4791 10.5847 -7.6544
v 27.9012 11.3123 -7.6544
v 29.4219 -11.2352 -7.6544
v 35.1311 -7.8432 -7.6544
v 35.8817 6.7334 -7.6544
v 36.3959 5.9891 -7.6544
v 36.7168 -5.6346 -7.6544
v 37.6557 -3.3788 -7.6544
v 16.1848 -4.7633 -7.6543
v 20.2976 -9.6365 -7.6543
v 21.9975 -10.5758 -7.6543
v 23.2026 -11.0262 -7.6543
v 28.6514 11.2136 -7.6543
v 34.9999 7.7955 -7.6543
v 15.3389 1.756 -7.6542
v 16.1671 4.5429 -7.6542
v 28.3648 -11.4339 -7.6542
v 35.6256 7.0799 -7.6542
v 37.2109 -4.6184 -7.6542
v 37.2455 4.3504 -7.6542
v 16.178 4.567 -7.6541
v 30.4684 -10.9201 -7.6541
v 36.9029 -5.2704 -7.6541
v 38.0722 1.1508 -7.6541
v 17.0931 6.2295 -7.654
v 19.4471 8.8188 -7.654
v 24.2915 -11.3112 -7.654
v 24.8223 -11.4219 -7.654
v 16.0506 4.2464 -7.6539
v 30.2839 10.7989 -7.6539
v 33.6137 9.0392 -7.6539
v 35.0969 7.6932 -7.6539
v 36.7552 -5.5634 -7.6539
v 30.0399 10.8709 -7.6538
v 31.8091 10.161 -7.6538
v 17.717 -7.2686 -7.6537
v 29.1566 11.1051 -7.6537
v 30.3852 10.7689 -7.6537
v 32.252 9.9338 -7.6537
v 32.7769 9.6166 -7.6537
v 37.6313 3.2798 -7.6537
v 29.4721 -11.2237 -7.6536
v 35.896 -6.9057 -7.6536
v 36.922 5.0474 -7.6536
v 15.4491 -2.4669 -7.6535
v 36.19 6.313 -7.6535
v 17.211 6.3991 -7.6534
v 20.601 9.6418 -7.6534
v 15.845 -3.9095 -7.6533
v 24.4035 -11.3347 -7.6533
v 15.5436 -2.9265 -7.6532
v 17.6385 6.9889 -7.6532
v 18.2955 7.7522 -7.6532
v 20.3894 9.5136 -7.6532
v 23.8123 -11.2072 -7.6532
v 30.8698 10.5797 -7.6532
v 36.2677 -6.3793 -7.6532
v 36.7821 5.3284 -7.6532
v 37.197 4.4737 -7.6532
v 37.3246 -4.3325 -7.6532
v 37.3409 4.1076 -7.6532
v 16.9605 6.0148 -7.6531
v 29.9592 10.8948 -7.6531
v 15.8208 3.6492 -7.653
v 27.4713 -11.5387 -7.653
v 37.1316 4.6241 -7.653
v 37.6502 3.2066 -7.653
v 15.427 2.1809 -7.6529
v 15.535 -2.8851 -7.6529
v 19.084 -8.6931 -7.6529
v 22.8514 -10.9153 -7.6529
v 23.3768 10.8943 -7.6529
v 32.1209 10.0052 -7.6529
v 15.7843 3.5291 -7.6528
v 21.5143 10.154 -7.6528
v 23.1295 -11.0025 -7.6528
v 23.963 11.055 -7.6528
v 29.5378 -11.2068 -7.6528
v 37.1329 -4.8002 -7.6528
v 15.7694 -3.6635 -7.6527
v 25.7098 -11.5329 -7.6527
v 33.9207 -8.9782 -7.6527
v 36.1833 -6.5034 -7.6527
v 37.8681 -2.5505 -7.6527
v 16.5022 5.2179 -7.6526
v 31.3985 10.3645 -7.6526
v 31.9468 10.0906 -7.6526
v 36.7427 -5.5821 -7.6526
v 38.0687 -1.3593 -7.6526
v 22.7331 10.6851 -7.6525
v 31.2065 -10.6283 -7.6525
v 31.974 -10.2602 -7.6525
v 36.7664 5.3581 -7.6525
v 15.5167 -2.7897 -7.6523
v 15.6186 -3.1514 -7.6523
v 25.3992 11.3072 -7.6523
v 32.9941 -9.6627 -7.6523
v 36.9086 5.07 -7.6523
v 36.9315 -5.1995 -7.6523
v 19.6213 8.9645 -7.6522
v 24.2131 11.1081 -7.6522
v 33.4334 -9.3513 -7.6522
v 35.7388 -7.116 -7.6522
v 36.8498 5.1873 -7.6522
v 15.2389 -1.1062 -7.6521
v 28.9366 -11.334 -7.6521
v 29.9079 -11.0863 -7.6521
v 35.1958 -7.7651 -7.6521
v 37.4206 3.8951 -7.6521
v 16.543 -5.4782 -7.652
v 15.8701 3.781 -7.6519
v 16.3894 -5.1751 -7.6519
v 16.9712 -6.2107 -7.6519
v 18.1911 7.637 -7.6519
v 21.2885 -10.2194 -7.6519
v 28.5774 11.2227 -7.6519
v 33.6967 8.9752 -7.6519
v 24.9118 -11.4293 -7.6518
v 31.2447 10.4303 -7.6518
v 16.5207 5.2522 -7.6517
v 23.5284 -11.1189 -7.6517
v 33.1573 -9.5489 -7.6517
v 20.2487 9.4156 -7.6516
v 30.3815 -10.9462 -7.6515
v 37.1199 -4.825 -7.6515
v 32.0097 -10.2406 -7.6514
v 32.3235 -10.0732 -7.6514
v 34.2473 8.5151 -7.6514
v 35.977 6.6056 -7.6514
v 21.097 9.9378 -7.6513
v 21.9114 10.3486 -7.6513
v 22.0049 10.3905 -7.6513
v 22.2434 -10.6704 -7.6513
v 33.5558 9.0769 -7.6513
v 37.3452 -4.2647 -7.6513
v 37.7591 -3.0369 -7.6513
v 37.9416 2.029 -7.6513
v 16.6861 5.5605 -7.6512
v 20.8499 -9.9664 -7.6512
v 30.7638 -10.8015 -7.6512
v 31.7139 -10.3886 -7.6512
v 37.9798 1.8403 -7.6512
v 15.2291 0.8773 -7.6511
v 35.6052 -7.2835 -7.6511
v 16.6425 -5.6607 -7.651
v 18.6987 -8.3388 -7.651
v 20.5603 -9.7938 -7.651
v 32.8329 9.5779 -7.651
v 30.9429 10.5469 -7.6509
v 32.3016 -10.0846 -7.6509
v 16.3642 -5.113 -7.6508
v 21.6164 -10.3851 -7.6508
v 37.8665 2.3674 -7.6508
v 15.8227 -3.8347 -7.6507
v 16.685 -5.7352 -7.6507
v 17.4131 -6.8549 -7.6507
v 20.7644 9.7381 -7.6507
v 23.4768 -11.1061 -7.6507
v 35.8206 6.8201 -7.6506
v 37.8192 2.5959 -7.6506
v 37.955 1.9649 -7.6506
v 15.9775 -4.236 -7.6505
v 23.7214 10.9984 -7.6505
v 30.4187 10.7528 -7.6505
v 33.8678 8.8384 -7.6505
v 36.3355 6.0782 -7.6505
v 17.4089 6.6731 -7.6504
v 22.2176 -10.6588 -7.6504
v 22.9133 -10.9335 -7.6504
v 24.0072 -11.2468 -7.6504
v 36.2339 -6.4231 -7.6504
v 15.4261 -2.3416 -7.6503
v 19.5012 8.8614 -7.6503
v 22.6097 -10.8115 -7.6503
v 38.0303 1.4294 -7.6503
v 15.7998 3.5681 -7.6502
v 20.34 9.4751 -7.6502
v 21.9724 -10.5578 -7.6502
v 28.5152 11.2288 -7.6502
v 30.3369 -10.958 -7.6502
v 31.3008 10.4046 -7.6502
v 37.5744 -3.6281 -7.6502
v 15.6362 3.0397 -7.6501
v 15.817 -3.8148 -7.6501
v 16.0974 -4.5312 -7.6501
v 16.9463 5.9833 -7.6501
v 22.5378 -10.7876 -7.6501
v 23.1165 10.8116 -7.6501
v 28.2753 11.2562 -7.6501
v 28.3602 11.2465 -7.6501
v 34.5809 -8.3924 -7.6501
v 35.5636 7.1442 -7.6501
v 17.8036 7.1859 -7.65
v 16.1247 4.4188 -7.6499
v 19.9022 9.1648 -7.6499
v 21.0453 -10.0848 -7.6499
v 36.4976 -5.9971 -7.6499
v 37.9916 1.7362 -7.6499
v 32.5483 9.7453 -7.6498
v 37.5031 -3.8644 -7.6498
v 37.7314 2.9292 -7.6498
v 16.3572 4.9213 -7.6497
v 32.743 -9.8137 -7.6497
v 18.773 8.2236 -7.6496
v 33.106 9.3973 -7.6496
v 37.0998 -4.8636 -7.6496
v 37.9684 -2.0943 -7.6496
v 16.6756 -5.7149 -7.6495
v 18.4576 -8.0959 -7.6495
v 24.6672 11.2077 -7.6495
v 34.6721 8.1195 -7.6495
v 37.1752 4.5161 -7.6495
v 38.1453 -0.1111 -7.6495
v 15.9554 3.9954 -7.6494
v 27.8214 -11.5019 -7.6494
v 31.2686 10.4174 -7.6494
v 31.1671 -10.6383 -7.6493
v 15.2222 0.6702 -7.6492
v 32.2296 -10.1223 -7.6492
v 17.7558 -7.3063 -7.6491
v 22.9478 -10.9434 -7.6491
v 30.9589 -10.7192 -7.6491
v 15.3628 -2.0343 -7.649
v 19.8171 -9.282 -7.649
v 36.8497 -5.358 -7.649
v 37.1547 -4.7408 -7.649
v 24.0378 -11.2508 -7.6489
v 26.6956 11.3856 -7.6489
v 29.7807 -11.1269 -7.6489
v 30.652 10.6627 -7.6489
v 37.2772 4.2497 -7.6489
v 16.6351 5.4622 -7.6487
v 17.1983 -6.5508 -7.6487
v 25.5577 -11.5078 -7.6487
v 30.5584 -10.8809 -7.6487
v 23.8501 11.0283 -7.6486
v 24.7509 -11.4039 -7.6486
v 16.2595 4.7134 -7.6485
v 21.8913 10.335 -7.6485
v 24.1145 -11.2657 -7.6485
v 31.8889 10.1124 -7.6485
v 34.8319 7.9596 -7.6485
v 36.5056 5.7858 -7.6485
v 36.8681 5.138 -7.6485
v 37.757 2.8556 -7.6484
v 15.5064 -2.707 -7.6483
v 22.3316 10.5164 -7.6483
v 31.5998 10.2597 -7.6483
v 37.4415 3.845 -7.6483
v 37.7222 -3.1397 -7.6483
v 16.1189 4.3966 -7.6482
v 17.4711 -6.9314 -7.6482
v 37.0213 4.837 -7.6482
v 21.3939 10.0855 -7.6481
v 24.1999 -11.2824 -7.6481
v 36.159 6.345 -7.6481
v 37.4382 -4.0192 -7.6481
v 37.8042 -2.838 -7.6481
v 38.0056 1.5941 -7.6481
v 15.2594 1.0558 -7.648
v 24.5877 11.187 -7.648
v 35.9025 6.6972 -7.648
v 37.0021 -5.0593 -7.648
v 16.6628 -5.6875 -7.6479
v 21.687 10.2349 -7.6479
v 31.4729 -10.5003 -7.6479
v 34.9065 -8.066 -7.6479
v 15.717 -3.4608 -7.6478
v 21.8451 -10.4963 -7.6478
v 37.5805 -3.5946 -7.6478
v 16.4252 5.0469 -7.6477
v 29.5898 11.0024 -7.6477
v 15.6918 -3.3765 -7.6475
v 16.7927 -5.9091 -7.6475
v 37.2574 4.2938 -7.6475
v 37.572 3.4443 -7.6475
v 15.9508 -4.1594 -7.6474
v 16.846 5.8172 -7.6474
v 22.796 10.7033 -7.6474
v 30.2185 10.8075 -7.6474
v 31.0511 10.4984 -7.6474
v 31.8032 -10.3368 -7.6474
v 21.0893 -10.1049 -7.6473
v 37.7778 2.7673 -7.6473
v 19.1825 8.592 -7.6472
v 23.652 10.973 -7.6472
v 26.4163 11.3726 -7.6472
v 32.6253 9.7005 -7.6472
v 15.5089 2.5135 -7.6471
v 37.7713 -2.964 -7.6471
v 16.2676 -4.9143 -7.647
v 19.2984 8.6914 -7.647
v 21.1724 9.9794 -7.647
v 21.4978 -10.3172 -7.647
v 30.1283 10.8336 -7.647
v 37.5045 3.6774 -7.647
v 15.3088 1.404 -7.6469
v 17.3399 6.5635 -7.6469
v 21.8 -10.4702 -7.6469
v 23.2699 -11.0349 -7.6469
v 38.0055 -1.7917 -7.6469
v 17.3166 -6.7219 -7.6468
v 20.1757 9.358 -7.6468
v 29.0809 11.1106 -7.6468
v 29.1143 -11.2892 -7.6468
v 29.4278 11.0395 -7.6468
v 15.3665 1.8649 -7.6467
v 25.526 11.3172 -7.6467
v 36.0465 -6.6806 -7.6467
v 37.2761 -4.4263 -7.6466
v 37.7917 2.7066 -7.6466
v 37.9252 -2.2587 -7.6466
v 26.3502 -11.5517 -7.6465
v 29.5323 11.0152 -7.6465
v 29.6647 10.9784 -7.6465
v 32.6243 -9.8837 -7.6465
v 33.3082 9.2533 -7.6465
v 37.0293 4.8161 -7.6465
v 38.127 0.2947 -7.6465
v 29.2874 -11.2497 -7.6464
v 30.5687 10.6897 -7.6464
v 33.4491 9.1466 -7.6464
v 15.3011 1.3399 -7.6463
v 16.8019 5.744 -7.6463
v 24.8989 11.2349 -7.6463
v 20.6679 9.6703 -7.6462
v 25.0514 11.2553 -7.6462
v 29.7342 10.9556 -7.6462
v 34.7274 8.0605 -7.6462
v 20.8138 9.761 -7.6461
v 23.172 10.8216 -7.6461
v 36.0514 6.4921 -7.6461
v 37.9972 -1.8488 -7.6461
v 16.4416 -5.2571 -7.646
v 22.5451 10.5984 -7.646
v 24.754 11.2183 -7.646
v 28.6546 -11.3861 -7.646
v 35.5874 7.115 -7.646
v 15.4217 2.1104 -7.6458
v 15.7134 3.2608 -7.6458
v 20.7543 -9.9034 -7.6458
v 32.5036 -9.9573 -7.6458
v 15.2047 -0.2628 -7.6457
v 15.4831 -2.5845 -7.6457
v 33.1978 -9.511 -7.6457
v 20.0569 -9.4529 -7.6455
v 29.484 11.0259 -7.6455
v 38.0855 1.0019 -7.6455
v 15.2861 1.214 -7.6454
v 15.499 -2.6475 -7.6454
v 16.012 4.1172 -7.6454
v 21.0382 9.8952 -7.6454
v 27.2463 11.3563 -7.6454
v 30.0127 -11.0477 -7.6454
v 16.7145 5.5938 -7.6453
v 17.1763 -6.5167 -7.6453
v 20.2545 -9.5917 -7.6453
v 21.6707 -10.4042 -7.6452
v 28.8542 -11.3434 -7.6452
v 27.7374 11.3248 -7.6451
v 16.2927 -4.9688 -7.645
v 19.2456 8.6438 -7.645
v 33.2084 9.32 -7.645
v 36.4361 -6.0814 -7.645
v 36.4524 5.8777 -7.645
v 15.5975 -3.06 -7.6449
v 30.585 -10.8651 -7.6449
v 32.4156 9.8283 -7.6449
v 35.4505 -7.4618 -7.6449
v 35.979 -6.7715 -7.6449
v 38.1129 -0.7505 -7.6449
v 18.5688 -8.1992 -7.6448
v 18.6477 -8.2811 -7.6448
v 21.7588 10.2644 -7.6448
v 36.5876 -5.8335 -7.6448
v 37.484 -3.8963 -7.6448
v 22.4366 -10.7376 -7.6447
v 28.9518 11.1363 -7.6447
v 31.3902 -10.5385 -7.6447
v 36.6533 5.5388 -7.6447
v 37.6711 -3.2816 -7.6447
v 37.8981 2.1777 -7.6447
v 23.3685 -11.0621 -7.6446
v 33.3673 -9.3863 -7.6446
v 34.679 -8.287 -7.6446
v 35.4063 -7.511 -7.6446
v 15.3017 -1.4898 -7.6445
v 16.222 4.6296 -7.6445
v 16.8476 -5.9881 -7.6445
v 31.691 10.2063 -7.6445
v 33.1352 9.3685 -7.6445
v 33.2968 -9.4355 -7.6445
v 28.0329 -11.464 -7.6443
v 38.0822 -1.2066 -7.6443
v 19.9852 9.2162 -7.6442
v 36.9619 4.9386 -7.6442
v 16.781 -5.8811 -7.6441
v 36.5847 5.6602 -7.6441
v 17.2824 6.4781 -7.644
v 18.5157 -8.1457 -7.644
v 16.0217 -4.3173 -7.6439
v 28.9024 11.1461 -7.6439
v 20.9488 9.8416 -7.6438
v 27.5901 11.3377 -7.6438
v 37.9776 -2.0164 -7.6438
v 32.3444 9.8656 -7.6437
v 37.4501 3.8067 -7.6437
v 20.9305 -10.0123 -7.6436
v 37.8814 -2.4257 -7.6436
v 38.097 0.8915 -7.6436
v 16.2334 -4.8316 -7.6435
v 24.5191 -11.3462 -7.6435
v 25.7396 11.3388 -7.6434
v 15.2002 -0.0636 -7.6433
v 17.3822 -6.807 -7.6433
v 32.318 9.8794 -7.6433
v 16.0406 4.1989 -7.6432
v 21.9297 -10.5271 -7.6432
v 22.8541 10.7198 -7.6432
v 24.3319 11.1205 -7.6432
v 25.2708 -11.459 -7.6432
v 26.6968 -11.5606 -7.6432
v 24.6681 -11.381 -7.6431
v 25.609 11.3238 -7.6431
v 33.9613 8.749 -7.6431
v 15.6056 2.8987 -7.643
v 17.8074 -7.3566 -7.643
v 18.4901 7.9348 -7.643
v 30.7511 10.6123 -7.643
v 38.0976 -1.0461 -7.643
v 17.3757 6.6104 -7.6429
v 25.6842 11.3331 -7.6428
v 37.5918 3.3779 -7.6427
v 15.6253 2.9693 -7.6426
v 21.6105 10.186 -7.6425
v 30.8557 -10.7582 -7.6425
v 31.597 -10.4347 -7.6425
v 36.0952 -6.6084 -7.6425
v 36.6396 5.557 -7.6425
v 16.3257 4.8363 -7.6424
v 16.7418 -5.8186 -7.6424
v 36.9521 -5.1365 -7.6424
v 37.3742 3.9832 -7.6421
v 20.8579 9.7816 -7.642
v 37.0744 4.7124 -7.6419
v 36.1226 6.3826 -7.6418
v 37.6902 3.031 -7.6417
v 29.7911 10.9296 -7.6415
v 36.5387 -5.9087 -7.6415
v 17.261 -6.6332 -7.6413
v 20.2351 -8.3478 -7.6413
v 23.4888 10.912 -7.6413
v 37.455 3.7842 -7.6413
v 18.5241 7.9667 -7.6412
v 28.761 -11.356 -7.6412
v 31.4633 10.3169 -7.641
v 15.9169 3.864 -7.6409
v 18.5478 -8.1733 -7.6409
v 29.8763 10.9085 -7.6409
v 35.4458 7.2734 -7.6409
v 37.361 -4.1972 -7.6409
v 30.5225 10.7015 -7.6408
v 15.3968 1.974 -7.6407
v 23.6035 -11.1308 -7.6407
v 33.9938 8.718 -7.6407
v 18.4149 -6.5268 -7.6406
v 24.1214 -10.2463 -7.6406
v 37.0407 -4.9615 -7.6406
v 36.5234 5.7456 -7.6404
v 15.4133 -2.2203 -7.6403
v 19.3894 -8.9404 -7.6402
v 20.0454 9.2535 -7.6402
v 30.6212 -10.8432 -7.6402
v 20.9839 9.8558 -7.6399
v 32.4974 9.7681 -7.6399
v 35.4766 7.2328 -7.6399
v 29.6895 -11.1425 -7.6397
v 33.2377 -9.4737 -7.6397
v 30.8564 -9.6838 -7.6396
v 29.6277 -11.1663 -7.6395
v 37.0613 4.7326 -7.6395
v 23.6804 -11.1542 -7.6394
v 32.4263 -9.9952 -7.6394
v 15.9413 -4.106 -7.6393
v 16.3409 -5.041 -7.6393
v 27.557 -10.5226 -7.6391
v 15.9337 3.913 -7.639
v 21.732 -10.4257 -7.639
v 22.6676 -10.8241 -7.639
v 17.9 -7.4617 -7.6388
v 16.7469 5.6318 -7.6387
v 37.0543 -4.9252 -7.6387
v 16.5344 2.5195 -7.6386
v 17.4471 4.8524 -7.6385
v 18.9984 -7.2087 -7.6385
v 19.2988 -8.8604 -7.6385
v 31.6121 -9.3138 -7.6385
v 35.8893 -5.035 -7.6385
v 21.8184 10.2861 -7.6383
v 21.6385 -9.2652 -7.6382
v 31.499 10.2998 -7.6382
v 32.4063 -10.0046 -7.6382
v 17.4571 -5.0503 -7.6381
v 33.775 -7.7702 -7.6381
v 18.5922 -8.2183 -7.638
v 15.9035 -4.0228 -7.6378
v 17.4639 4.8825 -7.6377
v 17.4965 -5.1234 -7.6377
v 36.5641 -3.4982 -7.6377
v 20.9251 -8.8364 -7.6375
v 23.2653 9.8057 -7.6375
v 31.6501 -9.2924 -7.6375
v 16.5264 2.4797 -7.6373
v 19.6061 -7.8101 -7.6373
v 21.6879 -9.29 -7.6373
v 16.768 5.6709 -7.6372
v 35.4488 5.5981 -7.6372
v 16.237 -0.9272 -7.6371
v 22.7368 -10.8554 -7.637
v 21.7166 -9.3044 -7.6368
v 22.5679 9.5302 -7.6368
v 17.4895 4.928 -7.6365
v 19.622 7.639 -7.6365
v 36.5734 3.2856 -7.6365
v 36.5786 -3.4464 -7.6365
v 31.5995 9.1338 -7.6364
v 31.6901 -9.2699 -7.6364
v 31.7051 9.0786 -7.6363
v 32.3517 8.6894 -7.6363
v 30.804 9.5181 -7.6362
v 17.836 5.5085 -7.6361
v 34.9515 6.2949 -7.6361
v 19.5854 -7.7889 -7.636
v 20.9813 8.6876 -7.6359
v 28.3963 -10.4105 -7.6359
v 36.2778 4.0445 -7.6359
v 22.4919 -9.683 -7.6358
v 17.0743 4.0792 -7.6357
v 21.7432 9.1372 -7.6357
v 28.4751 10.2137 -7.6357
v 16.3418 -1.7723 -7.6355
v 35.4154 5.6464 -7.6354
v 16.3417 1.593 -7.6353
v 27.4204 -10.5253 -7.6352
v 33.7101 -7.8243 -7.6352
v 17.1061 4.1542 -7.6351
v 18.9589 -7.159 -7.6351
v 36.5947 -3.3887 -7.6351
v 16.5285 -2.6753 -7.635
v 32.2802 -8.916 -7.635
v 35.4434 -5.7846 -7.635
v 16.5072 2.3812 -7.6349
v 29.1791 -10.2486 -7.6349
v 36.593 3.2162 -7.6349
v 16.7334 3.1696 -7.6348
v 17.9011 5.6059 -7.6348
v 17.9484 -5.8671 -7.6348
v 20.3193 8.2188 -7.6348
v 22.3817 9.4509 -7.6348
v 21.8254 -9.3587 -7.6347
v 23.3725 9.8356 -7.6347
v 17.1127 -4.3491 -7.6346
v 22.4118 -9.648 -7.6346
v 35.8269 -5.1425 -7.6346
v 17.0769 -4.2627 -7.6345
v 17.8983 -5.7872 -7.6345
v 21.77 9.1494 -7.6345
v 22.6427 9.5577 -7.6345
v 24.9854 -10.4189 -7.6345
v 16.7917 3.3487 -7.6344
v 19.6417 -7.8378 -7.6344
v 20.1816 8.1127 -7.6344
v 20.9969 -8.8766 -7.6344
v 29.2227 -10.2382 -7.6344
v 17.4022 -4.9357 -7.6343
v 17.8473 -5.7058 -7.6343
v 30.9108 -9.6541 -7.6343
v 32.4474 8.6243 -7.6341
v 35.9314 4.7625 -7.6341
v 20.8628 -8.7919 -7.634
v 35.8262 4.9635 -7.6338
v 20.3538 -8.426 -7.6337
v 35.4548 -5.7635 -7.6337
v 29.2836 -10.2237 -7.6336
v 33.0309 -8.3895 -7.6336
v 16.3387 -1.7285 -7.6335
v 36.2901 -4.189 -7.6335
v 25.7948 -10.5199 -7.6334
v 16.3244 1.4402 -7.6333
v 18.3362 -6.4084 -7.6333
v 29.8969 -10.0358 -7.6333
v 16.8027 -3.5705 -7.6332
v 33.6441 -7.881 -7.6332
v 25.0077 -10.42 -7.6331
v 36.8514 -2.4634 -7.6331
v 30.0556 9.8052 -7.633
v 25.8229 -10.5204 -7.6329
v 29.9649 9.8334 -7.6329
v 33.6503 7.691 -7.6329
v 33.8736 7.4866 -7.6329
v 31.5069 9.177 -7.6328
v 31.7564 9.0466 -7.6328
v 32.3596 -8.8612 -7.6327
v 32.507 8.5839 -7.6327
v 21.8128 9.1689 -7.6326
v 27.6159 -10.5108 -7.6326
v 30.1306 -9.96 -7.6325
v 34.8329 6.4432 -7.6325
v 16.786 3.3231 -7.6323
v 16.7032 3.0646 -7.6322
v 20.2332 8.1485 -7.6322
v 23.1905 -9.9575 -7.6322
v 27.2965 -10.5273 -7.6322
v 33.7051 7.6396 -7.6322
v 33.0908 -8.3413 -7.6321
v 34.3784 -7.1541 -7.6321
v 22.7869 9.6134 -7.632
v 30.6919 -9.7403 -7.632
v 36.3146 -4.125 -7.632
v 19.0747 -7.2794 -7.6319
v 21.7417 -9.3103 -7.6319
v 35.3476 5.7443 -7.6319
v 20.1286 -8.2508 -7.6318
v 36.2057 4.2054 -7.6318
v 16.6358 -3.0216 -7.6317
v 17.3685 -4.8646 -7.6317
v 17.3688 4.6825 -7.6317
v 18.5093 -6.6311 -7.6317
v 19.0379 7.0551 -7.6317
v 21.8959 -9.3916 -7.6317
v 34.4831 6.8546 -7.6317
v 31.4424 -9.3919 -7.6316
v 31.6366 9.1074 -7.6316
v 16.5059 -2.5516 -7.6314
v 18.3171 6.197 -7.6314
v 28.4203 10.2166 -7.6314
v 17.0194 3.9312 -7.6313
v 18.0094 5.7648 -7.6313
v 30.9784 9.4393 -7.6313
v 27.7896 10.3012 -7.6312
v 32.2134 8.7704 -7.6312
v 19.0173 7.0315 -7.6311
v 21.0704 -8.918 -7.6311
v 16.2429 0.7895 -7.631
v 16.7037 -3.2404 -7.631
v 21.1696 -8.9803 -7.631
v 22.851 9.638 -7.631
v 36.8546 2.2592 -7.6309
v 29.8133 -10.0591 -7.6308
v 35.8685 4.874 -7.6308
v 37.0614 1.0383 -7.6308
v 34.3986 -7.1294 -7.6307
v 36.3059 3.9579 -7.6306
v 16.54 -2.6998 -7.6305
v 18.0486 5.8218 -7.6305
v 30.6211 -9.7673 -7.6305
v 23.508 -10.0557 -7.6304
v 24.0493 -10.2165 -7.6304
v 35.8466 -5.0934 -7.6304
v 16.7521 3.2085 -7.6303
v 23.0841 9.7311 -7.6303
v 35.5318 5.4514 -7.6303
v 36.2054 -4.3815 -7.6302
v 34.2606 7.0934 -7.6301
v 35.931 -4.9327 -7.6301
v 16.2496 -1.0016 -7.63
v 17.7672 -5.5681 -7.63
v 32.9975 8.2266 -7.63
v 34.3245 7.0238 -7.63
v 34.3712 6.9729 -7.63
v 16.9934 3.8638 -7.6299
v 17.0008 -4.0642 -7.6299
v 27.9367 10.2797 -7.6299
v 32.4548 -8.7957 -7.6299
v 35.4082 -5.8277 -7.6299
v 35.994 -4.8125 -7.6299
v 35.3406 -5.9335 -7.6298
v 22.7103 -9.7651 -7.6296
v 35.0763 -6.3029 -7.6296
v 21.2152 -9.0066 -7.6295
v 22.4199 9.4592 -7.6295
v 27.6444 -10.505 -7.6295
v 28.9379 10.1115 -7.6295
v 36.8469 2.2862 -7.6295
v 17.0599 -4.2044 -7.6294
v 36.9739 1.6682 -7.6293
v 16.8277 3.4357 -7.6292
v 18.4441 6.3568 -7.6292
v 21.1379 8.7766 -7.6292
v 35.0346 -6.3568 -7.6292
v 22.3347 9.4236 -7.6291
v 24.5021 -10.3155 -7.6291
v 36.6802 -3.0872 -7.6291
v 18.9416 6.9445 -7.629
v 34.2422 7.1112 -7.6289
v 24.2602 10.0785 -7.6288
v 29.742 9.8977 -7.6288
v 31.3542 9.2504 -7.6288
v 36.2544 -4.2591 -7.6288
v 36.7739 -2.7816 -7.6287
v 21.5926 9.0485 -7.6286
v 23.984 10.0163 -7.6286
v 28.5794 10.188 -7.6286
v 34.96 -6.4529 -7.6286
v 35.7907 -5.1946 -7.6286
v 36.658 2.9818 -7.6286
v 16.2394 0.6387 -7.6285
v 16.424 1.978 -7.6285
v 30.7075 9.547 -7.6285
v 34.3179 -7.2133 -7.6285
v 31.5039 -9.3553 -7.6284
v 23.2394 -9.9678 -7.6283
v 24.6057 -10.3372 -7.6283
v 25.7435 -10.5109 -7.6283
v 33.035 8.1952 -7.6283
v 36.0113 4.5925 -7.6283
v 27.7625 10.301 -7.6282
v 17.4451 -4.9996 -7.6281
v 16.2387 0.6048 -7.628
v 16.445 -2.2563 -7.628
v 18.4779 6.3981 -7.628
v 20.8199 8.573 -7.628
v 21.6617 9.0836 -7.628
v 37.0576 -1.2448 -7.628
v 21.9703 9.244 -7.6279
v 25.3641 10.2767 -7.6279
v 31.8203 -9.1891 -7.6279
v 16.3584 1.6448 -7.6278
v 16.7832 -3.4836 -7.6278
v 26.6929 10.3677 -7.6278
v 17.4244 4.7782 -7.6277
v 30.4975 9.6322 -7.6277
v 17.5705 5.0574 -7.6276
v 24.3195 10.09 -7.6276
v 29.6672 9.9197 -7.6276
v 36.3933 3.7355 -7.6276
v 33.0536 8.1797 -7.6275
v 36.3784 -3.9567 -7.6275
v 28.1705 -10.4304 -7.6274
v 34.8125 -6.6432 -7.6274
v 23.6686 9.9191 -7.6273
v 37.1259 -0.1091 -7.6273
v 25.5139 10.2957 -7.6272
v 31.4726 9.1867 -7.6272
v 35.0052 6.2052 -7.6272
v 36.9414 1.8385 -7.6272
v 36.9676 -1.9125 -7.6272
v 33.2271 8.0467 -7.627
v 35.9433 4.7194 -7.627
v 16.6044 -2.8966 -7.6269
v 36.186 -4.4165 -7.6269
v 36.665 2.9518 -7.6269
v 36.823 -2.5528 -7.6269
v 16.23 -0.4962 -7.6268
v 20.0714 8.0159 -7.6268
v 21.767 -9.3163 -7.6268
v 24.8497 10.2068 -7.6268
v 31.5357 -9.3363 -7.6268
v 28.3514 10.2197 -7.6267
v 28.734 -10.3364 -7.6267
v 16.3285 -1.5809 -7.6266
v 17.5341 -5.164 -7.6266
v 22.3909 -9.628 -7.6266
v 33.4036 -8.0872 -7.6266
v 36.9578 1.7591 -7.6266
v 32.5792 -8.71 -7.6265
v 20.904 8.6238 -7.6263
v 35.3828 -5.8588 -7.6263
v 16.7686 3.2428 -7.6262
v 24.1853 10.0584 -7.6262
v 32.8336 -8.5274 -7.6262
v 36.8716 -2.3331 -7.6262
v 36.2389 4.1055 -7.6261
v 17.3027 -4.7244 -7.626
v 35.9976 4.6126 -7.626
v 33.5678 7.7541 -7.6259
v 16.2356 0.4691 -7.6258
v 17.836 -5.6673 -7.6258
v 24.2423 -10.2537 -7.6258
v 30.0107 -9.9891 -7.6257
v 30.8587 9.4806 -7.6256
v 17.5716 -5.2316 -7.6254
v 18.5519 6.4886 -7.6254
v 19.4081 -7.6077 -7.6253
v 37.0275 1.2369 -7.6253
v 23.2792 -9.9762 -7.6252
v 24.4303 10.1115 -7.6252
v 32.2847 8.7153 -7.6252
v 33.3488 -8.1341 -7.6252
v 35.15 6.0104 -7.6252
v 36.8153 -2.5771 -7.6252
v 37.1248 -0.0665 -7.6251
v 20.1403 8.0657 -7.625
v 35.4736 5.5297 -7.625
v 18.2324 6.0736 -7.6249
v 35.0606 6.1273 -7.6249
v 36.174 -4.438 -7.6249
v 16.6154 2.7596 -7.6248
v 32.9438 8.2591 -7.6248
v 17.0646 4.0181 -7.6247
v 23.7616 -10.1281 -7.6247
v 31.7335 -9.2299 -7.6247
v 18.5757 6.5177 -7.6246
v 19.4734 7.4811 -7.6246
v 26.2706 -10.5294 -7.6246
v 31.2653 -9.4734 -7.6244
v 36.2203 -4.3259 -7.6244
v 16.325 -1.5299 -7.6243
v 36.8079 -2.6047 -7.6243
v 22.0652 -9.4701 -7.6241
v 30.3986 -9.8494 -7.6241
v 36.7728 2.5938 -7.6241
v 16.228 -0.373 -7.624
v 21.1033 -8.9277 -7.6239
v 21.2887 8.8642 -7.6239
v 22.6127 -9.7164 -7.6239
v 28.6078 10.1774 -7.6239
v 17.5284 4.9665 -7.6238
v 30.5636 9.5995 -7.6237
v 32.1201 -9.0018 -7.6237
v 36.8691 2.1493 -7.6237
v 16.9277 -3.8669 -7.6236
v 29.329 10.0169 -7.6236
v 37.0601 -1.1824 -7.6236
v 24.1017 10.0359 -7.6235
v 35.5428 -5.6007 -7.6235
v 17.0403 -4.1372 -7.6234
v 20.5028 8.3405 -7.6234
v 21.5479 -9.1957 -7.6234
v 26.4318 10.3512 -7.6234
v 36.7801 2.5554 -7.6233
v 30.2106 -9.9219 -7.6232
v 30.7969 9.5026 -7.6231
v 17.8141 5.4434 -7.623
v 26.3677 -10.5312 -7.623
v 35.6235 -5.4726 -7.623
v 17.2742 4.4752 -7.6228
v 23.7889 -10.1341 -7.6228
v 24.8991 10.2084 -7.6228
v 30.2959 9.7077 -7.6228
v 30.767 -9.6967 -7.6228
v 37.1112 0.1749 -7.6228
v 16.4263 -2.14 -7.6227
v 32.531 8.5531 -7.6227
v 37.1081 -0.3919 -7.6227
v 22.906 -9.8366 -7.6226
v 16.2271 -0.305 -7.6225
v 16.9076 3.6309 -7.6225
v 17.5621 -5.2057 -7.6225
v 36.6827 2.8758 -7.6225
v 19.1865 -7.3829 -7.6224
v 23.9388 9.9978 -7.6224
v 24.2704 -10.2554 -7.6224
v 29.1273 10.06 -7.6224
v 29.5899 -10.1187 -7.6224
v 36.4849 3.4931 -7.6224
v 33.959 7.3899 -7.6223
v 35.1729 5.973 -7.6222
v 26.3448 10.3458 -7.622
v 37.008 1.3517 -7.622
v 16.4631 -2.3008 -7.6219
v 27.0347 10.3451 -7.6219
v 34.7733 6.4985 -7.6219
v 36.4614 3.5489 -7.6218
v 37.1051 0.2833 -7.6218
v 16.5021 -2.4755 -7.6217
v 28.4658 -10.3824 -7.6217
v 32.203 -8.9452 -7.6217
v 28.1339 10.2424 -7.6216
v 36.0175 -4.7447 -7.6216
v 18.6708 6.6337 -7.6215
v 36.9693 -1.8464 -7.6215
v 22.2759 -9.5723 -7.6214
v 29.5016 -10.1451 -7.6212
v 29.3627 10.006 -7.6211
v 36.7805 -2.7069 -7.621
v 37.1019 -0.4903 -7.621
v 17.0613 3.9973 -7.6209
v 36.9722 -1.8178 -7.6209
v 18.2392 -6.2548 -7.6208
v 20.4267 -8.4607 -7.6208
v 36.7982 2.4569 -7.6208
v 24.0075 -10.1942 -7.6207
v 16.3763 -1.8851 -7.6205
v 35.9396 -4.8894 -7.6205
v 17.555 -5.1866 -7.6204
v 19.8483 7.8189 -7.6204
v 31.1594 9.3393 -7.6204
v 19.4175 7.4216 -7.6202
v 20.4475 -8.4756 -7.6202
v 22.1312 9.3166 -7.6202
v 27.1343 10.3385 -7.6202
v 29.187 10.0438 -7.6202
v 36.1008 4.3968 -7.6202
v 33.497 7.808 -7.6201
v 22.7172 9.568 -7.62
v 36.3297 3.8639 -7.62
v 23.8308 -10.1434 -7.6199
v 36.0829 -4.6161 -7.6199
v 36.3943 -3.8924 -7.6199
v 16.7523 3.1645 -7.6198
v 27.6866 10.3002 -7.6198
v 34.7864 6.4769 -7.6198
v 25.2454 10.25 -7.6196
v 36.9917 1.4472 -7.6196
v 31.4247 9.2003 -7.6195
v 21.8631 9.1757 -7.6194
v 30.5776 -9.7695 -7.6193
v 35.9562 4.6729 -7.6193
v 18.5642 -6.6763 -7.6192
v 37.07 0.8604 -7.6192
v 18.2937 -6.3224 -7.6191
v 34.0885 7.2592 -7.6191
v 17.7214 5.2905 -7.619
v 19.8351 -7.9877 -7.619
v 27.207 10.3337 -7.6189
v 28.0384 -10.4372 -7.6188
v 29.4302 9.9818 -7.6188
v 17.2807 -4.6623 -7.6187
v 28.8974 -10.2894 -7.6187
v 21.5894 -9.2107 -7.6186
v 25.0302 10.2202 -7.6186
v 29.9033 9.8332 -7.6186
v 16.9051 -3.7955 -7.6185
v 29.2329 10.0313 -7.6185
v 36.7326 2.6983 -7.6185
v 21.3692 -9.0865 -7.6184
v 18.0543 -5.9948 -7.6183
v 18.1493 -6.1312 -7.6183
v 35.0766 6.0923 -7.6183
v 16.9908 3.8178 -7.6182
v 25.2254 10.2455 -7.6182
v 36.5971 3.1302 -7.6182
v 36.9214 -2.0645 -7.6181
v 16.6967 -3.161 -7.618
v 30.2316 9.7272 -7.618
v 36.5201 3.3745 -7.618
v 17.673 -5.3894 -7.6179
v 25.0848 10.2265 -7.6179
v 29.4589 9.9715 -7.6179
v 36.6039 -3.2835 -7.6179
v 36.9848 -1.6934 -7.6179
v 17.1842 -4.463 -7.6178
v 23.1747 9.7503 -7.6178
v 25.0556 10.2225 -7.6178
v 30.6614 9.551 -7.6178
v 32.0945 8.8262 -7.6178
v 37.0819 0.6959 -7.6178
v 17.3409 4.5894 -7.6177
v 24.4189 -10.2819 -7.6177
v 24.873 -10.3821 -7.6177
v 25.5619 -10.473 -7.6177
v 16.5077 2.2825 -7.6176
v 16.6735 -3.083 -7.6176
v 28.4882 -10.3731 -7.6176
v 36.31 3.9037 -7.6176
v 17.1832 4.281 -7.6175
v 29.6478 -10.0936 -7.6175
v 32.7157 8.4211 -7.6175
v 19.9537 7.9104 -7.6174
v 26.6939 -10.5374 -7.6174
v 36.1068 4.3771 -7.6174
v 17.6806 5.2231 -7.6173
v 22.1827 9.3391 -7.6173
v 32.0933 -9.009 -7.6173
v 16.2234 -0.0665 -7.6172
v 27.623 10.3054 -7.6172
v 28.6769 -10.3363 -7.6172
v 16.4769 -2.3349 -7.6171
v 17.1961 -4.4893 -7.6171
v 16.5864 -2.7929 -7.617
v 17.1723 4.2527 -7.617
v 22.9736 -9.8568 -7.617
v 31.3458 -9.4206 -7.617
v 36.6154 3.0662 -7.6169
v 37.0767 0.7887 -7.6169
v 20.5526 8.3678 -7.6168
v 21.2196 -8.9901 -7.6168
v 33.2832 7.9871 -7.6167
v 36.5177 -3.5553 -7.6167
v 19.364 -7.5519 -7.6166
v 18.0234 -5.9413 -7.6165
v 20.829 -8.7438 -7.6165
v 29.0553 -10.2515 -7.6165
v 17.6012 5.0848 -7.6164
v 29.821 9.856 -7.6164
v 30.967 -9.606 -7.6164
v 34.0464 7.2997 -7.6164
v 35.5777 5.3458 -7.6164
v 19.9066 7.8652 -7.6163
v 17.2151 -4.5306 -7.6162
v 34.008 7.3344 -7.6162
v 17.1546 4.2064 -7.616
v 18.1534 5.9452 -7.616
v 18.2008 -6.1938 -7.6159
v 22.9151 9.6427 -7.6159
v 30.481 -9.8042 -7.6159
v 16.3251 1.2712 -7.6158
v 16.426 1.9116 -7.6157
v 21.9587 -9.4015 -7.6157
v 23.1962 9.7542 -7.6157
v 23.4829 9.8445 -7.6157
v 34.1009 -7.4254 -7.6157
v 27.5522 10.3103 -7.6156
v 28.8659 10.109 -7.6156
v 35.8623 -5.0222 -7.6156
v 23.5722 -10.0556 -7.6155
v 36.7058 -2.945 -7.6155
v 34.6687 -6.8055 -7.6154
v 17.1947 4.3012 -7.6153
v 31.9823 -9.0776 -7.6153
v 32.6132 -8.6706 -7.6152
v 32.6787 8.4455 -7.6152
v 35.9772 -4.8033 -7.6152
v 36.3262 -4.0403 -7.6152
v 16.3182 1.2119 -7.6151
v 16.3888 -1.9257 -7.6151
v 20.6499 -8.6209 -7.6151
v 27.4309 10.319 -7.6151
v 32.8443 8.3193 -7.6151
v 37.0771 -0.8796 -7.6151
v 20.7751 -8.7077 -7.615
v 21.2031 8.7961 -7.615
v 24.8482 -10.3731 -7.615
v 25.8931 10.3169 -7.615
v 27.4627 10.3166 -7.6149
v 27.5078 10.313 -7.6149
v 32.0234 8.8675 -7.6149
v 18.224 -6.2219 -7.6148
v 22.2326 -9.5445 -7.6147
v 34.6269 -6.8497 -7.6147
v 16.4993 -2.4207 -7.6146
v 16.388 1.7372 -7.6145
v 17.6187 -5.2904 -7.6145
v 31.0613 -9.5648 -7.6145
v 16.6945 2.9616 -7.6144
v 31.9081 8.9401 -7.6144
v 37.0652 -1.053 -7.6144
v 17.358 -4.7964 -7.6142
v 21.448 -9.1295 -7.6142
v 22.1177 -9.4832 -7.6141
v 25.7051 10.3039 -7.6141
v 35.6255 5.265 -7.6141
v 16.3048 1.0954 -7.614
v 25.8229 10.3124 -7.6139
v 37.0719 -0.9603 -7.6139
v 35.6952 -5.3305 -7.6138
v 28.5216 -10.3623 -7.6137
v 30.2067 9.7313 -7.6137
v 35.7032 5.1421 -7.6137
v 16.9659 3.7417 -7.6136
v 29.3478 -10.1829 -7.6136
v 20.714 -8.6668 -7.6135
v 17.1665 -4.4059 -7.6134
v 30.2393 -9.8994 -7.6134
v 37.0687 -1.0152 -7.6133
v 21.4611 8.9561 -7.6132
v 31.8354 8.9766 -7.6132
v 35.2331 -6.0621 -7.6132
v 33.9616 -7.5557 -7.6131
v 21.2835 -9.0244 -7.613
v 22.3554 -9.5939 -7.613
v 32.5545 8.5228 -7.613
v 34.0554 -7.4699 -7.613
v 23.8388 9.9532 -7.6129
v 25.7453 10.3076 -7.6129
v 35.1872 -6.1218 -7.6129
v 36.4759 -3.6728 -7.6129
v 16.5953 2.6292 -7.6128
v 28.6295 -10.3409 -7.6128
v 29.5881 9.9242 -7.6128
v 35.5607 -5.5467 -7.6128
v 28.7464 10.1317 -7.6127
v 17.6375 -5.3206 -7.6126
v 19.2434 -7.4258 -7.6124
v 35.146 -6.1747 -7.6124
v 31.2414 9.2848 -7.6123
v 31.8107 8.9882 -7.6123
v 18.1219 5.8889 -7.6122
v 36.8923 1.973 -7.6122
v 35.9075 -4.9268 -7.6121
v 29.7137 -10.0651 -7.612
v 22.815 -9.7837 -7.6119
v 32.768 -8.5539 -7.6119
v 16.6125 2.6949 -7.6118
v 17.6651 -5.3621 -7.6118
v 19.2205 7.2166 -7.6117
v 23.6635 -10.0792 -7.6116
v 28.7007 10.1404 -7.6116
v 36.6851 -2.9945 -7.6116
v 18.1928 5.9939 -7.6115
v 18.5989 -6.7048 -7.6114
v 20.7045 8.4741 -7.6114
v 24.7138 -10.3386 -7.6114
v 35.7482 5.0496 -7.6112
v 17.7279 -5.46 -7.6111
v 36.0402 4.488 -7.6111
v 36.3591 -3.9472 -7.6111
v 36.4899 3.4405 -7.611
v 35.2575 5.835 -7.6109
v 32.7302 -8.5807 -7.6108
v 18.2076 6.0112 -7.6107
v 19.292 -7.4754 -7.6107
v 35.2534 -6.024 -7.6106
v 27.9097 -10.4437 -7.6104
v 31.433 -9.3655 -7.6103
v 16.9765 -3.9391 -7.6102
v 20.0427 -8.1495 -7.6101
v 28.5966 -10.3439 -7.6101
v 30.384 9.6536 -7.61
v 16.3224 -1.3638 -7.6098
v 16.4059 1.7871 -7.6096
v 17.2511 4.3935 -7.6096
v 30.1759 9.7354 -7.6096
v 35.2771 5.8009 -7.6096
v 31.1541 -9.5093 -7.6095
v 32.6882 -8.6106 -7.6094
v 32.3354 8.6579 -7.6093
v 31.0322 9.386 -7.6092
v 20.6121 8.4003 -7.6091
v 16.8946 3.5532 -7.609
v 18.1038 -6.0503 -7.6088
v 21.3791 8.8976 -7.6086
v 22.0634 9.2642 -7.6086
v 19.2672 7.2615 -7.6085
v 36.8746 -2.2157 -7.6085
v 35.6584 -5.3824 -7.6084
v 16.8686 -3.6733 -7.6083
v 16.8802 3.5073 -7.6083
v 24.5421 10.1139 -7.6083
v 19.2524 7.2448 -7.6082
v 28.5712 -10.346 -7.6082
v 25.3969 -10.4385 -7.6081
v 31.0647 9.3703 -7.6081
v 36.0295 -4.6842 -7.608
v 36.4143 3.6162 -7.6078
v 23.0917 -9.8927 -7.6077
v 36.702 2.7489 -7.6076
v 29.5091 9.9415 -7.6074
v 23.8806 -10.1418 -7.6072
v 23.9471 -10.1625 -7.6072
v 33.3354 7.9315 -7.6072
v 36.1129 -4.5237 -7.6072
v 19.3158 -7.491 -7.607
v 19.2749 -7.4495 -7.6069
v 23.7754 9.9249 -7.6068
v 34.661 6.6137 -7.6068
v 21.4953 8.9654 -7.6065
v 36.1325 4.2963 -7.6064
v 16.4234 -2.027 -7.606
v 16.7378 3.0606 -7.606
v 29.4163 -10.1513 -7.6059
v 30.2643 -9.8788 -7.6059
v 36.4016 -3.8275 -7.6059
v 22.2463 9.354 -7.6055
v 20.6401 8.4156 -7.6054
v 34.6876 6.5749 -7.605
v 35.6389 5.2218 -7.6049
v 31.9742 8.8834 -7.6047
v 17.6522 5.1479 -7.6043
v 31.9085 -9.1081 -7.6043
v 16.9038 -3.7436 -7.6041
v 32.6467 -8.6318 -7.604
v 36.1229 -4.4892 -7.604
v 17.6363 5.1161 -7.6038
v 23.029 -9.8611 -7.6037
v 17.0341 -4.0552 -7.6036
v 18.6801 -6.7941 -7.6036
v 17.2681 -4.5952 -7.6033
v 19.9627 -8.0764 -7.603
v 22.1769 -9.4979 -7.6029
v 31.8892 -9.1154 -7.6024
v 24.4316 10.0809 -7.602
v 36.273 -4.1153 -7.5996
v 17.0449 -4.0561 -7.5963
v 16.7526 3.0638 -7.5959
v 35.8834 -4.9267 -7.5957
v 16.3768 -0.067 -7.4995
v 16.3895 -0.3678 -7.4995
v 16.4057 0.5931 -7.4995
v 16.4136 0.7728 -7.4995
v 16.4177 -0.9875 -7.4995
v 16.4704 1.2143 -7.4995
v 16.5135 -1.724 -7.4995
v 16.5357 1.7109 -7.4995
v 16.5371 -1.8991 -7.4995
v 16.6427 -2.3751 -7.4995
v 16.6875 2.3818 -7.4995
v 16.7053 -2.6576 -7.4995
v 16.7537 2.6572 -7.4995
v 16.8361 -3.091 -7.4995
v 16.9602 3.3023 -7.4995
v 17.0009 -3.6222 -7.4995
v 17.029 3.5056 -7.4995
v 17.2535 4.0483 -7.4995
v 17.2869 -4.3102 -7.4995
v 17.3318 4.2377 -7.4995
v 17.3519 -4.464 -7.4995
v 17.6288 4.81 -7.4995
v 17.6575 -5.0455 -7.4995
v 17.764 -5.2473 -7.4995
v 17.7704 5.0792 -7.4995
v 17.9212 -5.4955 -7.4995
v 18.1161 5.6154 -7.4995
v 18.2231 -5.9726 -7.4995
v 18.3112 5.9084 -7.4995
v 18.3775 -6.176 -7.4995
v 18.6839 6.3919 -7.4995
v 18.7841 -6.7071 -7.4995
v 18.7921 6.5317 -7.4995
v 19.2192 6.9986 -7.4995
v 19.23 -7.1938 -7.4995
v 19.368 7.1615 -7.4995
v 19.3952 -7.3739 -7.4995
v 19.6222 7.3971 -7.4995
v 19.6861 -7.6402 -7.4995
v 20.052 -7.9755 -7.4995
v 20.0526 7.7928 -7.4995
v 20.5679 -8.3701 -7.4995
v 20.6077 8.2177 -7.4995
v 20.7878 8.3543 -7.4995
v 20.7987 -8.5445 -7.4995
v 21.0269 -8.6886 -7.4995
v 21.3412 8.7057 -7.4995
v 21.5227 -9.0019 -7.4995
v 21.5472 8.8352 -7.4995
v 21.8837 -9.1915 -7.4995
v 21.9224 9.0305 -7.4995
v 22.2965 -9.4085 -7.4995
v 22.2965 9.2253 -7.4995
v 22.4159 -9.4592 -7.4995
v 22.7989 9.4324 -7.4995
v 23.1384 -9.7596 -7.4995
v 23.2261 9.6049 -7.4995
v 23.3123 -9.815 -7.4995
v 23.6206 9.7293 -7.4995
v 23.9807 -10.0262 -7.4995
v 23.9808 9.843 -7.4995
v 24.1903 9.8906 -7.4995
v 24.2677 -10.091 -7.4995
v 24.8821 10.0444 -7.4995
v 24.8995 -10.2304 -7.4995
v 25.0449 -10.2494 -7.4995
v 25.0996 10.0731 -7.4995
v 25.7584 10.1603 -7.4995
v 25.7585 -10.3436 -7.4995
v 26.2568 -10.3658 -7.4995
v 26.3003 10.1844 -7.4995
v 26.6935 -10.3837 -7.4995
v 26.6935 10.2004 -7.4995
v 27.1275 10.1813 -7.4995
v 27.4204 10.1686 -7.4995
v 27.4503 -10.3475 -7.4995
v 27.5366 10.1606 -7.4995
v 27.6089 10.1539 -7.4995
v 27.6284 -10.3367 -7.4995
v 28.0946 -10.2737 -7.4995
v 28.3354 10.056 -7.4995
v 28.4313 -10.2284 -7.4995
v 28.4952 -10.2169 -7.4995
v 28.5773 10.0181 -7.4995
v 28.6013 -10.196 -7.4995
v 29.0588 -10.0945 -7.4995
v 29.0692 9.9089 -7.4995
v 29.3141 -10.038 -7.4995
v 29.3219 9.8528 -7.4995
v 29.4882 -9.9835 -7.4995
v 29.5959 9.7672 -7.4995
v 30.1563 9.5911 -7.4995
v 30.1888 -9.7612 -7.4995
v 30.5082 9.4474 -7.4995
v 30.6378 -9.5767 -7.4995
v 30.9983 -9.4287 -7.4995
v 30.9983 9.2454 -7.4995
v 31.52 -9.158 -7.4995
v 31.5621 8.9528 -7.4995
v 31.8398 -8.99 -7.4995
v 31.8398 8.8069 -7.4995
v 32.3746 -8.6466 -7.4995
v 32.4412 8.421 -7.4995
v 32.5841 -8.5113 -7.4995
v 32.5922 8.3229 -7.4995
v 32.7955 -8.35 -7.4995
v 33.0213 7.9948 -7.4995
v 33.2441 7.8247 -7.4995
v 33.2442 -8.0079 -7.4995
v 33.5123 -7.7661 -7.4995
v 33.5311 7.5652 -7.4995
v 33.9391 7.1922 -7.4995
v 33.9508 -7.3654 -7.4995
v 34.0994 7.0182 -7.4995
v 34.1108 -7.1907 -7.4995
v 34.5532 -6.7081 -7.4995
v 34.5537 6.5239 -7.4995
v 34.9485 -6.1917 -7.4995
v 34.977 5.9686 -7.4995
v 35.1129 -5.9755 -7.4995
v 35.1379 5.7527 -7.4995
v 35.2663 -5.7345 -7.4995
v 35.3426 5.4313 -7.4995
v 35.5394 -5.3055 -7.4995
v 35.5766 5.0642 -7.4995
v 35.6379 -5.1254 -7.4995
v 35.8564 4.5272 -7.4995
v 35.9858 -4.464 -7.4995
v 36.006 4.2377 -7.4995
v 36.0434 -4.328 -7.4995
v 36.2493 3.6476 -7.4995
v 36.337 -3.6221 -7.4995
v 36.3516 3.3958 -7.4995
v 36.4256 -3.3399 -7.4995
v 36.5062 2.9035 -7.4995
v 36.6108 -2.746 -7.4995
v 36.6154 2.5535 -7.4995
v 36.6546 2.3744 -7.4995
v 36.666 -2.4991 -7.4995
v 36.7959 1.7298 -7.4995
v 36.8046 -1.8807 -7.4995
v 36.8207 -1.759 -7.4995
v 36.8509 1.3297 -7.4995
v 36.9209 -1.002 -7.4995
v 36.9241 0.7758 -7.4995
v 36.94 0.4124 -7.4995
v 36.9431 -0.5037 -7.4995
v 36.961 -0.067 -7.4995
v 21.2698 -10.4579 -7.4994
v 16.3091 -5.5039 -7.499
v 20.2641 -9.8743 -7.4988
v 30.275 -11.2088 -7.4988
v 17.3825 -7.1936 -7.498
v 20.4105 -9.9617 -7.4976
v 21.8767 10.5728 -7.4976
v 15.8816 4.4046 -7.4975
v 19.4803 -9.3176 -7.4974
v 17.4451 -7.2823 -7.4972
v 21.1162 -10.3804 -7.4972
v 19.5716 9.1978 -7.4971
v 19.4018 -9.2497 -7.497
v 28.0877 11.5044 -7.4969
v 18.0974 -8.0457 -7.4968
v 31.3892 -10.7904 -7.4966
v 19.5622 -9.3742 -7.4965
v 23.8241 -11.4362 -7.4965
v 16.3723 -5.6336 -7.4964
v 18.7755 -8.7191 -7.4964
v 25.2091 11.5002 -7.4963
v 31.3474 -10.8101 -7.4963
v 16.3849 -5.6581 -7.4962
v 31.1299 -10.8922 -7.4962
v 36.9745 -5.6156 -7.4962
v 16.796 6.166 -7.4961
v 21.0468 -10.3435 -7.4961
v 18.0552 -7.9983 -7.496
v 21.9794 -10.8033 -7.496
v 32.2778 10.1673 -7.4959
v 35.9288 7.0466 -7.4959
v 16.3628 5.4324 -7.4957
v 16.418 -5.7153 -7.4957
v 32.1921 -10.398 -7.4957
v 32.9392 -9.9563 -7.4957
v 35.9095 7.0722 -7.4956
v 31.2887 10.6487 -7.4954
v 34.6109 -8.6739 -7.4954
v 18.7325 -8.6781 -7.4953
v 22.0386 10.6424 -7.4953
v 36.4818 6.2669 -7.4953
v 38.0517 -2.74 -7.4953
v 16.8069 -6.3657 -7.4952
v 37.7636 -3.7746 -7.4952
v 16.8746 -6.4764 -7.4951
v 16.9217 -6.5479 -7.4951
v 32.1973 10.2101 -7.4951
v 36.4783 -6.4548 -7.4951
v 37.0229 5.3323 -7.4951
v 37.4084 4.5297 -7.4951
v 15.3449 2.8261 -7.495
v 16.3835 5.4725 -7.495
v 32.2346 -10.3761 -7.495
v 21.3351 -10.4891 -7.4949
v 27.6612 -11.7452 -7.4949
v 36.4669 6.29 -7.4949
v 15.528 3.4342 -7.4948
v 15.5519 3.5148 -7.4948
v 15.5628 3.5516 -7.4948
v 15.9549 -4.7721 -7.4948
v 33.0203 9.7243 -7.4948
v 34.7234 8.3778 -7.4948
v 15.0119 -1.0245 -7.4947
v 16.2712 -5.4254 -7.4947
v 18.1517 -8.0987 -7.4947
v 20.3125 9.7222 -7.4947
v 22.1717 10.6953 -7.4947
v 34.575 -8.7061 -7.4947
v 36.5254 -6.3733 -7.4947
v 37.7404 -3.8537 -7.4947
v 15.3369 2.7938 -7.4946
v 18.7929 8.5493 -7.4946
v 30.1819 -11.2357 -7.4946
v 32.8652 9.8165 -7.4946
v 33.0788 9.6865 -7.4946
v 33.781 -9.3694 -7.4946
v 15.1068 1.617 -7.4945
v 22.3302 10.7572 -7.4945
v 31.0848 -10.9098 -7.4945
v 37.7268 -3.8984 -7.4945
v 37.7378 3.6821 -7.4945
v 37.7446 3.6587 -7.4945
v 15.1093 1.6384 -7.4944
v 36.9034 5.5592 -7.4944
v 37.7605 3.6035 -7.4944
v 15.4537 -3.368 -7.4943
v 16.2716 5.243 -7.4943
v 16.4099 5.5181 -7.4943
v 16.7159 -6.2124 -7.4943
v 22.9861 11.0036 -7.4943
v 32.003 -10.4891 -7.4943
v 32.2809 -10.3494 -7.4943
v 33.1958 9.6048 -7.4943
v 15.1272 -1.9693 -7.4942
v 15.8596 -4.5305 -7.4942
v 21.2423 10.2607 -7.4942
v 34.4724 8.6099 -7.4942
v 38.0562 2.5333 -7.4942
v 19.4173 9.0782 -7.4941
v 20.5733 -10.0595 -7.4941
v 22.2456 -10.9071 -7.4941
v 22.4004 10.7845 -7.4941
v 23.1378 -11.231 -7.4941
v 34.5394 -8.7371 -7.4941
v 34.5697 8.5234 -7.4941
v 35.4048 7.672 -7.4941
v 36.5782 6.103 -7.4941
v 37.4522 -4.5981 -7.4941
v 37.8617 -3.4408 -7.4941
v 15.5265 -3.6088 -7.494
v 27.9249 11.5258 -7.494
v 32.0754 10.2702 -7.494
v 32.7646 -10.0573 -7.494
v 36.5957 -6.2518 -7.494
v 16.364 -5.6125 -7.4939
v 28.8222 11.3945 -7.4939
v 29.4731 -11.443 -7.4939
v 31.1741 10.6894 -7.4939
v 15.9451 4.5691 -7.4938
v 22.8966 10.9773 -7.4938
v 24.2467 -11.5214 -7.4938
v 28.5999 -11.6252 -7.4938
v 35.1562 7.9435 -7.4938
v 37.0945 -5.3677 -7.4938
v 38.2855 1.1748 -7.4938
v 15.3102 2.6707 -7.4937
v 28.6881 11.4244 -7.4937
v 15.1065 -1.7742 -7.4936
v 15.1277 1.7904 -7.4936
v 15.8515 4.3271 -7.4936
v 15.989 -4.8504 -7.4936
v 17.3839 7.0103 -7.4936
v 20.1786 -9.8147 -7.4936
v 20.4855 -10.005 -7.4936
v 21.1482 10.2141 -7.4936
v 21.9105 -10.7716 -7.4936
v 22.865 10.9677 -7.4936
v 29.2027 11.3149 -7.4936
v 30.103 11.0764 -7.4936
v 31.9056 10.3531 -7.4936
v 35.7933 7.2137 -7.4936
v 37.4441 4.4333 -7.4936
v 37.8368 3.343 -7.4936
v 15.9657 4.6182 -7.4935
v 24.7875 -11.633 -7.4935
v 35.2553 7.8398 -7.4935
v 37.1141 5.144 -7.4935
v 15.2387 -2.5115 -7.4934
v 15.6278 3.7544 -7.4934
v 15.9822 4.6539 -7.4934
v 36.9049 -5.7382 -7.4934
v 16.9136 6.3481 -7.4933
v 30.5394 -11.123 -7.4933
v 36.0687 -7.0334 -7.4933
v 17.5497 -7.403 -7.4932
v 24.3606 -11.5453 -7.4932
v 32.356 10.1212 -7.4932
v 35.2902 -7.9887 -7.4932
v 36.0562 6.8625 -7.4932
v 36.3679 6.4325 -7.4932
v 29.5242 -11.4314 -7.4931
v 30.3512 11.0028 -7.4931
v 30.9487 10.7797 -7.4931
v 37.0321 -5.4886 -7.4931
v 37.4093 -4.7034 -7.4931
v 37.5243 -4.4122 -7.4931
v 37.541 4.1864 -7.4931
v 17.0339 6.5207 -7.493
v 28.3968 -11.6479 -7.493
v 30.0212 11.1006 -7.493
v 15.6431 -3.9805 -7.4929
v 20.4871 9.8245 -7.4929
v 30.4547 10.9721 -7.4929
v 32.8918 9.7991 -7.4929
v 33.7442 9.2109 -7.4929
v 23.3149 11.1002 -7.4928
v 15.2166 2.2239 -7.4927
v 21.4177 10.346 -7.4926
v 37.327 4.712 -7.4926
v 15.3363 -2.9793 -7.4925
v 22.7802 -11.1173 -7.4925
v 38.2821 -1.3834 -7.4925
v 37.8572 3.2688 -7.4924
v 22.659 10.8862 -7.4923
v 23.7591 -11.4156 -7.4923
v 31.4867 10.5596 -7.4923
v 36.3614 -6.6236 -7.4923
v 17.4685 7.1219 -7.4922
v 25.3749 11.5209 -7.4922
v 25.6921 -11.7461 -7.4922
v 27.4861 -11.7522 -7.4922
v 29.591 -11.414 -7.4922
v 34.0565 -9.1448 -7.4922
v 36.9451 -5.6662 -7.4922
v 15.3271 -2.9374 -7.4921
v 18.1382 7.8994 -7.4921
v 23.0632 -11.2075 -7.4921
v 37.3289 -4.8883 -7.4921
v 16.7779 6.1299 -7.492
v 36.4484 -6.4973 -7.492
v 37.3946 4.5592 -7.492
v 38.0791 -2.5969 -7.492
v 20.2717 9.6944 -7.4919
v 28.9795 -11.5447 -7.4919
v 37.1012 5.1673 -7.4918
v 15.0233 -1.1162 -7.4917
v 15.6167 3.7193 -7.4917
v 16.1965 -5.2706 -7.4917
v 33.5606 -9.5254 -7.4917
v 35.9236 -7.229 -7.4917
v 36.9726 5.4299 -7.4917
v 18.9566 -8.8681 -7.4916
v 24.1667 11.3192 -7.4916
v 32.0462 10.2824 -7.4916
v 16.3106 5.3176 -7.4914
v 23.9237 11.268 -7.4914
v 15.3078 -2.8407 -7.4913
v 15.564 -3.7301 -7.4913
v 21.2611 10.2675 -7.4913
v 32.0736 -10.4519 -7.4913
v 33.1128 -9.8425 -7.4913
v 37.1258 -5.2966 -7.4913
v 37.6236 3.9707 -7.4913
v 15.5792 3.5971 -7.4912
v 15.6675 3.8538 -7.4911
v 18.0315 7.7824 -7.4911
v 20.1282 9.5938 -7.4911
v 32.223 10.1956 -7.4911
v 32.4292 -10.2601 -7.4911
v 33.2792 -9.7265 -7.4911
v 33.8292 9.1461 -7.4911
v 37.0418 5.2866 -7.4911
v 24.8785 -11.642 -7.491
v 31.2918 -10.8269 -7.491
v 36.1517 6.7317 -7.491
v 19.4892 9.1347 -7.4909
v 23.4687 -11.3272 -7.4909
v 35.3564 -7.9094 -7.4909
v 36.9536 5.467 -7.4909
v 16.4992 5.6663 -7.4908
v 29.9697 -11.2951 -7.4908
v 31.8091 -10.5822 -7.4908
v 37.9665 -3.0921 -7.4908
v 38.153 2.0692 -7.4908
v 15.0159 0.8954 -7.4907
v 18.5491 -8.4937 -7.4907
v 21.8226 10.5443 -7.4907
v 30.8413 -11.0031 -7.4907
v 36.9328 -5.6855 -7.4907
v 37.3159 -4.9137 -7.4907
v 20.9926 10.1259 -7.4906
v 21.521 -10.5785 -7.4905
v 30.4777 10.9623 -7.4905
v 16.7876 -6.3262 -7.4904
v 20.6532 9.9228 -7.4904
v 23.4166 -11.3129 -7.4904
v 28.6128 11.4356 -7.4904
v 34.3902 8.6772 -7.4904
v 37.5475 -4.3441 -7.4904
v 31.3306 10.6285 -7.4903
v 32.4071 -10.2722 -7.4903
v 35.7732 -7.4184 -7.4903
v 15.7766 -4.3144 -7.4902
v 16.3289 5.3526 -7.4901
v 16.3513 -5.5797 -7.4901
v 22.1599 -10.8703 -7.4901
v 23.6662 11.2057 -7.4901
v 17.2348 6.8001 -7.49
v 20.7391 -10.154 -7.49
v 31.0236 10.7477 -7.49
v 33.6858 9.2502 -7.49
v 16.1701 -5.2109 -7.4899
v 21.187 -10.4116 -7.4899
v 38.1668 2.0037 -7.4899
v 15.2142 -2.3843 -7.4898
v 16.497 -5.8416 -7.4898
v 17.2379 -6.9833 -7.4898
v 19.2347 8.9212 -7.4898
v 32.1102 -10.4326 -7.4898
v 38.1926 1.8762 -7.4898
v 30.4514 -11.1515 -7.4897
v 34.0031 9.0061 -7.4897
v 38.0781 2.4135 -7.4897
v 15.4292 3.0989 -7.4896
v 17.637 7.3224 -7.4896
v 21.9176 10.5882 -7.4896
v 22.4596 -10.9888 -7.4896
v 16.4532 -5.7659 -7.4895
v 36.6826 -6.1082 -7.4895
v 20.4446 -9.9778 -7.4894
v 22.5323 -11.0151 -7.4892
v 32.9497 9.7611 -7.4892
v 35.7317 7.2809 -7.4892
v 35.9934 6.9501 -7.4892
v 38.0296 2.6463 -7.4892
v 38.1796 -2.1318 -7.4892
v 16.1631 5.0161 -7.4891
v 18.303 -8.2466 -7.4891
v 19.7746 9.3392 -7.4891
v 24.6297 11.419 -7.4891
v 15.618 -3.9046 -7.489
v 15.7538 4.0725 -7.489
v 19.3662 9.0306 -7.489
v 15.404 -3.187 -7.4889
v 21.884 -10.755 -7.4889
v 22.8428 -11.1378 -7.4889
v 23.9574 -11.4575 -7.4889
v 22.1335 -10.859 -7.4888
v 34.7301 -8.5493 -7.4888
v 34.8229 8.2742 -7.4888
v 36.5185 6.1951 -7.4888
v 37.2958 -4.9534 -7.4888
v 38.2455 1.4582 -7.4888
v 23.0494 11.0176 -7.4887
v 36.4147 -6.5426 -7.4887
v 37.9405 2.9865 -7.4887
v 20.9388 -10.2736 -7.4886
v 15.897 -4.6152 -7.4885
v 16.7621 6.0986 -7.4885
v 31.3881 10.6028 -7.4885
v 32.6606 9.9328 -7.4885
v 37.7815 -3.6947 -7.4885
v 18.6238 8.3806 -7.4884
v 20.2206 9.6561 -7.4884
v 30.7274 10.8648 -7.4884
v 38.3608 -0.1116 -7.4884
v 27.8431 -11.717 -7.4883
v 33.2277 9.5769 -7.4883
v 16.4867 -5.8214 -7.4882
v 28.3059 11.4722 -7.4882
v 15.925 4.5041 -7.4881
v 28.3922 11.462 -7.4881
v 29.84 -11.335 -7.4881
v 32.8582 -9.9983 -7.4881
v 37.7076 -3.9354 -7.4881
v 38.2061 1.7703 -7.4881
v 15.5936 3.6372 -7.488
v 15.6116 -3.8844 -7.488
v 17.5878 -7.4427 -7.488
v 34.9858 8.1115 -7.488
v 15.1494 -2.0711 -7.4879
v 26.696 11.6007 -7.4879
v 28.5495 11.4434 -7.4879
v 30.4061 -11.1642 -7.4879
v 15.0056 0.6169 -7.4878
v 31.6931 10.4547 -7.4878
v 37.965 2.9111 -7.4878
v 25.5367 -11.7229 -7.4877
v 30.632 -11.0842 -7.4877
v 37.2163 4.9303 -7.4877
v 37.644 3.9192 -7.4877
v 31.0405 -10.9213 -7.4876
v 19.6871 -9.4564 -7.4875
v 21.8016 10.5316 -7.4875
v 24.7144 -11.6168 -7.4875
v 32.3344 -10.3122 -7.4875
v 21.5932 10.4296 -7.4874
v 37.1968 -5.1533 -7.4874
v 37.3741 4.6032 -7.4874
v 37.4787 4.3321 -7.4874
v 31.2524 -10.8388 -7.4873
v 31.3555 10.6165 -7.4873
v 21.7541 -10.692 -7.4872
v 23.9884 -11.4625 -7.4872
v 17.0181 -6.6736 -7.4871
v 24.5483 11.3994 -7.4871
v 37.0435 -5.4583 -7.4871
v 37.9311 -3.1976 -7.4871
v 16.0618 4.805 -7.487
v 22.8778 -11.149 -7.487
v 36.3383 6.4667 -7.487
v 37.3534 -4.8288 -7.487
v 16.445 5.567 -7.4869
v 24.0663 -11.4781 -7.4869
v 35.0622 -8.2168 -7.4869
v 15.0438 1.0779 -7.4868
v 31.9881 10.3066 -7.4868
v 37.0623 5.2373 -7.4868
v 29.4163 11.2657 -7.4867
v 29.645 11.211 -7.4867
v 37.6436 -4.0941 -7.4867
v 15.2948 -2.7571 -7.4866
v 15.7482 -4.2364 -7.4866
v 23.7966 11.239 -7.4866
v 26.5148 11.5936 -7.4866
v 31.5645 -10.6983 -7.4866
v 16.6056 -6.0196 -7.4865
v 17.2963 -7.0616 -7.4865
v 24.1531 -11.4956 -7.4865
v 16.6603 5.9292 -7.4864
v 19.0413 8.7557 -7.4864
v 36.0782 6.8263 -7.4864
v 21.2938 10.2792 -7.4863
v 22.2492 10.7185 -7.4863
v 38.0104 -2.9072 -7.4863
v 15.9182 4.4819 -7.4862
v 17.1401 -6.8474 -7.4862
v 22.7225 10.9069 -7.4862
v 16.2303 5.1447 -7.4861
v 36.6956 5.8936 -7.4861
v 16.0688 -5.0023 -7.486
v 16.4727 -5.794 -7.486
v 32.7384 9.8863 -7.486
v 20.0528 9.5366 -7.4859
v 21.7075 -10.6669 -7.4859
v 38.2219 1.6257 -7.4859
v 29.1607 -11.5014 -7.4858
v 31.9011 -10.5318 -7.4858
v 15.5079 -3.5248 -7.4857
v 33.434 9.4299 -7.4857
v 37.2251 4.9093 -7.4857
v 37.789 -3.661 -7.4857
v 37.9879 2.8214 -7.4857
v 15.1523 1.8992 -7.4856
v 15.4824 -3.4392 -7.4856
v 21.0692 10.1687 -7.4856
v 36.2249 -6.8061 -7.4856
v 37.4594 4.3773 -7.4856
v 16.6155 5.8546 -7.4855
v 25.504 11.5332 -7.4855
v 29.7214 11.1872 -7.4855
v 31.1344 10.7003 -7.4855
v 37.7799 3.5112 -7.4855
v 17.162 6.6903 -7.4854
v 26.2877 -11.7662 -7.4854
v 30.2857 11.0153 -7.4854
v 34.88 8.2148 -7.4854
v 29.1267 11.3241 -7.4853
v 21.3991 -10.5125 -7.4852
v 23.2052 -11.2437 -7.4852
v 23.5673 11.1719 -7.4852
v 32.7374 -10.0697 -7.4852
v 38.1387 -2.3002 -7.4852
v 15.0919 1.4321 -7.4851
v 20.9828 -10.2959 -7.4851
v 29.7924 11.1648 -7.4851
v 30.1943 11.042 -7.4851
v 14.9903 -0.3488 -7.485
v 20.7025 9.948 -7.485
v 30.6429 10.8945 -7.485
v 32.6143 -10.1443 -7.4849
v 36.2292 6.6173 -7.4849
v 38.2211 -1.8236 -7.4849
v 37.9822 -3.0187 -7.4848
v 15.2956 2.5631 -7.4847
v 24.7181 11.4317 -7.4847
v 24.9818 11.4659 -7.4847
v 33.5783 9.3228 -7.4847
v 29.5867 11.2256 -7.4846
v 37.4787 -4.5092 -7.4846
v 15.084 1.3672 -7.4845
v 20.5533 9.8566 -7.4844
v 29.3372 -11.4627 -7.4844
v 15.2077 2.1527 -7.4843
v 16.0967 -5.0612 -7.4843
v 19.1053 8.8089 -7.4843
v 33.322 -9.6902 -7.4843
v 37.7042 3.7582 -7.4843
v 38.0031 2.7597 -7.4843
v 28.6924 -11.6001 -7.4842
v 32.5244 10.0159 -7.4842
v 35.6165 -7.6009 -7.4842
v 16.246 -5.3559 -7.4841
v 24.8657 11.4509 -7.4841
v 15.2657 -2.6117 -7.484
v 16.5258 5.7017 -7.484
v 19.9312 -9.6308 -7.484
v 20.9314 10.0846 -7.484
v 21.5754 -10.6002 -7.484
v 22.466 10.8023 -7.484
v 35.7518 7.2549 -7.484
v 20.641 -10.0911 -7.4839
v 23.1051 11.03 -7.4839
v 28.8959 -11.5569 -7.4839
v 38.2131 -1.8818 -7.4839
v 38.301 1.0231 -7.4839
v 18.4146 -8.3535 -7.4838
v 15.5038 3.3249 -7.4837
v 15.8085 4.1975 -7.4837
v 35.5719 -7.6514 -7.4837
v 36.6382 5.991 -7.4837
v 27.2574 11.5734 -7.4835
v 33.333 9.4991 -7.4835
v 36.1565 -6.8989 -7.4835
v 38.3314 0.5618 -7.4835
v 15.0685 1.2396 -7.4834
v 16.9954 -6.6389 -7.4834
v 21.6655 10.4615 -7.4834
v 27.758 11.5412 -7.4834
v 20.1323 -9.7727 -7.4833
v 36.7725 5.7691 -7.4833
v 38.1909 -2.0548 -7.4833
v 15.2854 -2.6968 -7.4832
v 30.0769 -11.258 -7.4832
v 30.6598 -11.0699 -7.4832
v 34.8315 -8.4433 -7.4832
v 36.7764 -5.9426 -7.4832
v 36.623 -6.1959 -7.483
v 28.9955 11.3508 -7.4829
v 29.5376 11.2378 -7.4829
v 36.8434 5.646 -7.4829
v 18.3606 -8.2989 -7.4828
v 22.3552 -10.9413 -7.4828
v 33.4955 -9.5639 -7.4828
v 38.2979 -1.228 -7.4828
v 19.8578 9.3936 -7.4827
v 20.8399 10.0299 -7.4827
v 23.3054 -11.2722 -7.4827
v 31.4803 -10.7374 -7.4827
v 31.7872 10.403 -7.4827
v 33.4239 -9.6147 -7.4827
v 15.3865 -3.117 -7.4826
v 38.1131 2.2212 -7.4826
v 38.3279 -0.8086 -7.4826
v 16.5923 -5.9918 -7.4825
v 16.6594 -6.1013 -7.4825
v 37.882 -3.3433 -7.4825
v 16.0231 4.7197 -7.4824
v 33.259 9.5494 -7.4824
v 37.1588 5.0352 -7.4824
v 37.6903 -3.9687 -7.4824
v 20.8213 -10.2007 -7.4823
v 37.6549 3.8807 -7.4822
v 15.0829 -1.517 -7.4821
v 17.2061 -6.9347 -7.4821
v 32.4526 10.0552 -7.4821
v 17.1029 6.6037 -7.482
v 28.0592 -11.6826 -7.482
v 28.9453 11.361 -7.482
v 15.8393 4.2797 -7.4819
v 15.8175 -4.3986 -7.4818
v 34.1005 8.9171 -7.4817
v 38.3137 0.9106 -7.4817
v 18.3343 8.0878 -7.4815
v 24.4775 -11.5615 -7.4814
v 17.1982 6.7383 -7.4813
v 27.6079 11.5561 -7.4813
v 32.4259 10.0698 -7.4813
v 16.034 -4.9223 -7.4812
v 17.6384 -7.4956 -7.4812
v 25.7219 11.5568 -7.4812
v 30.9354 -10.9608 -7.4812
v 38.0972 -2.4711 -7.4812
v 14.9822 -0.063 -7.4811
v 24.6298 -11.5957 -7.4811
v 25.5885 11.5412 -7.4811
v 37.7994 3.4435 -7.4811
v 16.5531 -5.9276 -7.481
v 30.8298 10.8172 -7.481
v 36.2749 -6.7329 -7.481
v 21.839 -10.7267 -7.4809
v 22.7811 10.9257 -7.4809
v 24.2865 11.3362 -7.4809
v 25.2438 -11.6778 -7.4809
v 26.6974 -11.7785 -7.4809
v 15.4147 3.0283 -7.4808
v 25.6653 11.5509 -7.4808
v 31.6916 -10.6324 -7.4807
v 38.3155 -1.0644 -7.4807
v 15.3941 2.9561 -7.4806
v 16.128 4.931 -7.4806
v 21.5134 10.3831 -7.4804
v 36.8302 5.6651 -7.4804
v 37.1496 -5.2336 -7.4803
v 20.7466 9.9706 -7.4802
v 37.2728 4.8043 -7.4802
v 37.5796 4.0619 -7.4799
v 17.0815 -6.7584 -7.4797
v 36.3035 6.5068 -7.4797
v 36.7277 -6.0198 -7.4797
v 18.3685 8.1207 -7.4796
v 18.3925 -8.3278 -7.4794
v 29.9376 11.1178 -7.4794
v 35.6133 7.4144 -7.4794
v 37.9019 3.0912 -7.4794
v 29.8513 11.1413 -7.4793
v 37.6612 3.8581 -7.4792
v 23.4273 11.1235 -7.4791
v 31.5551 10.5159 -7.479
v 34.1343 8.8862 -7.479
v 37.239 -5.0549 -7.4788
v 28.8014 -11.5724 -7.4787
v 37.5667 -4.2765 -7.4787
v 15.7105 3.9401 -7.4785
v 18.4526 -8.3889 -7.4785
v 23.5442 -11.3425 -7.4785
v 15.1811 2.0138 -7.4784
v 30.5962 10.9083 -7.4784
v 36.7128 5.858 -7.4783
v 19.9182 9.433 -7.4782
v 35.6454 7.3736 -7.478
v 20.8748 10.0464 -7.4779
v 15.1967 -2.2616 -7.4778
v 32.6096 9.9576 -7.4778
v 19.2063 -9.071 -7.4777
v 29.6843 -11.377 -7.4777
v 30.6976 -11.0501 -7.4776
v 33.3642 -9.6544 -7.4775
v 37.2604 4.8254 -7.4775
v 32.537 -10.1851 -7.4774
v 15.7287 3.9896 -7.4772
v 29.748 -11.3549 -7.4772
v 23.6229 -11.3662 -7.4771
v 15.7348 -4.1831 -7.477
v 16.1421 -5.1367 -7.477
v 17.7318 -7.6034 -7.4769
v 19.1572 -9.0286 -7.4767
v 21.6367 -10.6247 -7.4767
v 22.5905 -11.0307 -7.4767
v 16.5562 5.7422 -7.4764
v 31.5913 10.4981 -7.4764
v 37.254 -5.0185 -7.4763
v 15.6988 -4.0984 -7.4761
v 21.7252 10.4856 -7.476
v 32.517 -10.1954 -7.4759
v 16.5786 5.7815 -7.4753
v 22.6616 -11.0607 -7.4753
v 16.5358 -0.0674 -7.2924
v 16.5446 -0.2933 -7.2924
v 16.5626 0.5433 -7.2924
v 16.572 0.7588 -7.2924
v 16.5747 -0.9742 -7.2924
v 16.6239 1.1649 -7.2924
v 16.6537 -1.5762 -7.2924
v 16.6922 1.683 -7.2924
v 16.6934 -1.8711 -7.2924
v 16.7774 -2.2494 -7.2924
v 16.8591 -2.6184 -7.2924
v 16.8637 2.445 -7.2924
v 16.9067 2.6145 -7.2924
v 16.9873 -3.0451 -7.2924
v 17.1092 3.2499 -7.2924
v 17.1502 -3.5676 -7.2924
v 17.1775 3.4498 -7.2924
v 17.3826 3.9449 -7.2924
v 17.4168 -4.2094 -7.2924
v 17.4761 4.1709 -7.2924
v 17.4958 -4.3963 -7.2924
v 17.7571 4.7128 -7.2924
v 17.7912 -4.961 -7.2924
v 17.9003 -5.1684 -7.2924
v 17.9079 4.9992 -7.2924
v 18.1294 -5.5289 -7.2924
v 18.317 5.6358 -7.2924
v 18.3535 -5.8819 -7.2924
v 18.4401 5.8154 -7.2924
v 18.4496 -6.0097 -7.2924
v 18.8068 6.292 -7.2924
v 18.9058 -6.6053 -7.2924
v 18.9133 6.4297 -7.2924
v 19.1941 6.7363 -7.2924
v 19.2953 -7.0302 -7.2924
v 19.4808 7.0496 -7.2924
v 19.5075 -7.2614 -7.2924
v 19.6783 7.2334 -7.2924
v 19.7189 -7.4549 -7.2924
v 20.1546 -7.8542 -7.2924
v 20.1549 7.6712 -7.2924
v 20.6275 -8.2162 -7.2924
v 20.6454 8.0468 -7.2924
v 20.8786 8.2238 -7.2924
v 20.8892 -8.4139 -7.2924
v 21.1138 -8.5564 -7.2924
v 21.4752 8.6029 -7.2924
v 21.602 -8.8662 -7.2924
v 21.6263 8.6972 -7.2924
v 21.8396 -8.9902 -7.2924
v 22.0723 8.9293 -7.2924
v 22.3641 -9.2646 -7.2924
v 22.3642 9.0814 -7.2924
v 22.4804 -9.3143 -7.2924
v 22.9032 9.3041 -7.2924
v 23.193 -9.6104 -7.2924
v 23.2789 9.4551 -7.2924
v 23.3323 -9.6549 -7.2924
v 23.5766 9.5489 -7.2924
v 24.0223 -9.8728 -7.2924
v 24.0224 9.6896 -7.2924
v 24.2096 9.7325 -7.2924
v 24.3205 -9.9403 -7.2924
v 24.9095 9.8881 -7.2924
v 24.9267 -10.0739 -7.2924
v 25.0716 -10.0929 -7.2924
v 25.4565 9.9603 -7.2924
v 25.7725 10.002 -7.2924
v 25.7726 -10.1853 -7.2924
v 26.2881 -10.2084 -7.2924
v 26.3553 10.028 -7.2924
v 26.693 -10.2247 -7.2924
v 26.6931 10.0414 -7.2924
v 27.1206 10.0227 -7.2924
v 27.3876 -10.1921 -7.2924
v 27.4092 10.0101 -7.2924
v 27.5339 10.0028 -7.2924
v 27.5943 9.997 -7.2924
v 27.6134 -10.1787 -7.2924
v 28.0728 -10.1175 -7.2924
v 28.3074 9.901 -7.2924
v 28.4044 -10.0734 -7.2924
v 28.4476 -10.0657 -7.2924
v 28.5474 9.862 -7.2924
v 28.571 -10.04 -7.2924
v 29.0502 9.7504 -7.2924
v 29.186 -9.9037 -7.2924
v 29.2733 -9.8844 -7.2924
v 29.281 9.6993 -7.2924
v 29.4448 -9.8312 -7.2924
v 29.6395 9.5871 -7.2924
v 30.1025 9.4415 -7.2924
v 30.1347 -9.6133 -7.2924
v 30.4144 9.3146 -7.2924
v 30.4919 -9.4658 -7.2924
v 30.9314 -9.2844 -7.2924
v 30.9315 9.1011 -7.2924
v 31.4451 -9.0181 -7.2924
v 31.47 8.822 -7.2924
v 31.7598 -8.8525 -7.2924
v 31.7598 8.6695 -7.2924
v 32.2267 -8.5538 -7.2924
v 32.3799 8.2727 -7.2924
v 32.4934 -8.3823 -7.2924
v 32.5011 8.1936 -7.2924
v 32.7014 -8.2231 -7.2924
v 32.9011 7.8871 -7.2924
v 33.1426 7.7022 -7.2924
v 33.1427 -7.8855 -7.2924
v 33.3913 -7.662 -7.2924
v 33.4199 7.4525 -7.2924
v 33.8273 7.0801 -7.2924
v 33.8384 -7.2531 -7.2924
v 34.0321 6.8576 -7.2924
v 34.1441 -6.9193 -7.2924
v 34.4317 -6.6057 -7.2924
v 34.432 6.422 -7.2924
v 34.8143 -6.1063 -7.2924
v 34.8873 5.8257 -7.2924
v 34.9825 -5.8847 -7.2924
v 35.0071 5.6628 -7.2924
v 35.1406 -5.6362 -7.2924
v 35.2086 5.3462 -7.2924
v 35.4027 -5.2248 -7.2924
v 35.4391 4.9846 -7.2924
v 35.5229 -5.0048 -7.2924
v 35.6993 4.4856 -7.2924
v 35.8419 -4.3963 -7.2924
v 35.8617 4.1708 -7.2924
v 35.9023 -4.2543 -7.2924
v 36.0842 3.6319 -7.2924
v 36.1877 -3.5675 -7.2924
v 36.202 3.342 -7.2924
v 36.2777 -3.2823 -7.2924
v 36.3737 2.7959 -7.2924
v 36.4584 -2.7054 -7.2924
v 36.4617 2.5127 -7.2924
v 36.5084 -2.4804 -7.2924
v 36.5389 2.1622 -7.2924
v 36.6405 1.7017 -7.2924
v 36.6483 -1.8531 -7.2924
v 36.6588 -1.7735 -7.2924
v 36.6864 1.3688 -7.2924
v 36.7626 -0.9879 -7.2924
v 36.7656 0.7625 -7.2924
v 36.7839 0.3446 -7.2924
v 36.7857 -0.4724 -7.2924
v 36.802 -0.0675 -7.2924
v 21.1929 -10.6051 -7.2867
v 16.162 -5.581 -7.2863
v 20.1868 -10.0212 -7.286
v 30.3261 -11.367 -7.2859
v 19.3797 -9.4478 -7.2858
v 17.2961 -7.3575 -7.2855
v 17.3149 -7.3831 -7.2855
v 17.2206 -7.2522 -7.2854
v 23.7849 -11.5956 -7.2854
v 17.9766 -8.1579 -7.2851
v 21.8095 10.7241 -7.2849
v 18.6642 -8.8411 -7.2847
v 31.413 -10.9611 -7.2847
v 19.471 9.3295 -7.2846
v 21.0331 -10.525 -7.2846
v 19.2762 -9.3601 -7.2844
v 16.6566 6.2548 -7.2843
v 28.1085 11.6698 -7.2842
v 16.2266 -5.7118 -7.2841
v 31.4559 -10.9419 -7.2841
v 16.2392 -5.7366 -7.284
v 17.9332 -8.1104 -7.284
v 20.9678 -10.4886 -7.284
v 37.1204 -5.6934 -7.284
v 15.7303 4.4739 -7.2839
v 19.4617 -9.506 -7.2839
v 20.3216 -10.1031 -7.2839
v 25.1882 11.6653 -7.2839
v 16.2172 5.5101 -7.2838
v 27.6749 -11.9089 -7.2837
v 31.3536 10.8006 -7.2837
v 32.2699 -10.5436 -7.2837
v 33.0278 -10.0962 -7.2837
v 36.0603 7.1472 -7.2837
v 16.2729 -5.7943 -7.2836
v 18.6203 -8.7999 -7.2836
v 31.1934 -11.0458 -7.2836
v 32.2655 10.3623 -7.2835
v 36.0409 7.1733 -7.2834
v 38.2131 -2.7771 -7.2834
v 15.1852 2.8666 -7.2833
v 32.3594 10.3118 -7.2833
v 37.5603 4.5948 -7.2833
v 37.9208 -3.8262 -7.2833
v 16.7835 -6.6389 -7.2832
v 21.9131 -10.9553 -7.2832
v 36.6204 6.357 -7.2832
v 37.1695 5.4091 -7.2832
v 14.8476 -1.0374 -7.2831
v 16.7355 -6.5668 -7.2831
v 34.8371 8.498 -7.2831
v 15.37 3.4843 -7.283
v 16.2379 5.5508 -7.283
v 16.667 -6.4547 -7.283
v 21.259 -10.6364 -7.283
v 32.3131 -10.5217 -7.283
v 34.7228 -8.7957 -7.283
v 36.6174 -6.5446 -7.283
v 14.9432 1.6404 -7.2829
v 16.124 -5.5015 -7.2829
v 18.0313 -8.2119 -7.2829
v 36.6055 6.3805 -7.2829
v 37.8939 3.7352 -7.2829
v 37.9009 3.7114 -7.2829
v 14.9458 1.6622 -7.2828
v 15.1768 2.834 -7.2828
v 15.3943 3.5659 -7.2827
v 22.2682 10.9107 -7.2827
v 32.9533 9.957 -7.2827
v 37.8969 -3.9065 -7.2827
v 37.9173 3.6554 -7.2827
v 15.4054 3.6031 -7.2826
v 20.2231 9.8614 -7.2826
v 31.1475 -11.0634 -7.2826
v 37.0484 5.6387 -7.2826
v 14.9644 -1.996 -7.2825
v 15.2948 -3.4148 -7.2825
v 22.1087 10.8485 -7.2825
v 22.9339 11.1603 -7.2825
v 30.2317 -11.3941 -7.2825
v 33.2878 9.7424 -7.2825
v 37.8829 -3.9519 -7.2825
v 16.1243 5.3188 -7.2824
v 16.5747 -6.2995 -7.2824
v 21.9735 10.7953 -7.2824
v 22.1829 -11.0605 -7.2824
v 23.0878 -11.389 -7.2824
v 32.0789 -10.6364 -7.2824
v 15.7062 -4.5936 -7.2823
v 22.3396 10.9386 -7.2823
v 34.6866 -8.8284 -7.2823
v 36.7187 6.1911 -7.2823
v 38.0206 -3.4889 -7.2823
v 38.2179 2.5701 -7.2823
v 20.4866 -10.201 -7.2822
v 21.1651 10.4073 -7.2822
v 24.212 -11.6835 -7.2822
v 29.5126 -11.6032 -7.2822
v 32.3598 -10.4947 -7.2822
v 33.1101 9.8636 -7.2822
v 33.1695 9.8256 -7.2822
v 33.8822 -9.5009 -7.2822
v 34.6943 8.6355 -7.2822
v 35.5281 7.7826 -7.2822
v 38.45 1.1935 -7.2822
v 15.8027 -4.8383 -7.2821
v 16.2647 5.5971 -7.2821
v 18.6812 8.6715 -7.2821
v 27.9434 11.6905 -7.2821
v 37.6051 -4.662 -7.2821
v 24.7604 -11.7957 -7.282
v 30.1518 11.2348 -7.282
v 37.2422 -5.4431 -7.282
v 14.9649 1.8169 -7.2819
v 15.6979 4.3893 -7.2819
v 19.3151 9.2084 -7.2819
v 22.8431 11.1334 -7.2819
v 28.7162 11.5869 -7.2819
v 29.2381 11.4767 -7.2819
v 31.9804 10.5011 -7.2819
v 34.5833 8.7333 -7.2819
v 37.9952 3.3918 -7.2819
v 35.9229 7.3167 -7.2818
v 37.2622 5.2187 -7.2818
v 15.0765 -2.546 -7.2817
v 15.8379 -4.9173 -7.2817
v 20.087 -9.9523 -7.2817
v 21.8436 -10.9227 -7.2817
v 22.811 11.1234 -7.2817
v 32.1524 10.4171 -7.2817
v 34.6506 -8.8599 -7.2817
v 35.277 8.0575 -7.2817
v 15.3678 -3.6581 -7.2816
v 15.7933 4.6348 -7.2816
v 24.3274 -11.7077 -7.2816
v 35.376 7.955 -7.2816
v 36.2018 -7.1321 -7.2816
v 15.8197 4.696 -7.2815
v 15.8313 4.7208 -7.2815
v 31.0097 10.9339 -7.2815
v 36.5052 6.5246 -7.2815
v 37.6952 4.2473 -7.2815
v 28.6273 -11.7884 -7.2814
v 29.5642 -11.5916 -7.2814
v 30.0692 11.2593 -7.2814
v 32.436 10.2659 -7.2814
v 37.6783 -4.4739 -7.2814
v 15.4873 -4.0351 -7.2813
v 17.4206 -7.5066 -7.2813
v 23.2671 11.2589 -7.2813
v 15.1492 2.7097 -7.2812
v 16.7596 6.4176 -7.2812
v 37.5974 4.4973 -7.2812
v 15.0542 2.2571 -7.2811
v 17.2518 7.1109 -7.2811
v 21.0698 10.3603 -7.2811
v 37.4777 4.7796 -7.2811
v 16.8972 6.6143 -7.281
v 22.7254 -11.273 -7.281
v 30.4031 11.1601 -7.281
v 30.5941 -11.2795 -7.281
v 15.4712 3.8086 -7.2809
v 21.3429 10.494 -7.2809
v 28.8527 11.5582 -7.2809
v 38.4468 -1.4021 -7.2809
v 16.2173 -5.6908 -7.2808
v 22.6018 11.0413 -7.2808
v 25.6787 -11.9103 -7.2808
v 31.5546 10.7101 -7.2808
v 37.0502 -5.8181 -7.2808
v 15.1764 -3.02 -7.2807
v 20.3991 9.9654 -7.2806
v 29.6317 -11.5738 -7.2806
v 30.5083 11.1288 -7.2806
v 25.3562 11.6857 -7.2804
v 32.8521 -10.2001 -7.2804
v 34.1605 -9.2739 -7.2804
v 36.4988 -6.7161 -7.2804
v 20.397 -10.1468 -7.2803
v 27.4974 -11.917 -7.2803
v 29.0125 -11.7072 -7.2803
v 35.4129 -8.101 -7.2803
v 36.7204 -6.3707 -7.2803
v 32.9806 9.94 -7.2802
v 15.1667 -2.9778 -7.2801
v 31.2385 10.8441 -7.2801
v 33.845 9.3435 -7.2801
v 37.4802 -4.9562 -7.28
v 37.5625 -4.7691 -7.28
v 16.0477 -5.3445 -7.2798
v 14.9364 -1.759 -7.2797
v 17.3373 7.2242 -7.2797
v 23.7182 -11.5764 -7.2796
v 28.4215 -11.8133 -7.2796
v 23.0121 -11.3658 -7.2795
v 38.017 3.3169 -7.2795
v 14.8578 -1.1307 -7.2794
v 32.5105 -10.4044 -7.2794
v 33.659 -9.6596 -7.2794
v 36.0415 -7.3503 -7.2794
v 37.2498 5.2425 -7.2794
v 14.8516 0.9094 -7.2793
v 36.191 6.9623 -7.2792
v 38.242 -2.633 -7.2792
v 18.0167 8.0129 -7.2791
v 37.5473 4.6252 -7.2791
v 16.3548 5.7477 -7.279
v 16.6369 6.219 -7.279
v 18.8307 -8.9807 -7.2789
v 19.1608 9.0777 -7.2789
v 20.0353 9.7314 -7.2789
v 20.181 9.8342 -7.2789
v 24.1305 11.4821 -7.2789
v 36.2865 6.8292 -7.2789
v 36.5879 -6.5884 -7.2789
v 37.1807 -5.5663 -7.2789
v 33.2045 -9.9816 -7.2788
v 33.3732 -9.8638 -7.2788
v 38.1265 -3.1346 -7.2788
v 15.1467 -2.8805 -7.2787
v 18.4338 -8.6135 -7.2787
v 38.3161 2.1002 -7.2787
v 15.5111 3.9098 -7.2786
v 21.7544 10.6953 -7.2786
v 31.8827 -10.7315 -7.2786
v 33.9316 9.2784 -7.2786
v 37.0919 -5.7454 -7.2786
v 24.8527 -11.806 -7.2785
v 32.1231 10.4303 -7.2785
v 37.4673 -4.9821 -7.2785
v 15.459 3.7733 -7.2784
v 21.4471 -10.7276 -7.2784
v 23.3702 -11.4725 -7.2784
v 23.6239 11.3655 -7.2784
v 20.5673 10.0653 -7.2783
v 21.1838 10.4152 -7.2783
v 30.9011 -11.1587 -7.2783
v 37.1198 5.508 -7.2783
v 17.8231 7.7946 -7.2782
v 16.1626 5.3946 -7.2781
v 19.3873 9.2661 -7.2781
v 20.9123 10.2712 -7.2781
v 23.8934 11.4327 -7.2781
v 15.4052 -3.7811 -7.278
v 15.6216 -4.3751 -7.278
v 32.1507 -10.6 -7.278
v 32.4883 -10.4171 -7.278
v 37.7803 4.029 -7.278
v 35.4803 -8.0208 -7.2779
v 37.1902 5.3634 -7.2779
v 17.1005 6.8982 -7.2778
v 35.903 -7.5223 -7.2778
v 38.3302 2.0334 -7.2776
v 15.2694 3.1445 -7.2775
v 15.4206 3.6495 -7.2775
v 23.4226 -11.488 -7.2775
v 37.2759 -5.3718 -7.2775
v 38.3425 -2.1606 -7.2775
v 31.3577 -10.9802 -7.2774
v 22.3991 -11.1441 -7.2773
v 24.601 11.582 -7.2773
v 32.3017 10.3428 -7.2773
v 36.8253 -6.1938 -7.2773
v 37.1009 5.5457 -7.2772
v 15.0505 -2.4172 -7.2771
v 34.1074 9.1357 -7.2771
v 31.086 10.9028 -7.277
v 28.64 11.6002 -7.2769
v 16.3518 -5.9237 -7.2768
v 18.1836 -8.3627 -7.2768
v 15.5982 4.1319 -7.2766
v 16.6458 -6.4155 -7.2766
v 31.3969 10.7817 -7.2766
v 37.7038 -4.4055 -7.2766
v 38.3569 1.9036 -7.2766
v 16.0134 5.0894 -7.2765
v 22.0954 -11.0247 -7.2765
v 30.0176 -11.4565 -7.2765
v 33.7864 9.3841 -7.2765
v 37.0799 -5.7653 -7.2765
v 38.2417 2.4491 -7.2764
v 19.6757 9.4736 -7.2763
v 37.4472 -5.0225 -7.2763
v 16.0193 -5.2847 -7.2762
v 16.1806 5.4302 -7.2762
v 17.1026 -7.0826 -7.2761
v 30.5437 11.1146 -7.2761
v 30.7856 11.0208 -7.2761
v 34.9393 8.3939 -7.2761
v 35.8617 7.3864 -7.2761
v 21.8504 10.741 -7.2758
v 34.4683 8.829 -7.2758
v 20.6535 -10.299 -7.2757
v 32.1879 -10.5811 -7.2757
v 36.127 7.0506 -7.2757
v 38.1254 2.9539 -7.2757
v 15.245 -3.2422 -7.2756
v 16.203 -5.6582 -7.2756
v 16.3068 -5.8469 -7.2756
v 38.1923 2.6853 -7.2756
v 38.5271 -0.112 -7.2756
v 19.262 9.1615 -7.2755
v 21.8159 -10.9074 -7.2755
v 30.5053 -11.3103 -7.2755
v 37.8003 3.9763 -7.2754
v 21.1085 -10.5602 -7.2753
v 22.7886 -11.2956 -7.2753
v 35.1047 8.2286 -7.2753
v 26.6963 11.7666 -7.2752
v 31.7652 10.6052 -7.2752
v 34.8451 -8.6708 -7.2752
v 20.355 -10.1201 -7.2751
v 23.9189 -11.6205 -7.2751
v 29.886 -11.4958 -7.2751
v 37.3669 5.0023 -7.2751
v 38.102 3.0307 -7.2751
v 15.4596 -3.9582 -7.275
v 18.5085 8.5017 -7.275
v 22.4725 -11.1725 -7.275
v 22.9972 11.1768 -7.275
v 21.5209 10.5799 -7.2749
v 27.8598 -11.8833 -7.2749
v 20.8566 -10.4197 -7.2748
v 33.0401 9.9028 -7.2748
v 37.3471 -5.226 -7.2748
v 17.4579 -7.548 -7.2747
v 21.6839 -10.8432 -7.2747
v 22.0684 -11.0137 -7.2747
v 25.5207 -11.8888 -7.2747
v 38.3682 1.8289 -7.2747
v 38.4119 1.4804 -7.2747
v 14.9846 -2.0996 -7.2746
v 33.3216 9.7158 -7.2746
v 36.5546 -6.6349 -7.2746
v 14.8377 0.569 -7.2745
v 21.7325 10.6834 -7.2745
v 24.6861 -11.7813 -7.2745
v 30.6887 -11.2413 -7.2745
v 31.4555 10.756 -7.2745
v 36.6599 6.2856 -7.2745
v 16.3407 -5.9035 -7.2744
v 16.6198 6.188 -7.2744
v 15.7422 -4.6802 -7.2743
v 20.1285 9.7961 -7.2742
v 24.518 11.5634 -7.2742
v 37.8657 -3.9902 -7.2742
v 37.9417 -3.7462 -7.2741
v 15.7706 4.5701 -7.2738
v 29.6875 11.3721 -7.2737
v 32.7474 10.0777 -7.2737
v 32.9475 -10.141 -7.2737
v 15.5916 -4.2958 -7.2736
v 35.1824 -8.3334 -7.2735
v 38.0925 -3.2423 -7.2735
v 15.4526 -3.9377 -7.2734
v 18.9322 8.8822 -7.2734
v 32.415 -10.4591 -7.2734
v 36.4769 6.5606 -7.2734
v 14.8773 1.0951 -7.2733
v 17.0038 -6.9444 -7.2733
v 28.3299 11.6394 -7.2733
v 28.417 11.6288 -7.2732
v 19.5863 -9.5912 -7.2731
v 31.1038 -11.0776 -7.2731
v 37.6345 4.3959 -7.2731
v 15.434 3.6905 -7.273
v 16.5168 6.016 -7.273
v 26.4623 11.758 -7.273
v 28.5758 11.6094 -7.273
v 16.4611 -6.105 -7.2729
v 30.4595 -11.3238 -7.2729
v 27.8695 11.6976 -7.2728
v 23.9501 -11.6263 -7.2727
v 37.528 4.6704 -7.2727
v 33.5312 9.5663 -7.2726
v 16.2978 5.6477 -7.2725
v 19.958 9.6746 -7.2725
v 22.6657 11.0642 -7.2725
v 31.4227 10.7705 -7.2725
v 16.4715 5.9402 -7.2724
v 16.8786 -6.7683 -7.2724
v 20.9895 10.315 -7.2724
v 29.1967 -11.6656 -7.2724
v 37.3765 4.9813 -7.2724
v 37.5071 -4.8966 -7.2724
v 22.8239 -11.308 -7.2723
v 24.029 -11.6424 -7.2723
v 26.2422 -11.9317 -7.2723
v 29.765 11.3486 -7.2723
v 31.3185 -10.9938 -7.2723
v 15.1313 -2.7962 -7.2722
v 21.6359 -10.819 -7.2722
v 32.0649 10.4567 -7.2722
v 38.1732 -2.9476 -7.2722
v 31.6354 -10.8514 -7.2721
v 34.9979 8.3341 -7.2721
v 36.8386 5.9852 -7.2721
v 37.1933 -5.5362 -7.2721
v 37.2125 5.3141 -7.2721
v 14.9872 1.9277 -7.272
v 15.9025 4.8621 -7.272
v 23.7553 11.402 -7.272
v 32.826 10.03 -7.272
v 35.886 7.3558 -7.272
v 15.9163 -5.0728 -7.2719
v 17.1612 -7.1625 -7.2719
v 24.1169 -11.6605 -7.2718
v 36.2141 6.9264 -7.2718
v 23.5228 11.3333 -7.2717
v 37.8025 -4.152 -7.2717
v 38.1503 2.8632 -7.2717
v 16.0797 5.2207 -7.2716
v 21.2163 10.429 -7.2716
v 25.4871 11.7001 -7.2716
v 29.8371 11.3265 -7.2715
v 32.6999 -10.2889 -7.2714
v 36.3629 -6.903 -7.2714
v 15.9453 -5.1323 -7.2713
v 35.7447 -7.7082 -7.2713
v 16.3256 -5.8762 -7.2712
v 18.9969 8.9365 -7.2712
v 20.6166 10.0926 -7.2712
v 22.1853 10.8749 -7.2712
v 24.6959 11.5977 -7.2712
v 29.4832 11.4229 -7.2712
v 32.8249 -10.2135 -7.2712
v 15.7629 4.5481 -7.2711
v 31.9771 -10.6827 -7.2711
v 32.6082 10.1609 -7.2711
v 36.3667 6.7139 -7.2711
v 38.3038 -2.3322 -7.2711
v 18.3789 -8.556 -7.2709
v 37.8623 3.813 -7.2707
v 29.1621 11.4894 -7.2706
v 17.0243 6.7883 -7.2705
v 30.7 11.053 -7.2705
v 37.6157 4.442 -7.2705
v 15.346 -3.5743 -7.2704
v 31.199 10.8567 -7.2704
v 35.6999 -7.7598 -7.2704
v 37.9409 3.563 -7.2704
v 38.3894 1.6501 -7.2704
v 38.4673 1.0396 -7.2704
v 15.3202 -3.4878 -7.2703
v 23.155 -11.4054 -7.2703
v 30.3377 11.1761 -7.2703
v 24.9578 11.6328 -7.2702
v 29.6287 11.3883 -7.2702
v 37.9505 -3.7125 -7.2702
v 14.8209 -0.3018 -7.2701
v 16.3798 5.7851 -7.2701
v 21.3225 -10.6636 -7.2701
v 14.924 1.4537 -7.27
v 28.9281 -11.722 -7.27
v 30.2455 11.2034 -7.27
v 36.9178 5.8532 -7.27
v 15.1014 -2.6484 -7.2699
v 28.7216 -11.7655 -7.2699
v 36.7818 6.0789 -7.2699
v 38.3881 -1.8482 -7.2699
v 38.4993 0.5558 -7.2699
v 20.8489 10.2311 -7.2698
v 21.5014 -10.7518 -7.2698
v 33.418 -9.8289 -7.2698
v 33.6785 9.4592 -7.2698
v 15.0422 2.1854 -7.2697
v 38.1454 -3.0611 -7.2697
v 18.2954 -8.4728 -7.2696
v 19.8341 -9.7684 -7.2696
v 20.9005 -10.4438 -7.2696
v 14.9159 1.3882 -7.2693
v 20.4644 10.0007 -7.2693
v 37.6356 -4.5736 -7.2693
v 38.4645 -1.2445 -7.2693
v 33.4293 9.6376 -7.2691
v 36.2938 -6.9976 -7.2691
v 38.356 -2.0801 -7.2691
v 20.7557 10.1756 -7.269
v 21.5934 10.614 -7.269
v 29.3758 -11.6276 -7.269
v 38.1667 2.8008 -7.269
v 15.1304 2.6017 -7.2689
v 18.2407 -8.4172 -7.2689
v 27.2937 11.7398 -7.2688
v 15.6511 4.2598 -7.2687
v 15.6835 4.3423 -7.2687
v 16.0947 -5.4326 -7.2687
v 22.4046 10.9601 -7.2687
v 24.8402 11.6181 -7.2687
v 36.9225 -6.0269 -7.2687
v 20.5532 -10.2363 -7.2686
v 30.7174 -11.2284 -7.2686
v 34.9493 -8.5644 -7.2686
v 38.3803 -1.9072 -7.2685
v 23.053 11.1914 -7.2684
v 16.8551 -6.7332 -7.2683
v 17.0699 -7.0336 -7.2683
v 19.7592 9.5307 -7.2682
v 20.0379 -9.9129 -7.2682
v 15.3415 3.3746 -7.2681
v 20.7368 -10.3466 -7.2681
v 36.9906 5.7288 -7.2681
v 14.9 1.2596 -7.268
v 37.8134 3.9377 -7.2679
v 29.0292 11.5168 -7.2678
v 16.4462 -6.0774 -7.2677
v 31.8618 10.5552 -7.2677
v 36.7676 -6.2847 -7.2677
v 33.595 -9.7014 -7.2676
v 15.1201 -2.7354 -7.2675
v 31.55 -10.8914 -7.2675
v 30.9972 -11.1175 -7.2674
v 22.292 -11.0989 -7.2673
v 23.2565 -11.4349 -7.2673
v 32.5361 10.2021 -7.2673
v 38.4811 0.9254 -7.2673
v 38.4921 -0.9046 -7.2673
v 15.8692 4.7894 -7.2672
v 29.5792 11.4019 -7.2672
v 30.1267 -11.4209 -7.2672
v 34.2082 9.0472 -7.2672
v 33.5224 -9.7534 -7.2671
v 37.3111 5.1101 -7.2671
v 37.9594 3.4971 -7.2671
v 15.2231 -3.1613 -7.2669
v 33.3547 9.6896 -7.2669
v 38.2798 2.2549 -7.2669
v 16.4071 -6.0119 -7.2668
v 16.5138 -6.1892 -7.2668
v 18.2136 8.2061 -7.2668
v 37.8502 -4.0246 -7.2668
v 28.9784 11.5273 -7.2667
v 16.9637 6.7008 -7.2666
v 38.0454 -3.3911 -7.2665
v 17.0608 6.8373 -7.2663
v 36.414 -6.829 -7.2663
v 25.7081 11.7253 -7.2662
v 24.6001 -11.7619 -7.2661
v 14.8135 -0.0625 -7.266
v 15.6594 -4.4618 -7.266
v 17.5075 -7.6032 -7.266
v 25.5727 11.7096 -7.2659
v 25.6684 11.7215 -7.2659
v 27.679 11.7194 -7.2659
v 32.5094 10.2174 -7.2659
v 24.4452 -11.7284 -7.2657
v 26.6979 -11.9472 -7.2657
v 28.0794 -11.8521 -7.2657
v 14.9132 -1.5382 -7.2656
v 15.2516 3.074 -7.2656
v 27.6219 11.725 -7.2656
v 38.484 -1.0786 -7.2656
v 15.8794 -4.9924 -7.2654
v 31.7649 -10.7855 -7.2654
v 15.975 5.0043 -7.2653
v 22.7246 11.0852 -7.2653
v 30.8908 10.976 -7.2653
v 29.9852 11.2798 -7.2652
v 37.4264 4.8754 -7.2652
v 21.7689 -10.8813 -7.265
v 16.9426 -6.8552 -7.2649
v 20.6606 10.117 -7.2649
v 36.9779 5.7486 -7.2649
v 15.2301 3.0004 -7.2647
v 18.248 8.2399 -7.2647
v 21.4381 10.5358 -7.2647
v 38.2645 -2.5064 -7.2647
v 18.2723 -8.4473 -7.2645
v 24.251 11.5033 -7.2645
v 25.2228 -11.8474 -7.2645
v 35.743 7.5236 -7.2645
v 36.8741 -6.1058 -7.2644
v 37.3025 -5.3091 -7.2643
v 36.4437 6.6028 -7.264
v 34.2432 9.0164 -7.2639
v 37.7389 4.123 -7.2639
v 37.821 3.915 -7.2637
v 31.6261 10.6701 -7.2635
v 37.3925 -5.1273 -7.2635
v 38.066 3.1378 -7.2633
v 29.898 11.3054 -7.2631
v 29.7265 -11.5406 -7.263
v 23.3796 11.2874 -7.2628
v 19.0977 -9.2015 -7.2627
v 23.4982 -11.5064 -7.2626
v 18.319 -8.4932 -7.2625
v 15.0139 2.0444 -7.2624
v 19.8197 9.5721 -7.2624
v 35.7762 7.4827 -7.2624
v 15.57 4.049 -7.2623
v 28.8326 -11.7401 -7.2623
v 30.653 11.0687 -7.2623
v 36.8595 5.9452 -7.2623
v 37.7261 -4.338 -7.2623
v 15.5505 3.999 -7.2622
v 20.7903 10.194 -7.2622
v 32.6227 -10.3323 -7.2618
v 32.6966 10.1044 -7.2618
v 37.4147 4.8973 -7.2617
v 15.5399 -4.1561 -7.2616
v 31.6628 10.6516 -7.2615
v 17.6015 -7.7131 -7.2613
v 15.0287 -2.2935 -7.2612
v 19.0474 -9.1589 -7.2611
v 23.5784 -11.5305 -7.2611
v 30.7566 -11.2106 -7.261
v 33.4621 -9.7946 -7.261
v 29.7935 -11.5197 -7.2607
v 15.5745 -4.2426 -7.2606
v 22.6036 -11.2199 -7.2606
v 15.9879 -5.2109 -7.2605
v 22.5308 -11.191 -7.2603
v 16.4319 5.8673 -7.2602
v 21.5627 -10.7791 -7.2602
v 16.4084 5.8278 -7.2601
v 37.4089 -5.0908 -7.2598
v 21.6531 10.6404 -7.2597
v 32.6028 -10.3433 -7.2596
v 16.6358 -0.0677 -7.0512
v 16.7906 1.6655 -7.0512
v 16.7917 -1.8535 -7.0512
v 16.8749 -2.2283 -7.0512
v 16.944 2.3513 -7.0512
v 16.9558 -2.5937 -7.0512
v 17.0028 2.5877 -7.0512
v 17.0749 -2.9928 -7.0512
v 17.2441 -3.5333 -7.0512
v 17.4878 -4.1206 -7.0512
v 17.5862 -4.3538 -7.0512
v 17.8469 -4.8534 -7.0512
v 17.986 -5.1187 -7.0512
v 17.9942 4.9489 -7.0512
v 18.2338 -5.5079 -7.0512
v 18.3983 5.5799 -7.0512
v 18.4355 -5.8249 -7.0512
v 18.5211 5.7569 -7.0512
v 18.5856 -6.0235 -7.0512
v 18.9824 -6.5412 -7.0512
v 19.4096 -7.0072 -7.0512
v 19.5517 6.9793 -7.0512
v 19.5781 -7.1907 -7.0512
v 19.8845 -7.4712 -7.0512
v 20.2191 -7.778 -7.0512
v 20.6694 -8.1229 -7.0512
v 20.9356 8.1418 -7.0512
v 20.9462 -8.3317 -7.0512
v 21.4749 8.4847 -7.0512
v 21.676 8.6105 -7.0512
v 22.1618 8.8633 -7.0512
v 22.4066 -9.1742 -7.0512
v 22.4067 8.991 -7.0512
v 22.5073 -9.2177 -7.0512
v 23.2273 -9.5165 -7.0512
v 23.3754 -9.5639 -7.0512
v 24.0486 9.5931 -7.0512
v 24.2526 9.64 -7.0512
v 24.9267 9.7898 -7.0512
v 24.9439 -9.9755 -7.0512
v 25.1552 -10.0032 -7.0512
v 25.471 9.8615 -7.0512
v 25.7814 9.9025 -7.0512
v 25.7815 -10.0858 -7.0512
v 26.253 -10.1072 -7.0512
v 26.3021 9.926 -7.0512
v 26.6927 -10.1247 -7.0512
v 26.6928 9.9414 -7.0512
v 28.3112 9.8012 -7.0512
v 28.5286 9.7639 -7.0512
v 29.0087 9.6574 -7.0512
v 29.2476 -9.7877 -7.0512
v 29.2553 9.6027 -7.0512
v 29.5912 9.4976 -7.0512
v 30.0687 9.3474 -7.0512
v 30.373 9.2239 -7.0512
v 30.8894 -9.1937 -7.0512
v 30.8895 9.0104 -7.0512
v 31.4019 -8.9285 -7.0512
v 31.4421 8.7243 -7.0512
v 31.7095 -8.7662 -7.0512
v 31.7095 8.5831 -7.0512
v 33.0789 7.6253 -7.0512
v 33.079 -7.8086 -7.0512
v 33.3512 -7.5641 -7.0512
v 33.7677 -7.1826 -7.0512
v 34.0857 -6.8355 -7.0512
v 34.3553 -6.5414 -7.0512
v 34.3554 6.358 -7.0512
v 34.705 -6.0852 -7.0512
v 34.9006 -5.8277 -7.0512
v 35.3527 4.9346 -7.0512
v 35.6111 4.4393 -7.0512
v 35.7515 -4.3538 -7.0512
v 35.771 4.1288 -7.0512
v 35.8339 -4.1595 -7.0512
v 36.0291 3.5046 -7.0512
v 36.0938 -3.5332 -7.0512
v 36.1079 3.3082 -7.0512
v 36.2798 2.7622 -7.0512
v 36.3651 2.487 -7.0512
v 36.55 -1.8357 -7.0512
v 36.5575 -1.7797 -7.0512
v 36.6631 -0.979 -7.0512
v 36.666 0.7542 -7.0512
v 36.6794 0.4455 -7.0512
v 36.6845 -0.5075 -7.0512
v 36.702 -0.0678 -7.0512
v 16.6466 -0.3517 -7.0511
v 16.6623 0.5367 -7.0511
v 16.6716 0.75 -7.0511
v 16.6733 -0.9659 -7.0511
v 16.7227 1.1522 -7.0511
v 16.7676 -1.6806 -7.0511
v 17.1915 3.1826 -7.0511
v 17.2709 3.4148 -7.0511
v 17.5087 3.9886 -7.0511
v 17.5668 4.1289 -7.0511
v 17.8494 4.6749 -7.0511
v 18.9064 6.2585 -7.0511
v 18.9895 6.3656 -7.0511
v 19.3403 6.7484 -7.0511
v 19.8051 7.2148 -7.0511
v 20.2192 7.5948 -7.0511
v 20.7933 8.0348 -7.0511
v 21.2222 -8.5073 -7.0511
v 21.6519 -8.7809 -7.0511
v 21.9862 -8.955 -7.0511
v 22.9283 9.2072 -7.0511
v 23.3122 9.3609 -7.0511
v 23.6171 9.457 -7.0511
v 24.0485 -9.7763 -7.0511
v 24.3501 -9.8449 -7.0511
v 27.1164 9.9228 -7.0511
v 27.2839 -10.0976 -7.0511
v 27.4022 9.9104 -7.0511
v 27.515 9.9047 -7.0511
v 27.5851 9.8983 -7.0511
v 27.6039 -10.0795 -7.0511
v 27.9464 -10.0342 -7.0511
v 28.3876 -9.9759 -7.0511
v 28.4494 -9.9641 -7.0511
v 28.5519 -9.9419 -7.0511
v 28.9808 -9.8468 -7.0511
v 29.453 -9.7243 -7.0511
v 30.1007 -9.5202 -7.0511
v 30.5381 -9.339 -7.0511
v 32.2596 8.2319 -7.0511
v 32.3034 -8.3873 -7.0511
v 32.4364 -8.3013 -7.0511
v 32.4438 8.1124 -7.0511
v 32.7493 -8.0612 -7.0511
v 32.7899 7.8469 -7.0511
v 33.2739 7.4516 -7.0511
v 33.757 7.0096 -7.0511
v 33.9282 6.8238 -7.0511
v 34.7689 5.8174 -7.0511
v 34.9248 5.6062 -7.0511
v 35.0976 -5.5182 -7.0511
v 35.1325 5.2801 -7.0511
v 35.3168 -5.1741 -7.0511
v 35.4418 -4.9462 -7.0511
v 36.1826 -3.2534 -7.0511
v 36.3627 -2.6798 -7.0511
v 36.4177 -2.4314 -7.0511
v 36.4294 2.196 -7.0511
v 36.5428 1.684 -7.0511
v 36.5963 1.2948 -7.0511
v 23.7605 -11.6961 -7.0383
v 19.3165 -9.5301 -7.038
v 17.2326 -7.4466 -7.0375
v 17.9003 -8.2287 -7.0371
v 17.2136 -7.4209 -7.037
v 31.4542 -11.0564 -7.0368
v 21.1444 -10.6976 -7.0367
v 18.5941 -8.9181 -7.0366
v 16.0695 -5.6296 -7.0363
v 27.6833 -12.0121 -7.0363
v 20.1297 -10.1089 -7.0362
v 16.5688 6.3111 -7.036
v 30.3584 -11.4665 -7.0359
v 17.8559 -8.1813 -7.0355
v 31.3943 10.8964 -7.0355
v 20.9183 -10.5804 -7.0354
v 16.1252 5.559 -7.0353
v 16.1346 -5.7611 -7.0353
v 18.5495 -8.8769 -7.0353
v 32.3189 -10.6355 -7.0353
v 37.2124 -5.7424 -7.0353
v 15.0844 2.8919 -7.0352
v 16.1471 -5.7861 -7.0352
v 21.7677 10.8195 -7.0352
v 14.7439 -1.0454 -7.0351
v 17.1373 -7.3155 -7.0351
v 19.4076 9.4126 -7.0351
v 16.1811 -5.8439 -7.035
v 19.2116 -9.4419 -7.035
v 33.0837 -10.1844 -7.035
v 14.84 1.6549 -7.0349
v 36.1434 7.2104 -7.0349
v 37.656 4.6358 -7.0349
v 37.9923 3.7686 -7.0349
v 38.3149 -2.8006 -7.0349
v 14.8427 1.677 -7.0348
v 34.9086 8.5741 -7.0348
v 37.9995 3.7446 -7.0348
v 38.02 -3.8585 -7.0348
v 31.4978 -11.0374 -7.0347
v 36.1241 7.2368 -7.0347
v 37.2619 5.4577 -7.0347
v 16.6963 -6.6962 -7.0346
v 19.3985 -9.5891 -7.0346
v 17.9552 -8.2834 -7.0345
v 36.7078 6.4139 -7.0345
v 15.2704 3.516 -7.0344
v 15.6314 4.5089 -7.0344
v 16.1458 5.6002 -7.0344
v 25.1751 11.7691 -7.0344
v 32.3624 -10.6138 -7.0344
v 37.1399 5.6885 -7.0344
v 38.0163 3.6881 -7.0344
v 14.8617 -2.0129 -7.0343
v 16.0313 -5.5499 -7.0343
v 16.6476 -6.6239 -7.0343
v 20.9839 -10.6175 -7.0343
v 21.2106 -10.7291 -7.0343
v 22.2286 11.0074 -7.0343
v 22.9008 11.2591 -7.0343
v 36.693 6.4376 -7.0343
v 36.7053 -6.6011 -7.0343
v 22.2475 11.0148 -7.0342
v 28.1219 11.7739 -7.0342
v 29.5375 -11.7043 -7.0342
v 31.2757 -11.1266 -7.0342
v 37.9958 -3.9397 -7.0342
v 15.0696 2.8365 -7.034
v 15.1945 -3.4444 -7.034
v 15.2949 3.5982 -7.034
v 16.5788 -6.5109 -7.034
v 20.1669 9.9492 -7.034
v 23.056 -11.4886 -7.034
v 24.7429 -11.8982 -7.034
v 33.0091 10.0455 -7.034
v 33.3455 9.8295 -7.034
v 37.9815 -3.9855 -7.034
v 14.8622 1.8336 -7.0339
v 22.1431 -11.1573 -7.0339
v 22.3011 11.0358 -7.0339
v 34.7931 -8.8729 -7.0339
v 38.5538 1.2055 -7.0339
v 15.3061 3.6357 -7.0338
v 15.6095 -4.6336 -7.0338
v 16.0315 5.3669 -7.0338
v 16.4858 -6.3547 -7.0338
v 24.19 -11.7857 -7.0338
v 28.7336 11.6896 -7.0338
v 31.1872 -11.1603 -7.0338
v 32.1271 -10.7292 -7.0338
v 22.0693 10.9453 -7.0337
v 30.1827 11.3347 -7.0337
v 30.2633 -11.4939 -7.0337
v 35.6055 7.8528 -7.0337
v 36.8071 6.2469 -7.0337
v 38.1208 -3.5195 -7.0337
v 38.3199 2.5932 -7.0337
v 20.4317 -10.2901 -7.0336
v 22.809 11.2318 -7.0336
v 29.2603 11.5789 -7.0336
v 34.782 8.6979 -7.0336
v 38.0951 3.4228 -7.0336
v 21.1162 10.4997 -7.0335
v 21.8716 -11.0512 -7.0335
v 27.9552 11.7944 -7.0335
v 32.028 10.5943 -7.0335
v 32.4087 10.4038 -7.0335
v 32.4092 -10.5865 -7.0335
v 37.7015 -4.7024 -7.0335
v 14.9742 -2.5679 -7.0334
v 15.601 4.4285 -7.0334
v 16.1729 5.6467 -7.0334
v 22.7767 11.2216 -7.0334
v 29.5894 -11.6928 -7.0334
v 36.592 6.5823 -7.0334
v 37.3352 -5.491 -7.0334
v 37.3555 5.2662 -7.0334
v 15.389 -4.0692 -7.0333
v 24.3063 -11.8101 -7.0333
v 34.7569 -8.9059 -7.0333
v 36.005 7.3812 -7.0333
v 15.7425 -4.9593 -7.0332
v 20.0293 -10.0392 -7.0332
v 21.8017 -11.0182 -7.0332
v 30.0998 11.3593 -7.0332
v 33.2345 9.9081 -7.0332
v 36.2855 -7.1947 -7.0332
v 15.736 4.7628 -7.0331
v 25.6703 -12.0139 -7.0331
v 31.0483 11.0312 -7.0331
v 32.3145 10.4548 -7.0331
v 32.4861 10.3574 -7.0331
v 37.5729 4.8219 -7.0331
v 37.7754 -4.513 -7.0331
v 37.7925 4.2858 -7.0331
v 15.7241 4.7378 -7.033
v 19.2508 9.2908 -7.033
v 22.6909 -11.3713 -7.033
v 23.2367 11.359 -7.033
v 18.6105 8.7485 -7.0329
v 31.5972 10.8052 -7.0329
v 33.9462 -9.5838 -7.0329
v 35.4534 8.0267 -7.0329
v 14.9519 2.2782 -7.0328
v 15.6975 4.6761 -7.0328
v 17.339 -7.5719 -7.0328
v 33.1668 9.9516 -7.0328
v 34.6535 8.8109 -7.0328
v 35.3533 8.1292 -7.0328
v 20.2652 -10.1918 -7.0327
v 22.5657 11.1391 -7.0327
v 32.2013 10.5096 -7.0327
v 34.7206 -8.9375 -7.0327
v 38.5506 -1.4139 -7.0327
v 15.0756 -3.0455 -7.0326
v 29.6571 -11.6747 -7.0326
v 15.7065 -4.88 -7.0325
v 21.2956 10.5873 -7.0325
v 21.9327 10.8918 -7.0325
v 16.6793 6.4863 -7.0324
v 16.8107 6.6731 -7.0324
v 21.025 10.455 -7.0324
v 28.6447 -11.8913 -7.0324
v 15.2676 -3.6891 -7.0323
v 30.4357 11.2593 -7.0321
v 34.1301 -9.4363 -7.0321
v 15.0475 2.7343 -7.032
v 25.3443 11.7897 -7.032
v 37.6942 4.5377 -7.032
v 29.0334 -11.8098 -7.0319
v 30.6284 -11.3784 -7.0319
v 17.1684 7.1743 -7.0318
v 36.5856 -6.7744 -7.0318
v 14.748 0.9182 -7.0317
v 15.3723 3.8425 -7.0317
v 30.5421 11.2277 -7.0317
v 15.0655 -3.0034 -7.0316
v 20.3433 10.0542 -7.0316
v 37.1419 -5.8683 -7.0315
v 15.9539 -5.3912 -7.0311
v 37.5758 -4.9988 -7.0311
v 32.5615 -10.4956 -7.031
v 16.1246 -5.7402 -7.0307
v 16.2636 5.7987 -7.0306
v 28.8718 11.6613 -7.0306
v 35.4904 -8.1718 -7.0306
v 17.2544 7.2885 -7.0305
v 36.1252 -7.415 -7.0305
v 33.0369 10.0287 -7.0304
v 33.9087 9.427 -7.0303
v 23.5973 11.4664 -7.0302
v 23.6926 -11.6779 -7.0302
v 38.2275 -3.1614 -7.0302
v 14.7533 -1.1397 -7.0301
v 33.7213 -9.7442 -7.0301
v 19.9768 9.8183 -7.03
v 22.9797 -11.4657 -7.03
v 36.3714 6.8908 -7.0299
v 37.3435 5.2903 -7.0299
v 18.3614 -8.6893 -7.0298
v 21.7117 10.7909 -7.0298
v 27.418 -12.0245 -7.0298
v 37.6591 -4.8106 -7.0298
v 38.4191 2.1197 -7.0297
v 23.3409 -11.5732 -7.0296
v 33.4323 -9.9506 -7.0296
v 20.3409 -10.2361 -7.0295
v 31.9293 -10.8257 -7.0295
v 33.2624 -10.0697 -7.0295
v 38.1178 3.3472 -7.0295
v 37.5629 -5.025 -7.0294
v 15.0451 -2.9061 -7.0293
v 20.5129 10.1552 -7.0293
v 21.4001 -10.8215 -7.0293
v 32.9073 -10.29 -7.0293
v 38.3448 -2.656 -7.0293
v 15.4124 3.945 -7.0292
v 38.4453 -2.1787 -7.0292
v 17.9398 8.0843 -7.0291
v 24.1074 11.5849 -7.0291
v 24.836 -11.9095 -7.0291
v 33.9965 9.3621 -7.0291
v 37.6437 4.6667 -7.0291
v 14.8358 -1.805 -7.0289
v 17.7415 7.8615 -7.0289
v 20.1238 9.9226 -7.0289
v 20.8618 10.3631 -7.0289
v 24.583 11.6849 -7.0289
v 32.5392 -10.5087 -7.0289
v 36.6763 -6.6457 -7.0289
v 37.2709 -5.6233 -7.0289
v 15.5238 -4.4136 -7.0288
v 16.5481 6.2756 -7.0288
v 19.0948 9.1592 -7.0288
v 30.9389 -11.2569 -7.0288
v 17.0159 6.9602 -7.0287
v 28.4371 -11.9175 -7.0287
v 15.1686 3.1734 -7.0286
v 18.7612 -9.0597 -7.0285
v 36.8098 -6.4266 -7.0285
v 31.279 10.9415 -7.0284
v 35.9852 -7.5876 -7.0284
v 19.323 9.3494 -7.0283
v 32.172 10.5236 -7.0283
v 38.4334 2.052 -7.0283
v 15.3593 3.8072 -7.0282
v 21.1349 10.5085 -7.0282
v 35.5586 -8.0911 -7.028
v 36.9155 -6.2479 -7.028
v 22.3608 -11.2421 -7.0279
v 37.1848 -5.7955 -7.0278
v 16.0692 5.4432 -7.0277
v 37.213 5.5571 -7.0277
v 18.1081 -8.4359 -7.0275
v 32.1995 -10.6934 -7.0275
v 34.173 9.2177 -7.0275
v 36.2758 7.0254 -7.0275
v 15.3047 -3.8131 -7.0274
v 14.9472 -2.438 -7.0273
v 15.4999 4.1693 -7.0273
v 34.5705 8.8809 -7.0273
v 37.2838 5.4121 -7.0273
v 37.879 4.0657 -7.0272
v 15.9189 5.1359 -7.0269
v 30.8223 11.1192 -7.0268
v 37.1907 5.602 -7.0268
v 37.5428 -5.0659 -7.0268
v 16.26 -5.9753 -7.0267
v 23.3938 -11.5894 -7.0267
v 38.2267 2.9808 -7.0267
v 15.3204 3.6827 -7.0266
v 31.1256 11.0007 -7.0266
v 31.3992 -11.0771 -7.0266
v 14.736 0.6513 -7.0264
v 19.613 9.5583 -7.0264
v 28.6567 11.7044 -7.0264
v 35.0125 8.4696 -7.0263
v 38.4607 1.9205 -7.0263
v 23.8577 11.5328 -7.0262
v 32.351 10.436 -7.0261
v 37.8991 4.0121 -7.026
v 37.3704 -5.4193 -7.0259
v 38.6321 -0.1123 -7.0259
v 23.5508 11.4524 -7.0258
v 26.6964 11.8714 -7.0258
v 30.578 11.2143 -7.0258
v 31.4387 10.8785 -7.0257
v 35.3453 -8.3196 -7.0257
v 38.345 2.4714 -7.0256
v 22.0545 -11.1223 -7.0255
v 31.8108 10.7002 -7.0255
v 33.8501 9.4685 -7.0255
v 35.9439 7.4528 -7.0255
v 38.2172 3.013 -7.0255
v 35.1797 8.3026 -7.0254
v 37.4619 5.0478 -7.0254
v 21.4754 10.675 -7.0253
v 16.5562 -6.472 -7.0252
v 21.6398 -10.9387 -7.0251
v 37.8023 -4.4442 -7.0251
v 37.4419 -5.272 -7.025
v 16.0868 5.4791 -7.0249
v 17.0178 -7.1461 -7.0249
v 21.7732 -11.0038 -7.0249
v 29.9151 -11.5972 -7.0249
v 36.2114 7.1141 -7.0249
v 37.1729 -5.8156 -7.0249
v 15.9243 -5.3311 -7.0248
v 21.8083 10.8377 -7.0248
v 19.1966 9.2444 -7.0247
v 38.295 2.7098 -7.0247
v 25.5107 -11.9936 -7.0246
v 14.8768 1.9168 -7.0243
v 16.2141 -5.898 -7.0243
v 18.4354 8.5782 -7.0243
v 21.6893 10.7796 -7.0243
v 27.8701 -11.9881 -7.0243
v 34.9175 -8.7478 -7.0243
v 24.4988 11.667 -7.0242
v 24.668 -11.8852 -7.0242
v 30.0479 -11.5581 -7.0242
v 32.2369 -10.6749 -7.0242
v 30.7245 -11.3405 -7.0241
v 17.3757 -7.6144 -7.024
v 22.759 -11.3973 -7.024
v 23.8948 -11.7234 -7.0239
v 30.5393 -11.4109 -7.0239
v 15.3593 -3.9916 -7.0237
v 22.964 11.2773 -7.0237
v 29.7144 11.4739 -7.0237
v 20.8049 -10.5121 -7.0236
v 16.1092 -5.7077 -7.0235
v 20.5995 -10.3904 -7.0234
v 33.3806 9.8038 -7.0233
v 16.2483 -5.9552 -7.0232
v 18.8633 8.9621 -7.0232
v 31.498 10.8529 -7.0232
v 15.4927 -4.3332 -7.0231
v 16.9179 -7.0057 -7.0231
v 20.2982 -10.2099 -7.0231
v 36.6431 -6.693 -7.023
v 38.5171 1.4945 -7.023
v 22.0272 -11.1115 -7.0229
v 37.9656 -4.0245 -7.0229
v 21.059 -10.6543 -7.0228
v 22.4352 -11.2718 -7.0226
v 27.8808 11.8027 -7.0226
v 33.0974 9.9922 -7.0226
v 36.7492 6.343 -7.0226
v 15.6444 -4.7215 -7.0225
v 16.5301 6.2449 -7.0225
v 36.5647 6.6196 -7.0225
v 38.1945 -3.2707 -7.0225
v 14.7721 1.1061 -7.0224
v 14.8844 -2.1358 -7.0224
v 20.0705 9.8847 -7.0224
v 20.939 10.4078 -7.0224
v 38.1904 3.1041 -7.0224
v 15.14 -3.2602 -7.0223
v 38.477 1.8128 -7.0222
v 16.4263 6.071 -7.0221
v 33.5927 9.6524 -7.022
v 16.3806 5.9943 -7.0219
v 26.3865 11.8603 -7.0219
v 38.043 -3.7787 -7.0219
v 15.6731 4.6119 -7.0218
v 19.8982 9.7619 -7.0218
v 29.7925 11.4506 -7.0218
v 37.472 5.0268 -7.0218
v 37.9666 3.8373 -7.0218
v 16.3698 -6.159 -7.0217
v 32.4656 -10.5522 -7.0217
v 29.2196 -11.7695 -7.0216
v 33.0041 -10.2311 -7.0216
v 22.6298 11.1636 -7.0215
v 35.0722 8.4096 -7.0214
v 15.3519 -3.9709 -7.0212
v 35.8258 -7.7758 -7.0211
v 15.8496 -5.1771 -7.021
v 19.5223 -9.6763 -7.021
v 37.733 4.4364 -7.021
v 31.1441 -11.1763 -7.0208
v 18.9284 9.0171 -7.0207
v 21.591 -10.9149 -7.0207
v 24.6731 11.7011 -7.0207
v 35.9651 7.4262 -7.0207
v 23.926 -11.7298 -7.0206
v 32.661 10.2526 -7.0206
v 32.8022 10.1691 -7.0206
v 38.2767 -2.9719 -7.0206
v 15.8228 -5.1227 -7.0205
v 18.305 -8.6319 -7.0205
v 16.2045 5.6983 -7.0204
v 37.6253 4.7128 -7.0204
v 25.4763 11.8056 -7.0203
v 28.3454 11.745 -7.0203
v 28.4327 11.7342 -7.0203
v 28.592 11.7145 -7.0203
v 29.8652 11.4287 -7.0203
v 32.754 -10.3802 -7.0203
v 32.8815 10.1208 -7.0203
v 15.3331 3.7241 -7.0202
v 37.0477 -6.0253 -7.0202
v 38.253 2.8896 -7.0202
v 37.6043 -4.9394 -7.0201
v 15.028 -2.8213 -7.02
v 22.7901 -11.4087 -7.02
v 30.4932 -11.4248 -7.02
v 31.4651 10.8679 -7.02
v 24.0054 -11.7463 -7.0199
v 20.5622 10.1839 -7.0197
v 23.7292 11.505 -7.0197
v 26.3373 -12.0412 -7.0197
v 15.8146 4.9243 -7.0196
v 16.7904 -6.8278 -7.0196
v 32.1138 10.5515 -7.0196
v 32.8804 -10.3044 -7.0196
v 38.5724 1.0503 -7.0196
v 38.6079 0.4911 -7.0196
v 35.7809 -7.8283 -7.0195
v 36.4536 6.775 -7.0195
v 17.076 -7.2267 -7.0194
v 31.3603 -11.0919 -7.0194
v 31.68 -10.9478 -7.0194
v 37.3074 5.3629 -7.0194
v 38.4081 -2.3525 -7.0193
v 15.9846 5.2691 -7.0192
v 36.2999 6.9899 -7.0192
v 37.0096 5.9061 -7.0192
v 24.0939 -11.7648 -7.0191
v 14.7161 -0.3393 -7.019
v 36.45 -6.9642 -7.019
v 37.288 -5.5857 -7.019
v 21.1672 10.5238 -7.0189
v 29.5084 11.5262 -7.0189
v 16.9266 6.8354 -7.0188
v 36.9301 6.0401 -7.0188
v 16.2875 5.8376 -7.0186
v 38.4606 -2.0979 -7.0185
v 16.2324 -5.9281 -7.0184
v 32.0254 -10.7779 -7.0184
v 38.5698 -1.2549 -7.0184
v 28.9485 -11.8266 -7.0183
v 36.8725 6.1347 -7.0183
v 37.9025 -4.1882 -7.0183
v 14.9974 -2.672 -7.0182
v 30.7358 11.153 -7.0181
v 15.5847 4.3821 -7.018
v 15.6648 4.5901 -7.018
v 16.9862 -7.1001 -7.018
v 20.7969 10.3238 -7.018
v 22.1448 10.9738 -7.018
v 29.6552 11.4911 -7.018
v 24.9427 11.7384 -7.0179
v 28.74 -11.8703 -7.0179
v 29.1844 11.5939 -7.0179
v 21.4546 -10.8476 -7.0177
v 18.2202 -8.548 -7.0176
v 33.4785 -9.9168 -7.0176
v 20.7026 10.2676 -7.0175
v 14.9375 2.2061 -7.0173
v 23.1231 -11.5076 -7.0172
v 37.7146 4.4831 -7.0172
v 38.0427 3.5957 -7.0172
v 18.1648 -8.4919 -7.0171
v 19.7727 -9.8554 -7.0171
v 30.3705 11.2779 -7.0171
v 31.24 10.9555 -7.0171
v 38.4937 -1.8638 -7.0171
v 27.2717 11.8471 -7.0169
v 14.8177 1.4673 -7.0168
v 15.2176 -3.5185 -7.0168
v 15.2435 -3.6057 -7.0168
v 30.2782 11.3053 -7.0168
v 33.7421 9.5453 -7.0168
v 21.2738 -10.759 -7.0167
v 38.4954 1.6654 -7.0167
v 21.5482 10.7104 -7.0166
v 33.49 9.7253 -7.0166
v 38.2487 -3.0878 -7.0166
v 36.3805 -7.0601 -7.0165
v 38.0527 -3.745 -7.0164
v 20.6834 -10.439 -7.0161
v 30.7538 -11.3287 -7.0161
v 31.0365 -11.217 -7.0161
v 35.0235 -8.6412 -7.0161
v 20.4079 10.0916 -7.016
v 14.8095 1.4016 -7.0159
v 20.8485 -10.5375 -7.0158
v 38.2702 2.8268 -7.0158
v 19.6967 9.6173 -7.0157
v 37.7347 -4.6147 -7.0157
v 37.9138 3.9733 -7.0157
v 15.5515 4.2994 -7.0155
v 29.4004 -11.7319 -7.0155
v 38.0615 3.5292 -7.0154
v 38.5999 -0.877 -7.0154
v 38.5869 0.935 -7.0153
v 37.0838 5.781 -7.0152
v 16.7661 -6.7925 -7.0151
v 22.3656 11.0599 -7.0151
v 24.8242 11.7239 -7.0151
v 38.4862 -1.9232 -7.015
v 15.999 -5.4814 -7.0149
v 16.3146 -6.0652 -7.0149
v 19.9785 -10.0018 -7.0149
v 20.4975 -10.3282 -7.0149
v 15.0259 2.6264 -7.0148
v 34.2763 9.1294 -7.0147
v 16.3538 -6.1316 -7.0146
v 23.0196 11.2934 -7.0145
v 32.5888 10.2951 -7.0145
v 29.0504 11.6219 -7.0144
v 31.9091 10.6514 -7.0143
v 14.7934 1.2725 -7.0142
v 15.2388 3.4061 -7.0142
v 18.1372 8.2808 -7.0142
v 31.594 -10.9888 -7.0141
v 33.658 -9.7883 -7.0141
v 15.7717 4.8335 -7.0139
v 36.859 -6.3411 -7.0139
v 37.4074 5.1577 -7.0135
v 22.2517 -11.1986 -7.0134
v 23.2255 -11.5379 -7.0134
v 36.5022 -6.8897 -7.0134
v 15.0156 -2.7603 -7.0133
v 25.6993 11.8317 -7.0133
v 29.6055 11.5056 -7.0133
v 30.0156 11.3825 -7.0133
v 16.9739 6.9 -7.0132
v 24.5813 -11.867 -7.0131
v 28.9992 11.6326 -7.0131
v 15.1197 -3.1894 -7.013
v 25.6593 11.828 -7.013
v 33.415 9.7785 -7.0129
v 37.9514 -4.0596 -7.0129
v 14.7067 -0.0622 -7.0128
v 16.8755 6.7621 -7.0128
v 27.6901 11.8259 -7.0128
v 38.3852 2.2761 -7.0127
v 16.4217 -6.2449 -7.0126
v 25.5627 11.816 -7.0126
v 30.1583 -11.524 -7.0126
v 38.5905 -1.0875 -7.0126
v 17.4246 -7.6712 -7.0125
v 26.6982 -12.0539 -7.0125
v 15.1485 3.1031 -7.0122
v 32.562 10.3109 -7.0122
v 37.5236 4.9203 -7.0121
v 38.1489 -3.4216 -7.012
v 16.8547 -6.9164 -7.0119
v 31.8114 -10.8824 -7.0118
v 15.8781 5.0508 -7.0117
v 18.1717 8.3151 -7.0116
v 24.4249 -11.834 -7.0116
v 27.6308 11.8319 -7.0116
v 33.5599 -9.8587 -7.0116
v 15.5594 -4.5021 -7.0115
v 22.6889 11.1861 -7.0115
v 18.1962 -8.5229 -7.0114
v 15.7815 -5.0366 -7.0113
v 35.8248 7.5927 -7.0113
v 20.6062 10.2097 -7.0112
v 30.9296 11.0764 -7.0111
v 37.0715 5.8013 -7.011
v 36.9669 -6.1599 -7.0108
v 21.7247 -10.9793 -7.0107
v 28.0921 -11.9594 -7.0107
v 29.7539 -11.6441 -7.0105
v 15.1263 3.0282 -7.0104
v 18.2436 -8.5694 -7.0104
v 34.3122 9.0987 -7.0104
v 21.3903 10.6324 -7.0103
v 14.8058 -1.5517 -7.0101
v 36.5326 6.6634 -7.0098
v 37.9223 3.9506 -7.0098
v 37.4897 -5.1729 -7.0097
v 31.6708 10.7678 -7.0096
v 19.0289 -9.2842 -7.0095
v 37.3993 -5.3571 -7.0095
v 15.4385 -4.1913 -7.0094
v 15.4692 4.0864 -7.0093
v 24.2282 11.6092 -7.0093
v 25.2096 -11.9548 -7.0093
v 38.3704 -2.529 -7.0093
v 37.8397 4.1618 -7.0091
v 31.7123 10.7468 -7.0085
v 38.1699 3.1672 -7.0084
v 29.9274 11.4094 -7.0082
v 35.8589 7.5518 -7.0082
v 14.908 2.0637 -7.008
v 20.7369 10.2876 -7.008
v 23.4691 -11.6103 -7.008
v 19.7573 9.6602 -7.0079
v 22.5671 -11.321 -7.0079
v 23.3493 11.3912 -7.0078
v 30.6887 11.1703 -7.0077
v 36.9524 6.0005 -7.0075
v 32.6769 -10.4255 -7.0074
v 37.5124 4.9427 -7.0074
v 17.5191 -7.7826 -7.0072
v 15.449 4.036 -7.0071
v 37.827 -4.377 -7.0071
v 18.9779 -9.2414 -7.007
v 28.8522 -11.8464 -7.007
v 32.7518 10.1974 -7.007
v 16.3389 5.9218 -7.0066
v 23.5504 -11.6345 -7.0064
v 33.524 -9.8836 -7.0057
v 14.9223 -2.3136 -7.0056
v 30.7939 -11.3124 -7.0054
v 15.4728 -4.2799 -7.0053
v 29.8222 -11.624 -7.0053
v 15.8902 -5.2579 -7.0051
v 16.3148 5.882 -7.005
v 22.4933 -11.2926 -7.0049
v 21.516 -10.8769 -7.0047
v 21.6077 10.7385 -7.0046
v 37.5071 -5.1364 -7.0044
v 32.657 -10.4371 -7.0043
v 16.6689 -0.0916 -6.7924
v 16.6699 -0.0678 -6.7924
v 16.6723 -0.1694 -6.7924
v 16.6832 -0.4184 -6.7924
v 16.7782 1.3204 -6.7924
v 16.8123 -1.7629 -6.7924
v 16.8123 1.5796 -6.7924
v 16.8209 -1.828 -6.7924
v 16.8209 1.6447 -6.7924
v 16.8378 -1.9041 -6.7924
v 16.8917 -2.1474 -6.7924
v 16.9345 2.157 -6.7924
v 16.9389 2.177 -6.7924
v 16.9884 -2.5836 -6.7924
v 16.9928 2.4203 -6.7924
v 17.0097 -2.6797 -6.7924
v 17.0097 2.4964 -6.7924
v 17.0331 -2.754 -6.7924
v 17.0356 2.5785 -6.7924
v 17.1081 -2.9917 -6.7924
v 17.1576 2.9655 -6.7924
v 17.2325 -3.3866 -6.7924
v 17.272 -3.5118 -6.7924
v 17.3018 -3.5837 -6.7924
v 17.3972 -3.814 -6.7924
v 17.5431 -4.1661 -6.7924
v 17.6059 -4.3177 -6.7924
v 17.6171 -4.3393 -6.7924
v 17.6419 -4.3868 -6.7924
v 17.757 -4.6079 -6.7924
v 17.8577 4.6181 -6.7924
v 17.9178 -4.917 -6.7924
v 17.9728 4.8392 -6.7924
v 18.0087 -5.0916 -6.7924
v 18.0087 4.9083 -6.7924
v 18.0237 4.9318 -6.7924
v 18.0506 -5.1573 -6.7924
v 18.1845 -5.3675 -6.7924
v 18.2201 5.2402 -6.7924
v 18.3016 5.3681 -6.7924
v 18.354 -5.6337 -6.7924
v 18.4355 5.5783 -6.7924
v 18.4635 -5.8054 -6.7924
v 18.4774 -5.8273 -6.7924
v 18.4774 5.644 -6.7924
v 18.5248 -5.8891 -6.7924
v 18.5487 5.737 -6.7924
v 18.6766 -6.0868 -6.7924
v 18.697 5.9302 -6.7924
v 18.8488 -6.3113 -6.7924
v 19.0085 -6.5194 -6.7924
v 19.0611 -6.5768 -6.7924
v 19.2295 -6.7606 -6.7924
v 19.3769 6.7381 -6.7924
v 19.3985 -6.945 -6.7924
v 19.5453 6.9219 -6.7924
v 19.5759 6.9553 -6.7924
v 19.5979 -7.1626 -6.7924
v 19.5979 6.9793 -6.7924
v 19.6553 -7.2152 -6.7924
v 19.8155 7.1787 -6.7924
v 19.8391 -7.3836 -6.7924
v 19.9993 -7.5304 -6.7924
v 20.2411 -7.752 -6.7924
v 20.3029 -7.7994 -6.7924
v 20.5006 -7.9512 -6.7924
v 20.647 -8.0635 -6.7924
v 20.6737 7.9006 -6.7924
v 20.8714 8.0524 -6.7924
v 20.9332 -8.2831 -6.7924
v 20.9332 8.0998 -6.7924
v 20.9551 8.1138 -6.7924
v 20.9656 -8.3037 -6.7924
v 20.9989 -8.325 -6.7924
v 21.1268 8.2232 -6.7924
v 21.2091 -8.4589 -6.7924
v 21.3931 8.3927 -6.7924
v 21.6033 8.5266 -6.7924
v 21.669 8.5685 -6.7924
v 21.6929 8.5809 -6.7924
v 21.8436 8.6594 -6.7924
v 22.0647 -8.9578 -6.7924
v 22.1526 8.8202 -6.7924
v 22.3737 8.9353 -6.7924
v 22.4211 -9.1433 -6.7924
v 22.4212 8.9601 -6.7924
v 22.4428 -9.1546 -6.7924
v 22.4428 8.9713 -6.7924
v 22.5147 -9.1844 -6.7924
v 22.5944 9.0341 -6.7924
v 22.745 -9.2798 -6.7924
v 22.8246 -9.3128 -6.7924
v 23.2487 -9.4885 -6.7924
v 23.323 -9.5119 -6.7924
v 23.5607 -9.5869 -6.7924
v 23.6117 -9.6029 -6.7924
v 23.7688 9.4691 -6.7924
v 24.0065 9.5441 -6.7924
v 24.0575 9.5602 -6.7924
v 24.0808 9.5675 -6.7924
v 24.1769 9.5888 -6.7924
v 24.6131 9.6855 -6.7924
v 24.8564 9.7394 -6.7924
v 24.9325 -9.9396 -6.7924
v 24.9325 9.7563 -6.7924
v 24.9976 9.7649 -6.7924
v 25.0097 -9.9497 -6.7924
v 25.2568 -9.9823 -6.7924
v 25.4731 9.8275 -6.7924
v 25.7202 9.8601 -6.7924
v 25.7974 -10.0535 -6.7924
v 25.7974 9.8702 -6.7924
v 25.8302 -10.0549 -6.7924
v 25.8302 9.8716 -6.7924
v 25.8752 -10.0569 -6.7924
v 26.1242 -10.0678 -6.7924
v 26.3421 9.894 -6.7924
v 26.5911 9.9049 -6.7924
v 26.6689 -10.0916 -6.7924
v 26.6689 9.9083 -6.7924
v 26.6926 -10.0906 -6.7924
v 26.6927 9.9073 -6.7924
v 26.7467 -10.0882 -6.7924
v 26.9957 -10.0773 -6.7924
v 28.081 9.799 -6.7924
v 28.3402 9.7649 -6.7924
v 28.4053 9.7563 -6.7924
v 28.5222 9.7304 -6.7924
v 28.9176 9.6427 -6.7924
v 28.9376 9.6383 -6.7924
v 29.1609 -9.7721 -6.7924
v 29.1809 9.5844 -6.7924
v 29.257 -9.7508 -6.7924
v 29.257 9.5675 -6.7924
v 29.3313 -9.7274 -6.7924
v 29.569 -9.6524 -6.7924
v 29.7261 9.4196 -6.7924
v 29.7771 9.4036 -6.7924
v 30.0148 9.3286 -6.7924
v 30.0572 9.3153 -6.7924
v 30.0891 9.3052 -6.7924
v 30.5132 9.1295 -6.7924
v 30.5928 9.0965 -6.7924
v 30.7434 -9.2174 -6.7924
v 30.8231 9.0011 -6.7924
v 30.8751 -9.1628 -6.7924
v 30.8752 8.9795 -6.7924
v 30.895 -9.1546 -6.7924
v 30.895 8.9713 -6.7924
v 30.9641 -9.1186 -6.7924
v 31.1852 -9.0035 -6.7924
v 31.2731 8.7745 -6.7924
v 31.3787 8.7195 -6.7924
v 31.4942 -8.8427 -6.7924
v 31.5998 8.6044 -6.7924
v 31.6688 -8.7518 -6.7924
v 31.6689 8.5685 -6.7924
v 31.6924 -8.7367 -6.7924
v 31.6924 8.5536 -6.7924
v 31.7345 -8.7099 -6.7924
v 31.9447 -8.576 -6.7924
v 32.0008 8.3571 -6.7924
v 32.8372 7.7679 -6.7924
v 32.8886 -7.9117 -6.7924
v 33.0349 7.6161 -6.7924
v 33.0571 7.599 -6.7924
v 33.0572 -7.7823 -6.7924
v 33.0967 -7.752 -6.7924
v 33.0967 7.5687 -6.7924
v 33.1541 -7.6994 -6.7924
v 33.3379 -7.531 -6.7924
v 33.3385 7.3471 -6.7924
v 33.5223 -7.362 -6.7924
v 33.7399 -7.1626 -6.7924
v 33.7925 -7.1052 -6.7924
v 33.9609 -6.9214 -6.7924
v 34.1077 -6.7612 -6.7924
v 34.1083 6.5773 -6.7924
v 34.2767 6.3935 -6.7924
v 34.3293 -6.5194 -6.7924
v 34.3293 6.3361 -6.7924
v 34.3767 -6.4576 -6.7924
v 34.489 6.128 -6.7924
v 34.5285 -6.2599 -6.7924
v 34.6408 -6.1135 -6.7924
v 34.8604 -5.8273 -6.7924
v 34.8726 -5.8082 -6.7924
v 34.9023 -5.7616 -6.7924
v 35.0362 -5.5514 -6.7924
v 35.1533 5.1841 -6.7924
v 35.2872 4.9739 -6.7924
v 35.3291 4.9082 -6.7924
v 35.42 4.7336 -6.7924
v 35.535 -4.6958 -6.7924
v 35.5808 4.4246 -6.7924
v 35.6959 4.2035 -6.7924
v 35.7206 -4.3393 -6.7924
v 35.7319 -4.3177 -6.7924
v 35.7319 4.1344 -6.7924
v 35.7401 4.1145 -6.7924
v 35.7617 -4.2458 -6.7924
v 35.7947 3.9828 -6.7924
v 35.8571 -4.0155 -6.7924
v 35.8901 -3.9359 -6.7924
v 35.9406 3.6307 -6.7924
v 36.036 3.4004 -6.7924
v 36.0658 -3.5118 -6.7924
v 36.0658 3.3285 -6.7924
v 36.0758 3.2967 -6.7924
v 36.0892 -3.4375 -6.7924
v 36.1053 3.2033 -6.7924
v 36.1642 -3.1998 -6.7924
v 36.1802 -3.1488 -6.7924
v 36.2297 2.8084 -6.7924
v 36.3047 2.5707 -6.7924
v 36.3281 2.4964 -6.7924
v 36.3494 2.4003 -6.7924
v 36.5169 -1.828 -6.7924
v 36.5255 -1.7629 -6.7924
v 36.5596 -1.5037 -6.7924
v 36.5881 1.1041 -6.7924
v 36.6207 0.857 -6.7924
v 36.6308 -0.9631 -6.7924
v 36.6308 0.7798 -6.7924
v 36.6321 0.7491 -6.7924
v 36.6322 -0.9303 -6.7924
v 36.6342 -0.8853 -6.7924
v 36.6451 -0.6363 -6.7924
v 36.6546 0.2351 -6.7924
v 36.6655 -0.0138 -6.7924
v 36.6679 -0.0679 -6.7924
v 36.6689 -0.0916 -6.7924
v 16.6927 0.453 -6.7923
v 16.7036 0.702 -6.7923
v 16.7056 -0.9303 -6.7923
v 16.7056 0.747 -6.7923
v 16.707 -0.9631 -6.7923
v 16.707 0.7798 -6.7923
v 16.7171 -1.0403 -6.7923
v 16.7497 -1.2874 -6.7923
v 17.1736 3.0165 -6.7923
v 17.2486 3.2542 -6.7923
v 17.272 3.3285 -6.7923
v 17.3028 3.4028 -6.7923
v 17.4477 3.7526 -6.7923
v 17.4807 3.8322 -6.7923
v 17.5761 4.0625 -6.7923
v 17.5977 4.1146 -6.7923
v 17.6059 4.1344 -6.7923
v 17.8027 4.5125 -6.7923
v 18.8093 6.0766 -6.7923
v 18.9611 6.2743 -6.7923
v 19.0085 6.3361 -6.7923
v 19.2301 6.5779 -6.7923
v 19.9999 7.3476 -6.7923
v 20.1837 7.5161 -6.7923
v 20.2411 7.5687 -6.7923
v 20.4492 7.7284 -6.7923
v 21.3371 -8.5404 -6.7923
v 21.6689 -8.7518 -6.7923
v 21.738 -8.7877 -6.7923
v 21.9591 -8.9028 -6.7923
v 22.9465 9.18 -6.7923
v 23.1768 9.2754 -6.7923
v 23.2487 9.3052 -6.7923
v 23.3235 9.3288 -6.7923
v 23.3739 9.3447 -6.7923
v 24.0574 -9.7434 -6.7923
v 24.0808 -9.7508 -6.7923
v 24.1569 -9.7677 -6.7923
v 24.4002 -9.8216 -6.7923
v 24.4202 -9.826 -6.7923
v 27.2136 9.8845 -6.7923
v 27.3998 9.8764 -6.7923
v 27.4626 9.8736 -6.7923
v 27.5076 -10.0549 -6.7923
v 27.5076 9.8716 -6.7923
v 27.5404 -10.0535 -6.7923
v 27.5404 9.8702 -6.7923
v 27.582 9.8647 -6.7923
v 27.6176 -10.0434 -6.7923
v 27.8648 -10.0108 -6.7923
v 28.3402 -9.9482 -6.7923
v 28.3818 -9.9427 -6.7923
v 28.4053 -9.9396 -6.7923
v 28.4814 -9.9227 -6.7923
v 28.5454 -9.9085 -6.7923
v 28.7247 -9.8688 -6.7923
v 29.9639 -9.528 -6.7923
v 30.0891 -9.4885 -6.7923
v 30.161 -9.4587 -6.7923
v 30.3913 -9.3633 -6.7923
v 32.1287 8.2756 -6.7923
v 32.211 -8.4065 -6.7923
v 32.3389 8.1417 -6.7923
v 32.4046 -8.2831 -6.7923
v 32.4046 8.0998 -6.7923
v 32.4243 8.0847 -6.7923
v 32.4664 -8.2357 -6.7923
v 32.6641 -8.0839 -6.7923
v 32.6908 7.8802 -6.7923
v 33.4987 7.2004 -6.7923
v 33.6825 7.0319 -6.7923
v 33.7399 6.9793 -6.7923
v 33.9393 6.7617 -6.7923
v 34.6612 5.9035 -6.7923
v 34.813 5.7058 -6.7923
v 34.8604 5.644 -6.7923
v 34.8968 5.5869 -6.7923
v 34.9838 5.4504 -6.7923
v 35.1177 -5.4234 -6.7923
v 35.2875 -5.1568 -6.7923
v 35.3291 -5.0915 -6.7923
v 35.365 -5.0224 -6.7923
v 35.4801 -4.8013 -6.7923
v 36.3281 -2.6797 -6.7923
v 36.345 -2.6036 -6.7923
v 36.3989 -2.3603 -6.7923
v 36.4033 -2.3403 -6.7923
v 36.4461 1.9641 -6.7923
v 36.5 1.7208 -6.7923
v 36.5095 1.678 -6.7923
v 36.5169 1.6447 -6.7923
v 36.5255 1.5796 -6.7923
v 23.7527 -11.7306 -6.7724
v 19.2984 -9.5612 -6.7712
v 17.1993 -7.4621 -6.7704
v 19.3179 -9.5751 -6.7703
v 17.8742 -8.2528 -6.7702
v 27.6859 -12.0474 -6.7701
v 31.468 -11.0891 -6.77
v 19.2597 -9.5284 -6.7697
v 18.5703 -8.9445 -6.7695
v 27.6598 -12.0506 -6.7693
v 20.0819 -10.1206 -6.7689
v 17.1698 -7.4208 -6.7687
v 17.8403 -8.2189 -6.7687
v 16.5391 6.3308 -6.7686
v 18.5416 -8.9202 -6.7686
v 31.4081 10.9292 -6.7684
v 14.7085 -1.0479 -6.7682
v 15.0498 2.9 -6.7682
v 23.7231 -11.7244 -6.7682
v 31.4892 -11.0808 -6.7682
v 20.0642 -10.108 -6.7681
v 38.026 3.78 -6.768
v 14.8047 1.6595 -6.7679
v 16.0937 5.5755 -6.7679
v 17.8231 -8.1986 -6.7679
v 14.8074 1.6817 -6.7678
v 20.1056 -10.1375 -6.7678
v 20.9019 -10.612 -6.7678
v 21.1157 -10.7225 -6.7678
v 32.3355 -10.667 -6.7678
v 38.0332 3.7559 -6.7678
v 27.609 -12.0527 -6.7677
v 32.3345 -10.6675 -6.7676
v 37.244 -5.7589 -6.7676
v 37.6888 4.6498 -6.7676
v 32.4431 10.4244 -6.7675
v 34.9326 8.6005 -6.7675
v 16.1031 -5.7779 -6.7674
v 16.1153 -5.8029 -6.7674
v 18.5056 -8.8842 -6.7674
v 21.1403 -10.7345 -6.7674
v 14.8266 -2.0188 -6.7673
v 16.0383 -5.6454 -6.7673
v 16.1495 -5.8603 -6.7673
v 33.1029 -10.2145 -6.7673
v 38.3497 -2.8086 -6.7673
v 24.7364 -11.9332 -6.7672
v 29.546 -11.7388 -6.7672
v 37.2934 5.4745 -6.7672
v 38.0501 3.6991 -6.7672
v 38.054 -3.8693 -6.7672
v 16.6662 -6.7154 -6.7671
v 36.1681 7.2374 -6.7671
v 36.1721 7.2317 -6.7671
v 37.1715 5.7051 -6.7671
v 22.8892 11.2928 -6.767
v 14.8271 1.8394 -6.7669
v 21.0218 10.4933 -6.7669
v 21.9704 10.945 -6.7669
v 15.0361 2.8541 -6.7668
v 15.2365 3.5272 -6.7668
v 16.1153 5.6196 -6.7668
v 22.2144 11.0402 -6.7668
v 32.3802 -10.6452 -6.7668
v 36.7375 6.4335 -6.7668
v 16 -5.5671 -6.7667
v 16.623 -6.6549 -6.7667
v 36.1385 7.2788 -6.7667
v 36.7148 6.4716 -6.7667
v 20.3606 -10.2894 -6.7666
v 21.1934 -10.7605 -6.7666
v 22.8214 11.2726 -6.7666
v 23.0449 -11.5225 -6.7666
v 28.7391 11.7247 -6.7666
v 30.3687 -11.4999 -6.7666
v 38.5892 1.2099 -6.7666
v 33.3646 9.8596 -6.7665
v 36.7355 -6.6201 -6.7665
v 38.0186 -3.9882 -6.7665
v 15.1603 -3.4546 -6.7664
v 16.597 -6.6112 -6.7664
v 19.3864 9.4407 -6.7664
v 22.2878 11.0689 -6.7664
v 24.1821 -11.8206 -6.7664
v 15.3552 -4.0804 -6.7663
v 20.1493 9.9803 -6.7663
v 21.7543 10.8514 -6.7663
v 22.1292 -11.1903 -6.7663
v 22.7726 11.2581 -6.7663
v 25.678 -12.0506 -6.7663
v 29.2677 11.6138 -6.7663
v 29.6147 -11.7244 -6.7663
v 30.1935 11.3688 -6.7663
v 33.0286 10.0755 -6.7663
v 34.8322 8.7009 -6.7663
v 36.6219 6.6017 -6.7663
v 15.5766 -4.6476 -6.7662
v 16 5.3838 -6.7662
v 17.8074 -8.1801 -6.7662
v 32.1441 -10.7606 -6.7662
v 38.1292 3.4336 -6.7662
v 15.261 3.6095 -6.7661
v 31.6114 10.8378 -6.7661
v 35.6314 7.8775 -6.7661
v 36.8371 6.2664 -6.7661
v 37.6056 4.836 -6.7661
v 14.9393 -2.5756 -6.766
v 15.03 2.8252 -6.766
v 16.4556 -6.3739 -6.766
v 22.6794 -11.405 -6.766
v 31.201 -11.1933 -6.766
v 32.0448 10.6259 -6.766
v 38.3548 2.601 -6.766
v 14.7099 -1.0825 -6.7659
v 15.5678 4.4418 -6.7659
v 15.5983 4.5199 -6.7659
v 16.5487 -6.5302 -6.7659
v 20.4126 -10.3204 -6.7659
v 24.2988 -11.8451 -6.7659
v 31.2822 -11.1616 -6.7659
v 34.7962 8.7369 -6.7659
v 37.3871 5.2829 -6.7659
v 38.1549 -3.5304 -6.7659
v 15.2722 3.647 -6.7658
v 20.9576 -10.6452 -6.7658
v 27.9595 11.8299 -6.7658
v 30.1107 11.3934 -6.7658
v 37.3666 -5.5081 -6.7658
v 37.7058 -4.7897 -6.7658
v 15.7027 4.7756 -6.7657
v 15.7097 -4.9733 -6.7657
v 16.1414 5.6633 -6.7657
v 20.0098 -10.0691 -6.7657
v 21.0991 10.5311 -6.7657
v 21.7877 -11.051 -6.7657
v 22.0562 10.9785 -6.7657
v 22.5532 11.1725 -6.7657
v 23.226 11.3931 -6.7657
v 25.1707 11.804 -6.7657
v 29.6653 -11.7093 -6.7657
v 30.2743 -11.528 -6.7657
v 31.0618 11.0643 -6.7657
v 32.3202 10.4912 -6.7657
v 32.4257 -10.6181 -6.7657
v 32.5026 10.389 -6.7657
v 34.8167 -8.8997 -6.7657
v 36.0335 7.4027 -6.7657
v 36.3138 -7.2166 -6.7657
v 37.7344 -4.7165 -6.7657
v 37.8257 4.2992 -6.7657
v 19.4269 -9.6529 -6.7656
v 37.8084 -4.5268 -6.7656
v 14.9169 2.2855 -6.7655
v 35.5304 7.9967 -6.7655
v 17.1093 -7.336 -6.7654
v 19.1661 -9.4492 -6.7654
v 33.2736 9.9246 -6.7654
v 34.7962 -8.9202 -6.7654
v 35.5107 8.02 -6.7654
v 38.5861 -1.4179 -6.7654
v 15.6797 4.7286 -6.7653
v 17.311 -7.594 -6.7653
v 34.7442 8.781 -6.7653
v 35.4975 8.0356 -6.7653
v 14.7126 0.9212 -6.7652
v 15.6647 4.6901 -6.765
v 19.2293 9.3193 -6.765
v 21.279 10.619 -6.765
v 28.1273 11.809 -6.765
v 15.0361 -3.0374 -6.7649
v 20.9889 -10.6605 -6.7648
v 33.2322 9.9542 -6.7648
v 34.7573 -8.9531 -6.7648
v 35.3797 8.1534 -6.7648
v 16.7809 6.6928 -6.7647
v 21.8486 -11.0808 -6.7647
v 14.7099 0.8992 -6.7646
v 15.6797 -4.9119 -6.7646
v 18.5862 8.7747 -6.7646
v 32.2184 10.541 -6.7646
v 33.9684 -9.6119 -6.7646
v 33.9979 -9.5908 -6.7646
v 34.0394 -9.5612 -6.7646
v 34.195 -9.4294 -6.7646
v 34.6778 8.8372 -6.7646
v 14.7124 -1.103 -6.7645
v 16.6526 6.5131 -6.7645
v 32.424 10.4358 -6.7645
v 36.257 -7.2962 -6.7645
v 16.6081 6.4467 -6.7644
v 16.623 6.4716 -6.7644
v 21.0034 10.4843 -6.7644
v 25.3402 11.8252 -6.7644
v 29.0406 -11.8448 -6.7644
v 28.644 -11.9279 -6.7643
v 31.5336 -11.0591 -6.7643
v 33.186 9.9817 -6.7643
v 17.0864 7.1207 -6.7642
v 17.9845 -8.3631 -6.7642
v 21.8798 -11.093 -6.7642
v 30.4468 11.2933 -6.7642
v 36.6154 -6.7941 -6.7641
v 15.665 -4.8742 -6.7639
v 15.2332 -3.6994 -6.7638
v 25.6274 -12.0443 -6.7637
v 28.863 11.6987 -6.7637
v 30.6398 -11.4123 -6.7637
v 15.0128 2.7428 -6.7636
v 32.5784 -10.5271 -6.7636
v 33.1884 -10.1636 -6.7636
v 37.7273 4.5514 -6.7636
v 28.5934 -11.9342 -6.7635
v 35.3532 8.1799 -6.7635
v 15.3383 3.8537 -6.7634
v 31.4417 -11.0993 -6.7634
v 38.3436 -2.8376 -6.7634
v 15.922 -5.4075 -6.7633
v 20.3239 10.0843 -6.7633
v 14.7162 0.9498 -6.7632
v 15.3377 3.8522 -6.7632
v 15.0256 -2.9874 -6.7631
v 37.1735 -5.8851 -6.7631
v 37.6086 -5.0131 -6.7631
v 15.6611 -4.8643 -6.763
v 16.2321 5.8157 -6.763
v 23.5885 11.501 -6.7629
v 19.1 9.2098 -6.7628
v 19.34 9.4076 -6.7626
v 17.1993 7.2788 -6.7625
v 38.2621 -3.1703 -6.7625
v 38.0187 3.8046 -6.7624
v 17.2291 7.314 -6.7622
v 18.5416 8.7369 -6.7621
v 36.1385 -7.4621 -6.762
v 19.957 9.8481 -6.7619
v 38.4805 -2.1846 -6.7619
v 14.6992 -0.8251 -6.7618
v 20.2462 -10.2213 -6.7618
v 21.6978 10.8238 -6.7618
v 18.337 -8.7156 -6.7617
v 33.2322 -10.1375 -6.7617
v 36.4003 6.9121 -6.7617
v 21.8962 10.9161 -6.7616
v 23.3309 -11.6076 -6.7616
v 33.7429 -9.7729 -6.7616
v 34.6402 8.8691 -6.7616
v 35.5169 -8.196 -6.7616
v 38.4543 2.1263 -6.7615
v 14.8326 -2.0667 -6.7614
v 15.6053 4.5381 -6.7614
v 24.5771 11.7201 -6.7614
v 30.5652 11.2581 -6.7614
v 33.0565 10.0589 -6.7614
v 36.1055 -7.5011 -6.7614
v 16.0928 -5.757 -6.7613
v 22.9686 -11.4998 -6.7613
v 18.6977 -9.0524 -6.7612
v 33.9307 9.4555 -6.7612
v 36.7148 -6.6549 -6.7612
v 20.4941 10.1857 -6.7611
v 23.6741 -11.7098 -6.7611
v 31.9455 -10.8577 -6.7611
v 33.4521 -9.9805 -6.7611
v 21.3835 -10.8534 -6.761
v 25.8824 -12.0591 -6.7609
v 35.4975 -8.2189 -6.7608
v 23.9101 11.5803 -6.7607
v 28.6941 11.7341 -6.7607
v 14.8326 1.8834 -6.7606
v 15.0106 -2.9156 -6.7606
v 15.3785 3.9567 -6.7606
v 17.708 7.8794 -6.7606
v 32.556 -10.5404 -6.7606
v 16.0254 5.4357 -6.7605
v 33.9993 9.4065 -6.7605
v 38.4632 2.0837 -6.7605
v 15.1341 3.1832 -6.7604
v 15.4905 -4.4271 -6.7604
v 16.9871 6.9816 -6.7604
v 20.8449 10.3947 -6.7604
v 14.6971 -0.7716 -6.7602
v 24.6938 -11.9279 -6.7602
v 32.1963 10.5518 -6.7602
v 17.8403 8.0356 -6.7601
v 28.3875 -11.9599 -6.7601
v 31.3006 10.9711 -6.7601
v 34.0394 9.3779 -6.7601
v 37.2983 -5.6479 -6.7601
v 17.8765 8.0718 -6.76
v 23.6665 -11.7075 -6.76
v 30.952 -11.2904 -6.76
v 33.3989 -10.0185 -6.76
v 38.3799 -2.6643 -6.76
v 17.9132 8.1085 -6.7599
v 24.099 11.6199 -6.7599
v 37.6767 4.6809 -6.7599
v 20.1056 9.9542 -6.7598
v 34.0785 9.3448 -6.7597
v 36.0137 -7.6094 -6.7597
v 19.9388 9.8352 -6.7595
v 36.9463 -6.2664 -6.7595
v 37.2225 -5.8029 -6.7595
v 35.4613 -8.2551 -6.7594
v 14.7014 0.6945 -6.7593
v 16.5181 6.2955 -6.7592
v 19.2984 9.3779 -6.7592
v 22.3474 -11.2755 -6.7592
v 22.5817 11.1836 -6.7592
v 36.8197 -6.4788 -6.759
v 17.3318 -7.6185 -6.7589
v 18.082 -8.4606 -6.7589
v 15.4663 4.1819 -6.7587
v 34.1952 9.2459 -6.7586
v 38.2613 2.9899 -6.7586
v 32.9259 -10.32 -6.7585
v 21.8486 10.8975 -6.7583
v 14.9119 -2.4451 -6.7582
v 30.8348 11.1529 -6.7582
v 33.31 -10.082 -6.7582
v 20.9576 10.4619 -6.7581
v 14.6994 0.6453 -6.758
v 15.1192 -3.3164 -6.758
v 19.1418 9.2453 -6.758
v 37.5757 -5.0804 -6.758
v 15.8868 5.1522 -6.7579
v 22.7248 -11.4228 -6.7578
v 37.245 5.5735 -6.7578
v 32.3802 10.4619 -6.7575
v 37.933 4.0241 -6.7574
v 16.2284 -5.9927 -6.7573
v 14.6928 -0.6688 -6.7572
v 14.8396 -2.1003 -6.7572
v 26.6963 11.9072 -6.7572
v 19.5911 9.5869 -6.7571
v 38.1636 3.3181 -6.757
v 19.4656 -9.6805 -6.7569
v 14.6975 0.599 -6.7568
v 26.6689 11.9083 -6.7568
v 38.4963 1.9257 -6.7568
v 15.3191 3.8046 -6.7567
v 26.7202 11.9062 -6.7567
v 35.6303 -8.0621 -6.7567
v 37.2225 5.6196 -6.7567
v 37.9068 4.0913 -6.7567
v 38.6689 -0.0918 -6.7566
v 30.0244 -11.6024 -6.7565
v 26.645 11.9073 -6.7564
v 31.8264 10.7327 -6.7564
v 37.4944 5.0634 -6.7564
v 38.6668 -0.143 -6.7564
v 21.4602 10.7076 -6.7563
v 21.6249 -10.9714 -6.7563
v 36.3045 7.0463 -6.7562
v 37.4743 -5.2879 -6.7559
v 24.8979 -11.9534 -6.7557
v 31.5354 10.8749 -6.7556
v 35.9717 7.4757 -6.7556
v 31.4528 10.9117 -6.7555
v 36.8584 -6.4139 -6.7555
v 14.7916 -1.7379 -6.7554
v 15.3303 -4.0167 -6.7554
v 23.5259 11.4824 -6.7553
v 29.9252 -11.6319 -6.7552
v 36.0055 7.4358 -6.7552
v 33.8719 9.4974 -6.7551
v 22.0403 -11.1556 -6.755
v 27.864 -12.0251 -6.755
v 29.4133 11.5833 -6.755
v 38.6636 -0.2206 -6.755
v 38.6636 0.0373 -6.755
v 24.4924 11.7024 -6.7548
v 37.4018 -5.4361 -6.7548
v 38.6024 1.1034 -6.7548
v 36.2401 7.1365 -6.7547
v 30.5652 -11.4414 -6.7545
v 38.5052 1.8834 -6.7545
v 14.6935 0.5027 -6.7543
v 19.1747 9.2732 -6.7543
v 21.7946 10.8711 -6.7543
v 29.7235 11.5087 -6.7543
v 30.7366 -11.3745 -6.7543
v 38.2429 3.0514 -6.7543
v 16.5256 -6.4915 -6.7542
v 16.9885 -7.1669 -6.7542
v 23.4074 -11.6304 -6.7541
v 38.6604 0.114 -6.7541
v 16.0547 5.4957 -6.754
v 28.644 11.7446 -6.754
v 37.8356 -4.4571 -6.7539
v 34.9419 -8.7745 -6.7538
v 37.2049 -5.8325 -6.7538
v 16.8886 -7.0269 -6.7535
v 18.3959 8.5912 -6.7534
v 26.463 11.8998 -6.7534
v 15.8904 -5.3428 -6.7533
v 14.8432 1.9338 -6.7532
v 15.4588 -4.3458 -6.7532
v 32.2535 -10.7071 -6.7531
v 18.8225 -9.1581 -6.753
v 20.9217 10.4405 -6.753
v 20.7874 -10.5438 -6.7529
v 37.6581 -4.9119 -6.7527
v 14.7354 -1.2872 -6.7523
v 21.5169 10.7353 -6.7522
v 36.5949 6.6395 -6.7521
v 33.6138 9.6818 -6.752
v 37.9999 -4.036 -6.752
v 16.3496 6.0129 -6.7519
v 16.077 -5.7245 -6.7518
v 36.6736 -6.7126 -6.7518
v 24.6433 -11.9173 -6.7517
v 38.5116 1.8322 -6.7517
v 15.3044 -3.9384 -6.7516
v 22.0129 -11.1449 -6.7515
v 20.2785 -10.2405 -6.7514
v 20.5808 -10.4206 -6.7514
v 23.7736 11.5517 -6.7514
v 29.2263 -11.8058 -6.7513
v 15.8167 -5.1922 -6.7512
v 30.6133 11.2393 -6.7512
v 20.0511 9.9153 -6.7511
v 35.0975 8.4356 -6.7511
v 15.611 -4.7359 -6.751
v 16.3386 -6.1776 -6.751
v 16.4998 6.2649 -6.751
v 21.663 10.8068 -6.751
v 28.6206 11.7475 -6.751
v 36.7795 6.363 -6.751
v 14.6878 0.3651 -6.7508
v 18.9049 9.0446 -6.7508
v 21.0422 -10.6866 -6.7507
v 32.6787 10.2841 -6.7507
v 33.1173 10.0227 -6.7507
v 15.3191 -3.9879 -6.7505
v 22.423 -11.305 -6.7505
v 32.4822 -10.5844 -6.7505
v 24.638 11.7329 -6.7503
v 16.7769 -6.8705 -6.7501
v 38.2245 3.1135 -6.75
v 38.0777 -3.7897 -6.7499
v 30.7612 11.1816 -6.7497
v 33.0238 -10.2617 -6.7497
v 32.7724 -10.4115 -6.7496
v 35.9906 7.4535 -6.7496
v 29.8744 11.4638 -6.7495
v 38.6454 0.4763 -6.7495
v 38.6503 -0.5403 -6.7494
v 25.4727 11.8417 -6.7493
v 22.772 -11.4412 -6.7492
v 31.4892 10.8975 -6.7492
v 38.3214 -2.9432 -6.7492
v 19.5 -9.7051 -6.7491
v 24.6621 11.7379 -6.7491
v 28.9783 -11.8578 -6.7491
v 35.8086 -7.8516 -6.7491
v 15.7784 -5.1137 -6.7489
v 32.901 10.1516 -6.7489
v 37.0412 5.9239 -6.7489
v 16.1722 5.715 -6.7487
v 23.9177 -11.7652 -6.7487
v 31.1583 -11.2099 -6.7487
v 37.6581 4.7286 -6.7486
v 31.713 -10.9714 -6.7484
v 32.8995 -10.3357 -6.7483
v 36.5028 -6.9519 -6.7483
v 15.7789 4.9314 -6.7482
v 37.9434 3.9976 -6.7482
v 37.6377 -4.9537 -6.7481
v 38.6405 0.5938 -6.7481
v 15.5503 4.3969 -6.748
v 21.5623 -10.9408 -6.7479
v 23.7231 11.5411 -6.7479
v 25.0127 11.7843 -6.7479
v 28.597 11.7505 -6.7479
v 15.2985 3.7354 -6.7476
v 24.6938 11.7446 -6.7476
v 28.4383 11.7703 -6.7476
v 32.8206 10.1995 -6.7475
v 38.4957 -2.1118 -6.7475
v 38.6386 0.6404 -6.7475
v 28.3513 11.7811 -6.7474
v 30.5044 -11.4595 -6.7473
v 32.1308 10.5838 -6.7472
v 16.8864 6.8405 -6.7471
v 17.0472 -7.2491 -6.7471
v 36.9038 6.1544 -6.7471
v 38.6447 -0.6778 -6.747
v 15.9523 5.2861 -6.7469
v 36.9581 6.0632 -6.7469
v 37.3398 5.3797 -6.7469
v 36.329 7.0119 -6.7468
v 24.0859 -11.8005 -6.7466
v 31.3748 -11.1254 -6.7466
v 14.6775 -0.2989 -6.7465
v 14.9588 -2.6687 -6.7465
v 20.7794 10.3557 -6.7465
v 30.7585 -11.366 -6.7465
v 20.6844 10.2991 -6.7464
v 21.1502 10.5561 -6.7463
v 29.6644 11.5263 -6.7462
v 37.3201 -5.6032 -6.7461
v 16.4562 -6.3749 -6.746
v 18.1938 -8.5724 -6.746
v 38.5052 -2.0667 -6.746
v 32.0424 -10.8103 -6.7459
v 38.3017 -3.0374 -6.7459
v 38.3123 2.8033 -6.7459
v 16.2004 -5.9456 -6.7458
v 27.8421 11.8446 -6.7457
v 31.6757 -10.9896 -6.7457
v 37.9378 -4.1952 -6.7456
v 29.192 11.6297 -6.7453
v 38.6406 -0.7762 -6.7453
v 31.0509 -11.2518 -6.7452
v 15.0954 -3.2365 -6.7451
v 24.7453 11.751 -6.7451
v 14.9017 2.2132 -6.745
v 15.6313 4.6047 -6.745
v 26.8765 -12.083 -6.7449
v 38.63 0.8473 -6.7449
v 22.1307 11.0076 -6.7448
v 16.9656 -7.1348 -6.7447
v 20.4093 -10.3183 -6.7446
v 38.3017 2.8541 -6.7446
v 37.5668 4.9153 -6.7445
v 16.0016 -5.5702 -6.7444
v 38.6385 -0.8253 -6.7444
v 20.6606 -10.4682 -6.7443
v 38.6279 0.8992 -6.7443
v 23.112 -11.5425 -6.7441
v 36.4101 -7.0816 -6.7441
v 14.6738 -0.2092 -6.744
v 38.0776 3.6068 -6.744
v 38.6147 1.0052 -6.744
v 16.2714 -6.0649 -6.7439
v 30.3817 11.3127 -6.7439
v 31.2543 10.9892 -6.7439
v 33.7641 9.5745 -6.7439
v 37.7483 4.4974 -6.7439
v 38.0988 3.5356 -6.7439
v 38.5288 -1.8772 -6.7439
v 15.1599 -3.4531 -6.7438
v 24.1841 -11.821 -6.7438
v 38.623 0.9385 -6.7438
v 35.0485 -8.6679 -6.7437
v 38.284 -3.097 -6.7437
v 38.6365 -0.8746 -6.7436
v 14.7813 1.4717 -6.7435
v 22.2173 11.0413 -6.7435
v 30.2898 11.3401 -6.7435
v 15.1825 -3.5291 -6.7434
v 21.2568 -10.7915 -6.7434
v 15.2085 -3.6165 -6.7433
v 30.3669 -11.5003 -6.7433
v 38.5317 1.6705 -6.743
v 20.3881 10.1225 -6.7428
v 30.1907 11.3695 -6.7427
v 38.0877 -3.7561 -6.7426
v 22.2841 11.0674 -6.7425
v 37.1159 5.7985 -6.7425
v 14.6743 0.0389 -6.7423
v 15.3948 -4.182 -6.7423
v 15.5175 4.3131 -6.7423
v 30.1138 11.3924 -6.7422
v 20.831 -10.5697 -6.7421
v 37.608 -5.0143 -6.7421
v 37.7684 -4.6292 -6.7421
v 16.7353 -6.8122 -6.742
v 28.7608 -11.9034 -6.742
v 37.985 3.8909 -6.742
v 14.9391 -2.5743 -6.7419
v 29.4091 -11.7675 -6.7419
v 19.9585 -10.0325 -6.7417
v 16.3221 -6.15 -6.7416
v 22.352 11.094 -6.7416
v 24.819 11.7602 -6.7416
v 26.6168 -12.0894 -6.7416
v 30.0275 11.4182 -6.7416
v 27.4515 11.8759 -6.7415
v 38.5224 -1.9284 -6.7415
v 14.6701 -0.1197 -6.7414
v 25.7301 11.8695 -6.7414
v 29.0407 -11.8447 -6.7413
v 37.3671 -5.507 -6.7412
v 15.9665 -5.4985 -6.7411
v 20.4782 -10.3595 -6.7411
v 31.9255 10.6842 -6.741
v 29.7428 -11.6863 -6.7409
v 31.609 -11.0222 -6.7409
v 30.2775 -11.527 -6.7408
v 38.1295 3.4322 -6.7408
v 15.7383 4.8484 -6.7407
v 24.2959 -11.8444 -6.7407
v 27.7116 11.8609 -6.7407
v 36.5325 -6.9102 -6.7407
v 14.6689 -0.0916 -6.7406
v 23.0076 11.3281 -6.7406
v 25.678 11.8673 -6.7406
v 14.9902 2.6352 -6.7405
v 33.6799 -9.8178 -6.7405
v 14.6711 -0.0394 -6.7403
v 14.757 1.2773 -6.7403
v 24.5749 -11.903 -6.7402
v 26.6689 -12.0916 -6.7402
v 15.2037 3.417 -6.7401
v 16.9442 6.9215 -6.7401
v 36.8901 -6.3607 -6.7401
v 38.6279 -1.0825 -6.7399
v 33.587 -9.8842 -6.7398
v 37.4402 5.1743 -6.7398
v 14.6701 -0.0621 -6.7397
v 19.0504 -9.3511 -6.7396
v 38.6215 -1.1343 -6.7396
v 29.0062 11.6687 -6.7395
v 22.2374 -11.2325 -6.7394
v 23.2148 -11.5731 -6.7394
v 25.5594 11.8525 -6.7394
v 26.6984 -12.0904 -6.7394
v 29.6147 11.5411 -6.7394
v 38.6135 -1.1981 -6.7393
v 14.98 -2.7698 -6.7391
v 15.0843 -3.1991 -6.7391
v 17.3961 -7.6944 -6.7391
v 16.8246 -6.9373 -6.739
v 37.9862 -4.0712 -6.739
v 15.1132 3.1131 -6.7389
v 16.8451 6.7827 -6.7389
v 33.4353 9.8092 -6.7388
v 27.6598 11.8673 -6.7387
v 18.2176 -8.5962 -6.7386
v 18.1455 8.3408 -6.7385
v 32.5796 10.3431 -6.7385
v 38.4214 2.2832 -6.7384
v 16.3903 -6.2643 -6.7383
v 18.1701 -8.5487 -6.7383
v 31.8273 -10.9155 -6.7381
v 15.845 5.0667 -6.738
v 22.6767 11.2207 -6.7377
v 27.6342 11.8684 -6.7377
v 30.1693 -11.5593 -6.7377
v 37.809 -4.5251 -6.7375
v 20.5877 10.2415 -6.7374
v 24.4179 -11.8701 -6.7374
v 38.1842 -3.4322 -6.7372
v 36.9989 -6.1781 -6.7371
v 37.1037 5.819 -6.7371
v 15.7479 -5.0514 -6.737
v 15.5253 -4.5163 -6.7369
v 34.336 9.1267 -6.7369
v 30.943 11.1107 -6.7368
v 21.7099 -11.013 -6.7363
v 15.9212 -5.4057 -6.7362
v 37.5778 -5.076 -6.736
v 15.0907 3.0375 -6.7359
v 37.9572 3.9622 -6.7359
v 14.8756 -2.2718 -6.7358
v 14.9127 -2.4481 -6.7358
v 21.3738 10.6654 -6.7358
v 31.7326 10.7785 -6.7358
v 15.433 4.0964 -6.7357
v 31.6858 10.8014 -6.7356
v 22.5561 -11.3569 -6.7355
v 36.5632 6.6839 -6.7355
v 28.0963 -11.9962 -6.7353
v 15.4068 -4.2127 -6.7351
v 30.8333 11.1534 -6.7349
v 37.4322 -5.3739 -6.7345
v 14.769 -1.5565 -6.7343
v 30.0229 -11.6028 -6.7341
v 37.8741 4.1752 -6.7341
v 15.4897 -4.4248 -6.7338
v 35.8872 7.5755 -6.7338
v 16.3102 5.9466 -6.7337
v 20.7189 10.3197 -6.7337
v 24.22 11.6453 -6.7337
v 25.205 -11.9916 -6.7337
v 38.4066 -2.5371 -6.7336
v 14.8717 2.07 -6.7334
v 23.4591 -11.6458 -6.7333
v 19.7361 9.6904 -6.7332
v 21.6235 -10.9707 -6.7332
v 38.2056 3.177 -6.7332
v 21.4624 10.7086 -6.7331
v 29.9373 11.445 -6.733
v 37.5459 4.9581 -6.7329
v 17.4909 -7.8064 -6.7328
v 30.7004 11.2053 -6.7328
v 18.9541 -9.2696 -6.7326
v 23.3389 11.4267 -6.7325
v 36.9841 6.0196 -6.7324
v 29.9282 -11.631 -6.7319
v 32.7708 10.2291 -6.7319
v 15.4142 4.0484 -6.7318
v 23.541 -11.6702 -6.7316
v 37.8616 -4.3904 -6.7316
v 28.8586 -11.8829 -6.7315
v 15.4605 -4.35 -6.7314
v 33.5449 -9.9142 -6.73
v 14.8858 -2.3203 -6.7297
v 15.4378 -4.2921 -6.7296
v 16.2827 5.9005 -6.7296
v 29.8321 -11.6597 -6.7296
v 30.8064 -11.3473 -6.7294
v 15.8568 -5.2741 -6.7293
v 21.5926 10.7723 -6.7292
v 22.4808 -11.3275 -6.7292
v 21.5 -10.9104 -6.7289
v 32.6754 -10.4693 -6.7287
v 37.5408 -5.1519 -6.7287
v 14.6689 -0.0916 -6.2924
v 16.6689 -0.0916 -6.2924
v 36.6689 -0.0916 -6.2924
v 38.6689 -0.0916 -6.2924
v 16.67 -0.0662 -6.2873
v 36.6675 -0.1235 -6.286
v 14.6706 -0.1319 -6.2844
v 16.6716 -0.1535 -6.2801
v 36.6662 -0.0297 -6.2801
v 14.672 -0.0165 -6.2774
v 38.6658 -0.1667 -6.2774
v 16.6759 -0.251 -6.2607
v 36.6619 0.0677 -6.2607
v 14.6768 -0.2829 -6.2543
v 14.6768 0.0996 -6.2543
v 16.6772 0.0996 -6.2543
v 16.6773 -0.2829 -6.2543
v 36.6605 -0.2829 -6.2543
v 36.6605 0.0996 -6.2543
v 38.661 -0.2829 -6.2543
v 38.661 0.0996 -6.2543
v 16.6784 0.1267 -6.2362
v 36.6594 -0.31 -6.2362
v 16.6799 -0.3428 -6.2143
v 36.6579 0.1595 -6.2143
v 16.6832 -0.418 -6.164
v 36.6546 0.2347 -6.164
v 14.6835 -0.4451 -6.1459
v 14.6835 0.2618 -6.1459
v 16.6843 0.2618 -6.1459
v 16.6844 -0.4451 -6.1459
v 36.6534 0.2618 -6.1459
v 36.6535 -0.4451 -6.1459
v 38.6543 -0.4451 -6.1459
v 38.6543 0.2618 -6.1459
v 16.6851 0.2799 -6.1188
v 36.6527 -0.4632 -6.1188
v 16.686 0.2998 -6.0891
v 36.6518 -0.4831 -6.0891
v 16.6883 -0.5354 -6.0108
v 36.6495 0.3521 -6.0108
v 14.688 -0.5535 -5.9837
v 14.688 0.3702 -5.9837
v 16.6891 -0.5535 -5.9837
v 16.6891 0.3702 -5.9837
v 36.6487 -0.5535 -5.9837
v 36.6487 0.3702 -5.9837
v 38.6498 -0.5535 -5.9837
v 38.6498 0.3702 -5.9837
v 16.6894 0.3766 -5.9517
v 36.6484 -0.5599 -5.9517
v 16.6905 -0.5852 -5.8244
v 36.6473 0.4019 -5.8244
v 14.6896 -0.5916 -5.7924
v 14.6896 0.4083 -5.7924
v 16.6908 -0.5916 -5.7924
v 16.6908 0.4083 -5.7924
v 36.647 -0.5916 -5.7924
v 36.647 0.4083 -5.7924
v 38.6482 -0.5916 -5.7924
v 38.6482 0.4083 -5.7924
v 16.6905 0.4019 -5.7604
v 36.6473 -0.5852 -5.7604
v 16.6894 -0.5599 -5.6331
v 36.6484 0.3766 -5.6331
v 14.688 -0.5535 -5.6011
v 14.688 0.3702 -5.6011
v 16.6891 -0.5535 -5.6011
v 16.6891 0.3702 -5.6011
v 36.6487 -0.5535 -5.6011
v 36.6487 0.3702 -5.6011
v 38.6498 -0.5535 -5.6011
v 38.6498 0.3702 -5.6011
v 16.6883 0.3521 -5.574
v 36.6495 -0.5354 -5.574
v 14.6871 -0.5322 -5.5692
v 38.6507 0.3489 -5.5692
v 16.6852 -0.4632 -5.466
v 36.6526 0.2799 -5.466
v 14.6835 -0.4451 -5.4389
v 14.6835 0.2618 -5.4389
v 16.6843 0.2618 -5.4389
v 16.6844 -0.4451 -5.4389
v 36.6534 0.2618 -5.4389
v 36.6535 -0.4451 -5.4389
v 38.6543 -0.4451 -5.4389
v 38.6543 0.2618 -5.4389
v 16.6832 0.2347 -5.4208
v 36.6546 -0.418 -5.4208
v 16.679 0.1404 -5.3578
v 36.6588 -0.3237 -5.3578
v 16.6785 -0.31 -5.3486
v 36.6593 0.1267 -5.3486
v 14.6768 -0.2829 -5.3305
v 14.6768 0.0996 -5.3305
v 16.6773 -0.2829 -5.3305
v 16.6773 0.0996 -5.3305
v 36.6605 -0.2829 -5.3305
v 36.6605 0.0996 -5.3305
v 38.661 -0.2829 -5.3305
v 38.661 0.0996 -5.3305
v 16.6759 0.0677 -5.3241
v 36.6619 -0.251 -5.3241
v 16.6748 -0.2258 -5.3191
v 36.663 0.0425 -5.3191
v 14.674 0.031 -5.3168
v 38.6638 -0.2143 -5.3168
v 14.6716 -0.1581 -5.3056
v 16.6703 -0.1232 -5.2987
v 36.6675 -0.06 -5.2987
v 14.6689 -0.0916 -5.2924
v 16.6689 -0.0916 -5.2924
v 36.6689 -0.0916 -5.2924
v 38.6689 -0.0916 -5.2924
v 16.6689 -0.0916 -4.2924
v 16.707 -0.9631 -4.2924
v 16.707 0.7798 -4.2924
v 16.8209 -1.828 -4.2924
v 16.8209 1.6447 -4.2924
v 17.0097 -2.6797 -4.2924
v 17.0097 2.4964 -4.2924
v 17.272 -3.5118 -4.2924
v 17.272 3.3285 -4.2924
v 17.6059 -4.3177 -4.2924
v 17.6059 4.1344 -4.2924
v 18.0087 -5.0916 -4.2924
v 18.0087 4.9083 -4.2924
v 18.4774 -5.8273 -4.2924
v 18.4774 5.644 -4.2924
v 19.0085 -6.5194 -4.2924
v 19.0085 6.3361 -4.2924
v 19.5979 -7.1626 -4.2924
v 19.5979 6.9793 -4.2924
v 20.2411 -7.752 -4.2924
v 20.2411 7.5687 -4.2924
v 20.9332 -8.2831 -4.2924
v 20.9332 8.0998 -4.2924
v 21.6689 -8.7518 -4.2924
v 21.669 8.5685 -4.2924
v 22.4428 -9.1546 -4.2924
v 22.4428 8.9713 -4.2924
v 23.2487 -9.4885 -4.2924
v 23.2487 9.3052 -4.2924
v 24.0808 -9.7508 -4.2924
v 24.0808 9.5675 -4.2924
v 24.9325 -9.9396 -4.2924
v 24.9325 9.7563 -4.2924
v 25.7974 -10.0535 -4.2924
v 25.7974 9.8702 -4.2924
v 26.6689 -10.0916 -4.2924
v 26.6689 -0.0916 -4.2924
v 26.6689 9.9083 -4.2924
v 27.5404 -10.0535 -4.2924
v 27.5404 9.8702 -4.2924
v 28.4053 -9.9396 -4.2924
v 28.4053 9.7563 -4.2924
v 29.257 -9.7508 -4.2924
v 29.257 9.5675 -4.2924
v 30.0891 -9.4885 -4.2924
v 30.0891 9.3052 -4.2924
v 30.895 -9.1546 -4.2924
v 30.895 8.9713 -4.2924
v 31.6688 -8.7518 -4.2924
v 31.6689 8.5685 -4.2924
v 32.4046 -8.2831 -4.2924
v 32.4046 8.0998 -4.2924
v 33.0967 -7.752 -4.2924
v 33.0967 7.5687 -4.2924
v 33.7399 -7.1626 -4.2924
v 33.7399 6.9793 -4.2924
v 34.3293 -6.5194 -4.2924
v 34.3293 6.3361 -4.2924
v 34.8604 -5.8273 -4.2924
v 34.8604 5.644 -4.2924
v 35.3291 -5.0915 -4.2924
v 35.3291 4.9082 -4.2924
v 35.7319 -4.3177 -4.2924
v 35.7319 4.1344 -4.2924
v 36.0658 -3.5118 -4.2924
v 36.0658 3.3285 -4.2924
v 36.3281 -2.6797 -4.2924
v 36.3281 2.4964 -4.2924
v 36.5169 -1.828 -4.2924
v 36.5169 1.6447 -4.2924
v 36.6308 -0.9631 -4.2924
v 36.6308 0.7798 -4.2924
v 36.6689 -0.0916 -4.2924
v 14.6689 -0.0916 -3.7925
v 14.6733 -0.1986 -3.7925
v 14.6771 0.1065 -3.7925
v 14.7017 -0.8843 -3.7925
v 14.7099 -1.0825 -3.7925
v 14.7198 -1.1622 -3.7925
v 14.8081 -1.8698 -3.7925
v 14.8326 -2.0667 -3.7925
v 14.8598 -2.1966 -3.7925
v 14.9954 -2.8432 -3.7925
v 15.0125 2.7415 -3.7925
v 15.0361 -3.0374 -3.7925
v 15.0361 2.8541 -3.7925
v 15.0587 -3.1132 -3.7925
v 15.0927 3.0442 -3.7925
v 15.2625 -3.7978 -3.7925
v 15.3044 3.7554 -3.7925
v 15.3191 -3.9879 -3.7925
v 15.3191 3.8046 -3.7925
v 15.3624 -4.0988 -3.7925
v 15.3912 3.9894 -3.7925
v 15.6076 -4.7271 -3.7925
v 15.6797 -4.9119 -3.7925
v 16.5215 -6.4845 -3.7925
v 16.623 -6.6549 -3.7925
v 16.623 6.4716 -3.7925
v 16.6467 6.5048 -3.7925
v 16.7383 6.6331 -3.7925
v 17.084 -7.3006 -3.7925
v 17.1993 -7.4621 -3.7925
v 17.7121 -8.0675 -3.7925
v 17.8403 -8.2189 -3.7925
v 17.8611 -8.2397 -3.7925
v 18.4013 -8.7799 -3.7925
v 18.5416 -8.9202 -3.7925
v 18.5416 8.7369 -3.7925
v 18.5623 8.7544 -3.7925
v 18.5853 -8.9572 -3.7925
v 18.693 8.8651 -3.7925
v 19.147 -9.433 -3.7925
v 19.2984 -9.5612 -3.7925
v 19.3747 -9.6157 -3.7925
v 19.9441 -10.0222 -3.7925
v 20.1056 -10.1375 -3.7925
v 20.1056 9.9542 -3.7925
v 20.1272 -10.1504 -3.7925
v 20.276 10.0558 -3.7925
v 20.7872 -10.5436 -3.7925
v 20.9576 -10.6452 -3.7925
v 20.9576 10.4619 -3.7925
v 20.9803 10.473 -3.7925
v 21.019 -10.6752 -3.7925
v 21.1358 10.549 -3.7925
v 21.7878 10.8678 -3.7925
v 21.8486 10.8975 -3.7925
v 22.0334 10.9696 -3.7925
v 25.4811 -12.0261 -3.7925
v 25.6175 11.8598 -3.7925
v 25.678 -12.0506 -3.7925
v 25.678 11.8673 -3.7925
v 25.8762 11.8755 -3.7925
v 26.5765 11.9045 -3.7925
v 26.6689 11.9083 -3.7925
v 26.8671 11.9001 -3.7925
v 27.4616 -12.0588 -3.7925
v 27.5974 11.8699 -3.7925
v 27.6598 -12.0506 -3.7925
v 27.6598 11.8673 -3.7925
v 27.6802 -12.0481 -3.7925
v 27.8567 11.8428 -3.7925
v 28.4471 -11.9524 -3.7925
v 28.5543 11.7558 -3.7925
v 28.644 -11.9279 -3.7925
v 28.644 11.7446 -3.7925
v 28.8382 11.7039 -3.7925
v 32.3052 10.4986 -3.7925
v 32.3802 10.4619 -3.7925
v 32.5506 10.3604 -3.7925
v 33.0618 -10.239 -3.7925
v 33.2322 -10.1375 -3.7925
v 33.8779 -9.6765 -3.7925
v 34.0394 -9.5612 -3.7925
v 34.0394 9.3779 -3.7925
v 34.0603 9.3602 -3.7925
v 34.0883 -9.5198 -3.7925
v 34.1908 9.2497 -3.7925
v 34.6448 -9.0484 -3.7925
v 34.7962 -8.9202 -3.7925
v 34.8567 -8.8597 -3.7925
v 35.3572 -8.3592 -3.7925
v 35.4975 -8.2189 -3.7925
v 35.5335 -8.1764 -3.7925
v 36.0103 -7.6135 -3.7925
v 36.1385 -7.4621 -3.7925
v 36.1385 7.2788 -3.7925
v 36.1818 -7.4015 -3.7925
v 36.2538 7.1173 -3.7925
v 36.5995 -6.8164 -3.7925
v 36.7148 -6.6549 -3.7925
v 36.7623 -6.5751 -3.7925
v 37.571 -5.0901 -3.7925
v 37.6581 -4.9119 -3.7925
v 37.6581 4.7286 -3.7925
v 37.7302 4.5438 -3.7925
v 38.4645 -2.2609 -3.7925
v 38.5052 -2.0667 -3.7925
v 38.5052 1.8834 -3.7925
v 38.5297 1.6865 -3.7925
v 38.6607 -0.2898 -3.7925
v 38.6689 -0.0916 -3.7925
v 14.7099 0.8992 -3.7924
v 14.7124 0.9196 -3.7924
v 14.7344 1.096 -3.7924
v 14.8326 1.8834 -3.7924
v 14.8733 2.0775 -3.7924
v 15.6797 4.7286 -3.7924
v 15.7668 4.9068 -3.7924
v 16.0282 -5.6247 -3.7924
v 16.1153 -5.8029 -3.7924
v 16.1153 5.6196 -3.7924
v 16.2168 5.79 -3.7924
v 17.1764 7.2467 -3.7924
v 17.1993 7.2788 -3.7924
v 17.3275 7.4302 -3.7924
v 17.8403 8.0356 -3.7924
v 17.9806 8.1759 -3.7924
v 19.2787 9.3612 -3.7924
v 19.2984 9.3779 -3.7924
v 19.4598 9.4932 -3.7924
v 21.6704 -10.9937 -3.7924
v 21.8301 -11.0718 -3.7924
v 21.8486 -11.0808 -3.7924
v 22.5878 -11.3693 -3.7924
v 22.7726 -11.4414 -3.7924
v 22.7726 11.2581 -3.7924
v 22.9627 11.3147 -3.7924
v 23.533 -11.6678 -3.7924
v 23.7231 -11.7244 -3.7924
v 23.7231 11.5411 -3.7924
v 23.7527 -11.7306 -3.7924
v 23.7527 11.5473 -3.7924
v 23.9172 11.5818 -3.7924
v 24.4997 -11.8872 -3.7924
v 24.5724 11.7191 -3.7924
v 24.6938 -11.9279 -3.7924
v 24.6938 11.7446 -3.7924
v 24.7348 -11.933 -3.7924
v 24.8906 11.7691 -3.7924
v 26.4707 -12.0834 -3.7924
v 26.6689 -12.0916 -3.7924
v 26.6984 -12.0904 -3.7924
v 29.4206 -11.7651 -3.7924
v 29.5739 11.5497 -3.7924
v 29.6147 -11.7244 -3.7924
v 29.6147 11.5411 -3.7924
v 29.6441 -11.7156 -3.7924
v 29.8048 11.4845 -3.7924
v 30.3751 -11.498 -3.7924
v 30.5324 -11.4512 -3.7924
v 30.5652 -11.4414 -3.7924
v 30.5652 11.2581 -3.7924
v 30.75 11.186 -3.7924
v 31.3044 -11.1529 -3.7924
v 31.3488 10.9523 -3.7924
v 31.4892 -11.0808 -3.7924
v 31.4892 10.8975 -3.7924
v 31.6674 10.8104 -3.7924
v 32.202 -10.7323 -3.7924
v 32.3802 -10.6452 -3.7924
v 33.2322 9.9542 -3.7924
v 33.3936 9.8389 -3.7924
v 34.7714 8.7579 -3.7924
v 34.7962 8.7369 -3.7924
v 34.9365 8.5966 -3.7924
v 35.4975 8.0356 -3.7924
v 35.5208 8.0081 -3.7924
v 35.6257 7.8842 -3.7924
v 36.7148 6.4716 -3.7924
v 36.8163 6.3012 -3.7924
v 37.121 -5.9733 -3.7924
v 37.2225 -5.8029 -3.7924
v 37.2225 5.6196 -3.7924
v 37.3096 5.4414 -3.7924
v 37.9466 -4.1727 -3.7924
v 38.0098 3.8273 -3.7924
v 38.0187 -3.9879 -3.7924
v 38.0187 3.8046 -3.7924
v 38.0753 3.6145 -3.7924
v 38.2451 -3.2275 -3.7924
v 38.3017 -3.0374 -3.7924
v 38.3017 2.8541 -3.7924
v 38.3079 -3.0078 -3.7924
v 38.309 2.8191 -3.7924
v 38.3424 2.66 -3.7924
v 38.5953 -1.3438 -3.7924
v 38.6034 -1.2793 -3.7924
v 38.6254 0.9196 -3.7924
v 38.6279 -1.0825 -3.7924
v 38.6279 0.8992 -3.7924
v 38.6288 -1.0604 -3.7924
v 38.6361 0.701 -3.7924
v 14.7033 -0.0915 -3.5337
v 14.7279 0.5012 -3.5337
v 14.7333 -0.8098 -3.5337
v 14.7538 -1.1591 -3.5337
v 14.8622 -2.0124 -3.5337
v 14.8934 -2.1906 -3.5337
v 15.0457 2.7335 -3.5337
v 15.0501 -2.9321 -3.5337
v 15.0917 -3.1046 -3.5337
v 15.099 2.9398 -3.5337
v 15.3367 3.7445 -3.5337
v 15.3391 -3.9295 -3.5337
v 15.3945 -4.0874 -3.5337
v 15.4598 4.0696 -3.5337
v 15.6391 -4.7138 -3.5337
v 15.7081 -4.8905 -3.5337
v 15.9062 -5.297 -3.5337
v 16.4243 6.0703 -3.5337
v 16.6014 -6.551 -3.5337
v 16.6619 -6.6504 -3.5337
v 16.6754 6.4859 -3.5337
v 16.7667 6.6139 -3.5337
v 17.169 -7.3604 -3.5337
v 17.237 -7.4539 -3.5337
v 17.8019 -8.12 -3.5337
v 17.8861 -8.2165 -3.5337
v 18.2854 8.4317 -3.5337
v 18.5308 -8.8595 -3.5337
v 18.5855 8.729 -3.5337
v 18.6084 -8.9318 -3.5337
v 18.7158 8.8394 -3.5337
v 19.2449 -9.4694 -3.5337
v 19.3954 -9.5886 -3.5337
v 20.0441 -10.0511 -3.5337
v 20.1152 9.9191 -3.5337
v 20.1458 -10.1217 -3.5337
v 20.5918 10.2036 -3.5337
v 20.8896 -10.5636 -3.5337
v 20.9966 10.4427 -3.5337
v 21.0351 -10.645 -3.5337
v 21.1516 10.5186 -3.5337
v 21.8017 10.8367 -3.5337
v 21.9548 10.9013 -3.5337
v 25.5828 -12.004 -3.5337
v 25.6205 11.8258 -3.5337
v 25.6938 -12.0169 -3.5337
v 25.7795 11.8364 -3.5337
v 26.5768 11.8704 -3.5337
v 26.7675 11.8688 -3.5337
v 27.5581 -12.0203 -3.5337
v 27.5948 11.8359 -3.5337
v 27.6773 -12.0141 -3.5337
v 27.7549 11.8202 -3.5337
v 28.5401 -11.9062 -3.5337
v 28.549 11.7221 -3.5337
v 28.6563 -11.8905 -3.5337
v 28.7347 11.6894 -3.5337
v 32.2892 10.4685 -3.5337
v 32.6181 10.2792 -3.5337
v 32.746 -10.387 -3.5337
v 33.2215 -10.1029 -3.5337
v 33.6962 9.5804 -3.5337
v 33.9374 -9.5908 -3.5337
v 34.0391 9.3331 -3.5337
v 34.0672 -9.493 -3.5337
v 34.1693 9.2229 -3.5337
v 34.6969 -8.9579 -3.5337
v 34.8334 -8.8348 -3.5337
v 35.4018 -8.265 -3.5337
v 35.5082 -8.1534 -3.5337
v 36.0468 -7.5157 -3.5337
v 36.1079 7.2618 -3.5337
v 36.1547 -7.3807 -3.5337
v 36.1688 7.1772 -3.5337
v 36.6277 -6.7158 -3.5337
v 36.7335 -6.5567 -3.5337
v 37.5398 -5.0758 -3.5337
v 37.6222 4.7245 -3.5337
v 37.6258 -4.8998 -3.5337
v 37.6626 4.6227 -3.5337
v 37.7705 -4.5296 -3.5337
v 38.39 2.2648 -3.5337
v 38.4308 -2.2547 -3.5337
v 38.4695 -2.0696 -3.5337
v 38.4717 1.8735 -3.5337
v 38.4957 1.6814 -3.5337
v 38.5555 -1.3859 -3.5337
v 38.6058 0.5999 -3.5337
v 38.6264 -0.2893 -3.5337
v 38.6344 -0.0935 -3.5337
v 14.7464 0.9167 -3.5336
v 14.8175 1.4851 -3.5336
v 14.87 1.8957 -3.5336
v 14.9068 2.0713 -3.5336
v 15.7155 4.7242 -3.5336
v 15.7978 4.8926 -3.5336
v 16.1408 5.5943 -3.5336
v 16.1454 -5.7867 -3.5336
v 17.2034 7.2259 -3.5336
v 17.4185 7.4838 -3.5336
v 17.8776 8.0246 -3.5336
v 19.2997 9.3343 -3.5336
v 19.4 9.408 -3.5336
v 21.6847 -10.9626 -3.5336
v 21.8439 -11.0405 -3.5336
v 22.231 -11.1931 -3.5336
v 22.7813 -11.4082 -3.5336
v 22.7836 11.2258 -3.5336
v 23.3058 11.3809 -3.5336
v 23.4474 -11.6063 -3.5336
v 23.761 -11.6975 -3.5336
v 23.761 11.5142 -3.5336
v 23.925 11.5486 -3.5336
v 24.5784 11.6855 -3.5336
v 24.6029 -11.8733 -3.5336
v 24.7403 -11.8993 -3.5336
v 24.7482 11.7151 -3.5336
v 26.5702 -12.0529 -3.5336
v 26.6983 -12.0563 -3.5336
v 29.5095 -11.7112 -3.5336
v 29.5656 11.5165 -3.5336
v 29.6356 -11.6826 -3.5336
v 29.8903 11.4227 -3.5336
v 30.3645 -11.4656 -3.5336
v 30.5214 -11.4189 -3.5336
v 30.5608 11.223 -3.5336
v 30.7383 11.1538 -3.5336
v 30.9684 -11.2469 -3.5336
v 31.3355 10.9209 -3.5336
v 31.4848 -11.045 -3.5336
v 31.5631 10.8211 -3.5336
v 32.1863 -10.7021 -3.5336
v 32.3549 -10.6196 -3.5336
v 33.2255 9.9171 -3.5336
v 34.7484 8.7327 -3.5336
v 35.1573 8.3266 -3.5336
v 35.4956 7.9851 -3.5336
v 35.6002 7.8615 -3.5336
v 36.6819 6.4589 -3.5336
v 36.9645 5.9855 -3.5336
v 37.1415 -5.872 -3.5336
v 37.1925 -5.7866 -3.5336
v 37.1968 5.5946 -3.5336
v 37.2794 5.4257 -3.5336
v 37.9774 3.8161 -3.5336
v 37.9855 -3.9792 -3.5336
v 38.1409 3.2719 -3.5336
v 38.1835 -3.3131 -3.5336
v 38.2748 -2.9995 -3.5336
v 38.2757 2.8108 -3.5336
v 38.5914 0.9167 -3.5336
v 38.5948 -1.0577 -3.5336
v 14.8041 -0.0914 -3.2925
v 14.8059 -0.1966 -3.2925
v 14.8282 0.4963 -3.2925
v 14.8414 -0.9733 -3.2924
v 14.846 0.9083 -3.2924
v 14.8536 -1.1501 -3.2924
v 14.9167 1.4719 -3.2924
v 14.9561 -1.9469 -3.2924
v 14.9686 1.8791 -3.2924
v 14.9919 -2.1729 -3.2924
v 15.0051 2.0533 -3.2924
v 15.143 2.71 -3.2924
v 15.1481 -2.908 -3.2924
v 15.1886 -3.0793 -3.2924
v 15.1969 2.9143 -3.2924
v 15.4208 -3.8495 -3.2924
v 15.4314 3.7125 -3.2924
v 15.4887 -4.0538 -3.2924
v 15.554 4.0347 -3.2924
v 15.7318 -4.675 -3.2924
v 15.8003 -4.8502 -3.2924
v 15.807 4.6839 -3.2924
v 15.8886 4.8509 -3.2924
v 15.9967 -5.2535 -3.2924
v 16.2288 5.5468 -3.2924
v 16.2337 -5.7393 -3.2924
v 16.561 6.1027 -3.2924
v 16.6863 -6.4965 -3.2924
v 16.7462 -6.5951 -3.2924
v 16.7595 6.4305 -3.2924
v 16.8499 6.5575 -3.2924
v 17.2486 -7.2995 -3.2924
v 17.2825 7.1647 -3.2924
v 17.3158 -7.3923 -3.2924
v 17.4961 7.4202 -3.2924
v 17.8763 -8.0527 -3.2924
v 17.9511 7.9568 -3.2924
v 17.9595 -8.1486 -3.2924
v 18.356 8.36 -3.2924
v 18.5648 -8.7505 -3.2924
v 18.6537 8.6546 -3.2924
v 18.6763 -8.8573 -3.2924
v 18.7828 8.7642 -3.2924
v 19.3077 -9.39 -3.2924
v 19.3613 9.2555 -3.2924
v 19.4562 -9.5091 -3.2924
v 19.461 9.3284 -3.2924
v 20.0997 -9.9673 -3.2924
v 20.1702 9.8351 -3.2924
v 20.2005 -10.0376 -3.2924
v 20.6431 10.1168 -3.2924
v 20.9807 -10.5004 -3.2924
v 21.0444 10.3539 -3.2924
v 21.0822 -10.5566 -3.2924
v 21.1981 10.4293 -3.2924
v 21.7264 -10.8717 -3.2924
v 21.8424 10.7454 -3.2924
v 21.8843 -10.9489 -3.2924
v 21.9487 10.7908 -3.2924
v 22.2681 -11.1001 -3.2924
v 22.8138 -11.3136 -3.2924
v 22.8159 11.1311 -3.2924
v 23.3338 11.2847 -3.2924
v 23.4743 -11.5097 -3.2924
v 23.7852 -11.6005 -3.2924
v 23.7852 11.4172 -3.2924
v 23.9479 11.4513 -3.2924
v 24.596 11.587 -3.2924
v 24.6683 -11.7845 -3.2924
v 24.7563 -11.8007 -3.2924
v 24.8135 11.6213 -3.2924
v 25.5919 -11.9036 -3.2924
v 25.6294 11.726 -3.2924
v 25.702 -11.9165 -3.2924
v 25.738 11.7338 -3.2924
v 26.571 -11.9525 -3.2924
v 26.5777 11.7703 -3.2924
v 26.698 -11.9563 -3.2924
v 26.7667 11.7677 -3.2924
v 27.5507 -11.9205 -3.2924
v 27.5871 11.7361 -3.2924
v 27.6689 -11.9145 -3.2924
v 27.7458 11.7198 -3.2924
v 28.5334 11.6233 -3.2924
v 28.5731 -11.8012 -3.2924
v 28.6397 -11.7919 -3.2924
v 28.7174 11.5899 -3.2924
v 29.4856 -11.6137 -3.2924
v 29.5414 11.4193 -3.2924
v 29.6108 -11.5857 -3.2924
v 29.8632 11.3256 -3.2924
v 30.3337 -11.3704 -3.2924
v 30.4892 -11.3241 -3.2924
v 30.528 11.1275 -3.2924
v 30.7041 11.059 -3.2924
v 30.9324 -11.1534 -3.2924
v 31.2967 10.8287 -3.2924
v 31.4445 -10.9535 -3.2924
v 31.5218 10.7284 -3.2924
v 32.1402 -10.6134 -3.2924
v 32.2423 10.3801 -3.2924
v 32.3074 -10.5316 -3.2924
v 32.5681 10.1918 -3.2924
v 32.695 -10.3006 -3.2924
v 33.1663 -10.0186 -3.2924
v 33.1707 9.8334 -3.2924
v 33.637 9.4989 -3.2924
v 33.876 -9.5107 -3.2924
v 33.9769 9.2536 -3.2924
v 34.0052 -9.4143 -3.2924
v 34.1061 9.1445 -3.2924
v 34.6291 -8.8831 -3.2924
v 34.6809 8.6589 -3.2924
v 34.765 -8.7617 -3.2924
v 35.086 8.256 -3.2924
v 35.3283 -8.1962 -3.2924
v 35.4218 7.9176 -3.2924
v 35.4342 -8.0859 -3.2924
v 35.5254 7.795 -3.2924
v 35.9677 -7.4532 -3.2924
v 36.0285 7.1999 -3.2924
v 36.0753 -7.3198 -3.2924
v 36.0889 7.116 -3.2924
v 36.5435 -6.6598 -3.2924
v 36.5982 6.4041 -3.2924
v 36.6492 -6.5026 -3.2924
v 36.8783 5.9347 -3.2924
v 37.0539 -5.8235 -3.2924
v 37.1044 -5.7388 -3.2924
v 37.1087 5.5471 -3.2924
v 37.1906 5.3796 -3.2924
v 37.4484 -5.0339 -3.2924
v 37.5306 4.6842 -3.2924
v 37.5336 -4.8593 -3.2924
v 37.5705 4.5832 -3.2924
v 37.6773 -4.4923 -3.2924
v 37.8822 3.7832 -3.2924
v 37.8909 -3.9467 -3.2924
v 38.044 3.2435 -3.2924
v 38.087 -3.2862 -3.2924
v 38.1778 -2.9753 -3.2924
v 38.1781 2.7864 -3.2924
v 38.2913 2.245 -3.2924
v 38.3318 -2.2365 -3.2924
v 38.3701 -2.0529 -3.2924
v 38.3722 1.857 -3.2924
v 38.3962 1.6665 -3.2924
v 38.4563 -1.371 -3.2924
v 38.4918 0.9083 -3.2924
v 38.495 -1.0496 -3.2924
v 38.5056 0.5942 -3.2924
v 38.5259 -0.2876 -3.2924
v 38.5337 -0.0935 -3.2924
v 14.9645 -0.0914 -3.0853
v 14.9653 -0.1952 -3.0853
v 14.9876 0.4883 -3.0853
v 15.001 -0.9612 -3.0853
v 15.0045 0.8948 -3.0853
v 15.0123 -1.1357 -3.0853
v 15.0984 1.643 -3.0853
v 15.1206 -1.9699 -3.0853
v 15.1255 1.8527 -3.0853
v 15.1486 -2.1447 -3.0853
v 15.1616 2.0246 -3.0853
v 15.2977 2.6726 -3.0853
v 15.3135 -2.9174 -3.0853
v 15.3427 -3.039 -3.0853
v 15.3518 2.8739 -3.0853
v 15.5726 -3.7986 -3.0853
v 15.5821 3.6616 -3.0853
v 15.6386 -4.0005 -3.0853
v 15.7034 3.9793 -3.0853
v 15.879 -4.6133 -3.0853
v 15.9468 -4.7861 -3.0853
v 15.9526 4.6199 -3.0853
v 16.0331 4.7847 -3.0853
v 16.1405 -5.1843 -3.0853
v 16.3688 5.4712 -3.0853
v 16.3741 -5.664 -3.0853
v 16.6475 5.936 -3.0853
v 16.8212 -6.4101 -3.0853
v 16.8802 -6.5073 -3.0853
v 16.8933 6.3424 -3.0853
v 16.9824 6.4678 -3.0853
v 17.3752 -7.2026 -3.0853
v 17.4084 7.0675 -3.0853
v 17.4413 -7.2944 -3.0853
v 17.6194 7.3193 -3.0853
v 17.9943 -7.9457 -3.0853
v 18.068 7.8487 -3.0853
v 18.0762 -8.0405 -3.0853
v 18.4681 8.2458 -3.0853
v 18.6744 -8.6332 -3.0853
v 18.7621 8.5362 -3.0853
v 18.7842 -8.7388 -3.0853
v 18.8893 8.6446 -3.0853
v 19.407 -9.2643 -3.0853
v 19.4594 9.1302 -3.0853
v 19.5528 -9.3826 -3.0853
v 19.5579 9.2019 -3.0853
v 20.1881 -9.8343 -3.0853
v 20.2576 9.7016 -3.0853
v 20.2875 -9.9038 -3.0853
v 20.7244 9.9789 -3.0853
v 21.0155 -10.3352 -3.0853
v 21.1204 10.2126 -3.0853
v 21.1571 -10.416 -3.0853
v 21.2719 10.2872 -3.0853
v 21.7928 -10.727 -3.0853
v 21.9072 10.6002 -3.0853
v 21.9486 -10.8032 -3.0853
v 22.0574 10.6621 -3.0853
v 22.3273 -10.9523 -3.0853
v 22.8655 -11.1631 -3.0853
v 22.8672 10.9805 -3.0853
v 23.3784 11.132 -3.0853
v 23.5172 -11.3564 -3.0853
v 23.8238 -11.4462 -3.0853
v 23.8238 11.2629 -3.0853
v 23.9844 11.2965 -3.0853
v 24.6241 11.4302 -3.0853
v 24.6951 -11.6274 -3.0853
v 24.7819 -11.6437 -3.0853
v 24.8388 11.463 -3.0853
v 25.6064 -11.7441 -3.0853
v 25.6435 11.5673 -3.0853
v 25.715 -11.7568 -3.0853
v 25.7992 11.5766 -3.0853
v 26.5723 -11.7931 -3.0853
v 26.5791 11.6111 -3.0853
v 26.6976 -11.7973 -3.0853
v 26.7656 11.6078 -3.0853
v 27.5388 -11.7617 -3.0853
v 27.5749 11.5773 -3.0853
v 27.6554 -11.756 -3.0853
v 27.6832 11.5666 -3.0853
v 28.4996 -11.65 -3.0853
v 28.5085 11.4661 -3.0853
v 28.6133 -11.635 -3.0853
v 28.6899 11.4323 -3.0853
v 29.4477 -11.459 -3.0853
v 29.5029 11.2647 -3.0853
v 29.5713 -11.4317 -3.0853
v 29.8201 11.1717 -3.0853
v 30.2845 -11.2191 -3.0853
v 30.438 -11.1734 -3.0853
v 30.4757 10.9757 -3.0853
v 30.6496 10.9084 -3.0853
v 30.8752 -11.0048 -3.0853
v 31.2348 10.6821 -3.0853
v 31.3805 -10.8079 -3.0853
v 31.4564 10.5821 -3.0853
v 32.0668 -10.4724 -3.0853
v 32.1677 10.2396 -3.0853
v 32.2318 -10.3917 -3.0853
v 32.4888 10.0533 -3.0853
v 32.6139 -10.1632 -3.0853
v 33.0785 -9.8845 -3.0853
v 33.0835 9.7004 -3.0853
v 33.5429 9.3696 -3.0853
v 33.7787 -9.3838 -3.0853
v 33.8779 9.1271 -3.0853
v 33.9066 -9.2893 -3.0853
v 34.0055 9.0197 -3.0853
v 34.5216 -8.7647 -3.0853
v 34.5735 8.5416 -3.0853
v 34.6562 -8.6455 -3.0853
v 34.9729 8.1439 -3.0853
v 35.2114 -8.0871 -3.0853
v 35.3044 7.8103 -3.0853
v 35.3163 -7.9786 -3.0853
v 35.4065 7.6892 -3.0853
v 35.8422 -7.3541 -3.0853
v 35.9021 7.1015 -3.0853
v 35.9489 -7.2229 -3.0853
v 35.9617 7.0187 -3.0853
v 36.41 -6.5713 -3.0853
v 36.4651 6.317 -3.0853
v 36.515 -6.4166 -3.0853
v 36.7413 5.8538 -3.0853
v 36.9144 -5.7464 -3.0853
v 36.9643 -5.6628 -3.0853
v 36.9687 5.4714 -3.0853
v 37.0495 5.3061 -3.0853
v 37.303 -4.9672 -3.0853
v 37.3849 4.6201 -3.0853
v 37.3869 -4.7949 -3.0853
v 37.4241 4.5204 -3.0853
v 37.5291 -4.433 -3.0853
v 37.7309 3.7308 -3.0853
v 37.7405 -3.895 -3.0853
v 37.8902 3.1985 -3.0853
v 37.9337 -3.2433 -3.0853
v 38.0229 2.7477 -3.0853
v 38.0235 -2.9367 -3.0853
v 38.1342 2.2135 -3.0853
v 38.1744 -2.2076 -3.0853
v 38.2119 -2.0264 -3.0853
v 38.2138 1.8306 -3.0853
v 38.2378 1.6427 -3.0853
v 38.2978 -1.3539 -3.0853
v 38.3333 0.8948 -3.0853
v 38.3364 -1.0368 -3.0853
v 38.3454 0.6091 -3.0853
v 38.3659 -0.2849 -3.0853
v 38.3734 -0.0934 -3.0853
v 15.1732 -0.1933 -2.9264
v 15.1735 -0.0914 -2.9264
v 15.1952 0.4781 -2.9264
v 15.2087 -0.9456 -2.9264
v 15.211 0.8773 -2.9264
v 15.2191 -1.117 -2.9264
v 15.2797 1.4235 -2.9264
v 15.3203 -1.8887 -2.9264
v 15.3298 1.8182 -2.9264
v 15.3528 -2.108 -2.9264
v 15.3653 1.9871 -2.9264
v 15.4994 2.6238 -2.9264
v 15.5056 -2.8202 -2.9264
v 15.5436 -2.9866 -2.9264
v 15.5534 2.8213 -2.9264
v 15.7699 -3.7324 -2.9264
v 15.7784 3.5952 -2.9264
v 15.8338 -3.931 -2.9264
v 15.8979 3.9071 -2.9264
v 16.0709 -4.5328 -2.9264
v 16.1378 -4.7025 -2.9264
v 16.1423 4.5365 -2.9264
v 16.2214 4.6984 -2.9264
v 16.3279 -5.094 -2.9264
v 16.5511 5.3728 -2.9264
v 16.5571 -5.5657 -2.9264
v 16.8135 5.8083 -2.9264
v 16.9969 -6.2974 -2.9264
v 17.0548 -6.3928 -2.9264
v 17.0676 6.2275 -2.9264
v 17.1549 6.3509 -2.9264
v 17.5401 -7.0765 -2.9264
v 17.5724 6.9409 -2.9264
v 17.6047 -7.1668 -2.9264
v 17.7799 7.1879 -2.9264
v 18.148 -7.8064 -2.9264
v 18.2203 7.708 -2.9264
v 18.2283 -7.8997 -2.9264
v 18.6142 8.0972 -2.9264
v 18.8171 -8.4804 -2.9264
v 18.9034 8.382 -2.9264
v 18.9248 -8.5844 -2.9264
v 19.0281 8.4887 -2.9264
v 19.5362 -9.1007 -2.9264
v 19.5871 8.9669 -2.9264
v 19.6788 -9.2177 -2.9264
v 19.6841 9.037 -2.9264
v 20.3033 -9.661 -2.9264
v 20.3716 9.5276 -2.9264
v 20.4008 -9.7294 -2.9264
v 20.8305 9.7992 -2.9264
v 21.1159 -10.1528 -2.9264
v 21.2195 10.0285 -2.9264
v 21.2547 -10.2327 -2.9264
v 21.3682 10.1021 -2.9264
v 21.8792 -10.5383 -2.9264
v 21.9917 10.4109 -2.9264
v 22.0323 -10.6132 -2.9264
v 22.1393 10.4711 -2.9264
v 22.4043 -10.7596 -2.9264
v 22.9329 -10.967 -2.9264
v 22.9341 10.7842 -2.9264
v 23.4364 10.933 -2.9264
v 23.573 -11.1568 -2.9264
v 23.8741 -11.2452 -2.9264
v 23.8741 11.0619 -2.9264
v 24.0319 11.0948 -2.9264
v 24.6606 11.226 -2.9264
v 24.73 -11.4228 -2.9264
v 24.8152 -11.4392 -2.9264
v 24.8717 11.2572 -2.9264
v 25.6253 -11.5364 -2.9264
v 25.6618 11.3605 -2.9264
v 25.732 -11.5488 -2.9264
v 25.8148 11.3691 -2.9264
v 26.5739 -11.5854 -2.9264
v 26.5809 11.4036 -2.9264
v 26.697 -11.59 -2.9264
v 26.7641 11.3995 -2.9264
v 27.5233 -11.5549 -2.9264
v 27.559 11.3704 -2.9264
v 27.6379 -11.5495 -2.9264
v 27.7127 11.3536 -2.9264
v 28.467 -11.4452 -2.9264
v 28.4762 11.2612 -2.9264
v 28.5788 -11.4307 -2.9264
v 28.6542 11.2272 -2.9264
v 29.3985 -11.2575 -2.9264
v 29.4528 11.0632 -2.9264
v 29.5199 -11.2309 -2.9264
v 29.7641 10.971 -2.9264
v 30.2205 -11.022 -2.9264
v 30.3713 -10.977 -2.9264
v 30.4077 10.7779 -2.9264
v 30.5788 10.7122 -2.9264
v 30.712 -10.8457 -2.9264
v 31.1542 10.4911 -2.9264
v 31.2971 -10.6182 -2.9264
v 31.3713 10.3917 -2.9264
v 31.9713 -10.2886 -2.9264
v 32.0704 10.0565 -2.9264
v 32.1334 -10.2093 -2.9264
v 32.3854 9.873 -2.9264
v 32.5081 -9.9842 -2.9264
v 32.9641 -9.7097 -2.9264
v 32.9699 9.5271 -2.9264
v 33.4204 9.2011 -2.9264
v 33.6521 -9.2185 -2.9264
v 33.749 8.9624 -2.9264
v 33.7782 -9.1263 -2.9264
v 33.8746 8.8571 -2.9264
v 34.4181 -8.5795 -2.9264
v 34.4335 8.3886 -2.9264
v 34.5145 -8.494 -2.9264
v 34.8255 7.9977 -2.9264
v 35.0595 -7.945 -2.9264
v 35.1514 7.6704 -2.9264
v 35.1628 -7.8387 -2.9264
v 35.2515 7.5513 -2.9264
v 35.679 -7.225 -2.9264
v 35.7375 6.9732 -2.9264
v 35.7843 -7.0966 -2.9264
v 35.7961 6.8919 -2.9264
v 36.2364 -6.4561 -2.9264
v 36.2916 6.2034 -2.9264
v 36.3402 -6.3046 -2.9264
v 36.5628 5.7484 -2.9264
v 36.7327 -5.6459 -2.9264
v 36.7817 -5.5637 -2.9264
v 36.7862 5.3729 -2.9264
v 36.8656 5.2106 -2.9264
v 37.1135 -4.8802 -2.9264
v 37.1951 4.5366 -2.9264
v 37.1957 -4.711 -2.9264
v 37.2334 4.4385 -2.9264
v 37.3359 -4.3557 -2.9264
v 37.5337 3.6626 -2.9264
v 37.5444 -3.8276 -2.9264
v 37.69 3.1398 -2.9264
v 37.7341 -3.1875 -2.9264
v 37.8206 2.6972 -2.9264
v 37.8225 -2.8864 -2.9264
v 37.9295 2.1724 -2.9264
v 37.9693 -2.1699 -2.9264
v 38.0058 -1.9919 -2.9264
v 38.0074 1.7963 -2.9264
v 38.0314 1.6118 -2.9264
v 38.061 -1.5671 -2.9264
v 38.1268 0.8773 -2.9264
v 38.1296 -1.0201 -2.9264
v 38.139 0.5729 -2.9264
v 38.1574 -0.2815 -2.9264
v 38.1645 -0.0934 -2.9264
v 15.4154 -0.1912 -2.8265
v 15.4168 -0.0915 -2.8265
v 15.4371 0.466 -2.8265
v 15.4506 -0.9274 -2.8265
v 15.4516 0.8569 -2.8265
v 15.4599 -1.0952 -2.8265
v 15.519 1.3917 -2.8265
v 15.5601 -1.8504 -2.8265
v 15.5679 1.7781 -2.8265
v 15.5907 -2.0653 -2.8265
v 15.6028 1.9435 -2.8265
v 15.7343 2.567 -2.8265
v 15.7411 -2.7625 -2.8265
v 15.7775 -2.9255 -2.8265
v 15.7882 2.7601 -2.8265
v 15.9999 -3.6553 -2.8265
v 16.0071 3.5179 -2.8265
v 16.0613 -3.8501 -2.8265
v 16.1245 3.8231 -2.8265
v 16.2945 -4.439 -2.8265
v 16.3602 -4.6051 -2.8265
v 16.3633 4.4393 -2.8265
v 16.4408 4.5978 -2.8265
v 16.5462 -4.9889 -2.8265
v 16.7636 5.2581 -2.8265
v 16.7703 -5.4513 -2.8265
v 17.0335 5.7036 -2.8265
v 17.2016 -6.1661 -2.8265
v 17.2582 -6.2594 -2.8265
v 17.2706 6.0937 -2.8265
v 17.3558 6.2147 -2.8265
v 17.732 -6.9296 -2.8265
v 17.7634 6.7933 -2.8265
v 17.795 -7.0182 -2.8265
v 17.9668 7.0349 -2.8265
v 18.3272 -7.6441 -2.8265
v 18.3977 7.5441 -2.8265
v 18.4055 -7.7357 -2.8265
v 18.7843 7.924 -2.8265
v 18.9834 -8.3026 -2.8265
v 19.068 8.2023 -2.8265
v 19.0886 -8.4046 -2.8265
v 19.1899 8.3071 -2.8265
v 19.6867 -8.9102 -2.8265
v 19.7359 8.7767 -2.8265
v 19.8255 -9.0257 -2.8265
v 19.831 8.845 -2.8265
v 20.4374 -9.4592 -2.8265
v 20.5043 9.325 -2.8265
v 20.5328 -9.5263 -2.8265
v 20.954 9.59 -2.8265
v 21.233 -9.9404 -2.8265
v 21.3349 9.814 -2.8265
v 21.3685 -10.0193 -2.8265
v 21.4803 9.8865 -2.8265
v 21.98 -10.3186 -2.8265
v 22.0901 10.1905 -2.8265
v 22.1299 -10.392 -2.8265
v 22.2348 10.2488 -2.8265
v 22.4941 -10.5353 -2.8265
v 23.0114 -10.7385 -2.8265
v 23.012 10.5556 -2.8265
v 23.5041 10.7012 -2.8265
v 23.638 -10.9241 -2.8265
v 23.9327 -11.011 -2.8265
v 23.9327 10.8277 -2.8265
v 24.0873 10.8599 -2.8265
v 24.7031 10.9881 -2.8265
v 24.725 -11.1749 -2.8265
v 24.854 -11.2009 -2.8265
v 24.91 11.0174 -2.8265
v 25.6473 -11.2943 -2.8265
v 25.6832 11.1196 -2.8265
v 25.7518 -11.3064 -2.8265
v 25.8331 11.1274 -2.8265
v 26.5758 -11.3436 -2.8265
v 26.583 11.1619 -2.8265
v 26.6963 -11.3486 -2.8265
v 26.7623 11.1571 -2.8265
v 27.5053 -11.314 -2.8265
v 27.5405 11.1295 -2.8265
v 27.6175 -11.3089 -2.8265
v 27.6446 11.118 -2.8265
v 28.4293 -11.2066 -2.8265
v 28.4385 11.0226 -2.8265
v 28.5387 -11.1926 -2.8265
v 28.6126 10.9885 -2.8265
v 29.341 -11.0228 -2.8265
v 29.3943 10.8285 -2.8265
v 29.4599 -10.9971 -2.8265
v 29.6987 10.7373 -2.8265
v 30.146 -10.7924 -2.8265
v 30.2936 -10.7483 -2.8265
v 30.3284 10.5475 -2.8265
v 30.4961 10.4836 -2.8265
v 30.7138 -10.5858 -2.8265
v 31.0603 10.2686 -2.8265
v 31.1999 -10.3972 -2.8265
v 31.2723 10.1701 -2.8265
v 31.86 -10.0745 -2.8265
v 31.9571 9.8432 -2.8265
v 32.0187 -9.9969 -2.8265
v 32.2652 9.6631 -2.8265
v 32.385 -9.7756 -2.8265
v 32.8308 -9.5061 -2.8265
v 32.8376 9.3252 -2.8265
v 33.2776 9.0048 -2.8265
v 33.5046 -9.0259 -2.8265
v 33.5988 8.7704 -2.8265
v 33.6285 -8.9364 -2.8265
v 33.7221 8.6677 -2.8265
v 34.2189 -8.431 -2.8265
v 34.2705 8.2105 -2.8265
v 34.3494 -8.3176 -2.8265
v 34.6539 7.8275 -2.8265
v 34.8824 -7.7794 -2.8265
v 34.9732 7.5074 -2.8265
v 34.9839 -7.6757 -2.8265
v 35.071 7.3906 -2.8265
v 35.4888 -7.0747 -2.8265
v 35.5457 6.8237 -2.8265
v 35.5925 -6.9495 -2.8265
v 35.6032 6.7442 -2.8265
v 36.0611 -6.2836 -2.8265
v 36.0895 6.0712 -2.8265
v 36.1365 -6.174 -2.8265
v 36.3549 5.6257 -2.8265
v 36.521 -5.5288 -2.8265
v 36.569 -5.4483 -2.8265
v 36.5737 5.2581 -2.8265
v 36.6514 5.0992 -2.8265
v 36.8928 -4.779 -2.8265
v 36.973 -4.6133 -2.8265
v 36.974 4.4394 -2.8265
v 37.0112 4.3433 -2.8265
v 37.1109 -4.2657 -2.8265
v 37.304 3.5832 -2.8265
v 37.316 -3.7491 -2.8265
v 37.4566 3.0714 -2.8265
v 37.5015 -3.1225 -2.8265
v 37.585 2.6384 -2.8265
v 37.5883 -2.8278 -2.8265
v 37.691 2.1245 -2.8265
v 37.7305 -2.126 -2.8265
v 37.7658 -1.9516 -2.8265
v 37.767 1.7562 -2.8265
v 37.7909 1.5756 -2.8265
v 37.817 -1.5664 -2.8265
v 37.8862 0.8569 -2.8265
v 37.8888 -1.0007 -2.8265
v 37.8973 0.5589 -2.8265
v 37.9146 -0.2776 -2.8265
v 37.9212 -0.0934 -2.8265
v 15.6751 -0.1885 -2.7924
v 15.678 -0.0916 -2.7924
v 15.7097 0.835 -2.7924
v 15.7148 -0.9992 -2.7924
v 15.7184 -1.0718 -2.7924
v 15.8233 1.735 -2.7924
v 15.8299 -1.9003 -2.7924
v 15.8459 -2.0194 -2.7924
v 15.9863 2.5061 -2.7924
v 16.0133 -2.7899 -2.7924
v 16.015 2.6062 -2.7924
v 16.0285 -2.8599 -2.7924
v 16.2525 3.435 -2.7924
v 16.2693 3.4784 -2.7924
v 16.2737 -3.6602 -2.7924
v 16.3053 -3.7632 -2.7924
v 16.5989 -4.5006 -2.7924
v 16.6004 4.335 -2.7924
v 16.9915 5.135 -2.7924
v 16.999 -5.3285 -2.7924
v 17.4693 5.9187 -2.7924
v 17.4765 -6.1163 -2.7924
v 17.4885 5.9502 -2.7924
v 17.9684 6.635 -2.7924
v 17.9914 6.6623 -2.7924
v 17.9993 -6.8587 -2.7924
v 18.5784 -7.5395 -2.7924
v 18.5881 7.3682 -2.7924
v 18.5956 -7.5597 -2.7924
v 19.227 7.9923 -2.7924
v 19.2272 -8.1754 -2.7924
v 19.2446 8.0095 -2.7924
v 19.2643 -8.2116 -2.7924
v 19.8956 8.5726 -2.7924
v 19.9146 8.5862 -2.7924
v 19.9182 -8.7649 -2.7924
v 19.9829 -8.8197 -2.7924
v 20.4987 0.0765 -2.7924
v 20.5029 0.0546 -2.7924
v 20.5065 -0.0387 -2.7924
v 20.5065 0.1416 -2.7924
v 20.5154 -0.0998 -2.7924
v 20.5176 0.2025 -2.7924
v 20.5199 0.2548 -2.7924
v 20.5283 0.2953 -2.7924
v 20.5311 -0.1803 -2.7924
v 20.5326 -0.215 -2.7924
v 20.5367 0.3441 -2.7924
v 20.5436 -0.2412 -2.7924
v 20.553 0.3944 -2.7924
v 20.5611 0.4244 -2.7924
v 20.6171 0.514 -2.7924
v 20.6217 -0.2453 -2.7924
v 20.6463 0.4992 -2.7924
v 20.6467 9.1075 -2.7924
v 20.6501 -0.2208 -2.7924
v 20.6558 -9.2953 -2.7924
v 20.6648 -0.2067 -2.7924
v 20.6744 -9.3084 -2.7924
v 20.6753 0.4844 -2.7924
v 20.687 -0.1826 -2.7924
v 20.6936 0.4608 -2.7924
v 20.7067 -0.1611 -2.7924
v 20.7073 0.439 -2.7924
v 20.7342 0.4075 -2.7924
v 20.7553 0.3928 -2.7924
v 20.7942 0.3733 -2.7924
v 20.7988 0.8455 -2.7924
v 20.8013 0.4016 -2.7924
v 20.8037 0.4299 -2.7924
v 20.8041 0.8758 -2.7924
v 20.8055 0.4498 -2.7924
v 20.8074 0.8951 -2.7924
v 20.8075 0.4708 -2.7924
v 20.8086 0.4822 -2.7924
v 20.8097 0.4934 -2.7924
v 20.8103 0.9122 -2.7924
v 20.8416 -0.2041 -2.7924
v 20.8417 -0.2175 -2.7924
v 20.842 -0.2404 -2.7924
v 20.8438 0.3578 -2.7924
v 20.85 -0.5533 -2.7924
v 20.8518 -0.5744 -2.7924
v 20.8547 -0.6095 -2.7924
v 20.8758 -0.1007 -2.7924
v 20.8901 0.3392 -2.7924
v 20.891 -1.0139 -2.7924
v 20.8946 -1.0349 -2.7924
v 20.8986 -1.0587 -2.7924
v 20.9039 1.2908 -2.7924
v 20.9081 -1.1163 -2.7924
v 20.9084 1.3091 -2.7924
v 20.9095 -0.0897 -2.7924
v 20.9113 -1.1346 -2.7924
v 20.9211 1.3589 -2.7924
v 20.9271 1.3826 -2.7924
v 20.9288 0.3221 -2.7924
v 20.9321 -0.0825 -2.7924
v 20.9337 1.4095 -2.7924
v 20.9565 0.3075 -2.7924
v 20.9774 -1.5133 -2.7924
v 20.9781 0.2961 -2.7924
v 20.9821 -1.5316 -2.7924
v 20.9875 -1.5529 -2.7924
v 20.9959 -1.5868 -2.7924
v 21.0017 -1.6096 -2.7924
v 21.0204 0.2691 -2.7924
v 21.0263 -0.0407 -2.7924
v 21.0561 0.2408 -2.7924
v 21.0628 -0.0172 -2.7924
v 21.0695 1.8124 -2.7924
v 21.0769 1.834 -2.7924
v 21.0828 1.8515 -2.7924
v 21.0847 0.2121 -2.7924
v 21.092 0.0081 -2.7924
v 21.1015 -2.0068 -2.7924
v 21.1076 0.1825 -2.7924
v 21.1186 -2.0567 -2.7924
v 21.1232 -2.0697 -2.7924
v 21.1277 0.0637 -2.7924
v 21.1309 -2.0916 -2.7924
v 21.1322 0.1243 -2.7924
v 21.1341 0.0935 -2.7924
v 21.2583 -2.4596 -2.7924
v 21.2646 -2.474 -2.7924
v 21.2659 2.2639 -2.7924
v 21.2796 2.2952 -2.7924
v 21.4373 -9.7588 -2.7924
v 21.439 9.5723 -2.7924
v 21.445 -2.8893 -2.7924
v 21.4582 -2.9134 -2.7924
v 21.4587 9.5839 -2.7924
v 21.4886 2.6777 -2.7924
v 21.4905 -9.7902 -2.7924
v 21.499 2.6968 -2.7924
v 21.6753 -3.3143 -2.7924
v 21.6875 -3.3326 -2.7924
v 21.6984 -3.3492 -2.7924
v 21.7089 -3.3653 -2.7924
v 21.7207 -3.3834 -2.7924
v 21.747 3.0691 -2.7924
v 21.7613 3.0908 -2.7924
v 21.7728 3.1084 -2.7924
v 21.7827 3.1234 -2.7924
v 21.7934 3.1398 -2.7924
v 21.8049 3.1576 -2.7924
v 21.9356 3.3751 -2.7924
v 21.9444 3.3903 -2.7924
v 21.9535 3.4063 -2.7924
v 21.965 -3.7628 -2.7924
v 21.977 -3.7782 -2.7924
v 21.9806 3.4551 -2.7924
v 21.9927 -3.7985 -2.7924
v 22.0149 3.4994 -2.7924
v 22.0303 3.5195 -2.7924
v 22.0317 3.5214 -2.7924
v 22.0576 3.5552 -2.7924
v 22.0972 3.6084 -2.7924
v 22.1545 2.7976 -2.7924
v 22.1551 3.6886 -2.7924
v 22.1676 2.8169 -2.7924
v 22.1704 2.8212 -2.7924
v 22.1809 2.8369 -2.7924
v 22.1832 2.8404 -2.7924
v 22.1921 2.8539 -2.7924
v 22.1956 9.954 -2.7924
v 22.1961 3.7292 -2.7924
v 22.2018 2.8685 -2.7924
v 22.2039 2.8717 -2.7924
v 22.2144 2.8876 -2.7924
v 22.2167 2.8911 -2.7924
v 22.2225 3.7557 -2.7924
v 22.2346 -10.1546 -2.7924
v 22.2506 3.7844 -2.7924
v 22.2526 9.9766 -2.7924
v 22.2638 -4.1524 -2.7924
v 22.2727 -4.1621 -2.7924
v 22.2774 3.8122 -2.7924
v 22.2859 3.0683 -2.7924
v 22.2871 3.1252 -2.7924
v 22.2885 3.1927 -2.7924
v 22.2909 3.0956 -2.7924
v 22.2919 3.2136 -2.7924
v 22.2943 3.8299 -2.7924
v 22.2961 3.2332 -2.7924
v 22.3037 3.2757 -2.7924
v 22.3062 3.8424 -2.7924
v 22.3083 3.8446 -2.7924
v 22.3085 3.8448 -2.7924
v 22.3144 3.3017 -2.7924
v 22.3325 3.3453 -2.7924
v 22.3493 3.3715 -2.7924
v 22.3506 3.8903 -2.7924
v 22.3509 2.9951 -2.7924
v 22.3627 3.9034 -2.7924
v 22.3713 3.4047 -2.7924
v 22.3908 3.4295 -2.7924
v 22.4286 3.0277 -2.7924
v 22.4321 -6.7979 -2.7924
v 22.4322 -6.7613 -2.7924
v 22.4338 3.4896 -2.7924
v 22.4463 -6.741 -2.7924
v 22.4551 3.0442 -2.7924
v 22.4645 3.5153 -2.7924
v 22.4783 -6.7195 -2.7924
v 22.4798 -6.9568 -2.7924
v 22.5025 -6.9893 -2.7924
v 22.5055 3.535 -2.7924
v 22.5224 -6.6951 -2.7924
v 22.5321 -7.0166 -2.7924
v 22.5605 3.5394 -2.7924
v 22.5618 -7.0341 -2.7924
v 22.5726 -4.4867 -2.7924
v 22.581 -6.6628 -2.7924
v 22.5866 -7.0449 -2.7924
v 22.5893 -4.5019 -2.7924
v 22.6016 -4.5131 -2.7924
v 22.6036 -6.7246 -2.7924
v 22.6137 3.5251 -2.7924
v 22.6144 3.0443 -2.7924
v 22.6207 -4.5307 -2.7924
v 22.6218 -6.7101 -2.7924
v 22.6503 3.042 -2.7924
v 22.6544 -7.0686 -2.7924
v 22.6576 -6.6815 -2.7924
v 22.6688 3.4987 -2.7924
v 22.6846 4.1966 -2.7924
v 22.6881 -6.6579 -2.7924
v 22.6965 -7.0821 -2.7924
v 22.6969 4.2079 -2.7924
v 22.697 3.4766 -2.7924
v 22.7049 4.2153 -2.7924
v 22.7121 3.4627 -2.7924
v 22.7138 4.2234 -2.7924
v 22.7264 3.4482 -2.7924
v 22.7371 3.0444 -2.7924
v 22.7404 -7.0935 -2.7924
v 22.7466 3.4288 -2.7924
v 22.7468 -6.6124 -2.7924
v 22.7644 -6.5986 -2.7924
v 22.7683 3.0497 -2.7924
v 22.7728 3.5 -2.7924
v 22.7798 3.393 -2.7924
v 22.7835 3.5115 -2.7924
v 22.7863 3.5145 -2.7924
v 22.7928 3.0565 -2.7924
v 22.7939 4.2996 -2.7924
v 22.7989 4.3786 -2.7924
v 22.8027 4.2746 -2.7924
v 22.8207 -6.5543 -2.7924
v 22.8224 3.3367 -2.7924
v 22.8244 3.0703 -2.7924
v 22.8406 4.4606 -2.7924
v 22.8413 3.3051 -2.7924
v 22.8418 -6.5381 -2.7924
v 22.8498 3.0883 -2.7924
v 22.8541 3.2808 -2.7924
v 22.8625 4.4878 -2.7924
v 22.8638 3.2612 -2.7924
v 22.869 3.113 -2.7924
v 22.8779 3.2184 -2.7924
v 22.8802 3.1399 -2.7924
v 22.8825 3.1931 -2.7924
v 22.8825 4.5133 -2.7924
v 22.884 3.1723 -2.7924
v 22.8935 -7.0818 -2.7924
v 22.9224 -6.4751 -2.7924
v 22.9227 4.5611 -2.7924
v 22.9393 -4.8212 -2.7924
v 22.9536 4.598 -2.7924
v 22.9551 -4.8333 -2.7924
v 22.9708 4.6186 -2.7924
v 22.9711 -4.8456 -2.7924
v 22.9714 -6.4367 -2.7924
v 22.9852 -7.0246 -2.7924
v 22.9876 4.638 -2.7924
v 22.9907 4.221 -2.7924
v 23.0016 4.6542 -2.7924
v 23.0018 -6.4145 -2.7924
v 23.0047 -4.8718 -2.7924
v 23.0067 -7.0362 -2.7924
v 23.0127 4.237 -2.7924
v 23.0199 -4.8834 -2.7924
v 23.0287 -6.3951 -2.7924
v 23.036 4.2605 -2.7924
v 23.0367 -7.0436 -2.7924
v 23.0461 -7.046 -2.7924
v 23.0549 4.2828 -2.7924
v 23.0579 -7.0491 -2.7924
v 23.0659 -6.3702 -2.7924
v 23.0738 -6.9001 -2.7924
v 23.0768 4.3164 -2.7924
v 23.0811 -7.0552 -2.7924
v 23.0843 4.7477 -2.7924
v 23.0884 -6.8842 -2.7924
v 23.0895 4.3359 -2.7924
v 23.0956 -10.4934 -2.7924
v 23.0956 10.3103 -2.7924
v 23.1072 -6.8635 -2.7924
v 23.1091 -7.0628 -2.7924
v 23.1192 -7.0656 -2.7924
v 23.1193 4.3827 -2.7924
v 23.1217 -6.3346 -2.7924
v 23.1247 -7.0671 -2.7924
v 23.1316 4.4015 -2.7924
v 23.135 -7.07 -2.7924
v 23.1413 -7.0718 -2.7924
v 23.143 -7.0723 -2.7924
v 23.1454 -7.073 -2.7924
v 23.1462 4.424 -2.7924
v 23.1501 -6.8029 -2.7924
v 23.163 4.4485 -2.7924
v 23.1691 -6.7731 -2.7924
v 23.1772 4.4692 -2.7924
v 23.1803 -6.8114 -2.7924
v 23.1826 -6.3107 -2.7924
v 23.2028 -6.3062 -2.7924
v 23.2086 -6.7113 -2.7924
v 23.2104 4.5254 -2.7924
v 23.2287 -6.3012 -2.7924
v 23.2302 -6.6781 -2.7924
v 23.2422 -6.6598 -2.7924
v 23.2627 4.613 -2.7924
v 23.2731 -6.5971 -2.7924
v 23.2789 4.6502 -2.7924
v 23.2853 4.8524 -2.7924
v 23.295 4.7156 -2.7924
v 23.2961 -6.5456 -2.7924
v 23.3048 -6.5233 -2.7924
v 23.3141 -6.3375 -2.7924
v 23.3159 4.7988 -2.7924
v 23.317 -6.4925 -2.7924
v 23.3234 -6.4616 -2.7924
v 23.325 -6.3704 -2.7924
v 23.3279 -6.4121 -2.7924
v 23.3493 -5.1375 -2.7924
v 23.366 -5.1483 -2.7924
v 23.3756 -5.1546 -2.7924
v 23.3926 -5.1656 -2.7924
v 23.41 -5.177 -2.7924
v 23.4462 -5.2009 -2.7924
v 23.4467 -5.2012 -2.7924
v 23.456 -5.2072 -2.7924
v 23.5071 -7.2465 -2.7924
v 23.5215 -7.2529 -2.7924
v 23.6626 -5.3407 -2.7924
v 23.6841 -5.3532 -2.7924
v 23.7134 -5.37 -2.7924
v 23.7244 -5.3762 -2.7924
v 23.739 -5.3844 -2.7924
v 23.806 -5.4213 -2.7924
v 23.8244 -5.4311 -2.7924
v 23.8324 -5.4354 -2.7924
v 23.8486 -5.4442 -2.7924
v 23.8626 -5.4517 -2.7924
v 23.869 -5.4551 -2.7924
v 23.9694 -10.7519 -2.7924
v 23.9694 10.5686 -2.7924
v 23.9956 -10.7597 -2.7924
v 23.9956 10.5764 -2.7924
v 24.1194 -7.4544 -2.7924
v 24.1285 -7.4575 -2.7924
v 24.1373 -7.4606 -2.7924
v 24.2112 -5.6372 -2.7924
v 24.222 -5.6419 -2.7924
v 24.2337 -5.647 -2.7924
v 24.7384 -7.6077 -2.7924
v 24.7488 10.7329 -2.7924
v 24.7517 -7.611 -2.7924
v 24.7643 -7.6142 -2.7924
v 24.7823 -7.6187 -2.7924
v 24.7951 -7.622 -2.7924
v 24.859 -10.9378 -2.7924
v 24.8601 10.7478 -2.7924
v 24.8956 -10.9453 -2.7924
v 25.3835 -7.7179 -2.7924
v 25.3959 -7.72 -2.7924
v 25.4083 -7.7222 -2.7924
v 25.4332 -7.7264 -2.7924
v 25.4472 -7.7288 -2.7924
v 25.6733 -0.1346 -2.7924
v 25.6742 -0.0962 -2.7924
v 25.6753 -0.0479 -2.7924
v 25.6758 -0.0262 -2.7924
v 25.6801 -0.1753 -2.7924
v 25.6876 0.0335 -2.7924
v 25.6899 -0.2156 -2.7924
v 25.6952 0.0715 -2.7924
v 25.701 -0.2614 -2.7924
v 25.7018 0.1052 -2.7924
v 25.7061 10.8611 -2.7924
v 25.7091 0.1417 -2.7924
v 25.7096 -0.2965 -2.7924
v 25.7182 -0.3323 -2.7924
v 25.7185 0.1892 -2.7924
v 25.7284 -0.3741 -2.7924
v 25.7291 0.2429 -2.7924
v 25.7392 -0.4186 -2.7924
v 25.745 0.2758 -2.7924
v 25.7456 -0.4451 -2.7924
v 25.7564 -0.4895 -2.7924
v 25.7612 10.8637 -2.7924
v 25.7667 -0.5185 -2.7924
v 25.773 -11.0464 -2.7924
v 25.774 0.3362 -2.7924
v 25.7924 0.3745 -2.7924
v 25.7973 -0.5636 -2.7924
v 25.8205 0.4163 -2.7924
v 25.8218 -0.5998 -2.7924
v 25.8435 0.4504 -2.7924
v 25.8438 -0.6324 -2.7924
v 25.8648 0.482 -2.7924
v 25.8652 -0.6639 -2.7924
v 25.8878 0.5163 -2.7924
v 25.8892 -0.6994 -2.7924
v 25.9097 0.5487 -2.7924
v 25.9111 -0.7318 -2.7924
v 25.9312 0.5807 -2.7924
v 25.9398 -0.7741 -2.7924
v 25.9576 0.6038 -2.7924
v 25.9767 -0.8009 -2.7924
v 25.984 0.6232 -2.7924
v 26.0012 0.6358 -2.7924
v 26.004 -0.8207 -2.7924
v 26.0342 0.6601 -2.7924
v 26.0364 -0.8443 -2.7924
v 26.0401 -7.7773 -2.7924
v 26.0501 -7.7782 -2.7924
v 26.0657 0.6832 -2.7924
v 26.0694 -0.8682 -2.7924
v 26.0995 0.7081 -2.7924
v 26.1005 -0.8908 -2.7924
v 26.1308 0.7311 -2.7924
v 26.1331 -0.9145 -2.7924
v 26.1629 0.7547 -2.7924
v 26.1663 -0.9386 -2.7924
v 26.1989 0.7811 -2.7924
v 26.2002 -0.9632 -2.7924
v 26.2322 0.8056 -2.7924
v 26.243 -0.9943 -2.7924
v 26.2761 0.8212 -2.7924
v 26.2919 -1.0066 -2.7924
v 26.3189 0.8365 -2.7924
v 26.321 -1.0138 -2.7924
v 26.3467 0.8464 -2.7924
v 26.3496 -1.0209 -2.7924
v 26.3736 0.856 -2.7924
v 26.3906 -1.0312 -2.7924
v 26.4269 0.8667 -2.7924
v 26.4298 -1.041 -2.7924
v 26.4632 0.874 -2.7924
v 26.4697 -1.0509 -2.7924
v 26.499 0.8812 -2.7924
v 26.5072 -1.0603 -2.7924
v 26.5444 0.8903 -2.7924
v 26.545 -1.0698 -2.7924
v 26.5853 10.9026 -2.7924
v 26.5868 0.8988 -2.7924
v 26.5875 -1.0804 -2.7924
v 26.6135 0.9042 -2.7924
v 26.6176 -1.0879 -2.7924
v 26.6519 -7.7752 -2.7924
v 26.665 0.9032 -2.7924
v 26.6689 -11.0883 -2.7924
v 26.6689 10.8998 -2.7924
v 26.669 -7.7753 -2.7924
v 26.6695 -1.0803 -2.7924
v 26.6869 -7.7753 -2.7924
v 26.6956 -11.0896 -2.7924
v 26.7117 -1.0742 -2.7924
v 26.7118 0.9022 -2.7924
v 26.732 0.9018 -2.7924
v 26.7511 -1.0685 -2.7924
v 26.7893 0.8888 -2.7924
v 26.7927 -1.0624 -2.7924
v 26.8257 0.8806 -2.7924
v 26.8307 -1.0569 -2.7924
v 26.8687 0.8709 -2.7924
v 26.869 -1.0513 -2.7924
v 26.9085 0.8619 -2.7924
v 26.9104 -1.0453 -2.7924
v 26.9486 0.8528 -2.7924
v 26.9491 -1.0396 -2.7924
v 26.9906 0.8433 -2.7924
v 27.0022 -1.0319 -2.7924
v 27.0192 0.8369 -2.7924
v 27.0491 0.8301 -2.7924
v 27.0604 -1.0075 -2.7924
v 27.0888 0.8143 -2.7924
v 27.1014 -0.9903 -2.7924
v 27.14 0.7788 -2.7924
v 27.1406 -0.9641 -2.7924
v 27.1759 0.754 -2.7924
v 27.1772 -0.9397 -2.7924
v 27.2077 0.7319 -2.7924
v 27.2097 -0.9179 -2.7924
v 27.2404 0.7092 -2.7924
v 27.2416 -0.8966 -2.7924
v 27.2755 0.6849 -2.7924
v 27.2771 -0.8729 -2.7924
v 27.2861 -7.7197 -2.7924
v 27.3003 -7.7185 -2.7924
v 27.3072 0.6629 -2.7924
v 27.3135 -7.7174 -2.7924
v 27.318 -0.8456 -2.7924
v 27.3405 0.6399 -2.7924
v 27.342 -0.8228 -2.7924
v 27.3718 -0.7944 -2.7924
v 27.3733 0.6171 -2.7924
v 27.3872 -0.7796 -2.7924
v 27.3879 0.5969 -2.7924
v 27.4003 0.5795 -2.7924
v 27.4117 -0.7563 -2.7924
v 27.4244 0.5461 -2.7924
v 27.4279 -0.7318 -2.7924
v 27.4471 0.5146 -2.7924
v 27.4513 -0.6965 -2.7924
v 27.4721 0.4799 -2.7924
v 27.4732 -0.6633 -2.7924
v 27.4949 0.4483 -2.7924
v 27.4967 -0.6277 -2.7924
v 27.5175 0.4168 -2.7924
v 27.5181 -0.5954 -2.7924
v 27.5206 10.8709 -2.7924
v 27.5397 -0.5628 -2.7924
v 27.5501 0.3716 -2.7924
v 27.5635 -0.5268 -2.7924
v 27.5661 0.3375 -2.7924
v 27.5767 10.8642 -2.7924
v 27.5816 -0.4813 -2.7924
v 27.584 0.2994 -2.7924
v 27.5956 -11.0508 -2.7924
v 27.5973 -0.4416 -2.7924
v 27.6016 0.2621 -2.7924
v 27.6065 0.2317 -2.7924
v 27.6082 -0.4142 -2.7924
v 27.6134 0.1886 -2.7924
v 27.6175 -0.3909 -2.7924
v 27.6199 0.1483 -2.7924
v 27.6265 0.1071 -2.7924
v 27.628 -0.3337 -2.7924
v 27.6326 0.0688 -2.7924
v 27.6356 -0.2924 -2.7924
v 27.6388 0.0306 -2.7924
v 27.6425 -0.2548 -2.7924
v 27.6453 -0.0098 -2.7924
v 27.6498 -0.2154 -2.7924
v 27.6515 -0.0488 -2.7924
v 27.6556 -0.1839 -2.7924
v 27.6584 -0.0917 -2.7924
v 27.665 -0.1326 -2.7924
v 27.9078 -7.6124 -2.7924
v 27.9218 -7.6101 -2.7924
v 27.9346 -7.608 -2.7924
v 27.9474 -7.6059 -2.7924
v 27.9614 -7.6037 -2.7924
v 28.398 10.7666 -2.7924
v 28.4781 10.7503 -2.7924
v 28.4956 -10.9372 -2.7924
v 28.5345 -7.4586 -2.7924
v 28.5473 -7.4555 -2.7924
v 28.565 -7.4511 -2.7924
v 28.5827 -7.4468 -2.7924
v 29.1141 -7.2669 -2.7924
v 29.1334 -7.2604 -2.7924
v 29.1398 -7.2583 -2.7924
v 29.3316 10.5767 -2.7924
v 29.3677 10.5658 -2.7924
v 29.3685 -10.752 -2.7924
v 29.3956 -10.7462 -2.7924
v 29.647 -5.6517 -2.7924
v 29.6587 -5.6454 -2.7924
v 29.6664 -5.6413 -2.7924
v 29.6914 -7.0123 -2.7924
v 29.7051 -7.0063 -2.7924
v 29.7192 -7.0003 -2.7924
v 29.7499 -5.5946 -2.7924
v 29.7548 -5.5919 -2.7924
v 29.7583 -5.59 -2.7924
v 29.7679 -5.5846 -2.7924
v 29.7876 -5.5734 -2.7924
v 29.8069 -5.5623 -2.7924
v 29.8282 -5.5499 -2.7924
v 29.8509 -5.5365 -2.7924
v 29.8748 -5.5222 -2.7924
v 29.9223 -5.4934 -2.7924
v 29.9374 -5.4842 -2.7924
v 29.9449 -5.4796 -2.7924
v 29.9546 -5.4736 -2.7924
v 29.9684 -5.465 -2.7924
v 29.9944 -5.4485 -2.7924
v 30.0337 -5.4231 -2.7924
v 30.0629 -5.404 -2.7924
v 30.0927 -5.3843 -2.7924
v 30.1295 4.9855 -2.7924
v 30.1309 -5.3595 -2.7924
v 30.1385 -5.3547 -2.7924
v 30.147 -5.3493 -2.7924
v 30.1521 4.8302 -2.7924
v 30.1631 5.0317 -2.7924
v 30.1668 -5.3365 -2.7924
v 30.1721 4.769 -2.7924
v 30.1818 4.7484 -2.7924
v 30.1841 -5.3253 -2.7924
v 30.1918 4.727 -2.7924
v 30.2102 -10.5028 -2.7924
v 30.2238 5.0481 -2.7924
v 30.2306 4.6529 -2.7924
v 30.2309 -6.7209 -2.7924
v 30.2391 -10.4916 -2.7924
v 30.2433 10.3003 -2.7924
v 30.2453 -6.7132 -2.7924
v 30.267 -6.4622 -2.7924
v 30.2703 -6.414 -2.7924
v 30.2737 5.038 -2.7924
v 30.274 4.5692 -2.7924
v 30.2801 -6.512 -2.7924
v 30.2823 -6.382 -2.7924
v 30.2877 -6.5352 -2.7924
v 30.3026 4.5238 -2.7924
v 30.3032 -6.3602 -2.7924
v 30.3043 -6.5785 -2.7924
v 30.3092 5.022 -2.7924
v 30.3171 4.5008 -2.7924
v 30.3328 -6.3494 -2.7924
v 30.3454 -7.1765 -2.7924
v 30.3634 4.4317 -2.7924
v 30.3669 4.9799 -2.7924
v 30.3708 -6.349 -2.7924
v 30.4228 4.3504 -2.7924
v 30.4265 4.9362 -2.7924
v 30.4459 4.3172 -2.7924
v 30.4489 -7.1201 -2.7924
v 30.4524 4.9119 -2.7924
v 30.4614 -7.1134 -2.7924
v 30.4701 4.2831 -2.7924
v 30.4754 -6.3939 -2.7924
v 30.4941 4.2456 -2.7924
v 30.4973 4.8586 -2.7924
v 30.5094 4.2265 -2.7924
v 30.5106 4.8428 -2.7924
v 30.5151 -6.4179 -2.7924
v 30.5312 4.8184 -2.7924
v 30.5319 -5.0547 -2.7924
v 30.5364 -6.432 -2.7924
v 30.5502 -5.0407 -2.7924
v 30.5508 4.1837 -2.7924
v 30.5647 -6.4512 -2.7924
v 30.568 4.775 -2.7924
v 30.5735 -6.968 -2.7924
v 30.5745 -5.0219 -2.7924
v 30.575 4.1678 -2.7924
v 30.5766 3.2027 -2.7924
v 30.5784 3.1708 -2.7924
v 30.5816 3.2385 -2.7924
v 30.587 3.1437 -2.7924
v 30.5939 3.2728 -2.7924
v 30.6014 -7.0448 -2.7924
v 30.6021 3.1197 -2.7924
v 30.6094 -6.4852 -2.7924
v 30.6185 3.3215 -2.7924
v 30.6239 3.0998 -2.7924
v 30.628 -7.0191 -2.7924
v 30.6331 3.3476 -2.7924
v 30.6453 4.6808 -2.7924
v 30.6499 3.3698 -2.7924
v 30.6523 3.0841 -2.7924
v 30.6672 4.6528 -2.7924
v 30.6702 3.3963 -2.7924
v 30.673 -7.0706 -2.7924
v 30.6904 3.072 -2.7924
v 30.691 4.1455 -2.7924
v 30.6963 -6.5513 -2.7924
v 30.6964 3.427 -2.7924
v 30.7213 4.152 -2.7924
v 30.7259 3.4567 -2.7924
v 30.7267 -7.0836 -2.7924
v 30.7331 4.5696 -2.7924
v 30.7473 4.552 -2.7924
v 30.7569 3.4843 -2.7924
v 30.7625 3.0628 -2.7924
v 30.7728 -6.611 -2.7924
v 30.7757 4.5135 -2.7924
v 30.7777 -7.0831 -2.7924
v 30.7866 3.4971 -2.7924
v 30.792 -6.6259 -2.7924
v 30.7977 3.0625 -2.7924
v 30.8019 -7.08 -2.7924
v 30.8022 -6.6085 -2.7924
v 30.8024 -6.6081 -2.7924
v 30.8025 -6.6079 -2.7924
v 30.8135 3.5074 -2.7924
v 30.8255 -7.077 -2.7924
v 30.8333 3.0645 -2.7924
v 30.8365 4.4134 -2.7924
v 30.8412 4.2618 -2.7924
v 30.8473 -6.6684 -2.7924
v 30.849 4.2856 -2.7924
v 30.8541 4.3436 -2.7924
v 30.8641 -7.0672 -2.7924
v 30.8667 3.5151 -2.7924
v 30.8703 3.0673 -2.7924
v 30.8816 -6.6949 -2.7924
v 30.8916 -6.6771 -2.7924
v 30.8933 -6.674 -2.7924
v 30.894 -6.6727 -2.7924
v 30.8949 -6.671 -2.7924
v 30.8953 -6.6702 -2.7924
v 30.8956 -6.6696 -2.7924
v 30.8957 -6.6693 -2.7924
v 30.901 -7.0562 -2.7924
v 30.9047 -4.716 -2.7924
v 30.9077 3.072 -2.7924
v 30.9148 3.5073 -2.7924
v 30.9163 -4.7055 -2.7924
v 30.9434 -7.0429 -2.7924
v 30.9461 -4.6777 -2.7924
v 30.9477 3.0243 -2.7924
v 30.9482 3.0263 -2.7924
v 30.9515 -6.7151 -2.7924
v 30.9535 3.4867 -2.7924
v 30.9596 10.0298 -2.7924
v 30.9604 -4.6646 -2.7924
v 30.9679 -4.6578 -2.7924
v 30.9692 -7.0345 -2.7924
v 30.9942 -6.7342 -2.7924
v 30.9962 3.0345 -2.7924
v 31.0006 3.4464 -2.7924
v 31.0142 3.02 -2.7924
v 31.0239 3.9479 -2.7924
v 31.0303 -6.727 -2.7924
v 31.0323 3.9386 -2.7924
v 31.0395 3.9307 -2.7924
v 31.0481 3.0035 -2.7924
v 31.0504 3.9188 -2.7924
v 31.0639 -6.7222 -2.7924
v 31.0829 9.9713 -2.7924
v 31.0839 -6.94 -2.7924
v 31.0956 -10.1601 -2.7924
v 31.1008 -6.8998 -2.7924
v 31.1009 3.2975 -2.7924
v 31.1035 -6.7335 -2.7924
v 31.1044 -6.8801 -2.7924
v 31.1073 2.9606 -2.7924
v 31.1104 2.9922 -2.7924
v 31.1113 -6.8587 -2.7924
v 31.118 3.255 -2.7924
v 31.1234 -6.8316 -2.7924
v 31.1254 -6.7979 -2.7924
v 31.1254 3.8367 -2.7924
v 31.1274 -6.7668 -2.7924
v 31.1312 3.1977 -2.7924
v 31.1325 3.8292 -2.7924
v 31.1329 3.1038 -2.7924
v 31.1356 3.0303 -2.7924
v 31.1382 3.1533 -2.7924
v 31.1396 3.8217 -2.7924
v 31.141 3.0635 -2.7924
v 31.1597 3.8008 -2.7924
v 31.1652 2.8756 -2.7924
v 31.1674 2.872 -2.7924
v 31.177 2.8573 -2.7924
v 31.1793 2.8537 -2.7924
v 31.1851 3.7747 -2.7924
v 31.189 2.8391 -2.7924
v 31.1923 2.834 -2.7924
v 31.2063 2.8131 -2.7924
v 31.2125 3.7469 -2.7924
v 31.2534 3.7062 -2.7924
v 31.2643 -4.3347 -2.7924
v 31.2752 -4.323 -2.7924
v 31.2932 -4.3034 -2.7924
v 31.2956 3.6651 -2.7924
v 31.381 3.552 -2.7924
v 31.3965 3.5322 -2.7924
v 31.436 3.4823 -2.7924
v 31.4526 3.452 -2.7924
v 31.46 3.4386 -2.7924
v 31.4819 3.3997 -2.7924
v 31.5012 3.3661 -2.7924
v 31.5377 3.3037 -2.7924
v 31.5497 3.2837 -2.7924
v 31.5588 3.2687 -2.7924
v 31.5678 -3.9457 -2.7924
v 31.5764 -3.9347 -2.7924
v 31.5888 -3.9189 -2.7924
v 31.6103 -3.891 -2.7924
v 31.6194 3.1703 -2.7924
v 31.6301 3.1537 -2.7924
v 31.6408 3.1372 -2.7924
v 31.6563 3.1136 -2.7924
v 31.8356 9.6143 -2.7924
v 31.8484 -3.5203 -2.7924
v 31.8588 -3.5044 -2.7924
v 31.87 -3.4874 -2.7924
v 31.8937 -3.4505 -2.7924
v 31.8956 -9.769 -2.7924
v 31.9008 9.576 -2.7924
v 31.9038 -3.435 -2.7924
v 31.9104 2.733 -2.7924
v 31.9141 -3.4194 -2.7924
v 31.9194 2.7163 -2.7924
v 32.1192 -3.0405 -2.7924
v 32.1292 -3.0224 -2.7924
v 32.1317 2.3276 -2.7924
v 32.1401 2.3082 -2.7924
v 32.1484 2.2892 -2.7924
v 32.1719 0.0861 -2.7924
v 32.1727 0.1165 -2.7924
v 32.1786 0.0566 -2.7924
v 32.1839 0.1464 -2.7924
v 32.1927 0.0283 -2.7924
v 32.2009 0.1765 -2.7924
v 32.2138 0.0015 -2.7924
v 32.2242 0.2065 -2.7924
v 32.2421 -0.0236 -2.7924
v 32.2775 -0.0467 -2.7924
v 32.2888 0.264 -2.7924
v 32.3083 0.2767 -2.7924
v 32.3168 -2.5906 -2.7924
v 32.3199 -0.0684 -2.7924
v 32.3264 -2.569 -2.7924
v 32.3306 1.8803 -2.7924
v 32.3307 0.2914 -2.7924
v 32.3348 -2.5503 -2.7924
v 32.3354 1.8659 -2.7924
v 32.3389 1.8555 -2.7924
v 32.3447 -0.0784 -2.7924
v 32.3763 -0.09 -2.7924
v 32.3967 0.4672 -2.7924
v 32.4032 0.391 -2.7924
v 32.4311 0.3413 -2.7924
v 32.4614 -0.1145 -2.7924
v 32.4864 -2.105 -2.7924
v 32.4868 1.4243 -2.7924
v 32.4911 -2.0916 -2.7924
v 32.4919 1.4033 -2.7924
v 32.4951 -2.0801 -2.7924
v 32.4967 1.3837 -2.7924
v 32.5006 1.3679 -2.7924
v 32.5176 0.4006 -2.7924
v 32.6078 -1.6242 -2.7924
v 32.6081 0.9377 -2.7924
v 32.6113 0.9172 -2.7924
v 32.6143 0.8983 -2.7924
v 32.6148 -1.5969 -2.7924
v 32.6174 0.8793 -2.7924
v 32.6183 -1.5833 -2.7924
v 32.6205 0.4094 -2.7924
v 32.6207 0.8593 -2.7924
v 32.649 0.4369 -2.7924
v 32.6584 -0.1664 -2.7924
v 32.6826 0.4803 -2.7924
v 32.6878 -9.2877 -2.7924
v 32.689 -1.1403 -2.7924
v 32.6924 -1.1201 -2.7924
v 32.6955 -1.1017 -2.7924
v 32.6956 9.1085 -2.7924
v 32.6958 0.4973 -2.7924
v 32.6989 -1.0824 -2.7924
v 32.7016 -1.0671 -2.7924
v 32.7127 0.5155 -2.7924
v 32.7382 -0.7222 -2.7924
v 32.7482 -0.6005 -2.7924
v 32.7491 -0.5903 -2.7924
v 32.7513 -0.565 -2.7924
v 32.7546 0.5404 -2.7924
v 32.7903 0.5295 -2.7924
v 32.8135 0.4441 -2.7924
v 32.824 0.4159 -2.7924
v 32.8349 0.3929 -2.7924
v 32.8426 -0.2218 -2.7924
v 32.8467 -0.1545 -2.7924
v 32.865 0.2816 -2.7924
v 32.8681 -0.1017 -2.7924
v 32.8735 -0.0669 -2.7924
v 32.8761 0.2299 -2.7924
v 32.879 0.1901 -2.7924
v 32.8847 0.0257 -2.7924
v 32.8876 0.0514 -2.7924
v 32.8883 0.111 -2.7924
v 33.4177 8.5791 -2.7924
v 33.4207 -8.7663 -2.7924
v 33.4376 8.5645 -2.7924
v 33.468 -8.7327 -2.7924
v 34.0956 8.0193 -2.7924
v 34.1135 -8.1786 -2.7924
v 34.1164 7.9985 -2.7924
v 34.1722 -8.1283 -2.7924
v 34.7565 -7.5368 -2.7924
v 34.7589 7.3557 -2.7924
v 34.782 7.3326 -2.7924
v 34.792 -7.5009 -2.7924
v 35.3399 6.6634 -2.7924
v 35.3434 -6.8432 -2.7924
v 35.3867 -6.7916 -2.7924
v 35.8697 -6.1028 -2.7924
v 35.8726 5.9293 -2.7924
v 35.918 -6.034 -2.7924
v 36.3408 -5.3245 -2.7924
v 36.3456 5.135 -2.7924
v 36.734 -4.5084 -2.7924
v 36.7368 4.335 -2.7924
v 37.0576 3.4979 -2.7924
v 37.0639 3.4768 -2.7924
v 37.0709 -3.6649 -2.7924
v 37.323 2.6063 -2.7924
v 37.3292 -2.7911 -2.7924
v 37.3322 2.5753 -2.7924
v 37.337 -2.7649 -2.7924
v 37.5082 -1.9084 -2.7924
v 37.509 1.7133 -2.7924
v 37.6007 -1.2372 -2.7924
v 37.6281 -0.9997 -2.7924
v 37.6281 0.835 -2.7924
v 37.6304 -0.9798 -2.7924
v 37.6602 -0.0933 -2.7924
v 20.9826 -0.0622 -2.7923
v 22.8486 4.2228 -2.7923
v 22.6216 -7.0596 -2.7922
v 23.0306 -6.9419 -2.7922
v 31.0811 3.3339 -2.7922
v 32.4111 0.3322 -2.7922
v 29.8981 -5.5082 -2.7921
v 30.3426 -6.6646 -2.7921
v 30.4146 -6.3592 -2.7921
v 30.463 -6.9054 -2.7921
v 30.546 -7.0712 -2.7921
v 32.4064 0.3549 -2.7921
v 32.4065 0.3542 -2.7921
v 32.4828 0.3614 -2.7921
v 22.7864 -7.0992 -2.792
v 22.8128 4.2563 -2.792
v 29.7434 -5.5982 -2.792
v 30.3321 -6.6464 -2.792
v 30.8156 4.2163 -2.792
v 32.8496 0.3457 -2.792
v 22.9161 -7.0573 -2.7919
v 23.2985 -6.3164 -2.7919
v 23.7887 -5.4119 -2.7919
v 30.3949 -6.7437 -2.7919
v 32.5223 0.3735 -2.7919
v 32.6741 -0.1817 -2.7919
v 20.7183 -0.1897 -2.7918
v 22.7075 3.0416 -2.7918
v 30.8506 4.3719 -2.7918
v 31.0643 3.3613 -2.7918
v 31.355 3.5858 -2.7918
v 32.4047 0.3727 -2.7918
v 32.4049 0.3715 -2.7918
v 32.5607 0.3853 -2.7918
v 20.5689 0.4532 -2.7917
v 20.5017 0.0106 -2.7916
v 20.5569 -0.3026 -2.7916
v 20.588 -0.2683 -2.7916
v 20.8424 -0.2616 -2.7916
v 21.89 3.297 -2.7916
v 22.0417 3.5344 -2.7916
v 22.317 3.3219 -2.7916
v 22.4487 -6.8785 -2.7916
v 22.9628 -7.0094 -2.7916
v 22.9878 -6.9852 -2.7916
v 30.5577 -6.9531 -2.7916
v 30.8541 4.3139 -2.7916
v 31.0218 3.4192 -2.7916
v 31.3147 3.6392 -2.7916
v 32.3694 0.3134 -2.7916
v 20.7141 -0.1814 -2.7915
v 21.1161 0.0356 -2.7915
v 22.4556 3.0143 -2.7915
v 22.9394 -7.0322 -2.7915
v 22.9399 4.2 -2.7915
v 30.7422 4.16 -2.7915
v 30.954 3.0593 -2.7915
v 32.3944 0.4886 -2.7915
v 20.7766 -0.1276 -2.7914
v 20.7984 -0.1221 -2.7914
v 20.8409 -0.1108 -2.7914
v 22.1337 3.6587 -2.7914
v 22.3208 2.9914 -2.7914
v 22.408 3.4599 -2.7914
v 22.8916 4.1844 -2.7914
v 30.817 4.4499 -2.7914
v 20.9095 -0.1127 -2.7913
v 22.8089 4.4042 -2.7913
v 22.9089 4.1996 -2.7913
v 32.4614 -0.1847 -2.7913
v 32.6454 -0.1867 -2.7913
v 32.8157 -0.2667 -2.7913
v 22.5914 -6.6898 -2.7912
v 23.2188 4.8567 -2.7912
v 23.7649 -5.3988 -2.7912
v 30.4241 -6.7878 -2.7912
v 30.5284 4.2035 -2.7912
v 32.25 0.235 -2.7912
v 21.1264 0.1522 -2.7911
v 22.5718 -6.7221 -2.7911
v 30.7253 3.0636 -2.7911
v 30.9826 3.4666 -2.7911
v 31.2355 3.7239 -2.7911
v 32.8799 -0.0167 -2.7911
v 22.2844 3.1673 -2.791
v 23.2709 -6.2986 -2.791
v 30.1254 4.9107 -2.791
v 30.9051 -6.7095 -2.791
v 31.0542 -6.9839 -2.791
v 30.9941 -7.0262 -2.7909
v 22.2905 3.0458 -2.7908
v 22.79 4.3576 -2.7908
v 31.3389 3.6069 -2.7908
v 32.4203 -0.105 -2.7908
v 22.2825 2.9872 -2.7907
v 31.0485 3.3851 -2.7907
v 20.8414 -0.1507 -2.7906
v 21.8726 3.2682 -2.7906
v 22.3934 3.0049 -2.7906
v 22.8854 4.2023 -2.7906
v 30.5534 -6.9775 -2.7906
v 30.9716 -6.7344 -2.7906
v 32.7307 0.5305 -2.7906
v 22.4899 3.0544 -2.7905
v 22.8203 4.4292 -2.7905
v 20.7749 -0.1503 -2.7904
v 22.2962 3.0093 -2.7904
v 30.5669 -7.0611 -2.7904
v 32.8058 0.4996 -2.7904
v 22.9678 4.2062 -2.7903
v 30.7963 4.4856 -2.7903
v 32.4611 -0.2032 -2.7903
v 32.6984 -0.2067 -2.7903
v 22.4382 -6.8372 -2.7902
v 32.7938 -0.2657 -2.7902
v 22.5678 3.0469 -2.7901
v 32.5374 -0.1324 -2.7901
v 22.8464 -7.098 -2.79
v 22.4569 -6.9164 -2.7899
v 30.4607 -6.8437 -2.7899
v 20.5089 -0.0648 -2.7897
v 32.4608 -0.2202 -2.7895
v 32.7199 -0.225 -2.7894
v 32.8878 0.1478 -2.7894
v 30.7647 4.1695 -2.7891
v 20.5283 -0.1471 -2.7889
v 23.1189 4.7845 -2.7889
v 32.6188 -0.1484 -2.7889
v 20.736 -0.1414 -2.7888
v 31.0833 2.9956 -2.7888
v 22.7861 4.3218 -2.7887
v 30.9456 -6.7348 -2.7887
v 22.5287 -6.7169 -2.7885
v 30.4915 -6.8907 -2.7883
v 32.4602 -0.2514 -2.7882
v 32.7595 -0.2589 -2.788
v 23.1503 4.4179 -2.7877
v 20.5507 -0.2607 -2.7875
v 30.6511 4.1423 -2.7875
v 31.0239 -7.0109 -2.7872
v 30.7825 4.1795 -2.7871
v 32.5048 -0.1281 -2.7868
v 30.6286 4.1474 -2.7867
v 30.5953 4.1551 -2.7857
v 30.2521 -6.4826 -2.7856
v 22.8236 4.4507 -2.7852
v 22.868 3.0782 -2.7849
v 30.2903 5.0478 -2.7842
v 22.8988 3.1259 -2.7841
v 23.2533 -6.2728 -2.7841
v 20.5827 0.5109 -2.784
v 21.1139 0.0064 -2.7836
v 23.3497 -6.3415 -2.7834
v 22.8603 3.2986 -2.783
v 31.1038 -6.8932 -2.783
v 30.7359 4.1524 -2.7821
v 30.8025 4.1942 -2.7819
v 23.0975 -6.3261 -2.7818
v 31.006 3.0226 -2.7818
v 21.1335 0.1805 -2.7816
v 22.8517 3.0552 -2.7812
v 30.4378 -6.3403 -2.7805
v 30.8067 -6.6154 -2.7805
v 22.4583 3.5361 -2.7799
v 22.913 3.1505 -2.7799
v 32.2882 -0.071 -2.7799
v 22.8176 4.2283 -2.7797
v 22.9959 4.2041 -2.7786
v 20.6155 0.5345 -2.7784
v 22.732 -6.6024 -2.7783
v 30.8653 3.5371 -2.7777
v 20.6613 0.5126 -2.7774
v 22.5926 -7.0548 -2.7774
v 20.493 0.046 -2.7772
v 23.1932 4.4556 -2.7771
v 23.2291 -6.2573 -2.7769
v 21.0146 0.2938 -2.7768
v 20.9724 -0.0851 -2.7765
v 22.8637 4.1934 -2.7763
v 30.2563 -6.3061 -2.7763
v 30.6441 3.3929 -2.7762
v 22.7722 4.3486 -2.7761
v 30.5942 -7.0078 -2.7761
v 22.9027 -7.0938 -2.7758
v 23.3725 -6.3594 -2.7757
v 22.8347 3.0335 -2.7755
v 23.0656 4.2659 -2.7755
v 30.7177 -6.537 -2.7755
v 30.3124 -6.6636 -2.7754
v 30.5238 4.8469 -2.7753
v 21.1062 -0.0208 -2.7752
v 30.5677 -6.9849 -2.7752
v 32.2492 0.261 -2.7752
v 22.6828 3.0194 -2.7749
v 30.2321 -6.3238 -2.7748
v 22.8556 4.5157 -2.7747
v 30.2804 -6.289 -2.7747
v 20.7458 0.4095 -2.7743
v 30.7704 -7.1014 -2.7741
v 22.8218 -6.5249 -2.7739
v 30.7481 4.1528 -2.7737
v 22.7493 -7.1132 -2.7736
v 22.3362 3.3831 -2.7733
v 30.2315 -6.5009 -2.7733
v 30.7254 3.0369 -2.7732
v 22.926 3.1757 -2.7731
v 23.3561 4.7649 -2.7729
v 20.5152 0.2897 -2.7726
v 22.3015 3.3043 -2.7725
v 30.6945 4.1368 -2.7725
v 31.0177 3.4632 -2.7725
v 21.1324 0.2084 -2.7724
v 22.2894 3.2322 -2.7721
v 22.5822 -7.0531 -2.7721
v 23.3458 -6.5185 -2.7717
v 20.495 0.175 -2.7716
v 23.0519 4.2444 -2.7715
v 30.9211 3.5424 -2.7714
v 20.4894 0.0609 -2.7713
v 22.9372 4.1779 -2.7713
v 23.2621 -6.6807 -2.7713
v 30.8195 4.2066 -2.7712
v 22.7021 -7.1016 -2.771
v 22.9107 4.177 -2.7708
v 32.8919 0.0315 -2.7708
v 32.8805 -0.0544 -2.7707
v 30.5412 3.1017 -2.7706
v 20.6279 -0.2491 -2.7705
v 22.7767 -7.12 -2.7704
v 30.3046 -6.2728 -2.7703
v 30.9277 3.0547 -2.7702
v 31.1039 3.3303 -2.7702
v 22.8661 3.3208 -2.7701
v 30.2082 -6.3415 -2.7701
v 22.7301 3.4713 -2.7699
v 30.5572 3.0782 -2.7699
v 23.0003 -6.9994 -2.7698
v 30.713 -7.103 -2.7697
v 22.4247 3.526 -2.7696
v 22.9467 4.6339 -2.7696
v 22.5833 3.5678 -2.7695
v 22.6165 3.5493 -2.7694
v 30.8559 3.0422 -2.7694
v 30.9939 3.4991 -2.7694
v 23.0366 4.2249 -2.7693
v 30.5264 3.1259 -2.7693
v 20.5301 -0.2202 -2.7688
v 32.8195 0.4346 -2.7688
v 20.4888 0.1014 -2.7687
v 22.2814 3.1896 -2.7685
v 22.4436 -6.8707 -2.7685
v 23.1795 4.8895 -2.7683
v 32.4262 -0.1248 -2.7683
v 20.5027 0.2387 -2.7681
v 32.3755 0.3376 -2.7681
v 30.3937 -6.8128 -2.768
v 30.5649 3.2986 -2.7679
v 22.9642 4.1797 -2.7678
v 30.5989 -6.4288 -2.7678
v 22.2909 3.044 -2.7677
v 31.1026 -6.9166 -2.7676
v 32.608 0.4151 -2.7676
v 23.022 4.2093 -2.7675
v 22.3977 3.4931 -2.7673
v 22.6998 3.4986 -2.7673
v 22.8175 3.013 -2.7673
v 30.4604 -6.3261 -2.7673
v 22.769 4.3753 -2.7671
v 23.2051 -6.243 -2.7671
v 30.8495 4.2537 -2.7671
v 30.788 4.1739 -2.7669
v 32.5042 0.3824 -2.7666
v 30.5334 4.1837 -2.7664
v 22.8854 4.1767 -2.7663
v 23.0757 -6.3133 -2.7663
v 32.8763 -0.0942 -2.7663
v 22.5532 3.0279 -2.7662
v 30.5735 3.0552 -2.7661
v 22.8211 4.2078 -2.766
v 32.1063 0.0791 -2.7659
v 22.8254 4.485 -2.7658
v 22.9397 -6.417 -2.7655
v 23.3941 -6.3772 -2.7653
v 22.6694 3.5234 -2.7652
v 32.1045 0.1089 -2.7652
v 23.2907 4.5894 -2.7651
v 30.5123 3.1505 -2.7651
v 32.8906 0.1963 -2.7651
v 32.2991 -0.0939 -2.7649
v 21.097 -0.0466 -2.7646
v 22.953 -7.0517 -2.7646
v 23.0823 4.2748 -2.7646
v 31.0306 3.006 -2.7646
v 22.3294 2.989 -2.7645
v 30.9121 -6.6734 -2.7644
v 32.1097 0.0495 -2.7644
v 22.4884 3.5773 -2.7642
v 30.8584 4.2758 -2.7642
v 32.7463 0.5505 -2.7638
v 30.5664 4.1588 -2.7637
v 31.0232 -6.7141 -2.7637
v 31.1277 3.0108 -2.7637
v 30.4857 4.2344 -2.7636
v 22.7667 4.2857 -2.7635
v 22.938 3.2018 -2.7635
v 32.8679 0.3011 -2.7634
v 32.8448 -0.1902 -2.7633
v 30.3288 -6.2573 -2.7631
v 30.4787 -6.9113 -2.7631
v 30.967 3.5361 -2.7631
v 32.5499 -0.1483 -2.763
v 30.1854 -6.3594 -2.7626
v 31.0772 -6.9631 -2.7624
v 22.7603 4.3114 -2.7623
v 32.7158 -0.2275 -2.7623
v 30.634 -7.0687 -2.7622
v 30.8259 -6.6024 -2.762
v 20.8903 0.363 -2.7618
v 30.8667 4.3188 -2.7618
v 30.9055 -7.0792 -2.7618
v 22.8055 -7.1279 -2.7617
v 22.3704 2.9924 -2.7616
v 22.8109 4.4702 -2.7616
v 30.8067 4.1878 -2.7616
v 22.3614 3.4406 -2.7613
v 31.0771 -6.7136 -2.7613
v 32.6536 0.4562 -2.7611
v 32.8594 -0.1287 -2.7611
v 20.8154 0.3857 -2.761
v 21.13 0.2352 -2.7609
v 22.6279 -6.6617 -2.7609
v 22.435 -6.7516 -2.7608
v 22.7872 3.4276 -2.7607
v 23.1721 -6.8293 -2.7607
v 22.7736 4.2611 -2.7606
v 30.1749 4.7074 -2.7605
v 32.1145 0.0203 -2.7605
v 30.6552 -7.0938 -2.7604
v 31.1398 3.1187 -2.7604
v 22.9908 4.1829 -2.7603
v 30.5905 3.0335 -2.7603
v 22.5967 -6.6852 -2.76
v 22.5492 3.5889 -2.7599
v 22.3078 3.3418 -2.7593
v 22.4449 3.5629 -2.7593
v 22.5725 -6.7036 -2.7593
v 30.9885 3.0282 -2.7592
v 30.6661 4.1304 -2.7591
v 30.7424 3.0194 -2.7591
v 20.5242 0.3437 -2.759
v 22.7922 4.4411 -2.7588
v 22.7903 4.2309 -2.7587
v 23.041 4.7637 -2.7587
v 30.6032 4.1405 -2.7587
v 32.2624 0.2895 -2.7587
v 32.8983 0.1152 -2.7587
v 32.1016 0.1378 -2.7586
v 20.9999 0.3198 -2.7585
v 30.2121 -6.5185 -2.7584
v 30.4992 3.1757 -2.7584
v 22.666 3.0032 -2.7583
v 30.7341 4.1416 -2.7583
v 30.9976 -7.0425 -2.7583
v 30.736 -6.5249 -2.7581
v 32.8466 0.3862 -2.758
v 20.9522 -0.1083 -2.7579
v 22.7135 -6.5907 -2.7577
v 30.478 4.9214 -2.7576
v 30.2958 -6.6807 -2.7575
v 30.8085 -7.1132 -2.7575
v 31.1217 -6.8261 -2.7573
v 32.7851 0.5473 -2.7573
v 22.755 4.3376 -2.7571
v 30.4467 4.2859 -2.7569
v 32.8813 0.2564 -2.7568
v 30.0891 4.8832 -2.7567
v 22.8003 2.9936 -2.7566
v 30.9383 -7.0728 -2.7566
v 31.1482 3.1522 -2.7566
v 32.8034 -0.265 -2.7566
v 20.6453 0.5319 -2.7565
v 22.5031 -7.0033 -2.7563
v 22.7784 4.4198 -2.7563
v 20.839 -0.135 -2.7561
v 31.089 3.3831 -2.756
v 20.6759 -0.2091 -2.7557
v 23.0867 -6.9259 -2.7557
v 22.5325 -7.0333 -2.7556
v 30.8383 4.4402 -2.7556
v 20.5681 0.5006 -2.7554
v 30.5591 3.3208 -2.7551
v 30.8265 4.4623 -2.7551
v 31.1237 3.3043 -2.7551
v 32.6688 -0.1825 -2.7551
v 22.2876 3.0782 -2.755
v 30.5575 -6.9994 -2.7548
v 30.8334 4.2165 -2.7548
v 22.4747 3.0367 -2.7547
v 22.5193 -6.7046 -2.7547
v 30.8557 -7.1017 -2.7547
v 30.8567 4.4022 -2.7547
v 32.1209 -0.008 -2.7547
v 22.7677 4.4013 -2.7546
v 23.1817 -6.2299 -2.7546
v 31.1358 3.2322 -2.7546
v 22.8042 -6.5143 -2.7545
v 30.7086 4.1334 -2.7544
v 30.7811 -7.12 -2.7544
v 23.3633 -6.5356 -2.7543
v 25.8635 -0.1004 -2.7543
v 25.8649 -0.1358 -2.7543
v 25.878 0.0132 -2.7543
v 25.91 0.1781 -2.7543
v 25.9169 -0.3576 -2.7543
v 25.922 0.2082 -2.7543
v 25.9407 -0.4366 -2.7543
v 25.9915 0.3282 -2.7543
v 26.023 -0.5583 -2.7543
v 26.0731 0.4509 -2.7543
v 26.0797 -0.6424 -2.7543
v 26.1322 0.4999 -2.7543
v 26.167 -0.7075 -2.7543
v 26.3161 0.6323 -2.7543
v 26.3247 -0.8203 -2.7543
v 26.3763 0.6565 -2.7543
v 26.423 -0.8477 -2.7543
v 26.4835 0.6841 -2.7543
v 26.6238 0.7122 -2.7543
v 26.6271 -0.896 -2.7543
v 26.6809 0.7127 -2.7543
v 26.7202 0.7105 -2.7543
v 26.7638 -0.8783 -2.7543
v 26.8689 0.6777 -2.7543
v 26.9371 -0.851 -2.7543
v 26.9707 -0.8384 -2.7543
v 26.9768 0.6541 -2.7543
v 27.0183 -0.817 -2.7543
v 27.0615 0.6013 -2.7543
v 27.1768 -0.7109 -2.7543
v 27.2385 0.4815 -2.7543
v 27.2413 -0.6568 -2.7543
v 27.2676 0.4407 -2.7543
v 27.2688 -0.628 -2.7543
v 27.3523 -0.5019 -2.7543
v 27.3796 0.2826 -2.7543
v 27.3913 -0.4434 -2.7543
v 27.402 0.2388 -2.7543
v 27.4134 0.2169 -2.7543
v 27.4155 -0.3867 -2.7543
v 27.4277 0.162 -2.7543
v 27.4346 -0.3326 -2.7543
v 27.4604 -0.1946 -2.7543
v 27.4716 -0.0914 -2.7543
v 27.4735 -0.125 -2.7543
v 30.6951 3.4714 -2.7543
v 22.7305 -7.1239 -2.7539
v 30.8149 4.4855 -2.7539
v 22.7664 -7.1335 -2.7538
v 22.6226 -7.085 -2.7536
v 22.8713 3.3439 -2.7536
v 20.4928 -0.0116 -2.7534
v 30.8087 3.5493 -2.7533
v 30.8419 3.5678 -2.7533
v 30.3527 -6.243 -2.7531
v 30.9642 -7.0619 -2.753
v 30.7997 4.1789 -2.7526
v 31.0005 3.526 -2.7526
v 20.7339 0.4323 -2.7525
v 23.4143 -6.3951 -2.7524
v 30.1637 -6.3772 -2.7522
v 20.7636 -0.148 -2.7521
v 30.6077 3.013 -2.7521
v 20.4839 0.143 -2.752
v 21.087 -0.071 -2.7517
v 23.2856 -6.693 -2.7517
v 30.4821 -6.3133 -2.7517
v 20.6915 0.487 -2.7516
v 22.9308 4.1613 -2.7516
v 30.8677 4.3624 -2.7516
v 30.7254 3.4986 -2.7515
v 23.0683 4.2405 -2.7513
v 30.6425 4.1297 -2.7513
v 22.9051 4.1615 -2.7511
v 30.3303 5.0662 -2.7509
v 31.1142 -6.8707 -2.7509
v 31.1438 3.1896 -2.7509
v 22.9488 3.2288 -2.7505
v 23.3856 4.9895 -2.7504
v 31.0275 3.4931 -2.7503
v 30.6181 -6.417 -2.7502
v 30.7533 4.1472 -2.7502
v 31.1342 3.044 -2.7502
v 32.1005 0.1664 -2.7501
v 22.6584 -7.1025 -2.7499
v 30.872 3.0279 -2.7498
v 22.4625 -6.9389 -2.7497
v 30.7796 4.5403 -2.7497
v 32.8111 0.5031 -2.7497
v 22.8231 4.1904 -2.7496
v 30.8481 4.2386 -2.7496
v 22.2875 3.2695 -2.7495
v 20.8495 0.3825 -2.7494
v 22.8596 -7.1274 -2.7494
v 30.6048 -7.0517 -2.7494
v 30.7558 3.5234 -2.7493
v 23.0165 4.1878 -2.7492
v 32.8615 0.3398 -2.7489
v 30.4872 3.2018 -2.7488
v 22.8048 4.2042 -2.7486
v 20.616 -0.2602 -2.7485
v 23.0549 -6.3021 -2.7485
v 20.7214 -0.1687 -2.7484
v 22.7513 4.3637 -2.7481
v 22.9571 4.1623 -2.7481
v 23.0086 -7.0124 -2.7479
v 30.3502 4.4167 -2.7478
v 32.3106 -0.1149 -2.7478
v 30.9368 3.5773 -2.7476
v 21.126 0.261 -2.7473
v 32.439 -0.1413 -2.7473
v 31.0958 2.989 -2.7471
v 32.7098 0.524 -2.7471
v 32.3847 0.3565 -2.7469
v 30.8581 4.2594 -2.7467
v 32.1287 -0.0355 -2.7467
v 22.4044 3.5365 -2.7465
v 30.3857 -6.8293 -2.7465
v 30.5454 4.1668 -2.7464
v 22.9215 -6.407 -2.7461
v 22.8411 4.1767 -2.746
v 30.7523 -7.1279 -2.7459
v 32.6321 -0.1634 -2.7458
v 22.7908 -7.1418 -2.7457
v 23.4293 4.9542 -2.7456
v 30.7778 4.1593 -2.7456
v 30.638 3.4276 -2.7453
v 32.5065 0.3936 -2.7452
v 22.5377 3.0157 -2.745
v 23.1034 4.2816 -2.7445
v 30.9276 -7.082 -2.7444
v 31.0547 2.9924 -2.7444
v 30.9299 -6.6617 -2.7441
v 31.0637 3.4406 -2.7441
v 30.5808 4.1454 -2.744
v 22.472 -6.7098 -2.7437
v 30.876 3.5889 -2.7435
v 22.7546 4.275 -2.7434
v 32.8969 0.1585 -2.7434
v 22.3728 3.492 -2.7433
v 31.1228 -6.7516 -2.7431
v 30.687 4.6597 -2.743
v 22.7833 2.9753 -2.7428
v 30.9803 3.5629 -2.7425
v 30.7591 3.0032 -2.7424
v 22.7475 4.2997 -2.7423
v 30.9853 -6.7036 -2.7423
v 32.5836 0.4101 -2.7422
v 22.3271 3.4111 -2.7421
v 31.1173 3.3418 -2.7419
v 22.5132 3.6184 -2.7418
v 23.3393 5.0221 -2.7418
v 22.9367 -7.0882 -2.7415
v 32.2614 0.3082 -2.7415
v 30.8443 -6.5907 -2.7414
v 22.2804 3.1218 -2.7413
v 30.6248 2.9936 -2.7413
v 30.1944 -6.5356 -2.7411
v 30.471 -6.9259 -2.7411
v 22.4711 3.6078 -2.7409
v 22.9831 4.1647 -2.7406
v 30.8097 4.1832 -2.7406
v 23.3888 4.7338 -2.7405
v 30.3761 -6.2299 -2.7405
v 22.6961 -7.1241 -2.74
v 30.6195 4.1312 -2.7399
v 32.1012 0.1943 -2.7399
v 30.8663 4.2809 -2.7398
v 23.1589 -6.218 -2.7396
v 20.9997 0.3376 -2.7395
v 23.1408 4.3296 -2.7395
v 20.4833 0.0315 -2.7394
v 20.949 -0.1248 -2.7394
v 30.1434 -6.3951 -2.7394
v 20.4947 -0.0544 -2.7393
v 20.8799 0.3797 -2.7392
v 22.6497 2.9884 -2.7392
v 22.7785 4.2239 -2.739
v 31.0547 -7.0033 -2.739
v 32.5632 -0.16 -2.739
v 21.2689 0.0791 -2.7388
v 30.7536 -6.5143 -2.7387
v 30.5538 3.3439 -2.7386
v 22.4343 3.583 -2.7385
v 31.0253 -7.0333 -2.7384
v 30.8285 4.2035 -2.7383
v 21.2707 0.1089 -2.7381
v 30.2721 -6.693 -2.7381
v 32.6665 0.4774 -2.7381
v 30.9504 3.0367 -2.738
v 22.7848 4.4556 -2.7378
v 30.7914 -7.1335 -2.7378
v 20.5557 0.4346 -2.7377
v 30.8272 -7.1239 -2.7377
v 31.0385 -6.7046 -2.7375
v 31.1375 3.0782 -2.7375
v 23.1778 -6.8446 -2.7374
v 21.2655 0.0495 -2.7372
v 20.7667 0.4148 -2.7371
v 22.7415 4.325 -2.7371
v 23.4331 -6.4121 -2.7368
v 21.0762 -0.0939 -2.7367
v 32.1376 -0.0617 -2.7367
v 22.4466 -6.8933 -2.7364
v 32.8963 0.0809 -2.7363
v 22.6331 -7.1025 -2.7362
v 32.6256 0.4319 -2.7362
v 22.6968 -6.5809 -2.7359
v 30.4763 3.2288 -2.7358
v 30.8522 4.4234 -2.7357
v 22.7497 4.3892 -2.7356
v 22.4797 -6.9713 -2.7355
v 30.2558 4.5487 -2.7351
v 20.4989 -0.0942 -2.7349
v 23.0406 4.1945 -2.7348
v 30.8667 4.3846 -2.7348
v 32.7688 -0.2486 -2.7348
v 30.4992 4.2089 -2.7345
v 30.9406 -7.0837 -2.7344
v 30.66 4.1248 -2.7343
v 22.79 3.4501 -2.7341
v 23.1403 4.9096 -2.734
v 23.3812 -6.55 -2.734
v 22.9582 3.2558 -2.7338
v 30.5029 -6.3021 -2.7338
v 30.6981 -7.1274 -2.7338
v 20.4847 0.1963 -2.7336
v 30.0579 5.1501 -2.7335
v 20.8253 -0.1483 -2.7334
v 23.2212 4.4339 -2.7334
v 30.8994 -7.1025 -2.7334
v 21.2607 0.0203 -2.7333
v 20.6289 0.5505 -2.7331
v 23.0951 -6.939 -2.7331
v 30.5491 -7.0124 -2.733
v 30.683 4.1255 -2.733
v 22.8119 4.5056 -2.7328
v 22.8661 4.1575 -2.7326
v 22.8755 3.3675 -2.7326
v 30.8735 4.3438 -2.7326
v 22.3089 3.3778 -2.7323
v 20.5073 0.3011 -2.7321
v 20.5305 -0.1902 -2.7321
v 31.0952 -6.9389 -2.7321
v 31.1376 3.2695 -2.732
v 20.6595 -0.2275 -2.7319
v 22.9989 3.0151 -2.7319
v 22.6109 3.5876 -2.7316
v 23.0144 3.0393 -2.7316
v 21.2737 0.1378 -2.7315
v 30.5957 4.7851 -2.7315
v 21.1206 0.2854 -2.7314
v 22.7861 -6.504 -2.7314
v 22.9219 4.1482 -2.7313
v 30.8634 4.2694 -2.7313
v 30.7221 4.1316 -2.731
v 20.7217 0.4562 -2.7309
v 22.8971 4.1495 -2.7308
v 30.6362 -6.407 -2.7308
v 22.5811 3.6156 -2.7307
v 22.8228 4.1772 -2.7305
v 22.9826 2.9921 -2.7304
v 22.915 -7.1156 -2.7302
v 20.5158 -0.1287 -2.7299
v 30.7669 -7.1418 -2.7297
v 22.8153 -7.1502 -2.7296
v 22.74 -7.1449 -2.7295
v 22.7925 4.1997 -2.7295
v 23.0084 4.1689 -2.7295
v 30.018 5.1123 -2.7295
v 31.0207 3.5365 -2.7295
v 22.8456 4.5543 -2.7292
v 23.2904 -6.7115 -2.7292
v 30.8724 4.3026 -2.7292
v 22.409 3.0081 -2.729
v 23.0353 -6.2927 -2.7289
v 32.3228 -0.1339 -2.7287
v 30.8873 3.0157 -2.7286
v 22.4428 -6.7748 -2.7284
v 22.7372 4.3503 -2.7281
v 23.0291 3.0638 -2.7281
v 22.6044 -6.6479 -2.728
v 22.7302 3.5037 -2.7279
v 32.8793 0.2765 -2.7279
v 22.5599 -7.0627 -2.7278
v 22.9474 4.1482 -2.7278
v 32.1035 0.2213 -2.7276
v 21.2543 -0.008 -2.7275
v 30.6418 2.9753 -2.7274
v 20.477 0.1152 -2.7272
v 30.5117 4.1924 -2.7271
v 30.5269 4.1773 -2.727
v 20.5287 0.3862 -2.7268
v 30.8451 4.2243 -2.7268
v 32.8661 -0.1138 -2.7268
v 22.7663 2.9586 -2.7267
v 30.5603 4.1528 -2.7266
v 20.5901 0.5473 -2.7265
v 23.4675 4.9176 -2.7265
v 32.848 -0.1614 -2.7264
v 30.621 -7.0882 -2.7263
v 31.0857 -6.7098 -2.7263
v 32.8804 -0.0312 -2.7263
v 31.0523 3.492 -2.7261
v 30.8184 4.4888 -2.7259
v 32.8358 -0.1999 -2.7258
v 20.5718 -0.265 -2.7256
v 32.6866 -0.195 -2.7255
v 20.494 0.2564 -2.7254
v 30.3988 -6.218 -2.7253
v 30.5978 4.1352 -2.7253
v 30.9118 3.6184 -2.7253
v 32.8218 -0.2354 -2.7251
v 20.7065 -0.1825 -2.7249
v 22.9205 4.6524 -2.7248
v 22.966 2.9693 -2.7248
v 23.0151 -7.0238 -2.7247
v 31.0979 3.4111 -2.7247
v 32.452 -0.1554 -2.7247
v 32.1476 -0.0866 -2.7245
v 32.3948 0.3728 -2.7245
v 30.954 3.6078 -2.7242
v 30.1245 -6.4121 -2.7239
v 22.3586 2.9927 -2.7238
v 31.1447 3.1218 -2.7238
v 32.7216 0.5323 -2.7238
v 32.8956 0.1294 -2.7237
v 22.9035 -6.3978 -2.7236
v 30.1022 5.184 -2.7236
v 30.8616 -7.1241 -2.7236
v 30.3799 -6.8446 -2.7233
v 30.7594 4.1446 -2.7233
v 30.7754 2.9884 -2.7232
v 22.7466 4.2631 -2.7231
v 21.2748 0.1664 -2.723
v 22.5165 -7.0304 -2.7229
v 30.6378 4.1252 -2.7229
v 22.2817 3.1526 -2.7226
v 22.5543 3.641 -2.7225
v 32.8873 0.0129 -2.7225
v 22.8454 4.1595 -2.7224
v 23.1372 -6.2078 -2.7224
v 30.6719 4.124 -2.7221
v 32.7236 -0.2249 -2.7221
v 22.7386 4.2866 -2.722
v 23.3164 4.5658 -2.7219
v 23.0429 3.0885 -2.7218
v 32.2692 0.329 -2.7218
v 23.0931 4.243 -2.7216
v 30.9908 3.583 -2.7216
v 22.3462 3.4695 -2.7214
v 22.2835 3.1974 -2.7212
v 22.5228 3.0048 -2.7212
v 30.1764 -6.55 -2.7208
v 22.6091 -7.0979 -2.7207
v 22.7606 4.4324 -2.7206
v 22.6527 -7.1196 -2.7205
v 22.9728 4.1497 -2.7204
v 32.8925 0.0444 -2.7203
v 22.7505 4.4135 -2.7201
v 32.5186 0.4053 -2.7201
v 23.2964 5.0478 -2.7198
v 21.0647 -0.1149 -2.7195
v 21.2467 -0.0355 -2.7195
v 30.8608 -6.5809 -2.7195
v 30.9246 -7.1025 -2.7195
v 30.8092 4.1784 -2.7194
v 22.5048 -6.6975 -2.7193
v 22.9639 3.278 -2.7193
v 30.4668 3.2558 -2.7192
v 30.6351 3.4501 -2.7188
v 31.111 -6.8933 -2.7188
v 20.5642 0.5031 -2.7187
v 22.7708 4.2157 -2.7186
v 30.4626 -6.939 -2.7186
v 30.8316 4.4656 -2.7184
v 20.9363 -0.1413 -2.7183
v 20.9906 0.3565 -2.7183
v 22.6338 2.9759 -2.7183
v 31.078 -6.9713 -2.7181
v 22.9488 2.9481 -2.7178
v 23.4509 -6.4273 -2.7178
v 20.5138 0.3398 -2.7176
v 30.5495 3.3675 -2.7176
v 32.8145 0.4677 -2.7175
v 30.4261 3.0151 -2.7174
v 23.063 4.2035 -2.7173
v 30.4106 3.0393 -2.7173
v 22.4109 3.5763 -2.717
v 22.7318 4.3109 -2.7169
v 32.8723 -0.0765 -2.7169
v 22.7718 4.4556 -2.7168
v 20.6655 0.524 -2.7167
v 22.2953 3.3463 -2.7163
v 22.4459 -6.8281 -2.7161
v 20.8688 0.3936 -2.7159
v 30.4424 2.9921 -2.7159
v 20.7432 -0.1634 -2.7158
v 30.8626 4.4053 -2.7158
v 30.8732 4.3652 -2.7158
v 22.7351 4.3752 -2.7156
v 30.2672 -6.7115 -2.7156
v 30.8443 4.4434 -2.7156
v 30.7715 -6.504 -2.7155
v 30.8142 3.5876 -2.7154
v 23.032 4.1752 -2.7152
v 30.6426 -7.1156 -2.7149
v 31.1161 3.3778 -2.7149
v 22.6618 3.558 -2.7148
v 22.5423 -6.686 -2.7147
v 30.0698 4.8519 -2.7146
v 22.3049 3.0193 -2.7145
v 23.0806 4.2213 -2.7145
v 30.8439 3.6156 -2.7144
v 23.0127 4.778 -2.7142
v 30.5223 -6.2927 -2.7141
v 32.577 -0.1685 -2.7141
v 30.8703 4.2829 -2.714
v 30.3959 3.0638 -2.7138
v 22.6826 -6.5738 -2.7137
v 30.7423 -7.1502 -2.7137
v 21.114 0.3082 -2.7135
v 23.1839 -6.8579 -2.7134
v 22.4523 3.6262 -2.7133
v 30.8177 -7.1449 -2.7133
v 32.1072 0.2472 -2.7132
v 32.8878 0.2165 -2.713
v 21.2742 0.1943 -2.7128
v 23.0555 3.1131 -2.7125
v 32.8376 0.4025 -2.7125
v 20.7918 0.4101 -2.7124
v 30.6948 3.5037 -2.7123
v 30.8569 4.2439 -2.7123
v 29.9839 5.0726 -2.712
v 31.0161 3.0081 -2.712
v 20.4785 0.1585 -2.7119
v 32.6816 0.4937 -2.7119
v 22.371 3.5193 -2.7118
v 22.7501 4.4193 -2.7118
v 22.8216 4.1661 -2.7112
v 22.8776 3.3883 -2.7112
v 30.6587 2.9586 -2.7112
v 30.9533 -6.6479 -2.7112
v 31.9591 0.0598 -2.711
v 32.6391 0.444 -2.7109
v 31.1149 -6.7748 -2.7108
v 23.3993 -6.5614 -2.7107
v 30.9978 -7.0627 -2.7107
v 30.1636 4.6877 -2.7106
v 22.6971 -7.1447 -2.7105
v 22.4682 -6.7119 -2.7104
v 31.9566 0.0888 -2.7104
v 32.1586 -0.1098 -2.7104
v 30.459 2.9693 -2.7102
v 22.7789 -7.163 -2.71
v 22.8694 -7.1496 -2.7099
v 30.5426 -7.0238 -2.7098
v 22.7892 3.4687 -2.7097
v 22.9665 -7.0771 -2.7097
v 31.963 0.0306 -2.7096
v 20.8122 -0.16 -2.7094
v 21.2377 -0.0617 -2.7094
v 22.7843 4.1942 -2.7093
v 22.9975 4.1531 -2.7093
v 30.3644 5.0763 -2.7088
v 23.0995 -6.9505 -2.7086
v 30.6169 4.1281 -2.7083
v 30.6578 4.1222 -2.7083
v 30.6541 -6.3978 -2.7082
v 30.4204 -6.2078 -2.7081
v 30.699 4.1245 -2.7081
v 22.7497 2.9436 -2.708
v 20.7089 0.4774 -2.7079
v 22.7269 4.3353 -2.7079
v 30.5778 4.1418 -2.7079
v 22.9353 4.1375 -2.7078
v 32.3353 -0.1507 -2.7078
v 22.285 3.2383 -2.7076
v 22.7705 -6.4959 -2.7076
v 22.7812 4.4813 -2.7076
v 22.9316 2.928 -2.7075
v 30.3821 3.0885 -2.7075
v 30.7388 4.1346 -2.7075
v 32.6539 -0.171 -2.7074
v 30.5421 4.1629 -2.7072
v 23.0167 -6.2847 -2.7069
v 30.5009 4.9252 -2.7069
v 22.5052 3.6622 -2.7068
v 30.7723 4.1501 -2.7067
v 31.0664 2.9927 -2.7066
v 20.7498 0.4319 -2.7062
v 30.8707 3.641 -2.7062
v 30.7937 4.1635 -2.7061
v 22.8644 4.1447 -2.706
v 31.9681 0.0016 -2.7058
v 31.0411 -7.0304 -2.7056
v 32.855 0.361 -2.7056
v 22.4461 3.0185 -2.7054
v 23.2941 -6.7283 -2.7052
v 31.1433 3.1526 -2.7051
v 30.1066 -6.4273 -2.705
v 30.8235 4.1934 -2.705
v 20.4791 0.0809 -2.7048
v 30.4611 3.278 -2.7047
v 30.9022 3.0048 -2.7047
v 30.4903 4.2152 -2.7045
v 31.0788 3.4695 -2.7041
v 20.6066 -0.2486 -2.704
v 22.2895 3.3075 -2.7039
v 30.9049 -7.1196 -2.7039
v 32.6031 0.4218 -2.7039
v 22.4885 -6.994 -2.7038
v 30.9485 -7.0979 -2.7038
v 31.1414 3.1974 -2.7036
v 30.8477 4.2255 -2.7033
v 31.9542 0.1184 -2.7033
v 30.4761 2.9481 -2.7032
v 23.1166 -6.1993 -2.7031
v 30.1442 5.2114 -2.7031
v 22.9679 3.3005 -2.7028
v 30.7911 2.9759 -2.7023
v 22.5464 3.6705 -2.7021
v 22.8388 4.1528 -2.702
v 31.0528 -6.6975 -2.702
v 22.8925 4.1368 -2.7017
v 30.8649 4.263 -2.7017
v 32.8661 0.3007 -2.7017
v 32.4059 0.3867 -2.7009
v 23.0668 3.138 -2.7008
v 30.4581 4.2581 -2.7008
v 32.4653 -0.167 -2.7008
v 32.7869 -0.2442 -2.7008
v 32.8886 0.1717 -2.7008
v 32.7659 0.5376 -2.7006
v 21.2719 0.2213 -2.7005
v 21.0526 -0.1339 -2.7004
v 22.96 4.138 -2.7004
v 32.2782 0.3477 -2.7004
v 22.7526 4.2291 -2.7003
v 23.0192 -7.0334 -2.7003
v 22.3177 3.4234 -2.7002
v 31.9746 -0.0267 -2.7002
v 31.0141 3.5763 -2.7
v 32.8805 0.2518 -2.6996
v 30.3737 -6.8579 -2.6993
v 30.8763 4.3237 -2.6993
v 22.8869 -6.3899 -2.699
v 30.7631 3.558 -2.6989
v 31.1296 3.3463 -2.6988
v 32.7465 -0.2336 -2.6986
v 31.1116 -6.8281 -2.6985
v 22.7675 4.2066 -2.6984
v 30.3694 3.1131 -2.6983
v 23.0537 4.1837 -2.6981
v 22.2855 3.2683 -2.6979
v 23.4121 4.7074 -2.6979
v 30.4229 4.3065 -2.6979
v 22.3961 3.0049 -2.6976
v 22.7373 -7.1659 -2.6976
v 30.1583 -6.5614 -2.6976
v 31.0153 -6.686 -2.6976
v 22.6206 -7.1172 -2.6975
v 30.875 -6.5738 -2.6973
v 22.4726 -6.9618 -2.6972
v 21.2278 -0.0866 -2.6971
v 31.1201 3.0193 -2.6971
v 22.4654 -6.9246 -2.697
v 32.1123 0.2715 -2.697
v 30.8695 4.3853 -2.6968
v 20.4961 0.2765 -2.6965
v 30.9726 3.6262 -2.6965
v 30.5473 3.3883 -2.6962
v 23.1014 4.2344 -2.6961
v 23.4674 -6.4406 -2.6959
v 20.9806 0.3728 -2.6958
v 30.8109 4.1789 -2.6957
v 20.9234 -0.1554 -2.6956
v 23.498 4.8832 -2.6956
v 20.5093 -0.1138 -2.6955
v 20.5274 -0.1614 -2.6952
v 20.6889 -0.195 -2.6952
v 22.6186 2.9653 -2.6952
v 22.6361 3.5827 -2.695
v 23.0207 4.1588 -2.695
v 32.5313 0.4139 -2.695
v 20.4951 -0.0312 -2.6949
v 20.5396 -0.1999 -2.6947
v 31.0539 3.5193 -2.6947
v 22.7991 4.1739 -2.6946
v 30.591 -7.0771 -2.6946
v 30.6357 3.4687 -2.6944
v 30.6881 -7.1496 -2.6944
v 22.6811 3.5515 -2.6942
v 22.9143 2.9092 -2.6942
v 20.5536 -0.2354 -2.6941
v 30.458 -6.9505 -2.6941
v 30.8605 -7.1447 -2.6941
v 30.7787 -7.163 -2.694
v 22.7375 4.2537 -2.6939
v 30.6377 4.124 -2.6938
v 30.8287 4.4719 -2.6938
v 21.1062 0.329 -2.6937
v 31.9532 0.1476 -2.6937
v 32.1698 -0.1313 -2.6935
v 20.6538 0.5323 -2.6933
v 22.5845 -6.6379 -2.6931
v 22.4556 -6.8702 -2.693
v 31.0893 -6.7119 -2.6929
v 30.4934 2.928 -2.6928
v 30.6752 2.9436 -2.6925
v 30.7998 4.5198 -2.6925
v 31.9823 -0.0544 -2.6925
v 20.4799 0.1294 -2.6922
v 30.8356 4.2071 -2.6922
v 30.3446 4.4103 -2.6921
v 30.5408 -6.2847 -2.6921
v 22.6045 3.6319 -2.6919
v 20.6519 -0.2249 -2.6916
v 30.2635 -6.7283 -2.6916
v 30.7871 -6.4959 -2.6916
v 30.766 4.5665 -2.6913
v 20.4881 0.0129 -2.6911
v 30.5976 4.1338 -2.691
v 20.8569 0.4053 -2.6908
v 22.7287 4.2758 -2.6908
v 22.5779 3.6662 -2.6907
v 23.1092 4.9213 -2.6902
v 30.9197 3.6622 -2.6902
v 23.1405 4.2859 -2.69
v 31.1399 3.2383 -2.69
v 22.303 3.383 -2.6898
v 22.455 -6.766 -2.6898
v 22.497 -6.6954 -2.6898
v 23.4053 -6.5815 -2.6895
v 22.9839 4.1405 -2.6893
v 22.7805 4.1878 -2.689
v 20.4829 0.0445 -2.6889
v 22.2929 3.1036 -2.6888
v 22.3045 3.054 -2.6888
v 22.921 4.1304 -2.6887
v 30.4409 -6.1993 -2.6887
v 30.5601 4.1513 -2.6886
v 22.5425 -7.0672 -2.6885
v 30.9788 3.0185 -2.6885
v 32.5914 -0.1739 -2.6885
v 22.7204 4.3188 -2.6882
v 23.1885 -6.8696 -2.6882
v 30.457 3.3005 -2.6882
v 22.6683 -6.5665 -2.688
v 22.8269 -7.176 -2.688
v 22.5772 -7.0949 -2.6877
v 30.6931 4.6612 -2.6872
v 22.7336 2.9306 -2.6871
v 22.8531 4.1416 -2.6869
v 23.0766 3.163 -2.6869
v 30.3581 3.138 -2.6867
v 30.5267 4.1757 -2.6866
v 20.561 0.4677 -2.6865
v 31.069 -6.994 -2.6865
v 31.1354 3.3075 -2.6863
v 21.2683 0.2472 -2.6861
v 23.257 5.0662 -2.6859
v 32.8864 0.1023 -2.6859
v 22.6571 -7.1436 -2.6857
v 30.7241 4.1307 -2.6857
v 30.8784 3.6705 -2.6857
v 20.5032 -0.0765 -2.6856
v 30.8739 4.3021 -2.6856
v 22.8788 3.408 -2.6855
v 30.5383 -7.0334 -2.6854
v 30.6802 4.1228 -2.6854
v 30.5115 4.1907 -2.6853
v 32.3479 -0.1652 -2.6852
v 22.7017 -7.1635 -2.6851
v 22.35 3 -2.6849
v 21.4164 0.0598 -2.6846
v 20.7985 -0.1685 -2.6844
v 32.8203 0.4353 -2.6844
v 22.7578 -6.4913 -2.6843
v 21.4189 0.0888 -2.6841
v 30.7774 4.1537 -2.6841
v 23.104 -6.9602 -2.6837
v 22.5018 2.9941 -2.6836
v 30.6706 -6.3899 -2.6835
v 22.8787 4.1334 -2.6834
v 21.4125 0.0306 -2.6833
v 22.2913 3.1373 -2.6833
v 22.9998 -6.2784 -2.6833
v 22.3927 3.5683 -2.6832
v 30.0901 -6.4406 -2.6832
v 21.2169 -0.1098 -2.683
v 31.1072 3.4234 -2.6828
v 22.9707 3.3224 -2.6826
v 22.7489 4.4402 -2.6825
v 29.958 5.0333 -2.6825
v 23.2371 4.4167 -2.6824
v 22.7858 3.4862 -2.6823
v 22.9195 -7.1313 -2.6823
v 31.9909 -0.0809 -2.6823
v 22.7608 4.4623 -2.6821
v 31.9537 0.176 -2.682
v 23.0972 -6.1924 -2.6817
v 20.4877 0.2165 -2.6816
v 20.694 0.4937 -2.6816
v 20.5379 0.4025 -2.6814
v 32.7332 0.515 -2.6814
v 22.7306 4.4022 -2.6813
v 22.9448 4.1297 -2.6813
v 30.8202 -7.1659 -2.6813
v 30.8753 4.3432 -2.6813
v 22.7724 4.4855 -2.6812
v 30.7962 4.1672 -2.6812
v 20.7364 0.444 -2.6808
v 22.5533 -6.6579 -2.6808
v 30.9369 -7.1172 -2.6808
v 31.0287 3.0049 -2.6806
v 30.4954 4.2093 -2.6805
v 30.4696 4.2423 -2.6804
v 31.1394 3.2683 -2.6804
v 22.431 3.6218 -2.6803
v 30.2528 4.5394 -2.6802
v 22.2917 3.1645 -2.6801
v 23.299 -6.7423 -2.6799
v 31.0849 -6.9618 -2.6798
v 32.6558 0.4539 -2.6798
v 31.0921 -6.9246 -2.6795
v 21.0403 -0.1507 -2.6794
v 21.4074 0.0016 -2.6794
v 30.5106 2.9092 -2.6794
v 30.7023 4.1259 -2.6792
v 30.8063 2.9653 -2.6792
v 30.7886 3.5827 -2.679
v 32.8052 0.471 -2.6789
v 32.8652 -0.0494 -2.6789
v 22.4567 -6.7991 -2.6788
v 30.7527 4.1416 -2.6788
v 22.2977 3.3499 -2.6787
v 32.1187 0.294 -2.6787
v 22.834 4.1472 -2.6785
v 22.541 3.6998 -2.6783
v 30.7436 3.5515 -2.6783
v 22.72 3.533 -2.6782
v 22.7196 4.3624 -2.6781
v 22.8969 2.8919 -2.678
v 23.042 4.1668 -2.6779
v 22.8078 4.5403 -2.6775
v 32.288 0.364 -2.6775
v 20.7216 -0.171 -2.6772
v 21.4213 0.1184 -2.677
v 22.7766 -7.1869 -2.6769
v 30.1522 -6.5815 -2.6765
v 30.6192 4.1287 -2.6765
v 22.7392 4.2386 -2.6763
v 30.6057 4.7829 -2.6763
v 30.973 -6.6379 -2.6761
v 22.3374 3.4771 -2.676
v 32.4177 0.398 -2.676
v 22.943 -7.111 -2.6759
v 32.4788 -0.1759 -2.6759
v 30.8204 3.6319 -2.6758
v 32.1821 -0.1507 -2.6756
v 31.1019 -6.8702 -2.6754
v 30.8543 4.4228 -2.6752
v 32.8845 0.1347 -2.6752
v 32.86 -0.0769 -2.6751
v 23.0066 4.1454 -2.675
v 22.8731 -6.3855 -2.6749
v 32.7133 -0.1999 -2.6746
v 23.0202 -7.0411 -2.6745
v 23.1308 2.9412 -2.6745
v 30.8469 3.6662 -2.6745
v 20.5205 0.361 -2.6743
v 30.369 -6.8696 -2.6742
v 20.7725 0.4218 -2.674
v 22.5125 -7.0334 -2.674
v 22.6389 3.5877 -2.674
v 30.8537 4.2401 -2.6739
v 21.401 -0.0267 -2.6738
v 30.8442 4.4418 -2.6738
v 30.8608 4.2597 -2.6737
v 22.8096 4.1593 -2.6735
v 32.7878 0.5049 -2.6734
v 23.1146 2.9178 -2.6732
v 23.1462 2.9654 -2.6731
v 23.5296 5.1501 -2.6728
v 30.3482 3.163 -2.6728
v 31.0604 -6.6954 -2.6724
v 21.0974 0.3477 -2.6723
v 22.6829 3.5554 -2.6723
v 22.9005 4.6597 -2.6723
v 31.1024 -6.766 -2.6723
v 31.1218 3.383 -2.6723
v 22.8445 4.1419 -2.6722
v 30.7306 -7.176 -2.6722
v 32.6905 0.4858 -2.6722
v 20.9697 0.3867 -2.6721
v 22.8762 -7.1657 -2.672
v 31.8406 0.0425 -2.6719
v 32.8507 -0.112 -2.6719
v 23.4819 -6.4528 -2.6718
v 30.841 4.2196 -2.6718
v 20.9102 -0.167 -2.6717
v 30.5805 4.1425 -2.6717
v 30.8158 4.1882 -2.6716
v 30.6913 2.9306 -2.6715
v 30.8891 -6.5665 -2.6715
v 22.9048 4.1267 -2.6714
v 31.0149 -7.0672 -2.6714
v 31.1203 3.054 -2.6713
v 31.1319 3.1036 -2.6713
v 23.3317 4.5487 -2.6712
v 30.8099 4.5021 -2.6712
v 31.8448 0.0134 -2.6711
v 31.8376 0.0714 -2.6709
v 30.9803 -7.0949 -2.6707
v 30.546 3.408 -2.6706
v 20.5095 0.3007 -2.6704
v 22.968 4.1312 -2.6703
v 23.0848 3.1874 -2.6703
v 22.3611 3.5204 -2.6702
v 22.6041 2.9569 -2.6702
v 32.0006 -0.1061 -2.6702
v 22.61 -7.1255 -2.6701
v 32.8678 -0.0064 -2.6701
v 20.5886 -0.2442 -2.67
v 30.1841 5.2293 -2.6699
v 20.6097 0.5376 -2.6698
v 21.2633 0.2715 -2.6698
v 30.6622 4.1241 -2.6695
v 30.8315 4.4637 -2.6695
v 32.8754 0.0547 -2.6695
v 20.487 0.1717 -2.6694
v 23.5696 5.1123 -2.6694
v 23.1607 2.9901 -2.6692
v 30.4534 -6.9602 -2.6692
v 30.9003 -7.1436 -2.6691
v 22.969 -7.0887 -2.669
v 22.476 3.6815 -2.6689
v 23.0979 2.8952 -2.6689
v 31.9557 0.2033 -2.6689
v 30.8558 -7.1635 -2.6688
v 22.731 -7.1856 -2.6686
v 32.5445 0.42 -2.6686
v 23.1071 4.2311 -2.6684
v 30.5576 -6.2784 -2.6683
v 20.4951 0.2518 -2.6682
v 30.7996 -6.4913 -2.6682
v 30.4541 3.3224 -2.6681
v 20.6291 -0.2336 -2.668
v 22.7778 4.1832 -2.668
v 30.545 4.1636 -2.6679
v 30.8737 4.3206 -2.6677
v 22.4622 -6.8292 -2.6676
v 31.0748 3 -2.6676
v 22.4796 -6.7194 -2.6675
v 21.4224 0.1476 -2.6674
v 31.8502 -0.0153 -2.6674
v 30.4602 -6.1924 -2.6672
v 32.8197 -0.2012 -2.6671
v 30.923 2.9941 -2.667
v 30.638 -7.1313 -2.6669
v 30.639 3.4862 -2.6669
v 22.5213 -6.6765 -2.6667
v 23.4101 -6.5995 -2.6664
v 22.5143 3.7074 -2.6663
v 30.2584 -6.7423 -2.6663
v 22.7212 4.2809 -2.6662
v 30.062 4.8277 -2.6661
v 31.0321 3.5683 -2.6661
v 21.2058 -0.1313 -2.666
v 21.3933 -0.0544 -2.666
v 31.1335 3.1373 -2.6658
v 20.8443 0.4139 -2.6655
v 22.759 4.2035 -2.6654
v 22.4764 -6.9531 -2.6652
v 22.7178 2.92 -2.6646
v 30.7838 4.1609 -2.6645
v 32.7604 -0.2209 -2.6644
v 22.658 -6.5636 -2.6643
v 31.8354 0.1009 -2.6643
v 32.6236 0.4267 -2.6642
v 22.9276 4.1248 -2.664
v 31.0041 -6.6579 -2.6638
v 30.9938 3.6218 -2.6634
v 30.6854 4.1259 -2.6633
v 30.5279 2.8919 -2.6631
v 23.0805 2.8735 -2.6626
v 30.7048 3.5331 -2.6626
v 31.1331 3.1645 -2.6626
v 22.7354 4.4234 -2.6623
v 22.9919 4.7851 -2.6623
v 32.6047 -0.1772 -2.6623
v 23.4855 5.184 -2.6622
v 31.8567 -0.0438 -2.6621
v 32.8645 0.2568 -2.662
v 23.1906 -6.8796 -2.6619
v 30.8838 3.6998 -2.6619
v 23.092 4.2112 -2.6618
v 23.1741 3.0148 -2.6618
v 22.8505 -7.1872 -2.6617
v 30.8708 4.3614 -2.6616
v 32.8719 0.2114 -2.6616
v 22.2967 3.2024 -2.6615
v 32.3609 -0.1771 -2.6613
v 22.7209 4.3846 -2.6612
v 31.1007 -6.7991 -2.6612
v 31.1271 3.3499 -2.6612
v 30.7808 -7.1869 -2.6609
v 22.4583 3.0017 -2.6608
v 30.6143 -7.111 -2.6607
v 30.294 2.9412 -2.6606
v 22.6864 -7.174 -2.6604
v 32.8477 0.3321 -2.6603
v 22.8797 2.8767 -2.6599
v 22.7467 -6.4884 -2.6598
v 22.8655 4.1316 -2.6598
v 30.5372 -7.0411 -2.6596
v 22.9722 3.3427 -2.6594
v 30.2786 2.9654 -2.6593
v 30.3102 2.9178 -2.6593
v 30.6842 -6.3855 -2.6593
v 23.0759 4.1924 -2.6592
v 30.0754 -6.4528 -2.6591
v 22.7141 4.3438 -2.6589
v 22.7951 4.1663 -2.6588
v 23.0608 4.1773 -2.6588
v 30.3907 5.0773 -2.6588
v 20.7843 -0.1739 -2.6587
v 31.0873 3.4771 -2.6587
v 32.1261 0.3146 -2.6587
v 22.8774 3.4259 -2.6586
v 23.0792 -6.1873 -2.6585
v 22.9846 -6.2742 -2.6584
v 30.7857 3.5877 -2.6581
v 23.0274 4.1528 -2.6579
v 23.1046 -6.9681 -2.6572
v 30.8692 4.2975 -2.6571
v 22.7795 3.5006 -2.6569
v 30.1644 4.6759 -2.6569
v 30.86 4.4012 -2.6569
v 21.0277 -0.1652 -2.6567
v 22.3831 3.0078 -2.6567
v 31.0448 -7.0334 -2.6567
v 30.7419 3.5554 -2.6565
v 30.6812 -7.1657 -2.6564
v 32.8286 -0.1584 -2.6564
v 30.3399 3.1874 -2.6562
v 22.5435 -7.0732 -2.6561
v 32.0111 -0.1297 -2.6561
v 22.99 4.1352 -2.656
v 21.3848 -0.0809 -2.6558
v 21.422 0.176 -2.6558
v 22.7153 4.3026 -2.6555
v 30.2641 2.9901 -2.6554
v 32.6812 -0.1736 -2.6552
v 32.1944 -0.1678 -2.655
v 22.5709 -6.6309 -2.6549
v 30.3269 2.8952 -2.6549
v 30.478 4.2346 -2.6547
v 20.4893 0.1023 -2.6545
v 31.8345 0.1304 -2.6543
v 22.7636 4.1969 -2.6541
v 30.8206 2.9569 -2.6541
v 31.8643 -0.0714 -2.6541
v 30.7009 4.1306 -2.654
v 30.5883 -7.0887 -2.6539
v 31.9592 0.2291 -2.6539
v 23.518 4.8519 -2.6538
v 22.7427 4.2243 -2.6536
v 23.3028 -6.7543 -2.6535
v 20.5554 0.4353 -2.6534
v 32.2988 0.3778 -2.6534
v 30.1472 -6.5995 -2.6533
v 30.9474 -7.1255 -2.6533
v 22.7693 4.4888 -2.6531
v 22.9499 4.1252 -2.653
v 31.0637 3.5204 -2.653
v 22.5985 3.6748 -2.6529
v 30.5135 4.9199 -2.6528
v 23.0908 3.2103 -2.6527
v 22.4911 -6.9835 -2.6525
v 23.6039 5.0726 -2.6525
v 23.0627 2.8529 -2.6524
v 30.8263 -7.1856 -2.6523
v 30.9488 3.6815 -2.6522
v 23.49 -6.4734 -2.6519
v 21.257 0.294 -2.6515
v 22.8284 4.1446 -2.6514
v 23.1862 3.0394 -2.6513
v 30.646 4.1287 -2.6512
v 22.7245 4.2625 -2.6511
v 30.5659 4.1542 -2.651
v 20.6424 0.515 -2.6508
v 22.4725 -6.8732 -2.6507
v 22.4207 3.0104 -2.6504
v 32.4302 0.4066 -2.6504
v 30.7378 4.1405 -2.6503
v 30.8033 4.1807 -2.6503
v 32.4926 -0.1819 -2.6503
v 30.8624 4.2746 -2.6502
v 32.8559 -0.0355 -2.6502
v 31.0778 -6.7194 -2.6501
v 31.0951 -6.8292 -2.65
v 30.7687 4.1551 -2.6499
v 22.8611 -6.3833 -2.6498
v 30.9104 3.7074 -2.6498
v 20.7199 0.4539 -2.6497
v 22.3444 3.0135 -2.6496
v 23.0223 -7.0473 -2.6496
v 22.2991 3.3127 -2.6495
v 31.0361 -6.6765 -2.6494
v 21.0877 0.364 -2.6493
v 30.707 2.92 -2.649
v 22.6021 -7.13 -2.6489
v 22.3015 3.1676 -2.6488
v 30.3443 2.8735 -2.6485
v 32.7524 0.5071 -2.6483
v 23.4243 4.6877 -2.6482
v 22.6357 -7.15 -2.6481
v 30.2506 3.0148 -2.6481
v 20.5705 0.471 -2.648
v 21.1936 -0.1507 -2.648
v 30.8437 4.2315 -2.648
v 30.8532 4.2525 -2.648
v 30.8698 4.3379 -2.6479
v 30.3668 -6.8796 -2.6478
v 30.8993 -6.5636 -2.6478
v 31.0809 -6.9531 -2.6478
v 32.713 0.4928 -2.6477
v 20.5105 -0.0494 -2.6476
v 22.4781 -6.9154 -2.6474
v 20.958 0.398 -2.6472
v 20.8969 -0.1759 -2.6467
v 22.3077 3.0957 -2.6467
v 22.7787 4.1784 -2.6467
v 30.5328 4.1789 -2.6467
v 22.316 3.0641 -2.6465
v 21.5351 0.0425 -2.6462
v 26.0345 -0.0239 -2.6461
v 26.0711 -0.3183 -2.6461
v 26.0716 0.1477 -2.6461
v 26.123 0.2352 -2.6461
v 26.4166 0.5001 -2.6461
v 26.5004 0.5224 -2.6461
v 27.0604 -0.594 -2.6461
v 30.7068 -7.1872 -2.6461
v 26.0252 -0.0991 -2.646
v 26.0276 -0.1272 -2.646
v 26.0633 0.1232 -2.646
v 26.0882 -0.3671 -2.646
v 26.1226 -0.4181 -2.646
v 26.1933 0.3408 -2.646
v 26.1982 -0.5307 -2.646
v 26.2364 -0.5617 -2.646
v 26.2408 0.382 -2.646
v 26.3872 0.4854 -2.646
v 26.394 -0.6727 -2.646
v 26.4755 -0.6969 -2.646
v 26.6325 0.5495 -2.646
v 26.6352 -0.7333 -2.646
v 26.6785 0.5509 -2.646
v 26.7102 0.5483 -2.646
v 26.7291 -0.7231 -2.646
v 26.8314 0.5226 -2.646
v 26.882 -0.6976 -2.646
v 26.9095 -0.6881 -2.646
v 26.9155 0.5049 -2.646
v 26.9479 -0.6701 -2.646
v 26.9734 0.4683 -2.646
v 27.1242 0.3665 -2.646
v 27.1299 -0.5404 -2.646
v 27.1477 -0.5193 -2.646
v 27.1596 0.3158 -2.646
v 27.2142 -0.4192 -2.646
v 27.235 0.2071 -2.646
v 27.2452 -0.3727 -2.646
v 27.2548 0.1725 -2.646
v 27.265 -0.3286 -2.646
v 27.2776 0.0994 -2.646
v 27.2796 -0.2831 -2.646
v 27.2952 -0.2014 -2.646
v 27.3112 -0.1185 -2.646
v 27.3117 -0.0916 -2.646
v 32.8285 0.3794 -2.646
v 22.3002 3.2613 -2.6459
v 22.5899 2.9519 -2.6459
v 27.2649 0.1552 -2.6459
v 22.3761 3.5543 -2.6455
v 21.5309 0.0134 -2.6454
v 22.4756 -6.7761 -2.6454
v 22.7562 4.4656 -2.6454
v 21.5381 0.0714 -2.6453
v 22.3101 3.3827 -2.6451
v 30.6701 4.1292 -2.6451
v 22.3202 3.4287 -2.645
v 22.5015 -6.6979 -2.6449
v 22.7656 -7.2103 -2.6449
v 30.545 2.8767 -2.6449
v 30.4525 3.3427 -2.6448
v 32.7274 -0.1928 -2.6448
v 30.7167 4.1355 -2.6446
v 22.5731 -7.1036 -2.6444
v 22.643 3.595 -2.6443
v 22.8216 -7.2065 -2.6443
v 20.6624 -0.1999 -2.6442
v 31.128 3.2024 -2.6441
v 30.5013 4.2115 -2.644
v 30.8709 -7.174 -2.644
v 30.9664 3.0017 -2.644
v 31.8729 -0.098 -2.644
v 30.4781 -6.1873 -2.6439
v 20.4912 0.1347 -2.6438
v 20.5157 -0.0769 -2.6438
v 21.3751 -0.1061 -2.6437
v 22.3054 3.1309 -2.6437
v 30.5473 3.4259 -2.6437
v 30.8106 -6.4884 -2.6436
v 22.3417 3.4893 -2.6434
v 22.8958 4.1242 -2.6433
v 23.2235 5.0763 -2.6433
v 30.5727 -6.2742 -2.6433
v 22.7522 4.2081 -2.643
v 30.4528 -6.9681 -2.6428
v 30.6939 4.1316 -2.6428
v 32.872 0.16 -2.6427
v 21.42 0.2033 -2.6426
v 20.5879 0.5049 -2.6425
v 29.9427 4.9971 -2.6425
v 22.7435 4.4434 -2.6424
v 22.7253 4.4053 -2.6423
v 22.7147 4.3652 -2.6421
v 31.8349 0.159 -2.6421
v 32.5581 0.4231 -2.6421
v 30.8239 4.2053 -2.642
v 20.6853 0.4858 -2.6419
v 21.5256 -0.0153 -2.6417
v 30.4471 4.2813 -2.6415
v 30.6452 3.5006 -2.6415
v 23.4148 -6.6144 -2.6411
v 23.4438 5.2114 -2.641
v 22.6184 3.6391 -2.6409
v 30.6073 4.1393 -2.6409
v 20.525 -0.112 -2.6407
v 30.8626 4.378 -2.6407
v 22.7027 2.9117 -2.6405
v 22.7177 4.2829 -2.6404
v 30.2545 -6.7543 -2.6399
v 22.7204 -7.2029 -2.6398
v 31.0416 3.0078 -2.6396
v 22.863 2.8635 -2.6395
v 23.0451 2.8341 -2.6395
v 32.0222 -0.1514 -2.6395
v 30.0673 -6.4734 -2.6393
v 22.4045 3.6006 -2.6392
v 23.0871 4.9252 -2.6392
v 23.1969 3.0635 -2.6391
v 20.8312 0.42 -2.639
v 23.0102 4.1418 -2.639
v 31.0138 -7.0732 -2.639
v 22.731 4.2439 -2.6389
v 23.0459 4.1629 -2.6389
v 20.5079 -0.0064 -2.6388
v 21.5403 0.1009 -2.6387
v 22.9711 4.1281 -2.6387
v 30.3339 3.2103 -2.6386
v 30.362 2.8529 -2.6383
v 20.5003 0.0547 -2.6382
v 22.9302 4.1222 -2.6381
v 22.6485 -6.5612 -2.638
v 30.9864 -6.6309 -2.6379
v 22.5201 -7.0383 -2.6378
v 30.2384 3.0394 -2.6377
v 22.5409 -6.6538 -2.6376
v 30.8661 4.3138 -2.6375
v 23.0977 4.2152 -2.637
v 31.9639 0.2533 -2.637
v 32.1346 0.333 -2.637
v 30.8262 3.6748 -2.6367
v 21.519 -0.0438 -2.6364
v 30.3531 4.41 -2.6364
v 32.3742 -0.1862 -2.6364
v 32.8447 -0.0686 -2.6363
v 20.5561 -0.2012 -2.636
v 22.8492 4.1346 -2.636
v 32.8709 0.1107 -2.6358
v 30.7529 4.1514 -2.6357
v 23.1922 -6.8876 -2.6351
v 31.0662 -6.9835 -2.6351
v 23.0946 3.2332 -2.635
v 32.8467 0.2858 -2.635
v 30.535 -7.0473 -2.6347
v 22.8157 4.1501 -2.6346
v 20.7522 0.4267 -2.6343
v 30.6962 -6.3833 -2.6342
v 30.7803 4.5352 -2.6342
v 30.8378 4.4353 -2.6342
v 23.0632 -6.1841 -2.634
v 23.13 4.2581 -2.6338
v 20.6153 -0.2209 -2.6337
v 22.972 3.361 -2.6335
v 30.826 4.4573 -2.6334
v 31.0039 3.0104 -2.6334
v 30.8147 4.4803 -2.6332
v 31.0847 -6.8732 -2.6332
v 21.0148 -0.1771 -2.6327
v 22.9712 -6.2723 -2.6326
v 32.856 0.0211 -2.6325
v 20.771 -0.1772 -2.6324
v 22.764 4.1933 -2.6324
v 32.2068 -0.1826 -2.6324
v 31.0803 3.0135 -2.6323
v 32.7729 -0.2004 -2.6321
v 22.7362 -6.4851 -2.632
v 30.9552 -7.13 -2.632
v 31.1256 3.3127 -2.632
v 22.9156 -7.1408 -2.6319
v 22.8734 3.4415 -2.6316
v 21.2497 0.3146 -2.6315
v 23.1653 4.3065 -2.6314
v 30.6903 4.6517 -2.6314
v 30.9216 -7.15 -2.6314
v 31.1232 3.1676 -2.6313
v 31.8823 -0.1232 -2.6313
v 30.6318 4.1366 -2.6312
v 22.7034 3.5518 -2.6309
v 22.8742 -7.1827 -2.6309
v 20.5113 0.2568 -2.6307
v 22.5055 3.7372 -2.6306
v 30.8602 4.2897 -2.6305
v 22.3058 3.3402 -2.6304
v 30.8077 4.1926 -2.6304
v 20.5039 0.2114 -2.6303
v 23.1031 -6.9741 -2.6303
v 22.7404 4.2255 -2.6301
v 31.0791 -6.9154 -2.63
v 32.8353 -0.1031 -2.63
v 30.554 4.169 -2.6299
v 30.8348 2.9519 -2.6297
v 30.8368 4.2325 -2.6297
v 21.3647 -0.1297 -2.6295
v 23.234 2.8788 -2.6294
v 23.4965 -6.4913 -2.6294
v 22.5412 -7.0643 -2.6293
v 22.7717 3.5129 -2.6293
v 31.117 3.0957 -2.6292
v 20.5281 0.3321 -2.6291
v 22.4769 2.988 -2.6291
v 31.1087 3.0641 -2.6291
v 22.4494 3.648 -2.629
v 30.7916 -7.2103 -2.6288
v 32.6829 0.4534 -2.6287
v 21.5414 0.1304 -2.6286
v 22.4819 -6.828 -2.6286
v 31.8368 0.1862 -2.6286
v 32.3104 0.3889 -2.6286
v 23.2175 2.8551 -2.6285
v 30.22 5.2384 -2.6285
v 30.7356 -7.2065 -2.6285
v 31.0486 3.5543 -2.6284
v 31.1245 3.2613 -2.6284
v 21.5115 -0.0714 -2.6283
v 30.7816 3.595 -2.6283
v 30.8424 4.2436 -2.6283
v 22.7232 4.263 -2.6282
v 23.2494 2.9028 -2.6282
v 30.1425 -6.6144 -2.6281
v 31.0816 -6.7761 -2.628
v 31.0557 -6.6979 -2.6276
v 31.1044 3.4287 -2.6276
v 31.1145 3.3827 -2.6276
v 21.4166 0.2291 -2.6275
v 30.8524 4.2663 -2.6275
v 21.1814 -0.1678 -2.6274
v 30.9842 -7.1036 -2.6274
v 30.7706 4.1644 -2.6271
v 23.2436 4.4103 -2.6269
v 31.1192 3.1309 -2.6262
v 30.523 4.1972 -2.6261
v 31.0829 3.4893 -2.6261
v 23.3046 -6.7646 -2.626
v 22.6755 -7.1853 -2.6259
v 22.7119 4.3237 -2.6256
v 30.2277 3.0635 -2.6255
v 20.5472 -0.1584 -2.6253
v 30.7894 4.1786 -2.6253
v 21.0771 0.3778 -2.6252
v 23.2061 3.0875 -2.6252
v 30.2621 4.5383 -2.6252
v 30.3796 2.8341 -2.6252
v 30.6568 4.1359 -2.6251
v 20.6947 -0.1736 -2.6249
v 30.7219 2.9117 -2.6248
v 30.8063 3.6391 -2.6248
v 30.5616 2.8635 -2.6245
v 30.7338 4.1477 -2.6245
v 23.2007 2.8327 -2.6244
v 32.4432 0.4124 -2.6243
v 23.0274 2.817 -2.6241
v 32.5061 -0.1851 -2.6241
v 22.3746 3.0157 -2.624
v 22.4989 -6.7211 -2.6239
v 22.9505 4.124 -2.6239
v 23.2639 2.9276 -2.6238
v 30.8369 -7.2029 -2.6235
v 22.7352 3.5345 -2.6234
v 23.6303 5.0333 -2.6234
v 29.8895 5.318 -2.6233
v 22.5945 -7.1248 -2.6232
v 22.7187 4.3853 -2.6232
v 22.3335 3.4584 -2.6231
v 22.7773 4.1789 -2.6231
v 30.6816 4.1371 -2.6229
v 32.6252 -0.1757 -2.6226
v 22.8504 -6.3814 -2.6223
v 23.0181 -7.0511 -2.6223
v 32.0342 -0.1714 -2.6223
v 31.0201 3.6006 -2.6222
v 22.5224 -6.6745 -2.6219
v 22.9907 4.1338 -2.6217
v 20.9457 0.4066 -2.6215
v 29.855 5.2767 -2.6215
v 30.9087 -6.5612 -2.6214
v 30.6032 4.7724 -2.6212
v 30.82 4.2138 -2.6212
v 20.8833 -0.1819 -2.6211
v 30.365 -6.8876 -2.6211
v 30.33 3.2332 -2.621
v 22.7595 4.4719 -2.6208
v 31.0371 -7.0383 -2.6206
v 32.7895 0.4625 -2.6206
v 31.0163 -6.6538 -2.6205
v 22.4855 -6.8574 -2.6204
v 32.8208 -0.1318 -2.6204
v 22.9339 4.1235 -2.6203
v 22.7884 4.5198 -2.62
v 30.5949 4.1515 -2.62
v 22.4939 -6.9404 -2.6199
v 23.0282 4.1513 -2.6199
v 22.9634 -7.0957 -2.6195
v 30.494 -6.1841 -2.6194
v 22.5094 -6.9964 -2.6193
v 22.8223 4.5665 -2.6193
v 22.933 -7.122 -2.6191
v 20.52 -0.0355 -2.619
v 22.8291 4.1432 -2.6189
v 30.4526 3.361 -2.6189
v 23.0616 4.1757 -2.6184
v 31.9698 0.2757 -2.6184
v 21.503 -0.098 -2.6182
v 23.1828 2.8105 -2.6181
v 32.8482 0.2376 -2.6181
v 22.8517 -7.212 -2.618
v 32.8421 -0.0174 -2.618
v 22.4818 3.7139 -2.6179
v 22.5775 2.9483 -2.6179
v 22.3104 3.2159 -2.6178
v 22.5832 3.7111 -2.6177
v 20.6235 0.5071 -2.6176
v 22.7947 4.1647 -2.6175
v 30.586 -6.2723 -2.6175
v 23.0768 4.1907 -2.6174
v 31.8927 -0.147 -2.6173
v 20.6629 0.4928 -2.6172
v 22.5426 3.7425 -2.6172
v 22.8469 2.8527 -2.6172
v 30.8423 4.4116 -2.6169
v 30.0606 -6.4913 -2.6168
v 30.7122 4.1444 -2.6168
v 30.5512 3.4415 -2.6166
v 30.6416 -7.1408 -2.6166
v 23.2773 2.9523 -2.6165
v 23.3355 4.5394 -2.6165
v 30.493 4.2363 -2.6165
v 32.5722 0.4231 -2.6165
v 21.541 0.159 -2.6164
v 22.7921 -7.2305 -2.6164
v 22.8953 4.6612 -2.6164
v 32.8022 0.4196 -2.6164
v 30.1906 2.8788 -2.616
v 32.8537 0.0488 -2.6159
v 30.4541 -6.9741 -2.6158
v 30.821 -6.4851 -2.6158
v 30.683 -7.1827 -2.6154
v 32.7286 0.4764 -2.6154
v 32.8586 0.077 -2.6154
v 22.6884 2.9059 -2.6153
v 30.7212 3.5518 -2.6152
v 32.8285 0.3294 -2.6151
v 30.2071 2.8551 -2.615
v 20.5473 0.3794 -2.6149
v 22.3246 3.087 -2.6149
v 23.0967 3.2548 -2.6149
v 30.1752 2.9028 -2.6149
v 22.9082 4.1228 -2.6148
v 22.8642 4.1307 -2.6145
v 30.0668 4.8128 -2.6145
v 23.4179 -6.627 -2.6144
v 20.6485 -0.1928 -2.6143
v 22.6339 3.6121 -2.6143
v 22.4947 -6.7555 -2.6142
v 30.919 3.7372 -2.614
v 30.6529 3.5129 -2.6139
v 32.144 0.3489 -2.6139
v 22.7144 -7.2147 -2.6137
v 22.7525 -7.2287 -2.6135
v 31.84 0.2119 -2.6132
v 23.1188 4.2423 -2.6131
v 22.3161 3.1729 -2.613
v 31.1188 3.3402 -2.613
v 23.093 4.2093 -2.6129
v 32.652 0.4233 -2.6129
v 21.3537 -0.1514 -2.6128
v 30.8304 4.2336 -2.6127
v 20.8178 0.4231 -2.6125
v 30.2526 -6.7646 -2.6125
v 30.9477 2.988 -2.6124
v 30.9752 3.648 -2.6122
v 31.0159 -7.0643 -2.6121
v 22.4905 -6.8846 -2.6119
v 22.7145 4.3021 -2.6119
v 22.3581 3.504 -2.6118
v 30.2185 3.0875 -2.6116
v 20.5038 0.16 -2.6114
v 22.6412 -6.5608 -2.6114
v 30.7547 4.163 -2.6113
v 29.9289 5.3519 -2.6112
v 31.0753 -6.828 -2.6112
v 22.6284 -7.1532 -2.6109
v 30.2239 2.8327 -2.6109
v 30.8559 4.3484 -2.6109
v 32.3875 -0.1926 -2.6107
v 21.412 0.2533 -2.6106
v 30.1606 2.9276 -2.6105
v 30.6201 4.1478 -2.6103
v 30.854 4.3036 -2.6098
v 21.2413 0.333 -2.6097
v 30.3971 2.817 -2.6097
v 30.8817 -7.1853 -2.6095
v 30.5121 4.2193 -2.6094
v 23.2137 3.1103 -2.6092
v 32.7435 -0.1763 -2.6091
v 30.545 4.1867 -2.609
v 22.5305 -7.0371 -2.6089
v 22.3491 3.0406 -2.6088
v 22.8861 4.1259 -2.6083
v 23.049 -6.1826 -2.6082
v 23.1647 2.7899 -2.6082
v 21.0018 -0.1862 -2.6078
v 32.2192 -0.1947 -2.6078
v 22.7131 4.3432 -2.6076
v 23.6706 -5.768 -2.6076
v 29.8241 5.2334 -2.6074
v 30.5391 -7.0511 -2.6074
v 23.4044 5.2293 -2.6072
v 23.1891 -6.894 -2.6071
v 22.9693 4.1287 -2.6069
v 22.9827 4.7829 -2.6069
v 23.6939 -5.7831 -2.6069
v 31.05 3.0157 -2.6069
v 22.4369 3.0019 -2.6068
v 30.8471 4.279 -2.6068
v 30.7067 -6.3814 -2.6066
v 31.0582 -6.7211 -2.6066
v 23.0094 2.8014 -2.6065
v 30.4062 5.0685 -2.6063
v 30.7777 4.1802 -2.6063
v 30.9627 -7.1248 -2.6063
v 23.2893 2.977 -2.6062
v 32.6693 -0.1686 -2.6061
v 23.6477 -5.7541 -2.606
v 31.0911 3.4584 -2.6058
v 32.7831 -0.1753 -2.6056
v 21.4936 -0.1232 -2.6054
v 23.5265 4.8277 -2.6053
v 20.5312 -0.0686 -2.6052
v 22.9699 3.3771 -2.6052
v 22.9598 -6.2716 -2.6051
v 23.5014 -6.507 -2.6049
v 32.8362 0.2623 -2.6049
v 21.1691 -0.1826 -2.6047
v 22.8666 3.4552 -2.6047
v 31.0348 -6.6745 -2.6047
v 20.5051 0.1107 -2.6045
v 30.2418 2.8105 -2.6045
v 22.5631 -6.6277 -2.6044
v 30.5937 -7.0957 -2.6043
v 22.7283 -6.4843 -2.6042
v 30.6458 4.1461 -2.6042
v 20.5293 0.2858 -2.6039
v 30.624 -7.122 -2.6038
v 23.717 -5.799 -2.6034
v 32.8511 0.1897 -2.6033
v 30.1473 2.9523 -2.6032
v 23.0996 -6.9782 -2.603
v 31.0716 -6.8574 -2.603
v 21.5392 0.1862 -2.6029
v 32.3226 0.3973 -2.6029
v 30.1761 4.6715 -2.6028
v 22.6583 3.5829 -2.6027
v 23.0081 4.1425 -2.6027
v 32.7075 -0.1644 -2.6026
v 31.0632 -6.9404 -2.6025
v 22.7608 3.5228 -2.6024
v 30.7054 -7.212 -2.6024
v 32.0464 -0.189 -2.6022
v 30.5777 2.8527 -2.6021
v 30.6715 4.1461 -2.6021
v 31.0477 -6.9964 -2.602
v 30.8439 4.387 -2.6019
v 22.7342 4.4228 -2.6018
v 22.8416 4.1395 -2.6016
v 30.847 2.9483 -2.6016
v 30.1392 -6.627 -2.6015
v 30.8414 3.7111 -2.6015
v 20.6031 -0.2004 -2.6013
v 30.9427 3.7139 -2.6013
v 20.52 0.0211 -2.6012
v 32.8154 0.3578 -2.6011
v 22.7657 4.1942 -2.6009
v 30.3278 3.2548 -2.6009
v 30.8819 3.7425 -2.6008
v 22.7348 4.2401 -2.6006
v 22.7444 4.4418 -2.6006
v 30.6916 3.5368 -2.6006
v 30.765 -7.2305 -2.6005
v 31.9036 -0.1688 -2.6005
v 21.0656 0.3889 -2.6003
v 22.7276 4.2597 -2.6003
v 31.1141 3.2159 -2.6003
v 22.83 -7.2344 -2.5999
v 32.698 0.4433 -2.5999
v 22.7459 4.2206 -2.5996
v 30.8142 4.448 -2.5996
v 23.0436 4.1636 -2.5995
v 30.7361 2.9059 -2.5995
v 22.9264 4.1241 -2.5992
v 30.7929 4.4864 -2.599
v 20.5407 -0.1031 -2.5989
v 23.6224 -5.7392 -2.5989
v 22.3119 3.3046 -2.5987
v 22.7787 4.5021 -2.5985
v 20.693 0.4534 -2.5984
v 30.5144 4.9067 -2.5984
v 30.7906 3.6121 -2.5983
v 22.3842 3.563 -2.5981
v 22.6035 3.6721 -2.598
v 31.9768 0.2959 -2.598
v 22.4998 -6.7838 -2.5979
v 32.8174 -0.098 -2.5979
v 23.3037 -6.7733 -2.5978
v 32.8547 0.1432 -2.5977
v 32.4565 0.4153 -2.5976
v 32.5194 -0.1854 -2.5976
v 31.0999 3.087 -2.5975
v 30.8046 -7.2287 -2.5974
v 30.8427 -7.2147 -2.5974
v 29.9388 4.9694 -2.5971
v 31.0624 -6.7555 -2.5968
v 22.3308 3.4074 -2.5967
v 23.7392 -5.8152 -2.5966
v 22.7571 4.4637 -2.5965
v 22.6572 -7.1774 -2.5963
v 31.8443 0.236 -2.5959
v 29.8865 -5.768 -2.5958
v 23.1464 2.7709 -2.5957
v 30.2108 3.1103 -2.5957
v 31.1084 3.1729 -2.5956
v 21.3418 -0.1714 -2.5955
v 20.9328 0.4124 -2.5953
v 29.8632 -5.7831 -2.5953
v 22.3163 3.2374 -2.5949
v 20.8699 -0.1851 -2.5948
v 30.9159 -6.5608 -2.5948
v 23.0114 -7.0527 -2.5947
v 30.5687 4.1788 -2.5946
v 31.0664 3.504 -2.5946
v 31.0665 -6.8846 -2.5946
v 23.4244 4.6759 -2.5945
v 30.2598 2.7899 -2.5945
v 22.4015 3.0157 -2.5943
v 23.2999 3.0011 -2.5942
v 30.9287 -7.1532 -2.5942
v 22.5387 -6.6567 -2.5941
v 29.9094 -5.7541 -2.5941
v 22.715 4.3206 -2.594
v 22.4988 -6.8403 -2.5937
v 22.8312 2.8442 -2.5935
v 30.508 -6.1826 -2.5935
v 22.8419 -6.3806 -2.5934
v 22.6934 -7.206 -2.5932
v 30.1351 2.977 -2.593
v 30.368 -6.894 -2.593
v 23.198 5.0773 -2.5928
v 22.9033 4.1259 -2.5927
v 20.7508 -0.1757 -2.5926
v 32.8362 0.0248 -2.5926
v 30.0557 -6.507 -2.5924
v 22.8913 -7.1658 -2.5922
v 22.3199 3.3535 -2.5921
v 30.4151 2.8014 -2.5921
v 21.4062 0.2757 -2.592
v 22.5648 2.9485 -2.592
v 22.5683 3.726 -2.592
v 29.8401 -5.799 -2.5918
v 30.8229 4.2427 -2.5918
v 31.0266 -7.0371 -2.5917
v 31.0754 3.0406 -2.5915
v 21.4833 -0.147 -2.5914
v 23.3236 2.8231 -2.5914
v 23.0972 3.2743 -2.5913
v 30.753 4.1743 -2.5911
v 30.7855 4.1978 -2.5911
v 30.4546 3.3771 -2.5906
v 23.2195 3.1337 -2.5905
v 32.5862 0.4203 -2.5904
v 23.307 2.7995 -2.5902
v 22.4132 3.6026 -2.5901
v 32.8222 0.2872 -2.5901
v 23.3392 2.8473 -2.59
v 30.5972 -6.2716 -2.59
v 30.9876 3.0019 -2.59
v 30.8429 4.3613 -2.5899
v 20.5865 0.4625 -2.5897
v 30.5579 3.4552 -2.5897
v 29.9682 5.3817 -2.5895
v 32.1543 0.3624 -2.5895
v 20.5552 -0.1318 -2.5894
v 23.5976 -5.7256 -2.5894
v 22.5572 -7.0703 -2.5893
v 30.6109 4.1624 -2.5892
v 22.5125 -6.7327 -2.5891
v 30.538 4.2078 -2.5891
v 32.8378 0.2162 -2.5889
v 22.6752 2.9027 -2.5888
v 30.7135 4.1599 -2.5888
v 30.4575 -6.9782 -2.5885
v 30.4832 4.2729 -2.5884
v 32.8496 0.1046 -2.5884
v 30.4474 4.3198 -2.5882
v 22.718 4.3614 -2.588
v 30.5173 4.2314 -2.5879
v 30.8288 -6.4843 -2.5879
v 22.3335 3.1246 -2.5878
v 22.3164 3.2649 -2.5876
v 21.5361 0.2119 -2.5875
v 30.9939 -6.6277 -2.5874
v 23.1109 4.2346 -2.5873
v 23.7605 -5.8317 -2.5872
v 20.5279 0.2376 -2.5869
v 29.9346 -5.7392 -2.5869
v 30.6637 3.5228 -2.5869
v 20.5339 -0.0174 -2.5868
v 20.8038 0.4231 -2.5868
v 30.7661 3.5829 -2.5868
v 30.8306 4.2658 -2.5868
v 22.5276 -6.685 -2.5867
v 22.9918 2.788 -2.5866
v 23.4195 -6.6374 -2.5866
v 21.232 0.3489 -2.5865
v 23.2899 2.7769 -2.5863
v 32.7431 0.4527 -2.5862
v 22.6227 3.6296 -2.586
v 23.3538 2.8719 -2.5859
v 22.3472 3.4506 -2.5857
v 30.6655 -7.1654 -2.5857
v 30.8378 4.2905 -2.5857
v 22.6365 -6.5633 -2.5855
v 20.5738 0.4196 -2.5854
v 22.8725 -7.2052 -2.5853
v 29.8178 -5.8152 -2.5852
v 32.7978 0.3855 -2.5852
v 20.6474 0.4764 -2.5849
v 23.0753 4.9199 -2.5849
v 20.5224 0.0488 -2.5847
v 30.3707 4.4205 -2.5845
v 32.4006 -0.1961 -2.5845
v 30.2533 -6.7733 -2.5843
v 20.5174 0.077 -2.5842
v 30.7271 -7.2344 -2.5842
v 22.5948 -7.1181 -2.5841
v 20.5475 0.3294 -2.584
v 23.6463 4.9971 -2.5837
v 22.7196 4.2975 -2.5836
v 22.7288 4.4012 -2.5835
v 22.5026 -6.8685 -2.5833
v 31.9154 -0.1891 -2.5833
v 32.2323 -0.2042 -2.5833
v 30.6373 4.1598 -2.5832
v 22.8879 4.1306 -2.5831
v 32.8157 -0.0527 -2.5831
v 30.6894 4.159 -2.583
v 20.7241 0.4233 -2.5828
v 30.7433 4.5437 -2.5827
v 22.5245 -6.9933 -2.5826
v 22.4731 3.7059 -2.5825
v 23.023 4.1542 -2.5823
v 32.7549 -0.1585 -2.5823
v 22.7366 -7.2356 -2.5821
v 20.9886 -0.1926 -2.582
v 30.278 2.7709 -2.5819
v 30.821 3.6721 -2.5819
v 30.8269 4.3987 -2.5818
v 30.7752 4.4965 -2.5814
v 31.1126 3.3046 -2.5813
v 22.7743 4.1899 -2.5812
v 22.9429 4.1287 -2.5812
v 23.0366 -6.183 -2.5812
v 30.8397 4.335 -2.5812
v 30.6637 4.1588 -2.5811
v 30.1245 3.0011 -2.581
v 31.0402 3.563 -2.581
v 23.1286 2.7542 -2.5808
v 31.0573 -6.7838 -2.5806
v 23.3091 3.025 -2.5803
v 29.803 5.1883 -2.5803
v 21.1568 -0.1947 -2.5801
v 30.8044 4.2283 -2.5801
v 30.6729 4.637 -2.58
v 23.2715 2.7544 -2.5797
v 30.5456 -7.0527 -2.5797
v 30.8998 -7.1774 -2.5797
v 30.8162 4.4178 -2.5795
v 23.1858 -6.8982 -2.5794
v 30.2482 5.2366 -2.5794
v 31.0936 3.4074 -2.5793
v 32.0585 -0.2038 -2.5792
v 23.3673 2.8969 -2.5789
v 30.8009 4.4464 -2.5789
v 22.8511 4.1405 -2.5788
v 22.5143 -6.9512 -2.5785
v 23.0561 4.1789 -2.5785
v 20.6326 -0.1763 -2.5784
v 23.5045 -6.5198 -2.5784
v 30.1009 2.8231 -2.5784
v 30.5932 2.8442 -2.5784
v 22.3709 3.0396 -2.5782
v 22.8202 4.1551 -2.5779
v 22.3276 3.2049 -2.5778
v 22.7232 -6.4871 -2.5778
v 22.8574 3.4666 -2.5778
v 30.7151 -6.3806 -2.5777
v 32.7849 -0.1349 -2.5776
v 31.1081 3.2374 -2.5775
v 22.6769 3.5635 -2.5773
v 29.9594 -5.7256 -2.5773
v 30.3272 3.2743 -2.5773
v 31.023 3.0157 -2.5773
v 22.9652 3.3914 -2.5772
v 23.5731 -5.7133 -2.5772
v 30.0852 2.8473 -2.5771
v 30.1174 2.7995 -2.5771
v 30.2049 3.1337 -2.577
v 22.9506 -6.2728 -2.5769
v 31.0183 -6.6567 -2.5769
v 31.8499 0.2581 -2.5769
v 30.8636 -7.206 -2.5768
v 22.7266 4.2746 -2.5767
v 32.3354 0.4029 -2.5767
v 32.8239 0.2425 -2.5766
v 23.0876 4.2115 -2.5763
v 31.0582 -6.8403 -2.5763
v 31.9848 0.3139 -2.5761
v 22.7481 3.53 -2.576
v 20.7068 -0.1686 -2.5759
v 29.7964 -5.8317 -2.5759
v 32.8366 0.0657 -2.5759
v 23.781 -5.8487 -2.5757
v 30.8561 3.726 -2.5757
v 30.8596 2.9485 -2.5757
v 23.0938 -6.9802 -2.5756
v 21.3297 -0.189 -2.5754
v 20.593 -0.1753 -2.5748
v 22.7453 4.2315 -2.5748
v 30.5628 4.1989 -2.5748
v 31.1045 3.3535 -2.5748
v 22.7357 4.2525 -2.5747
v 22.9189 4.1292 -2.5747
v 21.0535 0.3973 -2.5746
v 23.1419 4.2813 -2.5746
v 21.4725 -0.1688 -2.5745
v 22.5077 -6.8981 -2.5744
v 22.7191 4.3379 -2.5743
v 20.5399 0.2623 -2.5738
v 30.2826 4.5451 -2.5737
v 30.1375 -6.6374 -2.5736
v 22.8723 4.1355 -2.5735
v 22.8257 -7.2526 -2.5733
v 22.9513 -7.0955 -2.5733
v 22.7879 -7.2538 -2.5732
v 30.7844 4.2129 -2.5732
v 31.0112 3.6026 -2.5732
v 30.1345 2.7769 -2.5731
v 22.792 4.1763 -2.573
v 30.0705 2.8719 -2.573
v 30.7492 2.9027 -2.573
v 22.4579 2.9931 -2.5724
v 20.6686 -0.1644 -2.5722
v 30.4326 2.788 -2.5722
v 30.9997 -7.0703 -2.5722
v 20.525 0.1897 -2.5721
v 22.8951 4.1316 -2.5721
v 31.0445 -6.7327 -2.5718
v 21.3993 0.2959 -2.5716
v 22.9817 4.1393 -2.5715
v 30.7636 4.1972 -2.5714
v 32.4703 0.4153 -2.5714
v 30.8112 4.2506 -2.5713
v 32.5327 -0.1827 -2.5712
v 23.236 4.41 -2.5711
v 22.5929 -6.5995 -2.5707
v 22.5417 -7.0178 -2.5706
v 23.2235 3.1566 -2.5706
v 22.3579 3.0754 -2.5705
v 31.0909 3.1246 -2.5705
v 32.6502 -0.1651 -2.5704
v 22.853 -7.2392 -2.5703
v 21.5318 0.236 -2.5702
v 30.7472 4.1892 -2.5702
v 31.108 3.2649 -2.5702
v 20.5607 0.3578 -2.5701
v 23.253 2.7337 -2.57
v 30.5892 4.7549 -2.5699
v 30.8017 3.6296 -2.5699
v 30.6845 -7.2052 -2.5698
v 30.8263 4.3725 -2.5698
v 20.6781 0.4433 -2.5695
v 31.0294 -6.685 -2.5695
v 22.6282 -7.1453 -2.5693
v 22.7651 4.2053 -2.5691
v 23.3013 -6.7799 -2.5691
v 23.3796 2.922 -2.5691
v 22.5087 3.7427 -2.569
v 22.6396 3.5919 -2.5689
v 30.9205 -6.5633 -2.5688
v 22.8162 2.8382 -2.5687
v 20.9196 0.4153 -2.5685
v 31.0772 3.4506 -2.5685
v 23.0048 -7.0527 -2.5683
v 20.8567 -0.1854 -2.5682
v 32.8364 0.1639 -2.5682
v 32.8148 -0.0075 -2.5678
v 30.5331 4.2337 -2.5677
v 30.6608 -7.1566 -2.5675
v 30.1153 3.025 -2.5673
v 22.7265 4.378 -2.5672
v 30.9622 -7.1181 -2.5672
v 22.4558 3.6632 -2.5671
v 32.7159 0.4234 -2.5671
v 20.5588 -0.098 -2.5669
v 30.2957 2.7542 -2.5669
v 20.5214 0.1432 -2.5665
v 30.1528 2.7544 -2.5664
v 30.5203 -6.183 -2.5664
v 22.5547 -6.6403 -2.5662
v 30.818 4.2748 -2.5662
v 22.5505 3.7389 -2.5661
v 22.8358 -6.384 -2.5661
v 30.057 2.8969 -2.566
v 31.0544 -6.8685 -2.566
v 30.0524 -6.5198 -2.5659
v 30.8203 -7.2356 -2.5659
v 30.9513 3.7059 -2.5658
v 30.3711 -6.8982 -2.5654
v 31.0324 -6.9933 -2.5654
v 23.3692 5.2384 -2.5653
v 23.6997 5.318 -2.5653
v 30.8244 4.3006 -2.5652
v 22.9752 2.7772 -2.565
v 23.0959 3.2914 -2.565
v 29.9838 -5.7133 -2.565
v 32.7974 0.3326 -2.5649
v 22.9755 -7.0739 -2.5648
v 23.3166 3.0477 -2.5648
v 29.7759 -5.8487 -2.5644
v 32.1655 0.3733 -2.5643
v 23.7343 5.2767 -2.564
v 22.723 4.3138 -2.5639
v 22.3803 3.5211 -2.5638
v 23.1099 2.7382 -2.5635
v 30.5885 4.1926 -2.5634
v 32.7559 0.4251 -2.5634
v 30.7208 4.182 -2.5633
v 22.9012 -7.1471 -2.5632
v 22.5544 2.9506 -2.5631
v 31.9273 -0.2068 -2.5631
v 30.5669 3.4666 -2.5627
v 30.4592 3.3914 -2.5626
v 30.7753 4.472 -2.5625
v 21.2218 0.3624 -2.5621
v 22.8089 4.5352 -2.5621
v 22.6626 2.9021 -2.562
v 23.8002 -5.866 -2.562
v 30.0811 4.8049 -2.562
v 22.6723 -7.1862 -2.5619
v 23.5485 -5.7019 -2.5618
v 30.6063 -6.2728 -2.5617
v 32.6802 0.4084 -2.5617
v 20.54 0.0248 -2.5615
v 30.7475 3.5635 -2.5615
v 30.8338 -6.4871 -2.5615
v 22.9574 4.1366 -2.5614
v 22.3412 3.1628 -2.5613
v 23.0352 4.169 -2.5613
v 23.3272 4.5383 -2.5613
v 31.0427 -6.9512 -2.5613
v 22.7514 4.4353 -2.5612
v 30.4631 -6.9802 -2.5611
v 31.0535 3.0396 -2.5611
v 30.7896 4.2339 -2.5609
v 22.8989 4.6517 -2.5607
v 20.7899 0.4203 -2.5606
v 22.7632 4.4573 -2.5605
v 22.7745 4.4803 -2.5605
v 30.5202 4.2549 -2.5605
v 30.6762 3.53 -2.5605
v 31.0968 3.2049 -2.5605
v 22.6341 -6.5682 -2.56
v 22.5176 -6.7989 -2.5599
v 30.793 4.4304 -2.5591
v 20.5539 0.2872 -2.559
v 32.8327 0.1305 -2.559
v 22.5421 -6.6696 -2.5588
v 22.5742 -7.0744 -2.5584
v 22.6095 3.6441 -2.5582
v 23.4183 -6.6467 -2.5581
v 30.6056 -7.0955 -2.5581
v 23.0663 4.1972 -2.558
v 32.4136 -0.1968 -2.558
v 22.7815 4.1926 -2.5578
v 23.2347 2.715 -2.5578
v 20.5384 0.2162 -2.5577
v 32.6925 -0.1522 -2.5577
v 32.8233 0.1984 -2.5577
v 32.2451 -0.211 -2.5576
v 30.7312 -7.2526 -2.5575
v 23.3902 2.9463 -2.5574
v 21.4609 -0.1891 -2.5573
v 22.5252 -6.7484 -2.5573
v 20.5266 0.1046 -2.5572
v 30.2008 3.1566 -2.5572
v 30.769 -7.2538 -2.5572
v 22.7291 4.2897 -2.5571
v 31.0492 -6.8981 -2.5571
v 22.4231 3.0136 -2.557
v 30.7435 4.1989 -2.5568
v 22.7523 4.2325 -2.5567
v 30.1713 2.7337 -2.5566
v 30.0448 2.922 -2.5563
v 22.516 -6.8474 -2.5562
v 31.8564 0.2781 -2.5562
v 22.5349 -6.7 -2.556
v 20.9756 -0.1961 -2.5557
v 30.0079 5.3991 -2.5556
v 30.2556 -6.7799 -2.5556
v 30.6154 4.1882 -2.5556
v 30.9665 2.9931 -2.5556
v 20.6331 0.4527 -2.5555
v 21.144 -0.2042 -2.5555
v 30.6963 4.1824 -2.5555
v 22.7468 4.2436 -2.5552
v 22.8187 4.1644 -2.5551
v 22.9325 4.1359 -2.5549
v 30.7039 -7.2392 -2.5546
v 32.0709 -0.216 -2.5546
v 22.5784 3.7003 -2.5545
v 20.5784 0.3855 -2.5543
v 32.7299 -0.1425 -2.5543
v 22.3279 3.2823 -2.5542
v 22.7369 4.2663 -2.5542
v 32.8277 0.0979 -2.554
v 30.964 -6.5995 -2.5538
v 32.7832 -0.0884 -2.5537
v 23.5226 4.8128 -2.5536
v 31.0151 -7.0178 -2.5535
v 30.5521 -7.0527 -2.5534
v 30.6081 2.8382 -2.5534
v 23.0262 -6.1855 -2.5533
v 31.0664 3.0754 -2.5533
v 22.3305 3.3225 -2.5531
v 22.8555 4.1477 -2.5531
v 22.7999 4.1786 -2.553
v 30.4098 5.0509 -2.5529
v 30.7847 3.5919 -2.5529
v 30.9287 -7.1453 -2.5526
v 31.9937 0.3296 -2.5526
v 22.3685 3.4686 -2.5525
v 22.7155 -7.2214 -2.5525
v 23.6605 5.3519 -2.5525
v 21.3177 -0.2038 -2.5524
v 22.9078 4.1371 -2.5524
v 30.9156 3.7427 -2.5524
v 20.5605 -0.0527 -2.5521
v 30.1986 4.6751 -2.5521
v 32.6072 0.4105 -2.5521
v 30.7955 4.2573 -2.552
v 22.9862 4.7724 -2.5519
v 22.333 3.2395 -2.5518
v 30.1078 3.0477 -2.5517
v 20.6213 -0.1585 -2.5516
v 30.6429 4.1852 -2.5516
v 30.6701 4.1834 -2.5515
v 22.7202 -6.4921 -2.5514
v 23.179 -6.9005 -2.5514
v 30.8063 4.382 -2.5513
v 21.5264 0.2581 -2.5511
v 30.3284 3.2914 -2.5509
v 22.9945 4.1515 -2.5508
v 23.5054 -6.5308 -2.5508
v 29.7566 -5.866 -2.5508
v 22.8464 3.4757 -2.5507
v 23.7654 5.2334 -2.5504
v 30.4491 2.7772 -2.5504
v 30.721 -6.384 -2.5504
v 30.9685 3.6632 -2.5503
v 32.3485 0.4056 -2.5502
v 22.436 3.623 -2.5499
v 30.5647 4.2263 -2.5497
v 30.5812 -7.0739 -2.5497
v 30.8738 3.7389 -2.5497
v 21.3915 0.3139 -2.5496
v 22.958 3.4039 -2.5496
v 23.2256 3.1786 -2.5496
v 30.3144 2.7382 -2.5496
v 23.4218 2.7624 -2.5495
v 30.0083 -5.7019 -2.5494
v 22.7336 3.5347 -2.5493
v 30.5394 4.2508 -2.5493
v 31.0022 -6.6403 -2.5491
v 32.7643 -0.1211 -2.549
v 23.0964 4.2363 -2.5489
v 30.8122 4.3366 -2.5488
v 22.9433 -6.2764 -2.5486
v 23.0862 -6.9802 -2.5486
v 22.3557 3.4172 -2.5485
v 22.7692 4.2138 -2.5485
v 21.0409 0.4029 -2.5483
v 23.4375 2.7865 -2.5483
v 30.7955 4.4003 -2.5483
v 23.4049 2.7384 -2.5481
v 30.5037 4.8862 -2.5478
v 30.6557 -7.1471 -2.5477
v 29.9459 4.949 -2.5472
v 30.8016 4.2826 -2.5469
v 20.5913 -0.1349 -2.5468
v 30.8699 2.9506 -2.5467
v 31.044 3.5211 -2.5467
v 22.3427 3.3678 -2.5466
v 30.7616 2.9021 -2.5461
v 23.3224 3.0709 -2.546
v 22.5378 -6.9694 -2.5459
v 30.8073 4.3093 -2.5458
v 22.8773 4.1444 -2.5457
v 32.4843 0.4124 -2.5456
v 20.5524 0.2425 -2.5455
v 30.5855 4.2149 -2.5454
v 30.7205 4.2004 -2.5454
v 30.8846 -7.1862 -2.5454
v 32.8096 0.0302 -2.5452
v 30.1386 -6.6467 -2.5451
v 23.5258 -5.6927 -2.545
v 20.5397 0.0657 -2.5448
v 23.8171 -5.8821 -2.5447
v 30.034 2.9463 -2.5447
v 32.5447 -0.1777 -2.5445
v 30.1896 2.715 -2.5444
v 23.4524 2.8114 -2.5443
v 23.0918 2.7248 -2.5441
v 23.3876 2.7158 -2.5441
v 29.7916 5.1472 -2.544
v 31.083 3.1628 -2.544
v 22.7472 4.4116 -2.5438
v 23.3995 2.9704 -2.5437
v 22.5259 -6.918 -2.5433
v 22.824 -7.2689 -2.5433
v 23.2164 2.6982 -2.5433
v 30.9227 -6.5682 -2.5433
v 22.886 -7.1883 -2.5432
v 22.3961 3.0419 -2.5429
v 22.8023 2.8348 -2.5427
v 32.7292 0.4029 -2.5427
v 22.6234 3.5974 -2.5426
v 22.9963 -7.0508 -2.5426
v 31.0392 -6.7989 -2.5426
v 20.906 0.4153 -2.5422
v 22.5947 -7.089 -2.5421
v 30.8148 3.6441 -2.542
v 20.8436 -0.1827 -2.5418
v 22.9593 2.7688 -2.5417
v 30.7586 4.229 -2.5417
v 31.0147 -6.6696 -2.5417
v 30.7668 4.4514 -2.5416
v 23.0775 4.2193 -2.5415
v 30.4947 4.3133 -2.5415
v 30.9827 -7.0744 -2.5414
v 32.7938 0.2766 -2.541
v 31.9395 -0.2219 -2.5408
v 22.9695 4.1478 -2.5407
v 30.5543 4.2478 -2.5407
v 23.0446 4.1867 -2.5406
v 32.7609 0.3796 -2.5406
v 20.7261 -0.165 -2.5403
v 23.2952 -6.7851 -2.5402
v 23.4135 4.6715 -2.5402
v 23.1834 5.0685 -2.5401
v 31.0317 -6.7484 -2.5401
v 22.5241 -6.8778 -2.54
v 31.0011 3.0136 -2.54
v 30.5369 4.2651 -2.5399
v 22.6523 3.5657 -2.5397
v 22.7591 4.2336 -2.5397
v 22.8348 4.163 -2.5396
v 30.4008 4.4364 -2.5394
v 30.7324 4.5025 -2.5393
v 31.022 -6.7 -2.5389
v 31.0408 -6.8474 -2.5389
v 22.8738 -7.2279 -2.5386
v 22.8319 -6.3892 -2.5385
v 30.5306 -6.1855 -2.5385
v 32.1775 0.3816 -2.5384
v 23.6509 4.9694 -2.5383
v 30.8459 3.7003 -2.5383
v 30.0514 -6.5308 -2.5382
v 23.466 2.8364 -2.5376
v 30.6127 4.21 -2.5376
v 22.7336 4.3483 -2.5375
v 30.6953 4.202 -2.5375
v 23.369 2.6932 -2.5373
v 30.3778 -6.9005 -2.5372
v 20.5399 0.1639 -2.537
v 21.449 -0.2068 -2.5369
v 30.0024 2.7624 -2.5369
v 31.0963 3.2823 -2.5369
v 20.5615 -0.0075 -2.5368
v 21.2108 0.3733 -2.5368
v 23.0925 3.3063 -2.5368
v 32.7973 0.0001 -2.5368
v 20.6604 0.4234 -2.5366
v 22.7355 4.3036 -2.5365
v 22.544 2.956 -2.5362
v 30.1986 3.1786 -2.5362
v 30.8413 -7.2214 -2.5362
v 30.6477 4.6133 -2.5359
v 29.9867 2.7865 -2.5358
v 31.0938 3.3225 -2.5358
v 22.3776 3.0788 -2.5356
v 30.5778 3.4757 -2.5356
v 30.0193 2.7384 -2.5355
v 31.0558 3.4686 -2.5353
v 30.8366 -6.4921 -2.5351
v 30.4663 3.4039 -2.535
v 22.9145 -7.1178 -2.5349
v 22.4083 3.5593 -2.5348
v 30.7763 4.2631 -2.5347
v 31.0912 3.2395 -2.5344
v 22.5703 -7.0238 -2.5343
v 22.6516 2.9042 -2.5343
v 22.9438 4.1461 -2.5342
v 22.6465 -7.1548 -2.5341
v 22.8119 4.1802 -2.5341
v 30.4706 -6.9802 -2.5341
v 31.8639 0.2958 -2.534
v 20.5789 0.3326 -2.5339
v 30.6907 3.5347 -2.5338
v 29.7397 -5.8821 -2.5337
v 22.7425 4.279 -2.5336
v 30.6406 4.2064 -2.5336
v 30.6684 4.2038 -2.5336
v 30.6135 -6.2764 -2.5334
v 22.3647 3.1194 -2.5333
v 30.7715 4.4131 -2.533
v 30.9882 3.623 -2.533
v 30.1018 3.0709 -2.5329
v 20.6205 0.4251 -2.5327
v 30.031 -5.6927 -2.5326
v 22.8951 -7.1516 -2.5325
v 22.5632 3.7026 -2.5318
v 22.592 -6.6078 -2.5318
v 29.9718 2.8114 -2.5318
v 32.7798 0.308 -2.5318
v 22.9182 4.1461 -2.5317
v 22.5321 -6.8077 -2.5315
v 32.4262 -0.1947 -2.5315
v 20.6961 0.4084 -2.5314
v 30.0366 2.7159 -2.5314
v 31.0685 3.4172 -2.5312
v 32.2579 -0.2149 -2.5312
v 32.7841 -0.035 -2.5312
v 30.0247 2.9704 -2.531
v 23.0753 4.9067 -2.5305
v 21.5199 0.2781 -2.5304
v 32.0836 -0.2259 -2.5304
v 23.6216 5.3817 -2.5303
v 22.3512 3.1919 -2.5301
v 30.3324 2.7248 -2.5301
v 22.7637 -7.2585 -2.53
v 22.3711 3.4357 -2.5298
v 22.5923 3.6535 -2.5298
v 30.2078 2.6982 -2.5298
v 21.1312 -0.211 -2.5297
v 30.7817 4.2893 -2.5296
v 22.5601 -6.6568 -2.5295
v 23.4144 -6.6544 -2.5293
v 30.313 4.5597 -2.5293
v 31.0815 3.3678 -2.5293
v 20.9627 -0.1968 -2.5292
v 22.3578 3.1578 -2.5292
v 22.7458 4.387 -2.5288
v 22.4588 3.6516 -2.5287
v 31.019 -6.9694 -2.5287
v 30.7357 4.2322 -2.5286
v 30.7868 4.3166 -2.5285
v 30.267 5.2246 -2.5283
v 23.407 2.9934 -2.5282
v 23.4783 2.8617 -2.5282
v 20.5436 0.1305 -2.5279
v 23.3504 2.6726 -2.5278
v 32.0037 0.343 -2.5278
v 21.3055 -0.216 -2.5277
v 30.6707 -7.1883 -2.5277
v 32.7967 0.2274 -2.5277
v 32.8095 0.1578 -2.5277
v 23.5059 -5.6859 -2.5276
v 30.5605 -7.0508 -2.5276
v 30.7328 -7.2689 -2.5276
v 20.6839 -0.1522 -2.5274
v 30.6219 2.8348 -2.5274
v 22.6948 -7.1983 -2.5271
v 30.4649 2.7688 -2.5271
v 22.8542 4.1614 -2.5269
v 22.7755 4.448 -2.5268
v 20.553 0.1984 -2.5267
v 22.3595 3.3875 -2.5267
v 30.2616 -6.7851 -2.5267
v 22.7968 4.4864 -2.5266
v 30.7812 4.3622 -2.5265
v 30.8008 3.5974 -2.5265
v 23.1972 2.6821 -2.5262
v 32.8057 0.0721 -2.5262
v 21.3826 0.3296 -2.5261
v 30.5636 4.7308 -2.5261
v 31.0309 -6.918 -2.5261
v 23.2258 3.1977 -2.526
v 23.0211 4.1788 -2.5258
v 31.0281 3.0419 -2.5258
v 22.7195 -6.4994 -2.5256
v 22.8023 -7.2742 -2.5254
v 23.3264 3.0938 -2.5254
v 23.0179 -6.1898 -2.5253
v 30.962 -7.089 -2.5253
v 29.9582 2.8364 -2.5252
v 22.5394 -6.7649 -2.5247
v 22.7174 3.5369 -2.5246
v 30.0551 2.6932 -2.5245
v 22.8335 3.4823 -2.5242
v 20.6465 -0.1425 -2.5238
v 30.7439 4.4465 -2.5238
v 30.7719 3.5657 -2.5238
v 23.1705 -6.9008 -2.5237
v 23.7869 5.1883 -2.5237
v 30.5545 4.2796 -2.5235
v 32.3618 0.4053 -2.5234
v 23.0782 -6.9786 -2.5231
v 30.6829 -7.2279 -2.523
v 30.7696 4.3804 -2.523
v 20.5487 0.0979 -2.5229
v 20.5932 -0.0884 -2.5229
v 23.0744 2.7137 -2.5229
v 22.9485 3.4146 -2.5228
v 30.3316 3.3063 -2.5228
v 31.0327 -6.8778 -2.5228
v 30.7249 -6.3892 -2.5227
v 23.5039 -6.5404 -2.5226
v 32.808 0.1152 -2.5226
v 22.9307 -7.0885 -2.5224
v 22.3456 3.2627 -2.5223
v 20.7692 0.4105 -2.5222
v 32.7649 -0.0702 -2.5222
v 21.0279 0.4056 -2.5217
v 22.3935 3.5023 -2.5214
v 22.6345 -6.5786 -2.5214
v 23.1424 4.3198 -2.5214
v 23.1067 4.2729 -2.521
v 23.0519 4.2078 -2.5208
v 23.8293 -5.894 -2.5206
v 22.938 -6.2823 -2.5205
v 23.0726 4.2314 -2.52
v 30.7538 4.2679 -2.52
v 22.3497 3.3314 -2.5199
v 30.8802 2.956 -2.5198
v 32.6711 -0.1428 -2.5198
v 22.979 4.1624 -2.5197
v 30.7657 4.3711 -2.5196
v 32.498 0.4066 -2.5196
v 30.6421 -7.1178 -2.5195
v 22.8369 4.1743 -2.5194
v 30.5783 4.2661 -2.5192
v 22.6232 -7.1102 -2.5191
v 22.3467 3.2962 -2.519
v 30.5977 4.2498 -2.519
v 22.767 4.2427 -2.5189
v 22.8042 4.1978 -2.5189
v 30.7104 4.2351 -2.5189
v 23.2192 4.4205 -2.5188
v 31.0465 3.0788 -2.5185
v 32.5565 -0.1695 -2.5185
v 32.6665 0.3888 -2.5185
v 30.7726 2.9042 -2.5183
v 20.6121 -0.1211 -2.5182
v 30.7512 4.4064 -2.5182
v 22.551 -6.7098 -2.5178
v 31.0158 3.5593 -2.5178
v 22.8764 4.1599 -2.5177
v 22.986 -7.0471 -2.5177
v 30.9102 -7.1548 -2.5175
v 30.9864 -7.0238 -2.5173
v 22.9433 2.7623 -2.5172
v 30.6616 -7.1516 -2.5171
v 23.4891 2.8863 -2.5168
v 32.7059 0.3819 -2.5168
v 32.7093 -0.1264 -2.5168
v 22.515 3.7102 -2.5167
v 22.747 4.3613 -2.5167
v 32.7409 -0.102 -2.5166
v 20.8921 0.4124 -2.5164
v 30.1423 -6.6544 -2.5163
v 32.7966 0.1917 -2.5163
v 31.0595 3.1194 -2.5161
v 31.9517 -0.234 -2.516
v 22.5401 -6.8385 -2.5159
v 32.6279 0.395 -2.5159
v 22.7897 2.834 -2.5158
v 29.9458 2.8617 -2.5158
v 23.3315 2.6536 -2.5157
v 23.3418 5.2366 -2.5157
v 22.5468 -6.9275 -2.5156
v 30.0171 2.9934 -2.5155
v 30.8609 3.7026 -2.5154
v 22.5412 -6.8854 -2.5152
v 32.7937 0.0427 -2.5152
v 22.5595 -6.9651 -2.5151
v 30.0508 -5.6859 -2.515
v 20.8318 -0.1777 -2.5149
v 30.0737 2.6726 -2.5149
v 30.7586 4.2949 -2.5149
v 30.9647 -6.6078 -2.5149
v 32.7571 0.3326 -2.5149
v 21.437 -0.2219 -2.5146
v 31.0246 -6.8077 -2.5143
v 20.5668 0.0302 -2.5142
v 30.0433 5.4076 -2.514
v 30.793 -7.2585 -2.5139
v 22.7593 4.2658 -2.5138
v 30.8318 3.6535 -2.5136
v 22.4475 3.0096 -2.5134
v 32.7383 0.3614 -2.5134
v 22.9527 4.1598 -2.5133
v 30.6267 4.2449 -2.5129
v 30.6834 4.2379 -2.5129
v 31.073 3.1919 -2.5129
v 22.7522 4.2905 -2.5127
v 22.6023 3.5997 -2.5126
v 30.2269 2.6821 -2.5126
v 31.053 3.4357 -2.5126
v 30.1984 3.1977 -2.5125
v 30.9966 -6.6568 -2.5125
v 30.0977 3.0938 -2.5124
v 22.9006 4.159 -2.5123
v 20.6473 0.4029 -2.5121
v 30.1069 4.8055 -2.5121
v 31.0664 3.1578 -2.512
v 30.9654 3.6516 -2.5119
v 32.1898 0.3869 -2.5119
v 23.2886 -6.7877 -2.5117
v 22.8301 -6.3963 -2.5112
v 22.8467 4.5437 -2.5111
v 30.6552 4.2411 -2.5109
v 21.199 0.3816 -2.5108
v 22.9263 4.1588 -2.5108
v 30.8619 -7.1983 -2.5107
v 30.7181 4.4498 -2.5105
v 30.5387 -6.1898 -2.5104
v 20.5827 0.2766 -2.5101
v 30.0528 -6.5404 -2.51
v 20.6155 0.3796 -2.5099
v 31.8727 0.3116 -2.5099
v 22.3884 3.4536 -2.5098
v 23.4129 3.0165 -2.5096
v 29.7274 -5.894 -2.5096
v 30.3861 -6.9008 -2.5096
v 22.9171 4.637 -2.5095
v 23.3075 4.545 -2.5095
v 30.7544 -7.2742 -2.5095
v 31.0646 3.3875 -2.5095
v 30.8372 -6.4994 -2.5094
v 22.8149 4.4965 -2.5093
v 30.5906 3.4823 -2.5091
v 22.7631 4.3987 -2.5089
v 30.7067 3.5369 -2.5089
v 30.3497 2.7137 -2.5088
v 22.3768 3.4071 -2.5086
v 30.4784 -6.9786 -2.5085
v 30.7288 4.2721 -2.5085
v 30.7527 4.3399 -2.5085
v 30.2311 4.6871 -2.5083
v 21.5126 0.2958 -2.5082
v 30.5123 4.3653 -2.5082
v 22.4813 3.6766 -2.5081
v 22.7504 4.335 -2.5081
v 30.4757 3.4146 -2.5081
v 30.5507 4.3215 -2.5078
v 30.7387 4.3872 -2.5076
v 31.0173 -6.7649 -2.5076
v 22.7856 4.2283 -2.5075
v 23.087 3.3192 -2.5075
v 30.5903 4.2838 -2.5075
v 30.6259 -7.0885 -2.5071
v 23.1786 2.6684 -2.507
v 30.6829 4.494 -2.507
v 22.7738 4.4178 -2.5068
v 22.5365 2.9637 -2.5065
v 22.6415 2.9089 -2.5065
v 22.6679 -7.1691 -2.5065
v 22.7891 4.4464 -2.5064
v 23.0273 4.1989 -2.5061
v 20.5792 0.0001 -2.5059
v 23.4845 -5.6794 -2.5057
v 22.4152 3.0425 -2.5052
v 30.6186 -6.2823 -2.5052
v 30.4368 4.4613 -2.5051
v 31.0785 3.2627 -2.5051
v 32.4382 -0.1897 -2.5049
v 30.9222 -6.5786 -2.5047
v 32.0962 -0.2329 -2.5047
v 30.4809 4.8596 -2.5046
v 30.7407 4.3573 -2.5046
v 29.935 2.8863 -2.5045
v 22.6246 3.5614 -2.5044
v 31.0306 3.5023 -2.5043
v 30.4023 5.0263 -2.5042
v 32.2703 -0.2158 -2.5041
v 22.7346 -7.2191 -2.5036
v 21.2929 -0.2259 -2.5034
v 23.3286 3.1155 -2.5034
v 21.1186 -0.2149 -2.5033
v 23.4985 2.9107 -2.5031
v 32.7788 0.0122 -2.5029
v 20.9503 -0.1947 -2.5027
v 30.0925 2.6536 -2.5027
v 30.5707 -7.0471 -2.5027
v 31.0744 3.3314 -2.5027
v 30.4808 2.7623 -2.5026
v 30.6115 4.5862 -2.5025
v 30.9334 -7.1102 -2.5024
v 22.539 3.6751 -2.5023
v 32.0144 0.3535 -2.5023
v 22.5498 -6.7883 -2.5019
v 30.6284 4.2724 -2.5018
v 31.0774 3.2962 -2.5018
v 22.3676 3.3594 -2.5017
v 22.3606 3.2264 -2.5014
v 22.7211 -6.5098 -2.5014
v 23.3132 2.6369 -2.5014
v 21.3728 0.343 -2.5013
v 32.7607 0.2904 -2.5013
v 20.5967 0.308 -2.501
v 22.8057 4.2129 -2.501
v 23.5091 4.8049 -2.5009
v 22.8891 -7.157 -2.5008
v 23.0009 4.7549 -2.5008
v 31.0056 -6.7098 -2.5007
v 30.7018 4.2759 -2.5006
v 23.4081 -6.6605 -2.5005
v 30.6344 2.834 -2.5005
v 20.5924 -0.035 -2.5004
v 29.7904 5.1132 -2.5004
v 22.8994 -7.1142 -2.5001
v 23.0584 2.7056 -2.5001
v 23.2239 3.2144 -2.5001
v 30.909 3.7102 -2.5001
v 30.7179 4.4033 -2.4999
v 22.7 3.5362 -2.4998
v 22.5777 -6.9768 -2.4996
v 22.8265 4.1972 -2.4995
v 22.3973 3.0804 -2.4994
v 22.6069 -7.0505 -2.4994
v 23.0571 4.2337 -2.4994
v 22.4104 3.5227 -2.4989
v 31.0165 -6.8385 -2.4988
v 22.779 4.2506 -2.4986
v 31.0098 -6.9275 -2.4985
v 22.5731 3.6347 -2.4984
v 22.8188 3.4865 -2.4982
v 30.268 -6.7877 -2.4981
v 30.9971 -6.9651 -2.4981
v 31.0155 -6.8854 -2.4981
v 23.0672 -6.975 -2.4979
v 23.5381 2.6894 -2.4979
v 30.6137 4.2922 -2.4979
v 22.3668 3.1923 -2.4978
v 30.7218 4.3162 -2.4978
v 23.1607 -6.8991 -2.4971
v 32.3754 0.4022 -2.4971
v 30.0111 3.0165 -2.497
v 22.7639 4.3725 -2.4969
v 23.0121 -6.1958 -2.4969
v 20.567 0.1578 -2.4968
v 20.5798 0.2274 -2.4968
v 23.5541 2.7139 -2.4968
v 30.6735 4.2797 -2.4966
v 30.9766 3.0096 -2.4966
v 22.3844 3.1177 -2.4965
v 30.8218 3.5997 -2.4965
v 23.5212 2.6656 -2.4964
v 22.937 3.4232 -2.4963
v 32.7644 -0.0213 -2.496
v 29.9638 4.9369 -2.4959
v 23.5825 5.3991 -2.4957
v 30.7266 -6.3963 -2.4954
v 20.5708 0.0721 -2.4952
v 30.3515 4.5809 -2.495
v 21.0147 0.4053 -2.4949
v 23.4996 -6.5492 -2.4946
v 23.8395 -5.9054 -2.4946
v 30.7118 4.3655 -2.4944
v 23.0018 4.1926 -2.4943
v 22.5959 -6.6201 -2.4941
v 30.7098 4.3336 -2.494
v 22.8786 -7.2023 -2.4938
v 32.5113 0.3979 -2.4938
v 22.3757 3.156 -2.4936
v 22.5601 -6.8952 -2.4935
v 22.7722 4.2748 -2.4935
v 30.3371 3.3192 -2.4935
v 22.5936 -7.0037 -2.4934
v 30.2454 2.6684 -2.4934
v 22.867 -7.2477 -2.4932
v 30.6004 4.3138 -2.4932
v 32.5675 -0.1587 -2.4931
v 23.569 2.7388 -2.493
v 30.0721 -5.6794 -2.493
v 22.9723 -7.041 -2.4928
v 30.6603 4.2961 -2.4927
v 31.0357 3.4536 -2.4927
v 30.5292 4.7023 -2.4926
v 23.0701 4.2549 -2.4925
v 32.7662 0.2491 -2.4924
v 22.7659 4.3006 -2.4923
v 23.5037 2.6428 -2.4923
v 22.8695 4.182 -2.4921
v 31.9643 -0.2442 -2.4918
v 20.5686 0.1152 -2.4917
v 22.9285 2.7584 -2.4917
v 22.9355 -6.2891 -2.4917
v 20.6117 -0.0702 -2.4915
v 30.9427 3.6766 -2.4915
v 31.0472 3.4071 -2.4915
v 29.9256 2.9107 -2.4908
v 30.7826 2.9089 -2.4906
v 22.4386 3.5826 -2.4905
v 22.572 -6.6657 -2.4905
v 22.815 4.472 -2.4904
v 30.0955 3.1155 -2.4904
v 20.8785 0.4066 -2.4903
v 30.6955 4.3675 -2.4903
v 30.6979 4.3859 -2.4901
v 30.8875 2.9637 -2.49
v 30.8887 -7.1691 -2.49
v 21.4248 -0.234 -2.4897
v 20.7055 -0.1428 -2.4895
v 30.6433 4.3143 -2.4894
v 23.3918 4.6751 -2.4892
v 23.417 3.0389 -2.4891
v 20.8201 -0.1695 -2.4889
v 22.7779 2.8357 -2.4886
v 22.8007 4.2339 -2.4886
v 30.7994 3.5614 -2.4884
v 20.71 0.3888 -2.4883
v 23.6445 4.9489 -2.4883
v 29.6678 5.4451 -2.4883
v 30.1109 2.6369 -2.4883
v 30.6823 4.3439 -2.4882
v 31.0088 3.0425 -2.4882
v 32.746 -0.0529 -2.4879
v 23.0314 4.2219 -2.4878
v 23.7989 5.1471 -2.4876
v 23.5061 2.934 -2.4875
v 32.7783 0.0557 -2.4875
v 22.3654 3.2671 -2.4874
v 22.5608 -6.8546 -2.4874
v 30.1484 -6.6605 -2.4874
v 30.8219 -7.2191 -2.4874
v 22.566 -6.6981 -2.4872
v 32.7845 0.1352 -2.4871
v 22.7974 4.4304 -2.4868
v 30.6589 4.3351 -2.4868
v 22.5737 -6.9311 -2.4867
v 30.2001 3.2144 -2.4867
v 23.1807 5.0509 -2.4866
v 23.5827 2.7641 -2.4865
v 30.6232 4.3308 -2.4865
v 20.6673 -0.1264 -2.4864
v 20.6707 0.3819 -2.4864
v 23.1612 2.6577 -2.4862
v 29.6964 5.4888 -2.4862
v 22.975 4.1882 -2.4861
v 20.6357 -0.102 -2.486
v 22.6493 -7.1216 -2.486
v 30.5681 4.3753 -2.486
v 20.7487 0.395 -2.4859
v 30.3656 2.7056 -2.4859
v 29.8859 2.6894 -2.4858
v 30.8851 3.6751 -2.4858
v 22.9097 -7.0782 -2.4856
v 32.78 0.1691 -2.4856
v 20.58 0.1917 -2.4854
v 23.485 2.6202 -2.4854
v 30.6675 -7.157 -2.4853
v 22.8469 4.1989 -2.4852
v 30.675 4.3701 -2.4852
v 32.2026 0.3893 -2.4852
v 30.8355 -6.5098 -2.4851
v 30.6606 4.4371 -2.485
v 32.7821 0.0962 -2.4849
v 31.0068 -6.7883 -2.4848
v 22.8304 -6.4057 -2.4847
v 29.8699 2.7139 -2.4847
v 31.8824 0.3249 -2.4847
v 22.8942 4.1824 -2.4846
v 30.6572 -7.1142 -2.4846
v 31.0564 3.3594 -2.4845
v 23.2937 2.6207 -2.4844
v 20.5829 0.0427 -2.4843
v 21.1868 0.3869 -2.4843
v 20.6195 0.3326 -2.4842
v 29.9028 2.6656 -2.4842
v 31.0634 3.2264 -2.4842
v 21.5039 0.3116 -2.4841
v 30.724 3.5362 -2.4841
v 32.7158 0.3443 -2.4841
v 26.1421 -0.0342 -2.4838
v 26.1685 -0.2699 -2.4838
v 26.1716 0.1072 -2.4838
v 26.2178 0.183 -2.4838
v 26.4563 0.3994 -2.4838
v 26.5287 0.4185 -2.4838
v 27.0024 -0.5034 -2.4838
v 26.1332 -0.0982 -2.4837
v 26.1363 -0.1215 -2.4837
v 26.1658 0.0865 -2.4837
v 26.1868 -0.3207 -2.4837
v 26.2286 -0.383 -2.4837
v 26.2737 0.2673 -2.4837
v 26.2775 -0.4561 -2.4837
v 26.3205 0.3077 -2.4837
v 26.3297 -0.4971 -2.4837
v 26.4347 0.3872 -2.4837
v 26.4403 -0.5741 -2.4837
v 26.5167 -0.5974 -2.4837
v 26.6383 0.4408 -2.4837
v 26.6406 -0.6246 -2.4837
v 26.6769 0.4428 -2.4837
v 26.7035 0.44 -2.4837
v 26.7219 -0.6167 -2.4837
v 26.7525 0.4299 -2.4837
v 26.8451 -0.5951 -2.4837
v 26.8746 0.4052 -2.4837
v 26.8817 -0.5823 -2.4837
v 26.9008 -0.5719 -2.4837
v 26.9308 0.3684 -2.4837
v 27.0478 0.2897 -2.4837
v 27.0511 -0.4671 -2.4837
v 27.0668 -0.4466 -2.4837
v 27.0757 0.2492 -2.4837
v 27.0866 -0.4168 -2.4837
v 27.1384 0.1567 -2.4837
v 27.1477 -0.3255 -2.4837
v 27.1653 -0.2877 -2.4837
v 27.1656 0.1141 -2.4837
v 27.1741 0.0748 -2.4837
v 27.176 -0.2501 -2.4837
v 27.1854 -0.2021 -2.4837
v 27.2028 -0.1142 -2.4837
v 27.2049 -0.0918 -2.4837
v 29.717 -5.9054 -2.4836
v 22.6974 -7.1744 -2.4835
v 32.771 0.2059 -2.4835
v 23.2785 -6.7886 -2.4833
v 30.4894 -6.975 -2.4833
v 30.6052 3.4865 -2.483
v 30.3958 -6.8991 -2.4829
v 20.6383 0.3614 -2.4828
v 30.4805 4.4892 -2.4828
v 30.9789 -6.9768 -2.4827
v 22.3714 3.3097 -2.4826
v 30.9497 -7.0505 -2.4826
v 22.7989 -7.2864 -2.4825
v 31.0267 3.0804 -2.4824
v 23.4647 -5.6748 -2.4822
v 30.8509 3.6347 -2.4822
v 30.057 -6.5492 -2.482
v 30.5445 -6.1958 -2.482
v 31.0136 3.5227 -2.4819
v 32.6861 0.3598 -2.4817
v 22.9476 4.1852 -2.4816
v 30.487 3.4232 -2.4816
v 22.5653 -6.7363 -2.4815
v 30.5713 4.5534 -2.4815
v 22.5625 -6.8079 -2.4814
v 30.6296 4.3808 -2.4814
v 32.6454 0.3723 -2.4812
v 22.9204 4.1834 -2.4811
v 29.855 2.7388 -2.481
v 22.6381 -6.5888 -2.4807
v 31.0572 3.1923 -2.4807
v 29.9203 2.6428 -2.4801
v 23.0868 4.8862 -2.48
v 23.3287 3.1343 -2.4798
v 32.7225 -0.0844 -2.4797
v 22.795 4.2573 -2.4796
v 23.0792 3.3309 -2.4796
v 22.5291 2.9744 -2.4795
v 31.0396 3.1177 -2.4794
v 30.5965 4.4274 -2.4792
v 22.6321 -7.0768 -2.4791
v 22.6325 2.9163 -2.4789
v 22.7842 4.382 -2.4787
v 22.5114 3.6614 -2.4785
v 30.678 -7.2023 -2.4783
v 32.4495 -0.1817 -2.4783
v 29.6421 5.3976 -2.4778
v 32.2824 -0.2142 -2.4778
v 21.2804 -0.2329 -2.4777
v 30.5843 -7.041 -2.4777
v 30.6895 -7.2477 -2.4777
v 32.1086 -0.2369 -2.4777
v 23.5952 2.7895 -2.4774
v 30.9606 -6.6201 -2.4772
v 22.5471 3.6383 -2.4769
v 30.4955 2.7584 -2.4769
v 30.9629 -7.0037 -2.4765
v 23.0051 4.2149 -2.4764
v 30.007 3.0389 -2.4764
v 30.6211 -6.2891 -2.4764
v 30.9964 -6.8952 -2.4764
v 31.0483 3.156 -2.4764
v 22.6815 3.533 -2.4763
v 30.2749 5.2032 -2.4763
v 22.4608 3.6206 -2.4762
v 22.7784 4.3365 -2.4761
v 21.1064 -0.2158 -2.476
v 32.0258 0.3614 -2.476
v 20.9385 -0.1897 -2.4759
v 22.795 4.4003 -2.4759
v 23.0417 2.6986 -2.4759
v 23.4661 2.5995 -2.4758
v 22.7736 -7.2633 -2.4757
v 21.3623 0.3535 -2.4756
v 29.9179 2.934 -2.4753
v 30.5247 4.5218 -2.4751
v 22.8344 -7.2807 -2.4749
v 29.8412 2.7641 -2.4746
v 22.789 4.2826 -2.4744
v 30.2711 4.7066 -2.4743
v 22.87 4.2004 -2.4742
v 32.6857 -0.1093 -2.4742
v 23.096 4.3133 -2.4739
v 30.9854 3.5826 -2.4737
v 23.0536 -6.9693 -2.4735
v 30.9845 -6.6657 -2.4735
v 22.4306 3.5401 -2.4734
v 23.0431 4.2526 -2.4734
v 22.7833 4.3092 -2.4733
v 23.1898 4.4364 -2.4733
v 30.646 2.8357 -2.4732
v 30.3956 4.608 -2.4731
v 22.5983 -6.9632 -2.473
v 29.939 2.6202 -2.473
v 22.8027 3.4881 -2.4729
v 22.7239 -6.5162 -2.4728
v 22.8867 -7.1103 -2.4728
v 30.2627 2.6577 -2.4725
v 22.5682 -6.7816 -2.4724
v 23.22 3.2287 -2.4724
v 23.1505 -6.8958 -2.4723
v 29.7314 5.5265 -2.4722
v 20.5978 0.0122 -2.4721
v 22.4178 3.4845 -2.4721
v 23.3998 -6.6643 -2.4718
v 30.4875 4.6708 -2.4718
v 30.448 4.8287 -2.4716
v 32.3892 0.3963 -2.4716
v 30.1302 2.6207 -2.4713
v 32.5256 0.3866 -2.4713
v 22.7983 4.3917 -2.471
v 20.616 0.2904 -2.4706
v 22.6258 -7.0444 -2.4704
v 22.5646 3.5884 -2.4703
v 23.8729 -5.4108 -2.4703
v 30.9957 -6.8546 -2.4703
v 30.6468 -7.0782 -2.4702
v 30.9905 -6.6981 -2.4702
v 31.0586 3.2672 -2.4702
v 22.8321 4.229 -2.4699
v 23.8944 -5.4231 -2.4699
v 22.9239 3.4293 -2.4698
v 30.9828 -6.9311 -2.4698
v 22.8239 4.4514 -2.4697
v 30.2779 -6.7886 -2.4697
v 30.0918 -5.6748 -2.4695
v 22.6751 -7.1445 -2.4694
v 30.9071 -7.1216 -2.4694
v 23.512 2.957 -2.4693
v 22.8811 -7.1601 -2.4692
v 30.1408 4.8154 -2.4691
v 22.9567 -7.033 -2.4689
v 30.7261 -6.4057 -2.4689
v 32.5779 -0.1451 -2.4688
v 21.0013 0.4022 -2.4685
v 23.0088 -6.2033 -2.4684
v 22.382 3.1939 -2.4682
v 22.978 4.21 -2.4681
v 32.7257 0.3066 -2.468
v 22.8583 4.5025 -2.4679
v 23.8482 -5.917 -2.4675
v 22.4326 3.0481 -2.4674
v 30.8591 -7.1744 -2.4671
v 30.0952 3.1343 -2.4668
v 22.8954 4.202 -2.4667
v 23.4192 3.0602 -2.4667
v 30.7576 -7.2864 -2.4666
v 22.3952 3.374 -2.4664
v 22.4078 3.4239 -2.4663
v 23.493 -6.556 -2.4663
v 23.6061 2.8143 -2.4661
v 22.9431 4.6133 -2.4658
v 31.9767 -0.2512 -2.4657
v 23.2752 2.6073 -2.4656
v 29.8287 2.7895 -2.4656
v 30.3447 3.3309 -2.4656
v 21.4124 -0.2442 -2.4654
v 23.9148 -5.4353 -2.4654
v 31.0526 3.3097 -2.4654
v 30.0732 5.4027 -2.4653
v 20.6123 -0.0213 -2.4652
v 30.4418 4.6384 -2.4652
v 22.9155 2.7576 -2.4651
v 22.4776 3.0111 -2.4649
v 23.2778 4.5597 -2.4646
v 20.8654 0.3979 -2.4645
v 30.9912 -6.7363 -2.4644
v 30.994 -6.8079 -2.4644
v 23.3238 5.2246 -2.4643
v 22.3882 3.3368 -2.4642
v 30.9184 -6.5888 -2.464
v 22.5844 -6.8771 -2.4639
v 23.4473 2.5806 -2.4639
v 23.1447 2.6493 -2.4638
v 22.9349 -6.2981 -2.4637
v 22.9501 4.2064 -2.4637
v 22.8556 -7.2523 -2.4636
v 20.8092 -0.1587 -2.4634
v 29.9578 2.5995 -2.4634
v 22.9224 4.2038 -2.4632
v 32.7461 -0.009 -2.4632
v 22.5851 3.5476 -2.4631
v 30.8948 2.9744 -2.4631
v 30.7914 2.9163 -2.4629
v 32.7674 0.1501 -2.4628
v 22.6204 -7.0054 -2.4627
v 22.4025 3.1152 -2.4626
v 22.8145 4.2631 -2.4626
v 23.846 -5.396 -2.4626
v 30.9243 -7.0768 -2.4624
v 22.4143 3.0825 -2.4623
v 30.9126 3.6614 -2.462
v 23.9384 -5.4509 -2.4619
v 30.3835 4.9961 -2.4618
v 30.3822 2.6986 -2.4617
v 20.6105 0.2491 -2.4616
v 22.7672 2.8399 -2.4612
v 22.8193 4.4131 -2.461
v 22.5816 -6.6818 -2.4608
v 30.7424 3.533 -2.4605
v 30.8768 3.6383 -2.4605
v 22.6487 -7.085 -2.4601
v 30.7828 -7.2633 -2.4597
v 29.6836 -5.4108 -2.4595
v 30.9631 3.6206 -2.4594
v 29.662 -5.4231 -2.4592
v 30.722 -7.2807 -2.4592
v 32.735 0.2693 -2.4592
v 30.2039 3.2287 -2.459
v 31.8925 0.335 -2.459
v 21.4943 0.3249 -2.4588
v 30.5028 -6.9693 -2.4588
v 22.6048 -6.637 -2.4587
v 30.1566 -6.6643 -2.4587
v 32.2154 0.3886 -2.4584
v 23.4481 -5.6726 -2.4583
v 30.4059 -6.8958 -2.4581
v 30.6212 3.4881 -2.4576
v 21.1742 0.3893 -2.4575
v 22.8092 4.2893 -2.4574
v 23.0273 4.7308 -2.4574
v 20.6307 -0.0529 -2.4573
v 30.6697 -7.1103 -2.4573
v 22.8551 4.2322 -2.4572
v 29.9119 2.957 -2.4571
v 22.8332 -6.4146 -2.457
v 20.5985 0.0557 -2.4567
v 22.5217 3.6163 -2.4565
v 22.5827 -6.824 -2.4565
v 29.7082 -5.917 -2.4565
v 30.8325 -6.5162 -2.4565
v 30.9933 3.5401 -2.4565
v 20.5923 0.1352 -2.4563
v 22.8041 4.3166 -2.4562
v 30.9581 -6.9632 -2.4561
v 22.3844 3.2336 -2.456
v 23.2677 -6.7872 -2.456
v 30.9882 -6.7816 -2.4554
v 29.6261 5.3492 -2.4552
v 22.6622 3.5277 -2.4551
v 30.5 3.4293 -2.4551
v 31.0061 3.4845 -2.4551
v 23.0364 4.2796 -2.4549
v 23.9606 -5.4666 -2.4549
v 29.6416 -5.4353 -2.4548
v 20.5968 0.1691 -2.4547
v 23.3268 3.1509 -2.4546
v 22.8097 4.3621 -2.4544
v 29.8178 2.8143 -2.4543
v 30.0047 3.0602 -2.4541
v 20.5947 0.0962 -2.454
v 30.8593 3.5884 -2.454
v 30.5997 -7.033 -2.4538
v 20.661 0.3443 -2.4537
v 30.0634 -6.556 -2.4537
v 30.6753 -7.1601 -2.4537
v 30.9306 -7.0444 -2.4537
v 32.7008 0.3223 -2.4536
v 23.5477 5.4075 -2.4535
v 30.5476 -6.2033 -2.4535
v 32.7299 -0.0351 -2.4532
v 30.8813 -7.1445 -2.4529
v 20.6057 0.2059 -2.4527
v 23.8194 -5.3825 -2.4525
v 30.3158 4.7323 -2.4525
v 23.6155 2.8388 -2.4524
v 23.8635 -5.9397 -2.4524
v 32.4602 -0.1709 -2.4524
v 22.847 4.4465 -2.4523
v 22.8851 -7.0637 -2.4523
v 29.8004 5.0875 -2.4523
v 30.1487 2.6073 -2.4523
v 23.0694 3.3409 -2.4521
v 22.6241 2.9263 -2.4519
v 29.7104 -5.396 -2.4517
v 20.6907 0.3598 -2.4514
v 29.618 -5.4509 -2.4514
v 29.9766 2.5806 -2.4514
v 20.7313 0.3723 -2.4512
v 32.294 -0.2096 -2.4512
v 30.4076 4.7957 -2.4511
v 22.8214 4.3804 -2.451
v 31.0419 3.1939 -2.451
v 23.4841 4.8055 -2.4507
v 32.7513 0.0346 -2.4507
v 22.5416 3.5731 -2.4506
v 22.5826 -6.768 -2.4506
v 23.0265 2.6947 -2.4506
v 21.2682 -0.2369 -2.4505
v 30.9913 3.0481 -2.4505
v 23.0127 4.2661 -2.4503
v 30.5084 2.7576 -2.4503
v 32.1208 -0.2379 -2.4503
v 30.2792 2.6493 -2.45
v 22.6061 -6.9133 -2.4499
v 21.0944 -0.2142 -2.4498
v 22.9933 4.2498 -2.4498
v 23.0377 -6.9615 -2.4498
v 23.4285 2.5636 -2.4496
v 31.0287 3.374 -2.4494
v 20.9273 -0.1817 -2.4493
v 21.351 0.3614 -2.4493
v 31.016 3.4239 -2.4493
v 20.6543 -0.0844 -2.4492
v 32.0377 0.3665 -2.4492
v 22.3883 3.2721 -2.4491
v 23.5161 2.9791 -2.4488
v 22.7854 3.4872 -2.4485
v 30.6215 -6.2981 -2.4485
v 22.4251 3.4476 -2.4483
v 22.8372 4.2679 -2.4483
v 30.9462 3.0111 -2.4483
v 31.2152 -0.0485 -2.4481
v 30.7007 -7.2523 -2.448
v 23.1367 -6.8904 -2.4479
v 22.8806 4.2351 -2.4478
v 32.5383 0.3726 -2.4478
v 31.2116 -0.0205 -2.4476
v 29.9914 4.9349 -2.4473
v 31.2197 -0.0774 -2.4473
v 29.7671 5.556 -2.4471
v 31.0357 3.3368 -2.4471
v 30.972 -6.8771 -2.447
v 30.8387 3.5476 -2.4469
v 22.94 -7.0233 -2.4468
v 32.4028 0.3875 -2.4467
v 22.7632 -7.242 -2.4465
v 22.8398 4.4064 -2.4465
v 32.7559 0.0759 -2.4465
v 22.7292 -6.5255 -2.4464
v 30.936 -7.0054 -2.446
v 32.5877 -0.1288 -2.4459
v 30.6567 2.8399 -2.4458
v 23.9821 -5.4829 -2.4455
v 30.1083 -5.6726 -2.4455
v 31.0214 3.1152 -2.4455
v 22.648 -6.6064 -2.4453
v 31.0096 3.0825 -2.4453
v 32.7063 -0.0625 -2.4451
v 23.2571 2.5961 -2.4449
v 22.7393 -7.1996 -2.4448
v 23.36 4.6871 -2.4448
v 30.3624 4.7626 -2.4446
v 29.5957 -5.4666 -2.4445
v 22.5184 2.9953 -2.444
v 23.8008 5.1132 -2.444
v 20.6912 -0.1093 -2.4439
v 22.9092 3.433 -2.4439
v 23.214 3.2412 -2.4438
v 30.9747 -6.6818 -2.4438
v 23.3891 -6.6663 -2.4435
v 30.9076 -7.085 -2.4434
v 31.2254 -0.1057 -2.4433
v 22.9644 4.2449 -2.4432
v 23.4194 3.0789 -2.4432
v 22.8324 4.2949 -2.4431
v 20.9876 0.3963 -2.4429
v 22.9077 4.2379 -2.4423
v 30.2887 -6.7872 -2.4423
v 32.7556 0.1222 -2.4423
v 22.6475 -7.0451 -2.4422
v 32.7362 0.2243 -2.4422
v 32.6634 0.3346 -2.4421
v 20.8512 0.3866 -2.4419
v 30.9515 -6.637 -2.4419
v 22.869 -7.1023 -2.4418
v 22.4969 3.5885 -2.4415
v 29.6928 -5.9397 -2.4415
v 30.097 3.1509 -2.4415
v 22.8622 -7.2126 -2.4414
v 29.737 -5.3825 -2.4414
v 30.7231 -6.4146 -2.4413
v 22.6061 -6.8778 -2.4409
v 22.9359 4.2411 -2.4407
v 29.8084 2.8388 -2.4407
v 32.7137 0.2842 -2.4407
v 31.2096 0.0093 -2.4406
v 22.3974 3.3033 -2.4404
v 22.6258 -6.9509 -2.4404
v 23.0789 4.3653 -2.4403
v 22.7128 -7.1593 -2.4402
v 23.0083 -6.2122 -2.4402
v 23.7936 -5.3706 -2.4402
v 30.9021 3.6163 -2.44
v 23.1275 2.6422 -2.4397
v 30.9736 -6.824 -2.4395
v 22.873 4.4498 -2.4394
v 21.4002 -0.2512 -2.4393
v 23.0404 4.3215 -2.4393
v 30.7616 3.5277 -2.4392
v 20.7989 -0.1451 -2.4391
v 31.9889 -0.2554 -2.439
v 31.0394 3.2336 -2.4389
v 22.4026 3.1562 -2.4387
v 23.4841 -6.5612 -2.4385
v 23.1544 4.4613 -2.4384
v 32.7466 0.173 -2.4384
v 23.0009 4.2838 -2.4383
v 31.232 -0.1343 -2.4383
v 23.1889 5.0263 -2.438
v 30.3544 3.3409 -2.438
v 22.9037 2.7593 -2.4379
v 22.8684 -7.1587 -2.4377
v 20.6511 0.3066 -2.4375
v 22.8624 4.2721 -2.4372
v 23.1103 4.8596 -2.4372
v 29.9953 2.5636 -2.437
v 22.6724 -7.0956 -2.4368
v 22.8385 4.3399 -2.4368
v 30.6712 -7.0637 -2.4368
v 23.6232 2.8624 -2.4367
v 23.6274 4.9369 -2.4367
v 29.9077 2.9791 -2.4366
v 22.9083 4.494 -2.4364
v 30.3973 2.6947 -2.4363
v 22.8525 4.3872 -2.4361
v 30.7997 2.9263 -2.4359
v 22.9372 -6.3077 -2.4355
v 29.5742 -5.4829 -2.4352
v 30.1817 4.8334 -2.4352
v 30.5186 -6.9615 -2.435
v 22.6423 3.5195 -2.4345
v 24.0032 -5.5001 -2.4345
v 23.435 -5.6726 -2.4342
v 30.8822 3.5731 -2.4342
v 22.7577 2.8466 -2.4339
v 23.9235 5.4451 -2.4338
v 32.7339 0.0123 -2.4338
v 22.4746 3.5591 -2.4337
v 22.6061 -6.8439 -2.4337
v 30.9738 -6.768 -2.4337
v 30.4196 -6.8904 -2.4336
v 30.6384 3.4872 -2.4332
v 21.4844 0.335 -2.4331
v 22.8505 4.3573 -2.4331
v 22.9797 4.5862 -2.4331
v 30.9502 -6.9133 -2.4331
v 23.409 2.5476 -2.4327
v 23.6751 2.6017 -2.4327
v 20.6307 -0.009 -2.4326
v 22.5932 -6.7062 -2.4326
v 31.9034 0.3425 -2.4326
v 23.8743 -5.9584 -2.4323
v 22.843 -7.255 -2.4321
v 22.9628 4.2724 -2.4321
v 20.6095 0.1501 -2.432
v 31.0355 3.2721 -2.432
v 32.2287 0.3852 -2.432
v 23.6911 2.6259 -2.4316
v 30.6163 -7.0233 -2.4316
v 30.1667 2.5961 -2.4315
v 22.5135 3.5485 -2.4314
v 23.658 2.5778 -2.4313
v 23.895 5.4888 -2.4313
v 30.9987 3.4476 -2.4313
v 21.1615 0.3886 -2.4307
v 30.0044 3.0789 -2.4306
v 30.3534 4.9615 -2.4306
v 30.7931 -7.242 -2.4305
v 22.4107 3.3358 -2.4304
v 30.1672 -6.6663 -2.4303
v 30.2098 3.2412 -2.4303
v 31.2396 -0.1618 -2.4303
v 22.457 3.5114 -2.4302
v 30.8271 -6.5255 -2.4302
v 31.2091 0.0394 -2.4301
v 23.2555 -6.7838 -2.43
v 30.2709 5.1739 -2.4299
v 22.8385 -6.4241 -2.4297
v 22.8895 4.2759 -2.4297
v 23.2399 4.5809 -2.4297
v 22.4157 3.124 -2.4294
v 30.5146 3.433 -2.4291
v 29.7627 -5.3706 -2.429
v 22.8734 4.4033 -2.4288
v 30.9083 -6.6064 -2.4287
v 20.6418 0.2693 -2.4286
v 30.817 -7.1996 -2.4286
v 22.9776 4.2922 -2.4284
v 23.0208 -6.9523 -2.4283
v 22.4226 3.3779 -2.428
v 22.629 -6.9162 -2.4279
v 23.323 3.1653 -2.4278
v 23.7061 2.651 -2.4277
v 30.9054 2.9953 -2.4275
v 32.4703 -0.1574 -2.4275
v 23.6402 2.555 -2.4272
v 22.4304 3.0901 -2.427
v 32.6553 -0.0835 -2.4268
v 22.5437 3.5235 -2.4267
v 22.8696 4.3162 -2.4266
v 22.6167 2.9383 -2.4265
v 23.5183 3 -2.4265
v 32.5509 0.3561 -2.4265
v 30.6873 -7.1023 -2.4262
v 22.9178 4.2797 -2.4261
v 23.0581 3.349 -2.4259
v 22.1618 -0.0485 -2.4258
v 22.6181 -6.6572 -2.4258
v 30.0722 -6.5612 -2.4258
v 30.2962 2.6422 -2.4258
v 30.6941 -7.2126 -2.4257
v 32.6869 0.2998 -2.4257
v 30.9088 -7.0451 -2.4256
v 22.8053 -7.2643 -2.4255
v 22.1654 -0.0205 -2.4254
v 30.548 -6.2122 -2.4253
v 22.4032 3.1964 -2.4252
v 22.1572 -0.0774 -2.4251
v 29.8006 2.8624 -2.425
v 22.7671 3.4835 -2.4249
v 22.9205 -7.0112 -2.4249
v 30.9269 3.5885 -2.4249
v 23.1207 -6.8831 -2.4247
v 22.7371 -6.5401 -2.4246
v 32.5968 -0.1101 -2.4246
v 23.0622 4.7023 -2.4245
v 23.7673 -5.3596 -2.4245
v 22.4352 3.4175 -2.4244
v 23.0127 2.6934 -2.4244
v 32.3049 -0.2019 -2.4244
v 29.5531 -5.5001 -2.4243
v 22.6053 -6.7937 -2.4241
v 30.9502 -6.8778 -2.4241
v 32.1326 -0.2367 -2.4241
v 22.991 4.3138 -2.4239
v 30.8434 -7.1593 -2.4239
v 23.9495 5.3976 -2.4237
v 30.9305 -6.9509 -2.4237
v 20.9167 -0.1709 -2.4233
v 22.4042 3.2759 -2.4233
v 31.0264 3.3033 -2.4233
v 20.6761 0.3223 -2.4232
v 21.2561 -0.2379 -2.4231
v 30.52 2.7593 -2.4231
v 21.083 -0.2096 -2.423
v 22.8816 4.3336 -2.423
v 20.647 -0.0351 -2.4227
v 22.4477 3.4593 -2.4227
v 23.2404 2.5879 -2.4227
v 21.3392 0.3665 -2.4225
v 22.9311 4.2961 -2.4225
v 32.05 0.3684 -2.4224
v 32.4159 0.3758 -2.4224
v 30.6879 -7.1587 -2.4221
v 22.6506 -6.9846 -2.4219
v 31.0211 3.1562 -2.4217
v 32.7397 0.0588 -2.4216
v 29.6175 5.3008 -2.4215
v 29.682 -5.9584 -2.4215
v 23.7199 2.6763 -2.4213
v 24.023 -5.5177 -2.4213
v 30.1213 -5.6726 -2.4213
v 29.7486 2.6017 -2.4212
v 22.1516 -0.1057 -2.421
v 32.7143 -0.0122 -2.4205
v 22.8902 4.3775 -2.4203
v 23.6214 2.5327 -2.4203
v 30.619 -6.3077 -2.4203
v 30.8839 -7.0956 -2.4202
v 20.6257 0.0346 -2.4201
v 29.7326 2.6259 -2.4201
v 30.0147 2.5476 -2.4201
v 29.7657 2.5778 -2.4197
v 31.2482 -0.1881 -2.4195
v 22.9482 4.3143 -2.4194
v 22.4918 3.525 -2.419
v 22.8932 3.4343 -2.4188
v 23.6291 2.8854 -2.4186
v 30.7815 3.5195 -2.4185
v 22.1674 0.0093 -2.4184
v 23.4176 3.0955 -2.4184
v 30.666 2.8466 -2.4184
v 20.8386 0.3726 -2.4183
v 20.9741 0.3875 -2.418
v 22.9092 4.3439 -2.4176
v 23.0234 4.3753 -2.4173
v 22.6701 -7.053 -2.4172
v 22.8498 -7.2069 -2.4172
v 30.9491 3.5591 -2.417
v 22.47 3.046 -2.4169
v 30.9502 -6.8439 -2.4169
v 22.9683 4.3308 -2.4168
v 23.8602 5.5265 -2.4168
v 22.9326 4.3351 -2.4166
v 22.6303 -6.8768 -2.4164
v 29.7176 2.651 -2.4164
v 30.7133 -7.255 -2.4164
v 30.3007 -6.7838 -2.4163
v 20.7892 -0.1288 -2.4161
v 31.21 0.0694 -2.4161
v 22.145 -0.1343 -2.416
v 20.621 0.0759 -2.4158
v 23.3769 -6.6656 -2.4158
v 30.9631 -6.7062 -2.4157
v 30.0947 5.3887 -2.4156
v 23.1111 4.4892 -2.4155
v 29.7835 2.555 -2.4155
v 23.206 3.2521 -2.4152
v 32.7257 0.198 -2.4151
v 22.931 4.4371 -2.4148
v 30.1007 3.1653 -2.4148
v 30.9103 3.5485 -2.4148
v 20.6707 -0.0625 -2.4147
v 22.7408 -7.1721 -2.4147
v 22.9166 4.3701 -2.4147
v 23.1119 2.6379 -2.4146
v 29.9054 3 -2.4144
v 32.6999 0.2579 -2.4141
v 23.3903 2.534 -2.414
v 30.7177 -6.4241 -2.414
v 22.6624 -6.6282 -2.4136
v 30.5354 -6.9523 -2.4134
v 30.9667 3.5114 -2.4134
v 31.013 3.3358 -2.4134
v 31.0997 -0.0669 -2.4134
v 29.7889 -5.3596 -2.4132
v 31.1042 -0.0961 -2.4131
v 30.226 4.8581 -2.4127
v 23.0203 4.5534 -2.4126
v 21.3881 -0.2554 -2.4125
v 23.01 -6.2228 -2.4125
v 31.0081 3.124 -2.4125
v 23.7323 2.7016 -2.4123
v 22.8487 -7.1308 -2.4122
v 23.3167 5.2032 -2.4122
v 20.7136 0.3346 -2.4119
v 31.0961 -0.0384 -2.4118
v 30.3656 3.349 -2.4117
v 20.6214 0.1222 -2.4116
v 20.6408 0.2243 -2.4116
v 22.962 4.3808 -2.4116
v 22.8462 -7.0379 -2.4115
v 29.8049 5.573 -2.4114
v 29.5332 -5.5177 -2.4112
v 32.001 -0.2564 -2.4112
v 30.9272 -6.9162 -2.4111
v 31.0011 3.3779 -2.411
v 23.6023 2.5122 -2.4109
v 22.8921 2.7628 -2.4108
v 23.747 -5.3528 -2.4108
v 22.4093 3.2403 -2.4107
v 23.4731 -6.5637 -2.4105
v 23.8823 -5.9756 -2.4105
v 30.3161 4.9257 -2.4105
v 30.4355 -6.8831 -2.4104
v 30.807 2.9383 -2.4104
v 23.3206 4.7066 -2.4103
v 30.88 3.5235 -2.4103
v 20.6633 0.2842 -2.4102
v 30.9933 3.0901 -2.4101
v 29.7038 2.6763 -2.41
v 30.411 2.6934 -2.41
v 22.9951 4.4273 -2.4099
v 31.1099 -0.1246 -2.4097
v 30.6357 -7.0112 -2.4096
v 30.7509 -7.2643 -2.4096
v 30.6566 3.4835 -2.4095
v 30.1832 2.5879 -2.4093
v 22.4698 3.4799 -2.4091
v 30.9381 -6.6572 -2.4091
v 29.8023 2.5327 -2.4086
v 30.8191 -6.5401 -2.4084
v 22.942 -6.3187 -2.4082
v 31.0205 3.1964 -2.4082
v 22.1374 -0.1618 -2.4079
v 22.168 0.0394 -2.4079
v 20.6305 0.173 -2.4077
v 30.9885 3.4175 -2.4076
v 32.5633 0.3373 -2.4074
v 30.9509 -6.7937 -2.4073
v 22.4142 3.1674 -2.4072
v 23.0013 -6.9406 -2.4072
v 23.0669 4.5218 -2.4071
v 23.1961 4.608 -2.4071
v 23.4509 4.8154 -2.4071
v 29.7945 2.8854 -2.4069
v 31.2576 -0.2133 -2.4069
v 22.7496 2.8557 -2.4068
v 23.4205 -5.6734 -2.4067
v 21.4736 0.3425 -2.4066
v 22.6117 3.5023 -2.4065
v 31.0195 3.2759 -2.4063
v 32.242 0.379 -2.4062
v 23.2419 -6.7787 -2.4059
v 30.976 3.4593 -2.4059
v 30.006 3.0955 -2.4058
v 31.094 -0.009 -2.4057
v 31.9149 0.3472 -2.4057
v 30.9056 -6.9846 -2.4053
v 22.8455 -6.4368 -2.4051
v 30.2721 4.8904 -2.405
v 23.1437 4.8287 -2.4048
v 31.1165 -0.1532 -2.4048
v 22.6139 -6.7371 -2.4046
v 23.1042 4.6708 -2.4044
v 23.5186 5.4027 -2.4044
v 24.0401 -5.5341 -2.4044
v 30.0266 4.943 -2.4044
v 21.1484 0.3852 -2.4042
v 22.6557 -6.9233 -2.4041
v 30.5305 3.4343 -2.4039
v 32.4798 -0.1412 -2.4039
v 32.7199 0.0368 -2.4034
v 20.6431 0.0123 -2.4033
v 32.6333 0.3066 -2.4033
v 23.5186 3.0186 -2.4032
v 22.7479 3.4776 -2.4031
v 29.8204 5.0726 -2.4031
v 22.61 2.9519 -2.403
v 23.1026 -6.8739 -2.4029
v 30.1792 -6.6656 -2.4026
v 30.9319 3.525 -2.4024
v 22.6745 -7.0186 -2.402
v 31.2119 0.0969 -2.402
v 30.2176 3.2521 -2.4017
v 22.6299 -6.8148 -2.4015
v 30.7064 -7.2069 -2.4015
v 23.9658 5.3492 -2.4014
v 22.7465 -6.5527 -2.4012
v 30.0334 2.534 -2.4012
v 29.6914 2.7016 -2.4011
v 23.7432 2.7265 -2.401
v 22.621 -6.7767 -2.4007
v 30.3118 2.6379 -2.4007
v 22.8333 -7.0786 -2.4006
v 30.886 -7.053 -2.4006
v 30.9536 3.046 -2.4002
v 23.3171 3.1777 -2.4
v 22.5047 3.4908 -2.3999
v 29.6739 -5.9756 -2.3997
v 30.9259 -6.8768 -2.3997
v 32.4287 0.3616 -2.3996
v 23.0451 3.3546 -2.3995
v 29.8091 -5.3528 -2.3994
v 23.5829 2.4931 -2.3991
v 29.8214 2.5122 -2.3991
v 22.7088 -7.0967 -2.3988
v 23.2231 2.5806 -2.3987
v 23.1501 4.6384 -2.3985
v 30.8154 -7.1721 -2.3985
v 20.9067 -0.1574 -2.3984
v 23.6332 2.9072 -2.3984
v 30.083 -6.5637 -2.3978
v 22.4289 3.1342 -2.3976
v 32.3154 -0.191 -2.3976
v 30.5461 -6.2228 -2.3975
v 23.001 2.6953 -2.3974
v 32.1438 -0.2324 -2.3974
v 22.5107 3.0304 -2.3973
v 22.1289 -0.1881 -2.397
v 30.8938 -6.6282 -2.397
v 20.8262 0.3561 -2.3969
v 21.2445 -0.2367 -2.3968
v 20.7218 -0.0835 -2.3967
v 22.636 -6.6805 -2.3966
v 22.8899 -6.9902 -2.3965
v 30.7074 -7.1308 -2.3965
v 31.1242 -0.1806 -2.3965
v 21.0722 -0.2019 -2.3962
v 22.4233 3.2859 -2.3962
v 22.8236 -7.1724 -2.3959
v 23.2083 4.9961 -2.3959
v 30.5315 2.7628 -2.3959
v 31.0933 0.0205 -2.3959
v 32.6078 -0.0781 -2.3959
v 23.7916 5.0875 -2.3958
v 30.7099 -7.0379 -2.3958
v 21.3271 0.3684 -2.3955
v 32.0626 0.3675 -2.3955
v 20.6901 0.2998 -2.3954
v 32.7039 0.215 -2.3949
v 32.7248 0.0868 -2.3949
v 20.7803 -0.1101 -2.3948
v 23.7277 -5.3472 -2.3947
v 22.876 3.433 -2.3946
v 32.6683 -0.0361 -2.3946
v 29.5161 -5.5341 -2.3944
v 22.6934 -7.0533 -2.394
v 22.1671 0.0694 -2.3939
v 30.1356 -5.6734 -2.3937
v 31.0144 3.2403 -2.3937
v 20.9612 0.3758 -2.3936
v 23.3723 2.5231 -2.3935
v 22.6569 -6.8817 -2.3931
v 30.6141 -6.3187 -2.393
v 22.5436 3.4867 -2.3928
v 31.2677 -0.2373 -2.3925
v 23.414 3.11 -2.3924
v 30.9538 3.4799 -2.3923
v 30.5548 -6.9406 -2.3922
v 30.3142 -6.7787 -2.3921
v 22.2775 -0.0669 -2.3918
v 22.8069 -7.2125 -2.3918
v 22.2729 -0.0961 -2.3915
v 30.6741 2.8557 -2.3912
v 23.825 5.556 -2.3911
v 20.6374 0.0588 -2.391
v 29.905 3.0186 -2.391
v 22.4483 3.3784 -2.3908
v 22.7687 -7.1827 -2.3906
v 30.8119 3.5023 -2.3904
v 31.0094 3.1674 -2.3903
v 22.281 -0.0384 -2.3902
v 20.6628 -0.0122 -2.3901
v 29.6804 2.7265 -2.3898
v 30.2555 5.1387 -2.3897
v 23.3631 -6.6628 -2.3894
v 30.7106 -6.4368 -2.3894
v 32.5743 0.3163 -2.3892
v 23.0982 2.6369 -2.3886
v 32.7204 0.1358 -2.3886
v 30.4535 -6.8739 -2.3884
v 32.7112 0.1774 -2.3883
v 22.2672 -0.1246 -2.3881
v 30.9422 -6.7371 -2.3878
v 23.2762 4.7323 -2.3877
v 23.6006 4.9349 -2.3877
v 30.6757 3.4776 -2.3876
v 30.9004 -6.9233 -2.3875
v 22.439 3.3319 -2.3874
v 23.1963 3.2617 -2.3874
v 23.7525 2.751 -2.3873
v 29.8407 2.4932 -2.3872
v 30.1065 3.1777 -2.387
v 30.8136 2.9519 -2.3869
v 22.8259 -7.1279 -2.3868
v 29.7903 2.9072 -2.3867
v 22.9796 -6.9264 -2.3864
v 31.1328 -0.2071 -2.3862
v 31.2149 0.1227 -2.3862
v 22.4639 3.412 -2.3856
v 22.482 3.4483 -2.3856
v 23.0141 -6.2348 -2.3856
v 30.8816 -7.0186 -2.3856
v 30.2005 2.5806 -2.3853
v 30.3785 3.3546 -2.3853
v 23.5637 2.4762 -2.385
v 30.8096 -6.5527 -2.385
v 23.1844 4.7957 -2.3849
v 30.7228 -7.0786 -2.3848
v 30.9262 -6.8148 -2.3848
v 32.0125 -0.2553 -2.3848
v 21.3762 -0.2564 -2.3847
v 20.6514 0.198 -2.3846
v 22.6876 -6.9656 -2.3845
v 22.1195 -0.2133 -2.3844
v 23.8857 -5.9887 -2.3843
v 22.8414 -6.9942 -2.3842
v 22.2832 -0.009 -2.3841
v 22.6809 -6.6515 -2.3841
v 30.9351 -6.7767 -2.3839
v 20.6772 0.2579 -2.3837
v 22.8094 -7.0593 -2.3835
v 22.8818 2.7687 -2.3835
v 23.4601 -6.5641 -2.3834
v 23.0839 -6.8633 -2.3833
v 30.9189 3.4908 -2.3833
v 29.8284 -5.3472 -2.3832
v 22.2606 -0.1532 -2.3831
v 31.094 0.0496 -2.3831
v 32.6481 0.2702 -2.3831
v 30.4226 2.6953 -2.383
v 22.7281 3.4694 -2.3828
v 23.2251 -6.7719 -2.3826
v 22.6582 -6.8432 -2.3825
v 30.8473 -7.0967 -2.3825
v 22.5809 3.4807 -2.3824
v 22.949 -6.3309 -2.3824
v 32.4884 -0.1225 -2.3818
v 32.2555 0.3701 -2.3813
v 22.8548 -6.4497 -2.3811
v 30.6661 -6.9902 -2.3811
v 29.6195 5.2617 -2.381
v 30.9129 3.0304 -2.3808
v 30.0512 2.5231 -2.3807
v 30.9947 3.1342 -2.3807
v 22.7421 2.867 -2.3803
v 30.7325 -7.1724 -2.3801
v 24.0507 -5.5461 -2.3799
v 30.9201 -6.6805 -2.3799
v 22.1653 0.0969 -2.3798
v 30.0096 3.11 -2.3798
v 21.4623 0.3472 -2.3796
v 22.758 -6.5672 -2.3796
v 30.5476 3.433 -2.3796
v 22.651 -6.8055 -2.3793
v 31.0003 3.2859 -2.3793
v 23.2298 4.7626 -2.3791
v 22.6437 -6.7657 -2.3788
v 31.9267 0.3487 -2.3787
v 32.4416 0.3451 -2.3787
v 23.517 3.0353 -2.3786
v 22.6865 -6.9251 -2.3785
v 22.8031 -7.0058 -2.3785
v 21.1352 0.379 -2.3783
v 23.4079 -5.676 -2.3782
v 22.6067 2.9688 -2.378
v 22.4653 3.0906 -2.3779
v 20.8139 0.3373 -2.3777
v 30.8627 -7.0533 -2.3776
v 22.7389 -7.1216 -2.3773
v 22.4285 3.1819 -2.3769
v 30.8992 -6.8817 -2.3765
v 30.88 3.4867 -2.3764
v 23.6355 2.9279 -2.3763
v 29.671 2.751 -2.3761
v 30.1929 -6.6628 -2.3761
v 31.2785 -0.2594 -2.376
v 30.7491 -7.2125 -2.3759
v 22.253 -0.1806 -2.3748
v 20.8974 -0.1412 -2.3747
v 30.3253 2.6369 -2.3746
v 30.7873 -7.1827 -2.3745
v 22.2839 0.0205 -2.3743
v 22.6563 -6.7046 -2.3742
v 30.2272 3.2617 -2.3739
v 30.9753 3.3784 -2.3739
v 22.7961 -7.153 -2.3738
v 23.2076 2.5766 -2.3737
v 29.6703 -5.9887 -2.3736
v 23.0306 3.3576 -2.3734
v 20.7439 0.3066 -2.3733
v 22.5122 3.4527 -2.3732
v 29.8598 2.4762 -2.373
v 20.6573 0.0368 -2.3729
v 32.5844 0.2933 -2.3729
v 31.1422 -0.232 -2.3728
v 23.4106 4.8334 -2.3726
v 32.325 -0.1777 -2.3724
v 23.704 -5.3408 -2.372
v 23.3094 3.1885 -2.3719
v 23.7602 2.7748 -2.3714
v 30.5764 -6.9264 -2.3714
v 22.8578 3.4291 -2.3713
v 22.9599 -6.9128 -2.3713
v 23.3552 2.5145 -2.3713
v 22.7983 -7.1023 -2.3711
v 30.7301 -7.1279 -2.371
v 20.9485 0.3616 -2.3707
v 30.5419 -6.2348 -2.3707
v 30.096 -6.5641 -2.3706
v 32.6764 0.0171 -2.3706
v 30.9845 3.3319 -2.3705
v 22.6855 -6.8831 -2.3704
v 30.0669 4.9605 -2.3704
v 22.9887 2.6983 -2.3703
v 32.1545 -0.2247 -2.3702
v 21.2334 -0.2324 -2.3701
v 22.1095 -0.2373 -2.37
v 29.5053 -5.5461 -2.3699
v 31.0956 0.0766 -2.3695
v 21.0619 -0.191 -2.3693
v 22.7142 -7.0069 -2.3692
v 32.0757 0.3641 -2.369
v 22.4412 3.2955 -2.3689
v 30.9415 3.4483 -2.3689
v 30.4721 -6.8633 -2.3688
v 30.9596 3.412 -2.3688
v 21.3147 0.3675 -2.3687
v 30.3309 -6.7719 -2.3687
v 22.7781 -7.032 -2.3686
v 29.8396 5.58 -2.3686
v 30.5418 2.7687 -2.3686
v 31.2191 0.1467 -2.3686
v 30.7146 -6.9942 -2.3685
v 23.544 2.4604 -2.3683
v 30.8684 -6.9656 -2.3681
v 23.9749 5.3008 -2.3679
v 30.7466 -7.0593 -2.3677
v 30.8751 -6.6515 -2.3676
v 30.9626 -0.0881 -2.3675
v 30.9671 -0.1173 -2.3675
v 32.6602 0.2306 -2.3674
v 22.4661 3.3797 -2.3673
v 30.607 -6.3309 -2.3672
v 30.6954 3.4694 -2.3672
v 29.9065 3.0353 -2.3664
v 30.8426 3.4807 -2.3662
v 20.7694 -0.0781 -2.366
v 30.8978 -6.8432 -2.366
v 23.3214 5.1739 -2.3659
v 22.8463 -6.9574 -2.3655
v 23.4084 3.1226 -2.3654
v 30.1063 5.3629 -2.3654
v 30.7012 -6.4497 -2.3654
v 23.2389 4.9615 -2.3652
v 30.1481 -5.676 -2.3652
v 30.9591 -0.0591 -2.3652
v 30.6814 2.867 -2.3648
v 23.063 -6.8504 -2.3647
v 32.6194 -0.0289 -2.3647
v 29.788 2.9279 -2.3646
v 30.9728 -0.1461 -2.3646
v 20.6733 0.215 -2.3645
v 23.3474 -6.6583 -2.3645
v 20.6524 0.0868 -2.3644
v 22.2445 -0.2071 -2.3644
v 20.7089 -0.0361 -2.3643
v 22.1623 0.1227 -2.364
v 22.4865 3.4137 -2.3637
v 22.708 3.4582 -2.3636
v 30.798 -6.5672 -2.3635
v 22.718 -6.9697 -2.3627
v 30.7528 -7.0058 -2.3626
v 30.905 -6.8055 -2.3626
v 22.7715 -6.5856 -2.3625
v 22.7694 -7.0739 -2.3621
v 30.8695 -6.9251 -2.3621
v 30.9123 -6.7657 -2.3621
v 22.5527 3.4521 -2.362
v 22.6818 -6.8414 -2.3619
v 30.8168 2.9688 -2.3619
v 23.086 2.6385 -2.3618
v 22.2833 0.0496 -2.3616
v 32.496 -0.1017 -2.3615
v 23.2065 -6.7634 -2.3613
v 30.817 -7.1216 -2.3611
v 30.9582 3.0906 -2.3611
v 22.7525 -7.0085 -2.361
v 30.2296 5.0997 -2.3605
v 22.7419 -7.0466 -2.3604
v 23.1851 3.2694 -2.3603
v 29.852 -5.3408 -2.3603
v 29.6633 2.7748 -2.3602
v 30.2159 2.5766 -2.3602
v 23.0214 -6.2472 -2.3601
v 30.995 3.1819 -2.36
v 22.4359 3.2265 -2.3599
v 31.2896 -0.2806 -2.3597
v 30.9795 -0.1747 -2.3596
v 32.6792 0.0601 -2.3596
v 20.803 0.3163 -2.3595
v 22.7986 -6.9603 -2.3594
v 32.4538 0.3263 -2.3594
v 30.9569 -0.0298 -2.3593
v 30.3929 3.3576 -2.3591
v 22.5051 3.0746 -2.359
v 30.1141 3.1885 -2.3588
v 22.6759 -6.7997 -2.3586
v 31.1523 -0.2559 -2.3585
v 30.0683 2.5145 -2.3584
v 21.3648 -0.2553 -2.3582
v 20.6569 0.1358 -2.3581
v 20.6661 0.1774 -2.3579
v 30.7599 -7.153 -2.3579
v 22.7206 -6.926 -2.3577
v 32.0236 -0.2509 -2.3577
v 22.9587 -6.3433 -2.3576
v 30.8997 -6.7046 -2.3576
v 22.7595 -6.9689 -2.3574
v 32.2684 0.3582 -2.3573
v 23.4449 -6.5625 -2.3572
v 23.8862 -6 -2.3567
v 30.9112 3.4527 -2.3567
v 32.6693 0.1883 -2.3567
v 22.6022 2.9868 -2.3564
v 22.8666 -6.4611 -2.3563
v 22.8736 2.7776 -2.3563
v 29.8795 2.4604 -2.3563
v 30.5656 3.4291 -2.3563
v 30.5961 -6.9128 -2.3561
v 23.828 2.5069 -2.3558
v 30.4347 2.6983 -2.3558
v 22.4639 3.1297 -2.3555
v 22.7356 2.8798 -2.3554
v 22.7123 -6.6898 -2.3552
v 30.7577 -7.1023 -2.3552
v 23.7877 5.5729 -2.3548
v 29.8491 5.0677 -2.3548
v 23.8095 2.4842 -2.3547
v 23.8453 2.5305 -2.3545
v 23.4978 5.3887 -2.3544
v 22.6813 -6.7332 -2.3541
v 22.9363 -6.8951 -2.354
v 30.8704 -6.8831 -2.354
v 31.0984 0.1021 -2.3539
v 23.7662 2.7976 -2.3535
v 21.1218 0.3701 -2.3534
v 22.0988 -0.2594 -2.3534
v 32.5979 0.2555 -2.3533
v 24.0593 -5.5576 -2.3532
v 32.6794 0.1003 -2.3531
v 20.7292 0.2702 -2.353
v 23.5135 3.0499 -2.353
v 23.6358 2.9465 -2.353
v 30.8417 -7.0069 -2.3529
v 30.015 3.1226 -2.3527
v 21.4507 0.3487 -2.3526
v 30.7778 -7.032 -2.3526
v 20.8889 -0.1225 -2.3525
v 30.9823 3.2955 -2.352
v 32.6759 0.1446 -2.3518
v 30.9871 -0.2022 -2.3517
v 31.9394 0.3481 -2.3516
v 30.2085 -6.6583 -2.3512
v 22.2351 -0.232 -2.351
v 23.7901 2.4623 -2.351
v 23.8614 2.5546 -2.3507
v 30.9574 3.3798 -2.3506
v 30.9561 -0.0009 -2.3504
v 30.4929 -6.8504 -2.35
v 23.3985 -5.6807 -2.3499
v 22.4705 3.3428 -2.3498
v 23.5249 2.4471 -2.3498
v 30.7097 -6.9574 -2.3498
v 20.9358 0.3451 -2.3497
v 22.4475 3.2628 -2.3497
v 22.7868 -6.6069 -2.3494
v 23.3667 4.8581 -2.3493
v 31.2243 0.1687 -2.3493
v 22.839 3.4225 -2.3492
v 22.7185 -6.8824 -2.3483
v 23.0147 3.3584 -2.348
v 32.334 -0.1615 -2.348
v 22.2817 0.0766 -2.3479
v 30.7155 3.4582 -2.3479
v 23.1931 2.575 -2.3478
v 30.3374 2.6385 -2.3478
v 23.0411 -6.8357 -2.3477
v 23.3379 2.5073 -2.3475
v 30.109 4.9859 -2.3474
v 22.7601 -6.9249 -2.3473
v 30.3494 -6.7634 -2.3473
v 23.6811 -5.3359 -2.3471
v 30.9369 3.4137 -2.347
v 22.4103 -0.1173 -2.3467
v 30.2384 3.2694 -2.3467
v 22.4148 -0.0881 -2.3466
v 30.7844 -6.5856 -2.3465
v 22.1583 0.1467 -2.3464
v 30.838 -6.9697 -2.3464
v 23.7723 5.0726 -2.3462
v 30.7865 -7.0739 -2.3461
v 29.6697 -6 -2.346
v 23.2766 4.9257 -2.3458
v 22.6879 3.4441 -2.3456
v 30.8707 3.4521 -2.3456
v 30.8741 -6.8414 -2.3454
v 29.4671 5.585 -2.3453
v 30.5345 -6.2472 -2.3453
v 22.4589 3.2976 -2.3451
v 22.8028 -6.9192 -2.3451
v 29.5954 2.5069 -2.345
v 30.8034 -7.0085 -2.3449
v 22.4902 3.38 -2.3447
v 23.7697 2.4412 -2.3447
v 22.4183 -0.0591 -2.3444
v 23.876 2.5788 -2.3444
v 30.111 -6.5625 -2.3444
v 22.9155 -6.8797 -2.3443
v 23.5661 4.943 -2.3443
v 30.814 -7.0466 -2.3442
v 21.0524 -0.1777 -2.3441
v 23.3 3.1976 -2.3441
v 29.5781 2.5305 -2.3438
v 22.4046 -0.1461 -2.3437
v 29.6139 2.4842 -2.3437
v 30.7573 -6.9603 -2.3435
v 22.521 3.4093 -2.3434
v 29.4966 -5.5576 -2.3433
v 32.1647 -0.214 -2.3433
v 32.5021 -0.0794 -2.3433
v 20.7929 0.2933 -2.3432
v 32.0885 0.3573 -2.3431
v 22.7129 -6.8391 -2.343
v 30.9875 3.2265 -2.343
v 22.9784 2.7041 -2.3429
v 21.2228 -0.2247 -2.3428
v 30.9183 3.0746 -2.3425
v 32.6259 0.0257 -2.3425
v 29.6572 2.7976 -2.3424
v 30.5972 -6.3433 -2.3424
v 21.3017 0.3641 -2.3421
v 30.1954 5.0593 -2.3421
v 30.88 -6.7997 -2.3421
v 23.1867 -6.7532 -2.3419
v 29.7876 2.9465 -2.3414
v 30.8353 -6.926 -2.3414
v 31.1631 -0.2777 -2.3414
v 32.4647 0.3051 -2.3414
v 30.5498 2.7776 -2.3413
v 30.7964 -6.9689 -2.3413
v 23.3207 4.8904 -2.341
v 23.3294 -6.6521 -2.341
v 30.9957 -0.2286 -2.341
v 29.9099 3.0499 -2.3408
v 30.6893 -6.4611 -2.3407
v 20.701 0.0171 -2.3403
v 30.8212 2.9868 -2.3402
v 32.6107 0.2155 -2.3401
v 29.562 2.5546 -2.34
v 29.6332 2.4623 -2.34
v 31.3013 -0.2988 -2.34
v 30.6878 2.8798 -2.3398
v 22.8784 -6.4817 -2.3397
v 29.449 5.5352 -2.3394
v 22.4645 3.1667 -2.3391
v 30.8436 -6.6898 -2.3389
v 22.398 -0.1747 -2.3387
v 30.6196 -6.8951 -2.3387
v 30.9595 3.1297 -2.3387
v 22.4205 -0.0298 -2.3385
v 29.491 5.6332 -2.3385
v 30.9565 0.0275 -2.3385
v 30.1543 5.0209 -2.3383
v 23.401 3.1333 -2.3377
v 29.8984 2.4471 -2.3377
v 30.8745 -6.7332 -2.3377
v 20.7172 0.2306 -2.3373
v 22.0878 -0.2806 -2.337
v 30.1573 -5.6807 -2.3369
v 22.2251 -0.2559 -2.3366
v 31.1023 0.1259 -2.3364
v 22.8036 -6.6267 -2.3362
v 23.7488 2.4216 -2.3361
v 23.0325 -6.2594 -2.3357
v 23.889 2.6032 -2.3357
v 29.8747 -5.3359 -2.3354
v 22.7193 -6.7729 -2.335
v 20.7581 -0.0289 -2.3347
v 23.0734 2.6412 -2.3347
v 30.0855 2.5073 -2.3345
v 32.2811 0.3437 -2.3345
v 22.6005 3.008 -2.3344
v 30.2302 2.575 -2.3342
v 29.6328 5.2299 -2.3341
v 22.7603 -6.8743 -2.334
v 30.5844 3.4225 -2.334
v 29.5474 2.5789 -2.3338
v 29.6536 2.4412 -2.3337
v 30.4087 3.3584 -2.3337
v 23.1722 3.2746 -2.3336
v 23.7704 2.8194 -2.3335
v 30.769 -6.6069 -2.3335
v 22.749 -6.7292 -2.3333
v 22.892 -6.8605 -2.3331
v 22.9719 -6.3548 -2.3331
v 30.9529 3.3428 -2.3331
v 30.5148 -6.8357 -2.333
v 23.0186 -6.8194 -2.3328
v 30.9759 3.2628 -2.3328
v 23.428 -6.559 -2.3327
v 20.8815 -0.1017 -2.3323
v 22.279 0.1021 -2.3323
v 30.8373 -6.8824 -2.332
v 32.6195 0.1728 -2.3317
v 22.667 3.4298 -2.3314
v 32.6282 0.0844 -2.3313
v 30.7957 -6.9249 -2.3312
v 21.3538 -0.2509 -2.331
v 22.7312 2.8951 -2.331
v 30.1233 3.1976 -2.331
v 32.0342 -0.2437 -2.3309
v 22.3903 -0.2022 -2.3307
v 20.9237 0.3263 -2.3303
v 23.8853 -6.0111 -2.3301
v 30.7355 3.4441 -2.3298
v 22.4214 -0.0009 -2.3296
v 22.8667 2.7886 -2.3294
v 23.5063 2.436 -2.3294
v 20.6982 0.0601 -2.3293
v 21.109 0.3582 -2.3292
v 30.753 -6.9192 -2.3292
v 30.6403 -6.8797 -2.3289
v 22.8194 3.4135 -2.3286
v 23.6343 2.9632 -2.3286
v 30.4449 2.7041 -2.3284
v 31.2306 0.1884 -2.3284
v 24.0688 -5.5714 -2.3283
v 30.9644 3.2976 -2.3283
v 31.0052 -0.2536 -2.3281
v 32.6254 0.1287 -2.3281
v 30.9332 3.38 -2.328
v 30.3691 -6.7532 -2.3278
v 30.2264 -6.6521 -2.3276
v 23.9735 5.2617 -2.3273
v 22.1532 0.1687 -2.327
v 32.5078 -0.0545 -2.327
v 22.8695 -6.8423 -2.3269
v 30.9023 3.4093 -2.3269
v 22.5072 3.1261 -2.3267
v 30.843 -6.8391 -2.3267
v 20.7082 0.1883 -2.3265
v 22.7613 -6.8141 -2.3264
v 22.8219 -6.6482 -2.3264
v 23.5081 3.0626 -2.3264
v 23.3375 5.1387 -2.326
v 22.4701 3.2064 -2.3259
v 23.6667 -5.3355 -2.3257
v 21.4381 0.3481 -2.3254
v 32.4748 0.2819 -2.3254
v 23.7276 2.4036 -2.3251
v 29.5343 2.6032 -2.3251
v 30.9581 0.0544 -2.3251
v 30.0223 3.1333 -2.325
v 29.6745 2.4216 -2.3249
v 32.3424 -0.1426 -2.3249
v 23.1662 -6.7415 -2.3248
v 31.9523 0.3446 -2.3248
v 22.8921 -6.5026 -2.3246
v 23.9003 2.6272 -2.3246
v 31.1743 -0.2985 -2.3242
v 30.6773 -6.4817 -2.3241
v 22.9978 3.3564 -2.3237
v 20.7796 0.2555 -2.3235
v 20.6981 0.1003 -2.3228
v 23.3221 2.5031 -2.3225
v 23.3934 -5.6874 -2.3225
v 29.6529 2.8194 -2.3224
v 30.9588 3.1667 -2.3224
v 30.1058 5.3299 -2.3222
v 29.4385 5.4832 -2.322
v 22.9965 -6.8031 -2.3219
v 22.7904 -6.7706 -2.3218
v 20.7016 0.1446 -2.3215
v 23.1809 2.5767 -2.3212
v 29.5201 5.6746 -2.3211
v 30.5233 -6.2594 -2.3209
v 30.3499 2.6412 -2.3206
v 29.8708 5.5738 -2.3205
v 30.7522 -6.6267 -2.3203
v 22.3818 -0.2286 -2.32
v 30.2511 3.2746 -2.3199
v 22.8455 -6.8205 -2.3197
v 23.3099 -6.6443 -2.3197
v 30.1278 -6.559 -2.3197
v 21.0435 -0.1615 -2.3196
v 22.2144 -0.2777 -2.3195
v 29.6705 -6.0111 -2.3194
v 30.8365 -6.7729 -2.3187
v 29.487 -5.5714 -2.3184
v 30.8228 3.008 -2.3182
v 32.174 -0.2011 -2.3182
v 32.1013 0.3479 -2.3181
v 30.5372 -6.8194 -2.318
v 30.5839 -6.3548 -2.318
v 30.7954 -6.8743 -2.3179
v 22.421 0.0275 -2.3177
v 30.6637 -6.8605 -2.3176
v 22.8228 -6.8 -2.3174
v 31.3134 -0.3139 -2.3174
v 22.6475 3.4112 -2.3173
v 22.0762 -0.2988 -2.3172
v 29.917 2.436 -2.3172
v 30.8067 -6.7292 -2.3172
v 31.1074 0.1477 -2.317
v 22.4803 3.2468 -2.3169
v 29.789 2.9632 -2.3169
v 21.289 0.3573 -2.3161
v 23.2887 3.205 -2.316
v 21.2128 -0.214 -2.3158
v 22.5981 3.0295 -2.3158
v 22.9697 2.7124 -2.3158
v 30.7562 3.4298 -2.3155
v 30.6921 2.8951 -2.3154
v 22.9807 -6.3759 -2.3151
v 22.2752 0.1259 -2.3148
v 22.841 -6.6661 -2.3148
v 22.537 3.3615 -2.3147
v 30.5566 2.7886 -2.3144
v 29.9152 3.0626 -2.3142
v 29.523 2.6272 -2.3141
v 20.8755 -0.0794 -2.314
v 29.8891 -5.3355 -2.3139
v 29.6956 2.4036 -2.3138
v 30.6038 3.4135 -2.3134
v 32.2935 0.3269 -2.3134
v 31.0153 -0.2772 -2.3131
v 32.5115 -0.0288 -2.3129
v 23.0467 -6.272 -2.3127
v 24.0851 -5.5929 -2.3126
v 20.7517 0.0257 -2.3125
v 29.8845 5.0757 -2.3125
v 22.4945 3.2875 -2.3124
v 20.9128 0.3051 -2.3123
v 22.9734 -6.7847 -2.3123
v 22.5133 3.3258 -2.3119
v 23.7063 2.3874 -2.3119
v 23.7727 2.8398 -2.3118
v 32.4839 0.257 -2.3116
v 23.7537 5.58 -2.3114
v 30.6862 -6.8423 -2.3114
v 23.9098 2.6509 -2.3113
v 22.9077 -6.5234 -2.3108
v 30.3895 -6.7415 -2.3106
v 30.7339 -6.6482 -2.3106
v 30.7944 -6.8141 -2.3103
v 20.7668 0.2155 -2.3102
v 30.916 3.1261 -2.3101
v 23.3918 3.1421 -2.3099
v 22.7993 3.4026 -2.3098
v 23.5264 4.9605 -2.3096
v 30.9607 0.0797 -2.3096
v 30.1012 2.5031 -2.3095
v 30.1623 -5.6874 -2.3094
v 22.8617 -6.6877 -2.3093
v 30.4254 3.3564 -2.3093
v 30.9532 3.2064 -2.3092
v 23.4089 -6.5533 -2.3091
v 30.6636 -6.5026 -2.3091
v 22.5122 3.1657 -2.309
v 23.144 -6.7275 -2.3088
v 24.0869 -5.0378 -2.308
v 30.2424 2.5767 -2.3076
v 22.7285 2.9125 -2.3075
v 23.4888 2.4275 -2.3075
v 23.0628 2.6468 -2.3073
v 23.158 3.2769 -2.3073
v 22.3724 -0.2536 -2.307
v 30.5592 -6.8031 -2.3069
v 21.0965 0.3437 -2.3065
v 30.8049 -0.1425 -2.3064
v 30.2458 -6.6443 -2.3062
v 22.147 0.1884 -2.3061
v 30.8005 -0.1132 -2.3061
v 31.2378 0.2059 -2.3061
v 30.7653 -6.7706 -2.3059
v 22.628 3.3911 -2.3058
v 22.9503 -6.7656 -2.3054
v 24.1064 -5.0485 -2.3053
v 21.3434 -0.2437 -2.3042
v 22.4195 0.0544 -2.3042
v 23.4871 5.3629 -2.304
v 30.7102 -6.8205 -2.304
v 31.1859 -0.3164 -2.304
v 22.8599 2.8007 -2.3039
v 22.883 -6.7071 -2.3038
v 30.8106 -0.1713 -2.3038
v 32.0442 -0.233 -2.3038
v 32.35 -0.1213 -2.3035
v 23.882 -6.0207 -2.3034
v 30.7971 -0.084 -2.3032
v 23.6308 2.9779 -2.3031
v 23.6542 -5.3366 -2.3028
v 29.4706 -5.5929 -2.3028
v 30.1345 3.205 -2.3028
v 22.2034 -0.2985 -2.3022
v 20.7581 0.1728 -2.3018
v 22.9052 -6.7271 -2.3018
v 30.7329 -6.8 -2.3016
v 22.9274 -6.7459 -2.3014
v 24.1275 -5.061 -2.3014
v 30.7758 3.4113 -2.3014
v 32.5151 -0.0008 -2.3014
v 20.7494 0.0844 -2.3013
v 30.4535 2.7124 -2.3012
v 23.2894 -6.6352 -2.3009
v 29.5134 2.6509 -2.3008
v 29.6505 2.8398 -2.3007
v 29.7169 2.3874 -2.3005
v 22.98 3.3519 -2.3004
v 24.059 -5.0232 -2.3002
v 30.9429 3.2468 -2.3002
v 30.5749 -6.3759 -2.3001
v 32.4914 0.2302 -2.2997
v 30.8251 3.0295 -2.2996
v 23.5009 3.0733 -2.2991
v 30.7147 -6.6661 -2.2991
v 31.9647 0.3374 -2.299
v 30.8172 -0.1998 -2.2989
v 21.4253 0.3446 -2.2985
v 30.8862 3.3615 -2.2983
v 20.7522 0.1287 -2.2982
v 29.4687 -5.0378 -2.2982
v 22.9924 -6.3964 -2.2981
v 30.5089 -6.272 -2.298
v 20.8698 -0.0545 -2.2977
v 30.7949 -0.055 -2.2977
v 22.609 3.3705 -2.2976
v 22.52 3.204 -2.2975
v 23.7444 5.0677 -2.2974
v 30.0314 3.1421 -2.2972
v 30.5822 -6.7847 -2.2972
v 23.3639 5.0997 -2.2971
v 24.1506 -5.0759 -2.2971
v 22.9254 -6.5419 -2.297
v 22.5985 3.0554 -2.2969
v 23.3079 2.5018 -2.2967
v 21.0352 -0.1426 -2.2964
v 20.9028 0.2819 -2.2963
v 23.6846 2.3726 -2.2963
v 30.1467 -6.5533 -2.2961
v 31.0261 -0.299 -2.2961
v 23.9174 2.6738 -2.2959
v 31.1134 0.1675 -2.2959
v 30.9287 3.2875 -2.2957
v 29.4493 -5.0485 -2.2956
v 30.6479 -6.5234 -2.2954
v 22.2703 0.1477 -2.2953
v 30.9099 3.3258 -2.2953
v 23.1215 -6.712 -2.2952
v 29.9344 2.4275 -2.2952
v 22.0643 -0.3139 -2.2946
v 30.4117 -6.7275 -2.2946
v 30.6239 3.4026 -2.2945
v 23.3891 -5.6955 -2.2941
v 32.1142 0.3359 -2.2941
v 23.1682 2.5793 -2.294
v 24.1265 5.585 -2.294
v 32.3055 0.308 -2.294
v 30.694 -6.6877 -2.2937
v 30.2652 3.2769 -2.2936
v 32.1826 -0.1852 -2.2936
v 29.4359 5.4352 -2.2934
v 23.0528 -6.2927 -2.2932
v 30.3604 2.6468 -2.2932
v 31.3257 -0.3261 -2.2929
v 22.779 3.3891 -2.2928
v 29.6736 -6.0207 -2.2926
v 26.1756 -0.0581 -2.2925
v 26.183 -0.021 -2.2925
v 26.1947 -0.2209 -2.2925
v 26.2021 -0.2582 -2.2925
v 26.207 -0.2829 -2.2925
v 26.207 0.0996 -2.2925
v 26.2322 0.1373 -2.2925
v 26.2528 0.1681 -2.2925
v 26.4776 0.3702 -2.2925
v 26.5044 0.3755 -2.2925
v 26.5396 0.3825 -2.2925
v 26.57 0.3886 -2.2925
v 26.948 -0.4948 -2.2925
v 26.9901 -0.4666 -2.2925
v 26.1689 -0.0916 -2.2924
v 26.1737 -0.1155 -2.2924
v 26.1807 -0.1512 -2.2924
v 26.1882 -0.1885 -2.2924
v 26.1891 0.0098 -2.2924
v 26.1969 0.0489 -2.2924
v 26.2018 0.0736 -2.2924
v 26.2205 -0.3032 -2.2924
v 26.2458 -0.341 -2.2924
v 26.2659 -0.371 -2.2924
v 26.2718 0.1965 -2.2924
v 26.2853 -0.4 -2.2924
v 26.2968 0.2339 -2.2924
v 26.3154 -0.4451 -2.2924
v 26.3154 0.2618 -2.2924
v 26.3357 -0.4587 -2.2924
v 26.3527 -0.4699 -2.2924
v 26.3605 0.2919 -2.2924
v 26.3807 -0.4887 -2.2924
v 26.39 0.3117 -2.2924
v 26.4107 -0.5088 -2.2924
v 26.4204 0.332 -2.2924
v 26.4566 -0.5395 -2.2924
v 26.4573 0.3567 -2.2924
v 26.4776 -0.5535 -2.2924
v 26.5015 -0.5583 -2.2924
v 26.5282 -0.5636 -2.2924
v 26.5635 -0.5706 -2.2924
v 26.5982 -0.5775 -2.2924
v 26.6093 0.3965 -2.2924
v 26.6425 -0.5864 -2.2924
v 26.645 0.4035 -2.2924
v 26.6689 -0.5916 -2.2924
v 26.6689 0.4083 -2.2924
v 26.6928 -0.5868 -2.2924
v 26.7012 0.4019 -2.2924
v 26.7289 -0.5797 -2.2924
v 26.7365 0.3948 -2.2924
v 26.7634 -0.5728 -2.2924
v 26.7743 0.3873 -2.2924
v 26.7983 -0.5658 -2.2924
v 26.8098 0.3802 -2.2924
v 26.8322 -0.5591 -2.2924
v 26.8363 0.375 -2.2924
v 26.8602 -0.5535 -2.2924
v 26.8602 0.3702 -2.2924
v 26.8782 0.3582 -2.2924
v 26.8805 -0.5399 -2.2924
v 26.8979 0.345 -2.2924
v 26.9182 -0.5148 -2.2924
v 26.9275 0.3252 -2.2924
v 26.9579 0.3049 -2.2924
v 26.9945 0.2804 -2.2924
v 27.0224 -0.4451 -2.2924
v 27.0224 0.2618 -2.2924
v 27.0359 -0.4248 -2.2924
v 27.0524 0.2168 -2.2924
v 27.0661 -0.3798 -2.2924
v 27.0723 0.1872 -2.2924
v 27.0858 -0.3502 -2.2924
v 27.092 0.1576 -2.2924
v 27.1045 0.139 -2.2924
v 27.1134 -0.3089 -2.2924
v 27.1172 0.1199 -2.2924
v 27.1308 -0.2829 -2.2924
v 27.1308 0.0996 -2.2924
v 27.1356 -0.259 -2.2924
v 27.1409 -0.2322 -2.2924
v 27.1431 0.0377 -2.2924
v 27.1479 -0.197 -2.2924
v 27.1501 0.0027 -2.2924
v 27.1547 -0.1626 -2.2924
v 27.1571 -0.032 -2.2924
v 27.162 -0.1265 -2.2924
v 27.1641 -0.0677 -2.2924
v 27.1689 -0.0916 -2.2924
v 30.911 3.1657 -2.2924
v 32.517 0.0276 -2.2922
v 30.9645 0.1033 -2.2921
v 22.3624 -0.2772 -2.292
v 29.5531 5.7022 -2.292
v 30.6946 2.9125 -2.2919
v 29.4282 -5.061 -2.2918
v 32.5 0.2035 -2.2918
v 24.0958 -5.6106 -2.2917
v 29.7923 2.9779 -2.2914
v 30.8248 -0.2273 -2.2912
v 21.2763 0.3479 -2.291
v 22.5915 3.3474 -2.2909
v 29.9015 -5.3366 -2.2909
v 21.2037 -0.2011 -2.2907
v 24.1732 -5.0915 -2.2904
v 29.4966 -5.0232 -2.2902
v 30.6053 -6.7656 -2.2902
v 30.7952 3.3911 -2.2898
v 24.0309 -5.0098 -2.2895
v 30.7939 -0.0263 -2.2892
v 22.417 0.0797 -2.2888
v 22.9634 2.7237 -2.2888
v 30.5632 2.8008 -2.2888
v 22.534 3.2452 -2.2886
v 23.7731 2.8586 -2.2886
v 23.2759 3.21 -2.2885
v 24.1447 5.5352 -2.2884
v 30.6726 -6.7071 -2.2883
v 23.3884 -6.5464 -2.288
v 29.405 -5.0759 -2.2876
v 30.2662 -6.6352 -2.2873
v 24.1027 5.6332 -2.2869
v 29.9223 3.0733 -2.2868
v 22.5753 3.3227 -2.2865
v 22.5728 -0.1425 -2.2864
v 30.6505 -6.7271 -2.2864
v 29.6543 5.2128 -2.2863
v 32.519 0.058 -2.2863
v 22.5772 -0.1132 -2.2861
v 22.9442 -6.5616 -2.2861
v 30.6283 -6.7459 -2.2861
v 23.4847 4.9859 -2.2859
v 30.4432 3.3519 -2.2859
v 32.5068 0.1755 -2.2859
v 29.5057 2.6738 -2.2855
v 21.0842 0.3269 -2.2852
v 22.5532 3.2836 -2.2849
v 22.7258 2.9318 -2.2849
v 29.7385 2.3726 -2.2849
v 30.0947 5.2895 -2.2849
v 32.3561 -0.0987 -2.2847
v 23.268 -6.6246 -2.2843
v 23.099 -6.6954 -2.2841
v 23.4713 2.4206 -2.2839
v 22.5672 -0.1713 -2.2838
v 22.1399 0.2059 -2.2837
v 20.8662 -0.0288 -2.2836
v 30.1153 2.5018 -2.2836
v 22.5806 -0.084 -2.2832
v 30.5632 -6.3964 -2.2832
v 32.5194 0.0885 -2.283
v 20.8938 0.257 -2.2824
v 23.0071 -6.4162 -2.2823
v 22.1918 -0.3164 -2.2819
v 29.4598 -5.6106 -2.2819
v 31.1979 -0.3318 -2.2819
v 32.5115 0.1462 -2.2819
v 23.1426 3.2768 -2.2818
v 23.3808 3.149 -2.2817
v 30.6302 -6.5419 -2.2817
v 24.1953 -5.1079 -2.2815
v 30.8142 3.3705 -2.2814
v 31.2463 0.2218 -2.2814
v 32.5164 0.1176 -2.2814
v 30.8334 -0.2538 -2.2812
v 29.3824 -5.0915 -2.281
v 30.1664 -5.6955 -2.2809
v 30.9032 3.204 -2.2809
v 30.4341 -6.712 -2.2808
v 30.8246 3.0554 -2.2808
v 22.6 3.0831 -2.2804
v 30.2549 2.5793 -2.2803
v 23.961 5.2299 -2.2802
v 23.0546 2.6555 -2.2801
v 29.5247 -5.0098 -2.2794
v 23.3984 5.0593 -2.2793
v 22.855 2.8151 -2.279
v 22.5606 -0.1998 -2.2789
v 23.6633 2.3601 -2.2789
v 32.0531 -0.2205 -2.2788
v 22.9615 3.3446 -2.2785
v 23.923 2.696 -2.2785
v 30.5028 -6.2927 -2.2785
v 30.7941 0.0017 -2.2781
v 31.0372 -0.3195 -2.2781
v 22.9644 -6.5819 -2.2779
v 22.5829 -0.055 -2.2778
v 29.65 2.8586 -2.2775
v 22.7591 3.3726 -2.2774
v 30.6441 3.3891 -2.2774
v 21.3336 -0.233 -2.2771
v 23.8768 -6.0291 -2.277
v 24.0039 -4.9981 -2.2769
v 29.9245 5.0935 -2.2768
v 23.0763 -6.6787 -2.2767
v 23.6256 2.9907 -2.2767
v 32.3163 0.2865 -2.2763
v 23.4395 5.0209 -2.2761
v 30.1472 3.21 -2.2752
v 21.0278 -0.1213 -2.2751
v 22.3517 -0.299 -2.2749
v 23.0635 -6.3121 -2.2749
v 30.1671 -6.5464 -2.2748
v 30.8316 3.3474 -2.2747
v 23.6374 -5.3374 -2.2743
v 22.2643 0.1675 -2.2742
v 30.4597 2.7237 -2.2742
v 31.9769 0.3272 -2.274
v 31.1205 0.1848 -2.2734
v 21.4131 0.3374 -2.2726
v 30.9695 0.1251 -2.2726
v 22.9857 -6.6025 -2.2725
v 29.8948 5.5581 -2.2723
v 29.3603 -5.1079 -2.2722
v 30.8891 3.2452 -2.2722
v 20.8626 -0.0008 -2.272
v 23.4919 3.0817 -2.2716
v 29.9518 2.4206 -2.2715
v 32.127 0.3216 -2.2715
v 22.4133 0.1033 -2.2713
v 24.1555 5.4832 -2.2712
v 24.2173 -5.1255 -2.2712
v 22.553 -0.2273 -2.2711
v 30.6113 -6.5616 -2.2709
v 23.0531 -6.6597 -2.2707
v 30.2876 -6.6246 -2.2706
v 20.8864 0.2302 -2.2705
v 23.2951 2.5031 -2.2702
v 24.1046 -5.6278 -2.2702
v 30.8478 3.3227 -2.2702
v 22.0521 -0.3261 -2.2701
v 23.2455 -6.6121 -2.2697
v 30.4566 -6.6954 -2.2696
v 32.1907 -0.1662 -2.2696
v 22.5839 -0.0263 -2.2693
v 23.3668 -6.5382 -2.2693
v 30.6973 2.9318 -2.2693
v 24.0739 5.6746 -2.269
v 30.0423 3.149 -2.269
v 31.338 -0.3367 -2.269
v 30.8699 3.2836 -2.2685
v 22.6023 3.1062 -2.2683
v 23.0078 -6.621 -2.2682
v 23.0241 -6.4353 -2.2682
v 30.8429 -0.2787 -2.2682
v 29.5 2.696 -2.2681
v 30.2805 3.2768 -2.268
v 23.0302 -6.6404 -2.2679
v 32.3612 -0.0741 -2.2678
v 23.3901 -5.7055 -2.2674
v 30.5484 -6.4162 -2.2674
v 29.7597 2.3601 -2.2673
v 21.2636 0.3359 -2.267
v 23.1579 2.5852 -2.2667
v 23.9485 2.386 -2.2667
v 23.9703 2.4066 -2.2667
v 29.5516 -4.9981 -2.2667
v 29.6787 -6.0291 -2.2662
v 21.1952 -0.1852 -2.266
v 30.3685 2.6555 -2.2659
v 21.0723 0.308 -2.2658
v 29.7975 2.9907 -2.265
v 30.7956 0.0286 -2.2646
v 22.7237 2.9519 -2.2645
v 23.7717 2.8752 -2.2645
v 23.9906 2.4281 -2.2645
v 23.9253 2.3663 -2.2644
v 22.7394 3.3541 -2.2642
v 30.823 3.0831 -2.2642
v 30.4616 3.3446 -2.2639
v 30.568 2.8151 -2.2639
v 20.8609 0.0276 -2.2629
v 22.9565 2.7354 -2.2628
v 23.7232 5.5738 -2.2628
v 30.5911 -6.5819 -2.2628
v 20.8778 0.2035 -2.2625
v 23.9782 -4.9883 -2.2625
v 29.9181 -5.3374 -2.2624
v 23.2621 3.2116 -2.2623
v 30.4792 -6.6787 -2.2621
v 29.3382 -5.1255 -2.262
v 30.6639 3.3726 -2.2619
v 22.5444 -0.2538 -2.2611
v 23.4882 5.3299 -2.2608
v 32.3264 0.2631 -2.2607
v 29.4509 -5.6278 -2.2604
v 30.492 -6.3121 -2.2603
v 24.0091 2.4502 -2.2599
v 23.901 2.3478 -2.2598
v 22.1799 -0.3318 -2.2597
v 23.6427 2.35 -2.2596
v 23.9267 2.7172 -2.2593
v 29.9311 3.0817 -2.2593
v 23.4554 2.4167 -2.2592
v 22.1315 0.2218 -2.259
v 24.238 -5.1435 -2.2588
v 22.5837 0.0017 -2.2581
v 23.0786 -6.3307 -2.2581
v 22.6075 3.1286 -2.258
v 22.9422 3.3351 -2.258
v 31.0489 -0.3373 -2.2577
v 23.2228 -6.5981 -2.2575
v 30.5697 -6.6025 -2.2575
v 31.2103 -0.3441 -2.2575
v 30.0732 5.2448 -2.2574
v 23.126 3.2743 -2.2573
v 30.128 2.5031 -2.257
v 20.8588 0.058 -2.2569
v 22.3406 -0.3195 -2.2569
v 20.871 0.1755 -2.2566
v 29.4527 2.4066 -2.2565
v 29.4745 2.386 -2.2564
v 21.0218 -0.0987 -2.2562
v 23.043 -6.4544 -2.2562
v 29.4419 5.391 -2.2561
v 30.1886 -6.5382 -2.2561
v 30.5023 -6.6597 -2.256
v 30.3099 -6.6121 -2.2559
v 22.8528 2.8323 -2.2548
v 31.2562 0.236 -2.2548
v 23.7096 5.0757 -2.2546
v 29.5883 5.7201 -2.2544
v 29.4325 2.4281 -2.2543
v 30.1653 -5.7055 -2.2543
v 32.0615 -0.2047 -2.2541
v 29.4977 2.3663 -2.2539
v 20.8585 0.0885 -2.2536
v 23.368 3.1537 -2.2536
v 29.9655 5.1223 -2.2535
v 22.7199 3.3342 -2.2534
v 23.3448 -6.5286 -2.2534
v 29.6513 2.8752 -2.2534
v 30.8531 -0.3022 -2.2534
v 30.5314 -6.4353 -2.2533
v 30.5477 -6.621 -2.2533
v 23.0481 2.6665 -2.2532
v 32.3651 -0.0479 -2.2532
v 24.0257 2.4727 -2.2531
v 30.5252 -6.6404 -2.2531
v 30.2651 2.5852 -2.253
v 23.876 2.3308 -2.2529
v 20.8664 0.1462 -2.2525
v 29.5772 -4.9883 -2.2522
v 30.8207 3.1062 -2.2522
v 20.8614 0.1176 -2.252
v 21.3247 -0.2205 -2.252
v 22.2574 0.1848 -2.2517
v 22.4084 0.1251 -2.2517
v 23.8697 -6.036 -2.2514
v 30.9755 0.1449 -2.2514
v 32.139 0.3043 -2.2504
v 29.4139 2.4502 -2.2499
v 31.99 0.3155 -2.2499
v 29.3174 -5.1435 -2.2497
v 23.6184 3.0013 -2.2496
v 30.7982 0.0535 -2.2496
v 29.522 2.3478 -2.2492
v 30.1609 3.2116 -2.249
v 29.4963 2.7172 -2.2489
v 30.6993 2.9519 -2.2488
v 23.9569 -4.9816 -2.2486
v 30.6836 3.3541 -2.2486
v 22.6156 3.1561 -2.2484
v 30.4665 2.7354 -2.2482
v 21.0616 0.2865 -2.248
v 22.535 -0.2787 -2.248
v 29.7803 2.35 -2.248
v 23.2001 -6.5829 -2.2479
v 31.1291 0.2011 -2.2479
v 21.401 0.3272 -2.2476
v 32.198 -0.1448 -2.2475
v 32.3357 0.2382 -2.2473
v 23.0634 -6.4739 -2.2467
v 29.9676 2.4167 -2.2467
v 22.04 -0.3367 -2.246
v 22.7011 3.3121 -2.245
v 22.5823 0.0286 -2.2446
v 22.7223 2.9747 -2.2446
v 23.6218 -5.3398 -2.2445
v 21.2509 0.3216 -2.2442
v 24.0403 2.4955 -2.2441
v 23.8504 2.3154 -2.2439
v 24.1077 -5.6408 -2.2438
v 23.0951 -6.3496 -2.2436
v 30.3326 -6.5981 -2.2436
v 30.4768 -6.3307 -2.2435
v 30.297 3.2743 -2.2434
v 30.4807 3.3351 -2.2433
v 23.481 3.0884 -2.2432
v 29.3972 2.4728 -2.2431
v 30.0435 5.2006 -2.2431
v 23.2825 2.5058 -2.243
v 31.3503 -0.3438 -2.243
v 24.1585 5.4352 -2.2427
v 29.5469 2.3308 -2.2423
v 21.1872 -0.1662 -2.2421
v 24.2552 -5.1601 -2.2421
v 30.8154 3.1286 -2.2419
v 22.6256 3.184 -2.2414
v 30.5124 -6.4544 -2.2414
v 32.3681 -0.0203 -2.2409
v 23.1769 -6.5667 -2.2408
v 30.0549 3.1537 -2.2407
v 29.6857 -6.036 -2.2406
v 30.007 5.1583 -2.2406
v 30.2106 -6.5286 -2.24
v 23.0849 -6.4935 -2.2399
v 30.5702 2.8323 -2.2398
v 23.1491 2.5934 -2.2395
v 23.3903 -5.7166 -2.2395
v 24.0413 5.7022 -2.2394
v 21.0168 -0.0741 -2.2393
v 23.3215 -6.5173 -2.2393
v 29.6838 5.2075 -2.2393
v 22.9225 3.3234 -2.2392
v 23.7683 2.8901 -2.2392
v 22.6835 3.2885 -2.239
v 30.3748 2.6665 -2.239
v 23.6227 2.3422 -2.2387
v 23.9282 2.7372 -2.2382
v 29.5985 -4.9816 -2.2382
v 29.8045 3.0013 -2.2378
v 30.7031 3.3342 -2.2378
v 22.9521 2.7498 -2.2375
v 23.2471 3.2107 -2.237
v 22.6384 3.2094 -2.2368
v 22.3291 -0.3373 -2.2364
v 30.8641 -0.3239 -2.2363
v 32.344 0.2117 -2.2363
v 23.1536 -6.549 -2.2362
v 23.1073 -6.5122 -2.2358
v 22.6668 3.2637 -2.2357
v 24.1582 -4.8887 -2.2356
v 22.1677 -0.3441 -2.2352
v 31.061 -0.3525 -2.2352
v 22.6517 3.2375 -2.235
v 23.9397 -4.9777 -2.2348
v 24.1803 -4.9003 -2.2348
v 23.1302 -6.5307 -2.2345
v 30.6193 -0.1692 -2.2344
v 29.3826 2.4955 -2.2342
v 23.1086 3.2689 -2.2341
v 29.4477 -5.6408 -2.2341
v 30.6145 -0.1409 -2.2341
v 30.3553 -6.5829 -2.2338
v 23.4406 2.4152 -2.2335
v 22.5249 -0.3022 -2.2332
v 29.5725 2.3154 -2.2332
v 29.3002 -5.1601 -2.2331
v 31.2225 -0.3545 -2.2331
v 24.0527 2.5183 -2.233
v 23.8244 2.3016 -2.2328
v 29.9336 -5.3398 -2.2325
v 30.8019 0.077 -2.2324
v 21.0516 0.2631 -2.2323
v 22.1218 0.236 -2.2323
v 30.8073 3.1561 -2.2323
v 23.9403 5.2128 -2.2321
v 30.6255 -0.1973 -2.2321
v 30.4919 -6.4739 -2.232
v 22.8515 2.8512 -2.2316
v 30.6111 -0.1126 -2.2314
v 23.1141 -6.3685 -2.2312
v 32.3699 0.0085 -2.2311
v 32.1503 0.2847 -2.231
v 29.9419 3.0884 -2.2308
v 24.2013 -4.9123 -2.2305
v 32.0691 -0.1863 -2.2305
v 22.4025 0.1449 -2.2304
v 30.1404 2.5058 -2.2298
v 22.5798 0.0535 -2.2297
v 31.2659 0.2454 -2.2295
v 30.7218 3.3122 -2.2293
v 30.4602 -6.3496 -2.2291
v 24.1308 -4.8752 -2.229
v 30.7006 2.9748 -2.2289
v 30.9826 0.1624 -2.2285
v 29.6546 2.8901 -2.2281
v 32.2038 -0.1222 -2.2281
v 23.2981 -6.5047 -2.2279
v 29.4947 2.7372 -2.2278
v 32.3516 0.1844 -2.2278
v 23.3545 3.1548 -2.2275
v 24.2259 -4.9276 -2.2273
v 30.6329 -0.2249 -2.2273
v 21.3165 -0.2047 -2.2272
v 32.0028 0.3013 -2.2271
v 23.0413 2.6782 -2.227
v 29.8002 2.3422 -2.227
v 30.3784 -6.5667 -2.2267
v 30.165 -5.7166 -2.2264
v 22.2489 0.2011 -2.2261
v 29.3972 -4.8887 -2.2261
v 30.6091 -0.0844 -2.2259
v 30.2339 -6.5173 -2.2258
v 30.2738 2.5934 -2.2257
v 29.375 -4.9003 -2.2254
v 30.4705 -6.4935 -2.2254
v 30.7972 3.184 -2.2253
v 22.7224 3.0017 -2.225
v 21.0129 -0.0479 -2.2246
v 29.9092 5.5297 -2.2246
v 30.5004 3.3234 -2.2244
v 29.6156 -4.9777 -2.2243
v 23.5 5.2895 -2.2237
v 32.3717 0.0392 -2.2237
v 30.1758 3.2107 -2.2236
v 21.3881 0.3155 -2.2234
v 29.3702 2.5183 -2.2232
v 30.7394 3.2885 -2.2232
v 21.2391 0.3043 -2.2231
v 23.8576 -6.0384 -2.223
v 30.4708 2.7498 -2.2229
v 22.9023 3.3097 -2.2222
v 23.6096 3.0096 -2.2221
v 30.4017 -6.549 -2.222
v 29.5984 2.3016 -2.2219
v 32.3585 0.1565 -2.2219
v 31.1386 0.2148 -2.2215
v 23.135 -6.3871 -2.2214
v 30.448 -6.5122 -2.2214
v 29.354 -4.9123 -2.2212
v 29.9823 2.4152 -2.221
v 30.7844 3.2094 -2.2208
v 24.2488 -4.943 -2.2206
v 30.3143 3.2689 -2.2202
v 30.4251 -6.5307 -2.2202
v 22.0278 -0.3438 -2.22
v 21.18 -0.1448 -2.2199
v 24.0627 2.5408 -2.2199
v 30.6415 -0.2516 -2.2199
v 30.756 3.2637 -2.2198
v 23.7985 2.2899 -2.2196
v 29.4244 -4.8752 -2.2194
v 32.3734 0.0716 -2.2192
v 23.2747 -6.4907 -2.2191
v 30.7711 3.2375 -2.219
v 21.0424 0.2382 -2.2189
v 24.102 -4.8622 -2.2185
v 32.3641 0.1279 -2.2185
v 24.2659 -5.173 -2.2184
v 23.6148 -5.3457 -2.2183
v 23.6703 5.0935 -2.2183
v 29.3294 -4.9276 -2.2182
v 30.8755 -0.344 -2.218
v 30.6086 -0.0567 -2.2178
v 24.1091 -5.6533 -2.2176
v 32.3691 0.0994 -2.2176
v 30.4412 -6.3685 -2.2168
v 30.5714 2.8512 -2.2165
v 23.6031 2.3363 -2.2162
v 22.514 -0.3239 -2.216
v 23.9277 2.7555 -2.216
v 23.2721 2.5116 -2.2157
v 31.3625 -0.3478 -2.2157
v 22.7588 -0.1692 -2.2155
v 22.7636 -0.1409 -2.2152
v 23.4685 3.0926 -2.2151
v 30.0683 3.1548 -2.2146
v 30.2572 -6.5047 -2.2144
v 23.7 5.5581 -2.2142
v 23.1574 -6.4056 -2.2141
v 22.3172 -0.3525 -2.2138
v 32.1612 0.2632 -2.2136
v 22.9497 2.7663 -2.2133
v 22.7527 -0.1973 -2.2131
v 23.763 2.9029 -2.213
v 23.2514 -6.4754 -2.2129
v 30.8069 0.0989 -2.2129
v 23.3937 -5.7291 -2.2127
v 30.3815 2.6782 -2.2127
v 23.1429 2.6046 -2.2126
v 22.767 -0.1126 -2.2125
v 22.5762 0.077 -2.2124
v 23.2309 3.2074 -2.2124
v 21.01 -0.0203 -2.2123
v 23.0903 3.2612 -2.2122
v 29.6977 -6.0384 -2.2121
v 23.9148 -4.9715 -2.2118
v 24.2708 -4.9591 -2.2116
v 29.3065 -4.943 -2.2116
v 29.4574 5.3549 -2.2113
v 31.0732 -0.365 -2.2112
v 22.1556 -0.3545 -2.2108
v 32.2084 -0.0979 -2.2108
v 22.725 3.0241 -2.2106
v 29.6231 5.7261 -2.2106
v 22.8502 2.8703 -2.2104
v 29.8132 3.0096 -2.2103
v 30.6513 -0.2774 -2.2102
v 29.3601 2.5408 -2.2101
v 23.1799 -6.424 -2.2097
v 29.2893 -5.173 -2.2095
v 30.7004 3.0017 -2.2094
v 23.2272 -6.4591 -2.2091
v 29.4533 -4.8622 -2.2087
v 29.6243 2.2899 -2.2087
v 22.7453 -0.2249 -2.2083
v 23.2033 -6.4419 -2.208
v 32.0762 -0.165 -2.208
v 21.0341 0.2117 -2.2079
v 29.4462 -5.6533 -2.2079
v 22.3956 0.1624 -2.2075
v 22.8826 3.2931 -2.2074
v 30.5205 3.3097 -2.2074
v 23.4276 2.4166 -2.2072
v 30.4202 -6.3871 -2.2071
v 30.6095 -0.0295 -2.2071
v 22.1123 0.2454 -2.207
v 22.7691 -0.0844 -2.207
v 31.2348 -0.3616 -2.2069
v 24.0748 -4.8513 -2.2065
v 29.9405 -5.3457 -2.2063
v 32.0143 0.2836 -2.2062
v 29.4951 2.7555 -2.2056
v 30.2805 -6.4907 -2.2055
v 24.1531 5.391 -2.2053
v 24.0704 2.563 -2.2049
v 23.7727 2.2801 -2.2046
v 29.261 5.6688 -2.2044
v 29.8197 2.3363 -2.2044
v 29.2498 5.6152 -2.2041
v 21.2278 0.2847 -2.2036
v 21.309 -0.1863 -2.2036
v 30.9908 0.1781 -2.2036
v 31.2762 0.2521 -2.2035
v 29.9543 3.0926 -2.2027
v 29.2844 -4.9591 -2.2026
v 21.0082 0.0085 -2.2025
v 24.2941 -4.9773 -2.2025
v 30.1507 2.5116 -2.2025
v 23.3398 3.1534 -2.2022
v 29.6598 2.9029 -2.2018
v 23.037 2.6925 -2.2015
v 24.0067 5.7201 -2.2013
v 29.6404 -4.9715 -2.2012
v 22.7366 -0.2516 -2.2008
v 21.3754 0.3013 -2.2006
v 21.1744 -0.1222 -2.2005
v 30.3978 -6.4056 -2.1999
v 22.2396 0.2148 -2.1997
v 30.1615 -5.7291 -2.1996
v 21.0266 0.1844 -2.1993
v 30.3038 -6.4754 -2.1991
v 30.1919 3.2074 -2.199
v 22.7696 -0.0567 -2.1989
v 30.2799 2.6046 -2.1988
v 30.4731 2.7663 -2.1987
v 22.7302 3.0471 -2.1982
v 32.1716 0.24 -2.1982
v 30.3325 3.2612 -2.1981
v 30.6622 -0.3018 -2.1979
v 22.5027 -0.344 -2.1977
v 30.8874 -0.3617 -2.1974
v 29.4804 -4.8513 -2.1967
v 23.5219 5.2448 -2.1966
v 23.8437 -6.0395 -2.1961
v 31.1481 0.2242 -2.1961
v 29.7191 5.2146 -2.196
v 30.3753 -6.424 -2.1956
v 32.2122 -0.0715 -2.1955
v 30.5726 2.8703 -2.1953
v 21.0065 0.0392 -2.1952
v 30.328 -6.4591 -2.1952
v 29.3524 2.563 -2.1951
v 30.6978 3.0241 -2.195
v 22.863 3.2743 -2.1948
v 24.2765 -5.187 -2.1946
v 29.9952 2.4166 -2.1946
v 30.6118 -0.0037 -2.1945
v 23.6296 5.1223 -2.1943
v 23.5989 3.0158 -2.1942
v 30.3519 -6.4419 -2.194
v 29.261 -4.9773 -2.1937
v 29.65 2.2801 -2.1935
v 21.0197 0.1565 -2.1934
v 22.5713 0.0989 -2.1929
v 22.0157 -0.3478 -2.1927
v 23.5848 2.3331 -2.1925
v 30.5402 3.2931 -2.1925
v 23.9252 2.7724 -2.1924
v 29.247 5.5618 -2.1924
v 24.0481 -4.8418 -2.1921
v 29.2788 5.7191 -2.192
v 30.813 0.1187 -2.1917
v 23.0711 3.2515 -2.1916
v 24.3165 -4.9962 -2.1916
v 23.6092 -5.353 -2.1911
v 22.7269 -0.2774 -2.191
v 21.0048 0.0716 -2.1907
v 24.1073 -5.6638 -2.1902
v 21.0141 0.1279 -2.1899
v 22.9497 2.7855 -2.1899
v 22.305 -0.365 -2.1897
v 22.8493 2.8915 -2.1896
v 23.2139 3.2013 -2.1893
v 30.083 3.1534 -2.1893
v 21.0091 0.0994 -2.1891
v 23.4028 -5.743 -2.1891
v 23.4551 3.0935 -2.1889
v 23.2637 2.5201 -2.1885
v 32.0815 -0.1428 -2.1884
v 22.7687 -0.0295 -2.1882
v 24.0756 2.5846 -2.1881
v 31.3746 -0.3488 -2.188
v 23.7476 2.2727 -2.1879
v 23.8916 -4.9672 -2.1873
v 30.3857 2.6925 -2.1873
v 22.7387 3.0736 -2.1871
v 32.0252 0.2633 -2.1871
v 31.0854 -0.3753 -2.1865
v 23.1364 2.6163 -2.1862
v 21.217 0.2632 -2.1861
v 23.7559 2.9136 -2.1861
v 29.2786 -5.187 -2.1857
v 29.7114 -6.0395 -2.1851
v 32.1809 0.2149 -2.1851
v 22.1435 -0.3616 -2.1846
v 23.9115 5.2075 -2.1846
v 22.8439 3.2537 -2.1845
v 29.9131 5.4928 -2.1839
v 30.6741 -0.3247 -2.1834
v 21.1698 -0.0979 -2.1831
v 29.2386 -4.9962 -2.1829
v 23.5518 5.2006 -2.1827
v 22.3874 0.1781 -2.1826
v 30.6925 3.0471 -2.1826
v 29.8238 3.0158 -2.1824
v 32.215 -0.0436 -2.1824
v 29.507 -4.8418 -2.1821
v 29.4975 2.7724 -2.182
v 21.3021 -0.165 -2.181
v 22.1021 0.2521 -2.1809
v 23.5884 5.1583 -2.1807
v 29.8379 2.3331 -2.1806
v 29.4478 -5.6638 -2.1805
v 23.415 2.4197 -2.1801
v 31.2469 -0.3658 -2.1801
v 24.0281 -4.8365 -2.18
v 30.5597 3.2743 -2.1797
v 21.364 0.2836 -2.1796
v 30.6155 0.0209 -2.1796
v 29.9459 -5.353 -2.179
v 22.7161 -0.3018 -2.1787
v 22.7495 3.1016 -2.1784
v 29.3471 2.5846 -2.1784
v 23.3239 3.1495 -2.1778
v 30.3516 3.2515 -2.1774
v 23.0355 2.7095 -2.1771
v 31.0002 0.1917 -2.1771
v 22.4909 -0.3617 -2.177
v 22.8254 3.2311 -2.1767
v 29.675 2.2727 -2.1767
v 31.2873 0.2563 -2.1767
v 29.6635 -4.9672 -2.1766
v 29.9676 3.0935 -2.1765
v 30.1522 -5.743 -2.176
v 30.2088 3.2013 -2.1758
v 22.7665 -0.0037 -2.1756
v 30.473 2.7855 -2.1753
v 30.159 2.5201 -2.1752
v 30.8997 -0.3769 -2.1752
v 29.6668 2.9136 -2.1749
v 30.5733 2.8915 -2.1745
v 32.1897 0.1888 -2.1743
v 22.2302 0.2242 -2.1742
v 24.3325 -5.0118 -2.1738
v 23.0518 3.2389 -2.173
v 22.7619 3.129 -2.1725
v 30.2863 2.6163 -2.1724
v 32.2163 -0.0151 -2.1721
v 22.5653 0.1187 -2.1717
v 22.808 3.2066 -2.1717
v 30.684 3.0736 -2.1716
v 23.8288 -6.0396 -2.1714
v 24.2869 -5.202 -2.1712
v 21.2067 0.24 -2.1707
v 32.086 -0.1183 -2.1706
v 23.4204 -5.7585 -2.17
v 29.527 -4.8365 -2.1699
v 31.1583 0.2308 -2.1699
v 24.0782 2.6056 -2.1697
v 32.0364 0.2421 -2.1697
v 23.7233 2.2675 -2.1696
v 22.7758 3.1557 -2.1695
v 30.5788 3.2537 -2.1694
v 22.7913 3.1815 -2.1692
v 29.2517 5.5116 -2.1691
v 29.3035 5.7641 -2.1691
v 30.8202 0.1362 -2.169
v 22.8502 2.9173 -2.1685
v 22.9492 2.8045 -2.1683
v 23.9206 2.7874 -2.1679
v 21.1661 -0.0715 -2.1678
v 23.5679 2.3325 -2.1678
v 30.0076 2.4197 -2.1675
v 30.6867 -0.346 -2.1669
v 23.1954 3.1937 -2.1668
v 23.6863 5.5297 -2.1663
v 23.5865 3.0198 -2.1662
v 32.1971 0.1611 -2.1661
v 29.4817 5.3356 -2.1656
v 24.1057 -5.6751 -2.1655
v 29.2225 -5.0118 -2.1651
v 22.2929 -0.3753 -2.165
v 23.875 -4.9666 -2.165
v 22.0038 -0.3488 -2.1649
v 24.0082 -4.8322 -2.1648
v 30.0988 3.1495 -2.1648
v 22.7043 -0.3247 -2.1641
v 23.6061 -5.3618 -2.1638
v 23.4405 3.0918 -2.1637
v 32.2175 0.0156 -2.1637
v 29.6549 5.7202 -2.1635
v 30.3871 2.7095 -2.1629
v 30.6732 3.1016 -2.1629
v 30.6206 0.0441 -2.1627
v 29.2681 -5.202 -2.1623
v 31.3859 -0.348 -2.1618
v 23.257 2.531 -2.1617
v 30.5972 3.2311 -2.1616
v 21.2968 -0.1428 -2.1615
v 22.7629 0.0209 -2.1607
v 23.1327 2.631 -2.1607
v 21.3532 0.2633 -2.1604
v 29.7262 -6.0396 -2.1604
v 31.0977 -0.3824 -2.1604
v 32.2036 0.1328 -2.1604
v 24.1383 5.3549 -2.1602
v 29.3444 2.6056 -2.1599
v 24.2423 -4.735 -2.1593
v 29.7578 5.2342 -2.1593
v 23.747 2.922 -2.159
v 30.3708 3.2389 -2.1588
v 24.2664 -4.7452 -2.1585
v 29.6993 2.2675 -2.1583
v 22.1315 -0.3658 -2.1577
v 21.1975 0.2149 -2.1576
v 29.502 2.7874 -2.1574
v 32.2196 0.0491 -2.1573
v 30.1345 -5.7585 -2.1571
v 30.6607 3.129 -2.1571
v 32.2096 0.1044 -2.1571
v 23.9727 5.7261 -2.1569
v 24.3348 5.6688 -2.1565
v 30.6146 3.2066 -2.1564
v 23.0322 3.2241 -2.1563
v 24.346 5.6152 -2.1563
v 24.2913 -4.7572 -2.1562
v 22.3782 0.1917 -2.1561
v 32.2151 0.0767 -2.156
v 29.8547 2.3325 -2.1559
v 29.4493 -5.6751 -2.1558
v 32.0894 -0.0924 -2.1551
v 24.0137 2.2638 -2.1549
v 24.2148 -4.7241 -2.1548
v 21.1634 -0.0436 -2.1547
v 22.4787 -0.3769 -2.1547
v 29.5467 -4.8322 -2.1546
v 23.3069 3.1433 -2.1544
v 32.0468 0.2189 -2.1544
v 29.8361 3.0198 -2.1543
v 24.0402 2.2804 -2.1542
v 29.68 -4.9666 -2.1542
v 22.0912 0.2563 -2.1541
v 30.6468 3.1557 -2.1541
v 23.0357 2.7284 -2.1539
v 30.6313 3.1815 -2.1539
v 23.9859 2.2488 -2.1537
v 30.4733 2.8045 -2.1537
v 30.5724 2.9173 -2.1534
v 24.302 -5.2215 -2.1533
v 30.2271 3.1937 -2.1532
v 23.4046 2.4257 -2.153
v 24.3173 -4.7711 -2.153
v 24.3459 -5.0268 -2.153
v 23.4403 -5.7749 -2.1526
v 31.2589 -0.3669 -2.1524
v 22.853 2.9397 -2.1523
v 29.9488 -5.3618 -2.1518
v 24.0651 2.2982 -2.1516
v 31.0097 0.2012 -2.1515
v 29.982 3.0918 -2.1512
v 30.9123 -0.3895 -2.1512
v 23.9572 2.2354 -2.1505
v 29.3127 -4.735 -2.1503
v 23.6998 2.2645 -2.1499
v 29.9055 5.4468 -2.1499
v 24.0784 2.6255 -2.1497
v 29.2886 -4.7452 -2.1496
v 31.2989 0.2578 -2.1496
v 22.5583 0.1362 -2.1489
v 30.7 -0.3656 -2.1489
v 30.1655 2.531 -2.1484
v 22.2202 0.2308 -2.148
v 29.6755 2.922 -2.1478
v 22.6918 -0.346 -2.1476
v 23.8115 -6.0373 -2.1476
v 22.9502 2.8258 -2.1473
v 29.2637 -4.7572 -2.1473
v 24.0881 2.3171 -2.1469
v 30.2899 2.631 -2.1469
v 21.1888 0.1888 -2.1468
v 24.341 -4.7849 -2.146
v 23.1763 3.1838 -2.1459
v 24.185 -4.7132 -2.1456
v 29.3401 -4.7241 -2.1456
v 23.9276 2.2237 -2.1454
v 29.4088 2.2638 -2.1449
v 24.349 5.5617 -2.1447
v 29.2529 -5.2215 -2.1445
v 29.209 -5.0268 -2.1444
v 21.1621 -0.0151 -2.1443
v 29.3823 2.2804 -2.1443
v 30.8286 0.1519 -2.1443
v 29.2376 -4.7711 -2.1442
v 23.8644 -4.969 -2.144
v 30.4338 -0.1988 -2.144
v 24.3173 5.7191 -2.1438
v 30.6271 0.0656 -2.1438
v 22.7578 0.0441 -2.1437
v 21.2924 -0.1183 -2.1436
v 29.4366 2.2488 -2.1436
v 30.4283 -0.1713 -2.1435
v 23.9843 -4.8271 -2.1433
v 31.1691 0.2348 -2.1432
v 21.3421 0.2422 -2.143
v 23.5524 2.3344 -2.1424
v 23.914 2.8006 -2.1424
v 30.4413 -0.2259 -2.1421
v 30.3903 3.2241 -2.142
v 29.3574 2.2982 -2.1418
v 23.0124 3.2076 -2.1416
v 32.0564 0.194 -2.1415
v 32.092 -0.0643 -2.1414
v 30.1157 3.1433 -2.1413
v 23.877 5.2146 -2.1408
v 30.4246 -0.1439 -2.1407
v 24.1088 2.3368 -2.1404
v 30.018 2.4257 -2.1404
v 29.4654 2.2354 -2.1403
v 23.5732 3.0206 -2.14
v 29.3441 2.6255 -2.14
v 30.1146 -5.7749 -2.1397
v 30.3868 2.7284 -2.1396
v 23.4248 3.0876 -2.1393
v 22.8589 2.9625 -2.1389
v 22.2808 -0.3824 -2.1388
v 21.9927 -0.348 -2.1386
v 21.1814 0.1611 -2.1385
v 29.7227 2.2645 -2.1385
v 23.8978 2.2139 -2.1383
v 24.0991 -5.6826 -2.138
v 30.4507 -0.2524 -2.1378
v 24.3647 -4.8001 -2.1377
v 29.3338 5.7932 -2.1377
v 23.6069 -5.3724 -2.1376
v 29.2139 -4.7849 -2.1374
v 29.3344 2.3171 -2.1372
v 30.5695 2.9397 -2.1372
v 29.2643 5.4683 -2.1368
v 29.7434 -6.0373 -2.1365
v 23.1308 2.6476 -2.1363
v 29.3699 -4.7132 -2.1363
v 21.161 0.0156 -2.136
v 24.1573 -4.7046 -2.1356
v 30.423 -0.1165 -2.1355
v 23.2509 2.5429 -2.1352
v 29.4949 2.2237 -2.135
v 31.3968 -0.3438 -2.1347
v 31.1099 -0.3866 -2.1335
v 29.6905 -4.969 -2.1332
v 29.5706 -4.8271 -2.133
v 21.1749 0.1328 -2.1327
v 30.4723 2.8258 -2.1326
v 30.2462 3.1838 -2.1323
v 23.036 2.7474 -2.1321
v 29.7969 5.2645 -2.1321
v 24.1272 2.3573 -2.132
v 29.5085 2.8006 -2.132
v 23.2887 3.1351 -2.1319
v 23.7363 2.9282 -2.1313
v 24.3119 -5.2381 -2.1311
v 30.4618 -0.2782 -2.1311
v 24.3581 -5.0421 -2.131
v 32.0928 -0.0362 -2.1309
v 29.3136 2.3368 -2.1308
v 32.0652 0.168 -2.1308
v 22.4663 -0.3895 -2.1306
v 22.3689 0.2012 -2.1304
v 29.87 2.3344 -2.1303
v 22.1197 -0.3669 -2.1299
v 21.159 0.0491 -2.1296
v 22.6785 -0.3656 -2.1295
v 23.8679 2.2062 -2.1295
v 21.169 0.1044 -2.1294
v 29.1902 -4.8001 -2.1292
v 22.9927 3.1892 -2.1291
v 23.6776 2.2639 -2.1289
v 30.714 -0.3829 -2.1289
v 24.076 2.6444 -2.1285
v 21.1634 0.0767 -2.1283
v 29.4558 -5.6826 -2.1283
v 21.2892 -0.0924 -2.1281
v 29.8493 3.0206 -2.128
v 29.5247 2.2139 -2.1278
v 30.4234 -0.0895 -2.1278
v 23.1575 3.1704 -2.1277
v 24.3875 -4.8162 -2.1277
v 21.3318 0.2189 -2.1276
v 29.8886 5.3976 -2.1273
v 30.4101 3.2076 -2.1272
v 22.0797 0.2578 -2.127
v 22.8679 2.9887 -2.127
v 22.9522 2.8497 -2.1267
v 29.9977 3.0876 -2.1267
v 30.9249 -0.3996 -2.1265
v 22.9448 -0.1988 -2.1261
v 29.3976 -4.7046 -2.1261
v 23.3957 2.434 -2.1259
v 31.2703 -0.3659 -2.1257
v 22.9503 -0.1713 -2.1256
v 23.6831 5.4928 -2.1255
v 29.9479 -5.3724 -2.1255
v 31.0199 0.2079 -2.1251
v 22.7515 0.0656 -2.1248
v 22.55 0.1519 -2.1241
v 22.9373 -0.2259 -2.1241
v 30.5635 2.9625 -2.1239
v 30.6349 0.0854 -2.123
v 32.0723 0.1398 -2.1229
v 22.954 -0.1439 -2.1228
v 23.4347 -5.7895 -2.1228
v 29.1968 -5.0421 -2.1225
v 29.2952 2.3573 -2.1225
v 30.2917 2.6476 -2.1224
v 29.2429 -5.2381 -2.1223
v 30.4745 -0.303 -2.1222
v 23.789 -6.031 -2.122
v 31.3114 0.2571 -2.122
v 32.0935 -0.0057 -2.122
v 30.1715 2.5429 -2.1219
v 24.1431 2.3783 -2.1218
v 24.1281 -4.6966 -2.1215
v 24.3447 5.5116 -2.1213
v 22.2095 0.2348 -2.1212
v 24.2929 5.7641 -2.1205
v 29.6862 2.9282 -2.1201
v 22.928 -0.2524 -2.1197
v 22.9738 3.1681 -2.1194
v 29.1673 -4.8162 -2.1193
v 23.8384 2.2007 -2.119
v 29.5111 5.328 -2.119
v 23.9604 -4.8233 -2.1189
v 29.5545 2.2062 -2.1189
v 29.3464 2.6444 -2.1188
v 30.1337 3.1351 -2.1187
v 30.838 0.165 -2.1184
v 30.3864 2.7474 -2.1179
v 30.4258 -0.0631 -2.1179
v 29.8328 5.3034 -2.1177
v 32.0784 0.1108 -2.1177
v 22.9556 -0.1165 -2.1176
v 29.7448 2.2639 -2.1174
v 22.8788 3.0164 -2.1173
v 29.6808 5.7032 -2.1172
v 29.8639 5.3487 -2.1164
v 23.5381 2.3384 -2.1163
v 23.9054 2.8119 -2.1163
v 31.1805 0.236 -2.1162
v 23.408 3.081 -2.116
v 24.4087 -4.8327 -2.1154
v 23.8465 -4.9699 -2.1153
v 32.0946 0.0272 -2.1149
v 21.3223 0.194 -2.1146
v 23.5586 3.0188 -2.1146
v 30.4297 3.1892 -2.1146
v 21.2866 -0.0643 -2.1143
v 32.0848 0.0829 -2.1143
v 24.1148 5.3356 -2.1141
v 24.0931 -5.6907 -2.114
v 30.2649 3.1704 -2.114
v 30.0267 2.434 -2.1132
v 32.0906 0.0554 -2.1132
v 23.1315 2.6667 -2.1131
v 22.9169 -0.2782 -2.113
v 22.9557 3.145 -2.1125
v 29.2793 2.3783 -2.1123
v 30.4702 2.8497 -2.1121
v 30.5545 2.9887 -2.112
v 29.4267 -4.6966 -2.1119
v 22.2688 -0.3866 -2.1118
v 23.1385 3.1546 -2.1116
v 21.9818 -0.3438 -2.1115
v 23.0383 2.7686 -2.1115
v 30.4888 -0.3266 -2.1111
v 24.3716 -5.0594 -2.1108
v 29.7657 -6.031 -2.1108
v 22.8914 3.044 -2.1105
v 23.2695 3.1252 -2.1105
v 22.9553 -0.0895 -2.1099
v 24.1564 2.3997 -2.1099
v 30.12 -5.7895 -2.1099
v 22.956 2.8727 -2.1096
v 23.2472 2.5576 -2.1096
v 22.6647 -0.3829 -2.1094
v 23.9416 5.7202 -2.1093
v 24.1045 -4.6924 -2.1091
v 24.3206 -5.2547 -2.1089
v 29.5944 -4.8233 -2.1085
v 23.6044 -5.3831 -2.1083
v 29.584 2.2007 -2.1082
v 22.9383 3.1207 -2.1081
v 31.4074 -0.3363 -2.1074
v 30.7284 -0.3979 -2.1072
v 22.906 3.0698 -2.1071
v 29.146 -4.8327 -2.1071
v 23.6568 2.2657 -2.1068
v 23.8093 2.1974 -2.1067
v 24.0712 2.662 -2.1062
v 22.9215 3.0959 -2.1061
v 30.4302 -0.0377 -2.106
v 31.1218 -0.3879 -2.106
v 22.4538 -0.3996 -2.1058
v 29.517 2.8119 -2.1058
v 30.4485 3.1681 -2.1049
v 29.7082 -4.9699 -2.1044
v 29.4616 -5.6907 -2.1042
v 29.8843 2.3384 -2.1042
v 22.9042 -0.303 -2.1041
v 22.7438 0.0854 -2.104
v 21.2859 -0.0362 -2.1039
v 21.3134 0.168 -2.1039
v 22.3588 0.2079 -2.1039
v 23.7239 2.932 -2.1039
v 23.8388 5.2342 -2.1035
v 30.0144 3.081 -2.1034
v 22.1085 -0.3659 -2.1032
v 29.8637 3.0188 -2.1026
v 29.1831 -5.0594 -2.1024
v 30.5435 3.0164 -2.1024
v 24.4283 -4.8495 -2.1012
v 30.6438 0.103 -2.1009
v 29.2659 2.3997 -2.1005
v 30.9376 -0.4067 -2.1004
v 23.4421 -5.8058 -2.1003
v 29.2342 -5.2547 -2.1002
v 22.9529 -0.0631 -2.1
v 23.766 -6.024 -2.0995
v 22.0674 0.2571 -2.0993
v 29.4502 -4.6924 -2.0993
v 23.3889 2.445 -2.0992
v 30.2909 2.6667 -2.0992
v 29.3667 5.8115 -2.0988
v 31.2812 -0.3615 -2.0984
v 22.5408 0.165 -2.0983
v 31.0307 0.2119 -2.0982
v 23.9451 -4.8238 -2.098
v 30.5046 -0.3487 -2.0979
v 30.2839 3.1546 -2.0978
v 30.4666 3.145 -2.0978
v 30.1528 3.1252 -2.0973
v 30.384 2.7686 -2.0973
v 23.1184 3.1385 -2.0965
v 24.167 2.4213 -2.0964
v 29.3512 2.662 -2.0964
v 30.1751 2.5576 -2.0963
v 29.9503 -5.3831 -2.0962
v 29.2841 5.4364 -2.0961
v 21.3064 0.1398 -2.096
v 29.613 2.1974 -2.0958
v 22.9629 2.8959 -2.0957
v 30.5309 3.044 -2.0956
v 29.7656 2.2657 -2.0952
v 21.2852 -0.0057 -2.095
v 24.083 -4.69 -2.095
v 30.4663 2.8727 -2.095
v 22.1982 0.236 -2.0942
v 31.3246 0.2545 -2.0941
v 30.484 3.1207 -2.0934
v 23.3897 3.073 -2.093
v 29.1263 -4.8495 -2.093
v 22.8899 -0.3266 -2.0929
v 23.7811 2.1963 -2.0929
v 29.6984 2.932 -2.0926
v 23.2509 3.1115 -2.0925
v 30.8478 0.1748 -2.0925
v 30.5164 3.0698 -2.0923
v 30.4365 -0.0133 -2.0919
v 23.6913 5.4468 -2.0917
v 23.042 2.7925 -2.0914
v 30.5008 3.0959 -2.0914
v 23.1323 2.6859 -2.0913
v 21.3003 0.1108 -2.0907
v 23.5429 3.0146 -2.0902
v 23.5257 2.345 -2.09
v 23.8949 2.821 -2.09
v 24.3326 5.4683 -2.0888
v 24.3826 -5.0757 -2.0887
v 24.263 5.7932 -2.0886
v 29.7886 -6.024 -2.0882
v 22.9486 -0.0377 -2.088
v 31.1932 0.2359 -2.0879
v 21.2842 0.0272 -2.0878
v 22.6504 -0.3979 -2.0876
v 29.6096 -4.8238 -2.0875
v 30.1126 -5.8058 -2.0874
v 21.2939 0.0829 -2.0873
v 29.2553 2.4213 -2.0871
v 30.0334 2.4451 -2.0865
v 21.2882 0.0554 -2.0862
v 23.8308 -4.9727 -2.0858
v 23.2458 2.5745 -2.0852
v 29.4716 -4.69 -2.0852
v 24.0795 -5.6929 -2.0848
v 22.257 -0.3879 -2.0843
v 21.9714 -0.3363 -2.0842
v 22.9727 2.921 -2.0842
v 30.7432 -0.4104 -2.0841
v 23.0986 3.1203 -2.0839
v 23.6377 2.27 -2.0839
v 24.0638 2.6782 -2.083
v 30.5215 -0.3692 -2.083
v 23.4577 -5.8233 -2.0827
v 30.3038 3.1385 -2.0826
v 24.3232 -5.2675 -2.0822
v 23.7446 -6.017 -2.0819
v 24.4428 -4.8642 -2.0819
v 29.6411 2.1963 -2.0819
v 22.735 0.103 -2.0818
v 24.1747 2.4429 -2.0815
v 24.3109 -4.589 -2.0811
v 30.4594 2.8959 -2.0811
v 24.34 -4.5963 -2.0807
v 31.4173 -0.3257 -2.0804
v 29.172 -5.0757 -2.0803
v 30.0326 3.073 -2.0802
v 23.6044 -5.3952 -2.0798
v 22.4413 -0.4067 -2.0797
v 22.8743 -0.3487 -2.0796
v 29.5273 2.821 -2.0794
v 30.1714 3.1115 -2.0792
v 31.1332 -0.3867 -2.079
v 24.3688 -4.6051 -2.0782
v 29.8793 3.0146 -2.0781
v 24.2801 -4.5822 -2.078
v 29.8965 2.345 -2.0778
v 23.754 2.1975 -2.0777
v 23.7103 2.933 -2.0776
v 30.2899 2.6859 -2.0774
v 30.3802 2.7925 -2.0772
v 30.6539 0.1185 -2.0772
v 22.3482 0.2119 -2.077
v 23.232 3.0956 -2.0765
v 24.0589 -4.6876 -2.076
v 30.4446 0.0097 -2.076
v 22.0976 -0.3615 -2.0758
v 29.5452 5.3339 -2.0757
v 23.8002 5.2645 -2.0756
v 23.9316 -4.8258 -2.0755
v 29.4751 -5.6929 -2.075
v 29.7238 -4.9727 -2.0748
v 23.08 3.0988 -2.0747
v 23.0468 2.8155 -2.0743
v 22.9424 -0.0133 -2.074
v 22.9839 2.9486 -2.074
v 29.1118 -4.8642 -2.0738
v 30.95 -0.411 -2.0737
v 29.2314 -5.2675 -2.0735
v 29.3584 2.6782 -2.0732
v 23.383 2.4574 -2.0729
v 24.3962 -4.6146 -2.0728
v 29.2437 -4.589 -2.0724
v 22.5311 0.1748 -2.0723
v 24.2491 -4.5768 -2.0723
v 29.7845 2.27 -2.0723
v 29.2475 2.4429 -2.0722
v 29.2146 -4.5963 -2.0721
v 29.697 5.6712 -2.072
v 30.1764 2.5745 -2.0719
v 23.3707 3.0627 -2.0717
v 31.2916 -0.3543 -2.0715
v 22.0543 0.2545 -2.0713
v 31.0421 0.2133 -2.071
v 23.1356 2.7075 -2.0708
v 29.81 -6.017 -2.0704
v 30.0969 -5.8233 -2.0699
v 30.3236 3.1203 -2.0699
v 29.1857 -4.6051 -2.0697
v 30.4495 2.921 -2.0697
v 23.7085 5.3976 -2.0694
v 29.2745 -4.5822 -2.0691
v 31.3365 0.2465 -2.069
v 23.0622 3.0754 -2.0684
v 29.9502 -5.3952 -2.0677
v 23.7231 -6.0089 -2.0673
v 24.0861 5.328 -2.0671
v 23.5261 3.008 -2.0667
v 22.9966 2.9761 -2.0666
v 29.6682 2.1975 -2.0665
v 29.7119 2.933 -2.0662
v 30.5394 -0.3878 -2.0662
v 29.4956 -4.6876 -2.0661
v 30.8583 0.1817 -2.0661
v 22.1857 0.2359 -2.0658
v 23.4719 -5.8409 -2.0658
v 24.4228 -4.6255 -2.0656
v 24.3914 -5.0915 -2.0653
v 24.1796 2.4644 -2.0652
v 29.623 -4.8258 -2.0649
v 22.8575 -0.3692 -2.0646
v 22.6357 -0.4104 -2.0645
v 29.1584 -4.6146 -2.0644
v 24.218 -4.5726 -2.064
v 23.0442 3.052 -2.0638
v 23.5153 2.3541 -2.0637
v 23.8827 2.8279 -2.0634
v 29.3055 -4.5768 -2.0633
v 23.0114 3.0018 -2.0631
v 30.1902 3.0956 -2.063
v 23.9164 5.7032 -2.0625
v 23.0273 3.0273 -2.0621
v 23.2463 2.5934 -2.062
v 24.4563 -4.8796 -2.0619
v 23.2123 3.0787 -2.0617
v 23.7282 2.2011 -2.0611
v 23.0547 2.8386 -2.0607
v 23.7644 5.3034 -2.0606
v 30.3422 3.0988 -2.0606
v 23.6203 2.2765 -2.0604
v 31.2061 0.2327 -2.0603
v 30.0392 2.4574 -2.0601
v 30.7581 -0.4204 -2.0601
v 30.3754 2.8155 -2.06
v 30.4383 2.9486 -2.0595
v 24.0541 2.6928 -2.059
v 24.066 -5.6952 -2.059
v 23.7334 5.3487 -2.0589
v 23.8221 -4.9786 -2.0589
v 30.0514 3.0627 -2.0589
v 23.6169 -5.4105 -2.0584
v 29.0406 5.6417 -2.0583
v 30.4546 0.0314 -2.0583
v 22.725 0.1185 -2.058
v 22.9343 0.0097 -2.058
v 29.1317 -4.6255 -2.0574
v 22.2458 -0.3867 -2.0572
v 21.9617 -0.3257 -2.0571
v 30.2866 2.7075 -2.057
v 29.1632 -5.0915 -2.0569
v 24.448 -4.6373 -2.0562
v 29.2425 2.4644 -2.0559
v 29.8314 -6.0089 -2.0557
v 24.3241 -5.2797 -2.0556
v 31.4261 -0.3135 -2.0556
v 29.4004 5.8163 -2.0553
v 29.3365 -4.5726 -2.0548
v 29.896 3.008 -2.0545
v 30.36 3.0754 -2.0542
v 29.0982 -4.8796 -2.0539
v 23.3521 3.0488 -2.0537
v 24.0343 -4.686 -2.0535
v 24.1873 -4.5698 -2.0533
v 30.0826 -5.8409 -2.053
v 22.429 -0.411 -2.0529
v 29.5395 2.8279 -2.0528
v 23.6978 -5.9979 -2.0525
v 23.6955 2.9314 -2.0522
v 30.4255 2.9761 -2.0522
v 30.6652 0.1318 -2.0521
v 29.0445 5.698 -2.052
v 29.3106 5.4109 -2.052
v 23.4894 -5.8588 -2.0519
v 31.1441 -0.3823 -2.0517
v 23.1402 2.7306 -2.0516
v 29.0444 5.5884 -2.0516
v 29.9068 2.3541 -2.0515
v 29.6939 2.2011 -2.0499
v 22.3369 0.2133 -2.0497
v 30.3779 3.052 -2.0496
v 24.2308 5.8115 -2.0491
v 29.368 2.6928 -2.0491
v 29.4884 -5.6952 -2.0491
v 23.065 2.864 -2.049
v 22.0874 -0.3543 -2.0488
v 23.1923 3.0608 -2.0487
v 30.1758 2.5934 -2.0487
v 30.4107 3.0018 -2.0487
v 29.8019 2.2765 -2.0486
v 29.1065 -4.6373 -2.0482
v 30.2098 3.0787 -2.0482
v 23.9147 -4.8277 -2.048
v 29.7324 -4.9786 -2.0479
v 24.3134 5.4364 -2.0478
v 30.3948 3.0273 -2.0478
v 30.5583 -0.4043 -2.0478
v 22.8396 -0.3878 -2.0477
v 24.1816 2.4856 -2.0476
v 23.3795 2.4723 -2.0474
v 29.2304 -5.2797 -2.0469
v 30.3674 2.8386 -2.0465
v 30.9623 -0.4124 -2.0465
v 29.9376 -5.4105 -2.0464
v 22.0425 0.2465 -2.0461
v 22.5207 0.1817 -2.0458
v 24.4724 -4.6506 -2.0456
v 31.3015 -0.344 -2.0446
v 31.3485 0.2359 -2.0446
v 23.5081 2.9995 -2.044
v 29.3671 -4.5698 -2.044
v 29.5202 -4.686 -2.0435
v 23.704 2.2068 -2.0434
v 31.0544 0.2125 -2.0432
v 23.5117 -5.8771 -2.0424
v 24.1596 -4.5695 -2.0421
v 23.6738 -5.9864 -2.0417
v 24.3986 -5.1069 -2.0417
v 24.4686 -4.8956 -2.0414
v 23.6363 -5.4276 -2.0412
v 29.7266 2.9314 -2.0408
v 29.8566 -5.9979 -2.0408
v 30.0699 3.0488 -2.0408
v 22.621 -0.4204 -2.0403
v 22.9244 0.0314 -2.0402
v 23.2476 2.6129 -2.0402
v 23.1737 3.0393 -2.0397
v 30.0651 -5.8588 -2.0393
v 30.8695 0.186 -2.0391
v 23.0765 2.8909 -2.039
v 30.4663 0.0513 -2.0389
v 29.2405 2.4856 -2.0383
v 22.173 0.2327 -2.0381
v 23.3334 3.0327 -2.0379
v 30.2819 2.7307 -2.0378
v 29.082 -4.6506 -2.0377
v 23.5068 2.3655 -2.0376
v 29.6397 -4.8277 -2.0373
v 23.8687 2.8327 -2.0368
v 23.6047 2.2852 -2.0364
v 23.5365 -5.8955 -2.0362
v 29.5818 5.355 -2.0362
v 23.6521 -5.9745 -2.0355
v 29.0574 5.7478 -2.0354
v 30.2298 3.0608 -2.0351
v 30.3571 2.864 -2.0349
v 30.7731 -0.4276 -2.0349
v 31.218 0.2248 -2.0349
v 23.1461 2.754 -2.0346
v 30.0426 2.4723 -2.0346
v 24.0421 2.7058 -2.0345
v 29.056 5.5355 -2.0343
v 23.8197 -4.9873 -2.0342
v 24.0502 -5.6955 -2.0341
v 29.7052 5.6311 -2.0337
v 23.1557 3.0162 -2.0334
v 29.0858 -4.8956 -2.0334
v 29.1558 -5.1069 -2.0334
v 22.7139 0.1318 -2.0329
v 29.3948 -4.5695 -2.0326
v 24.4943 -4.6642 -2.0325
v 21.953 -0.3135 -2.0322
v 29.718 2.2069 -2.0321
v 24.0147 -4.6874 -2.0318
v 29.9139 2.9995 -2.0318
v 23.6305 -5.9613 -2.0317
v 23.0894 2.9181 -2.0315
v 31.4343 -0.2979 -2.0309
v 23.5578 -5.9128 -2.0303
v 24.3238 -5.2915 -2.03
v 29.8806 -5.9864 -2.03
v 22.235 -0.3823 -2.0299
v 30.0427 -5.8771 -2.0299
v 22.8209 -0.4043 -2.0292
v 24.1337 -4.571 -2.0292
v 29.9181 -5.4276 -2.0292
v 23.1378 2.9928 -2.029
v 24.1806 2.5063 -2.029
v 23.1045 2.9434 -2.0281
v 30.5778 -0.4186 -2.028
v 23.6049 -5.9457 -2.0279
v 23.6795 2.9274 -2.0277
v 23.58 -5.9294 -2.027
v 30.1744 2.6129 -2.0269
v 23.1203 2.969 -2.0267
v 30.6772 0.1423 -2.0267
v 29.5533 2.8327 -2.0261
v 30.2483 3.0393 -2.0261
v 22.4169 -0.4124 -2.0256
v 29.9152 2.3655 -2.0254
v 30.0887 3.0327 -2.0249
v 30.3455 2.8909 -2.0249
v 23.6817 2.2149 -2.0247
v 31.1545 -0.3751 -2.0247
v 29.0601 -4.6642 -2.0246
v 29.3799 2.7058 -2.0246
v 29.8173 2.2852 -2.0246
v 29.5041 -5.6955 -2.0242
v 26.4047 -7.2768 -2.0238
v 30.0179 -5.8955 -2.0238
v 23.9507 2.1257 -2.0237
v 29.9022 -5.9745 -2.0236
v 23.6544 -5.4447 -2.0233
v 23.9809 2.133 -2.0233
v 24.0527 5.3339 -2.0232
v 29.7346 -4.9873 -2.0231
v 23.3778 2.4891 -2.023
v 23.3135 3.0161 -2.0227
v 23.4892 2.9889 -2.0227
v 23.9201 2.1205 -2.0225
v 26.3719 -7.2814 -2.0225
v 26.385 -7.3166 -2.0225
v 26.4274 -7.2903 -2.0221
v 22.0777 -0.344 -2.0219
v 22.3248 0.2125 -2.0218
v 29.5397 -4.6874 -2.0217
v 22.0307 0.2359 -2.0216
v 29.2305 -5.2915 -2.0213
v 24.0103 2.1423 -2.0212
v 26.3654 -7.3563 -2.0212
v 26.339 -7.286 -2.0211
v 26.3522 -7.3212 -2.0211
v 23.1545 2.7778 -2.0209
v 22.9129 0.0513 -2.0208
v 26.3937 -7.239 -2.0208
v 26.4078 -7.3301 -2.0208
v 30.276 2.754 -2.0208
v 26.4502 -7.3039 -2.0204
v 24.4793 -4.9117 -2.0202
v 31.3612 0.2239 -2.0202
v 23.2513 2.6344 -2.0201
v 26.4277 -7.2338 -2.0201
v 29.9239 -5.9613 -2.0198
v 29.2413 2.5063 -2.0197
v 30.2663 3.0162 -2.0197
v 29.4206 -4.571 -2.0196
v 31.3102 -0.3317 -2.0196
v 23.8894 2.1175 -2.0195
v 26.3609 -7.2436 -2.0194
v 30.974 -0.411 -2.0194
v 26.3875 -7.3691 -2.0189
v 26.4495 -7.2474 -2.0189
v 22.5097 0.186 -2.0188
v 23.8985 -4.8308 -2.0186
v 26.43 -7.3429 -2.0185
v 29.9965 -5.9128 -2.018
v 30.4796 0.0694 -2.018
v 26.3224 -7.3253 -2.0179
v 26.3355 -7.3605 -2.0179
v 26.3828 -7.2012 -2.0177
v 24.5141 -4.6785 -2.0176
v 24.0386 2.1535 -2.0174
v 30.3326 2.9181 -2.0174
v 26.4723 -7.2609 -2.0172
v 23.901 5.6712 -2.0171
v 26.4167 -7.1961 -2.0171
v 26.4097 -7.3818 -2.0167
v 26.4506 -7.1909 -2.0164
v 29.7425 2.9274 -2.0162
v 29.9495 -5.9457 -2.0158
v 26.3079 -7.2888 -2.0157
v 26.3269 -7.2457 -2.0157
v 26.4733 -7.3148 -2.0155
v 31.0671 0.2092 -2.0155
v 24.4015 -5.12 -2.0154
v 26.4725 -7.2044 -2.0152
v 30.2842 2.9928 -2.0152
v 22.6061 -0.4276 -2.0151
v 23.8588 2.1168 -2.0149
v 26.3495 -7.3909 -2.0149
v 29.9744 -5.9294 -2.0148
v 26.3057 -7.3647 -2.0146
v 30.3175 2.9434 -2.0141
v 26.3488 -7.2034 -2.014
v 26.4943 -7.218 -2.014
v 24.1088 -4.5737 -2.0138
v 24.5575 5.6417 -2.0138
v 26.453 -7.3538 -2.0137
v 29.4712 2.1257 -2.0134
v 29.7403 2.2149 -2.0133
v 29.4411 2.133 -2.0131
v 26.4947 -7.2715 -2.013
v 30.3016 2.969 -2.0128
v 22.1612 0.2248 -2.0127
v 26.3717 -7.4037 -2.0126
v 24.0345 -5.6952 -2.0125
v 26.2912 -7.3281 -2.0125
v 23.5914 2.2962 -2.0122
v 29.075 -4.9117 -2.0122
v 23.4999 2.3786 -2.012
v 24.0655 2.1666 -2.012
v 29.5018 2.1205 -2.012
v 30.8812 0.1874 -2.012
v 26.3197 -7.3951 -2.0116
v 29.8999 -5.4447 -2.0115
v 26.4088 -7.1566 -2.0114
v 26.3678 -7.1707 -2.0113
v 26.432 -7.3933 -2.0113
v 29.4117 2.1423 -2.0111
v 23.8533 2.8349 -2.011
v 26.4428 -7.1514 -2.0108
v 30.2885 -0.2316 -2.0108
v 26.4964 -7.3258 -2.0107
v 31.2298 0.214 -2.0106
v 29.9327 2.9889 -2.0104
v 23.9994 -4.6912 -2.0103
v 26.2767 -7.2916 -2.0103
v 26.2958 -7.2486 -2.0103
v 26.3149 -7.2055 -2.0103
v 30.0442 2.4891 -2.0102
v 26.3919 -7.415 -2.0101
v 23.2938 2.9977 -2.01
v 26.5167 -7.2286 -2.0099
v 30.2973 -0.258 -2.0099
v 29.0401 -4.6785 -2.0098
v 23.1653 2.8026 -2.0097
v 24.0279 2.7169 -2.0097
v 30.1084 3.0161 -2.0097
v 30.2822 -0.2047 -2.0097
v 29.4321 5.8084 -2.0095
v 24.1768 2.5263 -2.0094
v 22.8015 -0.4186 -2.0093
v 26.2969 -7.39 -2.0092
v 29.5325 2.1175 -2.009
v 30.788 -0.4319 -2.009
v 26.4747 -7.1478 -2.0088
v 23.8287 2.1183 -2.0087
v 26.3337 -7.4255 -2.0086
v 26.4754 -7.3653 -2.0083
v 26.5177 -7.2825 -2.0082
v 29.6557 -4.8308 -2.008
v 26.2789 -7.3684 -2.0078
v 26.3339 -7.1728 -2.0076
v 26.4965 -7.1614 -2.0076
v 21.9449 -0.2979 -2.0075
v 24.5538 5.698 -2.0075
v 29.3834 2.1535 -2.0075
v 22.702 0.1423 -2.0074
v 24.5538 5.5884 -2.0071
v 29.1528 -5.12 -2.0071
v 30.2674 2.7778 -2.0071
v 30.3085 -0.2838 -2.0071
v 30.5977 -0.4305 -2.007
v 29.0763 5.7933 -2.0068
v 30.1706 2.6344 -2.0067
v 30.2783 -0.1778 -2.0066
v 31.442 -0.2791 -2.0066
v 26.5226 -7.1807 -2.0065
v 23.8144 -4.9958 -2.0058
v 26.4544 -7.4048 -2.0058
v 29.075 5.4926 -2.0058
v 26.5391 -7.2392 -2.0057
v 26.2644 -7.3319 -2.0056
v 29.3407 5.401 -2.0056
v 29.6161 5.3853 -2.0055
v 23.6612 2.2249 -2.0051
v 24.1978 5.8163 -2.0051
v 26.4349 -7.1119 -2.0051
v 24.0908 2.1812 -2.005
v 26.3939 -7.126 -2.005
v 29.7038 5.583 -2.005
v 26.3529 -7.1401 -2.0049
v 26.4142 -7.4265 -2.0047
v 23.4706 2.9751 -2.0045
v 23.6624 2.9209 -2.0043
v 29.5631 2.1168 -2.0042
v 29.4455 -4.5737 -2.0041
v 24.3209 -5.3018 -2.004
v 24.2876 5.4109 -2.0033
v 26.2946 -7.4206 -2.0032
v 26.3652 -7.4473 -2.0031
v 26.4668 -7.1083 -2.0031
v 22.2247 -0.3751 -2.0028
v 26.5304 -7.313 -2.0025
v 29.5198 -5.6952 -2.0024
v 26.2701 -7.3937 -2.0023
v 26.545 -7.1913 -2.0023
v 30.3221 -0.3087 -2.0023
v 29.3564 2.1666 -2.0022
v 26.2627 -7.2486 -2.0021
v 26.2818 -7.2055 -2.0021
v 30.277 -0.1508 -2.0017
v 26.5099 -7.3551 -2.0016
v 23.2567 2.6577 -2.0013
v 26.2482 -7.2944 -2.0011
v 26.4988 -7.1047 -2.0011
v 23.2752 2.9763 -2.001
v 23.7994 2.122 -2.0009
v 26.2521 -7.3721 -2.0009
v 30.6899 0.1498 -2.0009
v 29.5686 2.8349 -2.0003
v 29.8305 2.2962 -2.0003
v 24.5309 -4.6929 -2.0002
v 29.2451 2.5263 -2.0001
v 29.5549 -4.6912 -2.0001
v 26.5248 -7.124 -2
v 26.5518 -7.2697 -2
v 23.3783 2.508 -1.9999
v 22.8997 0.0694 -1.9998
v 23.1771 2.8293 -1.9998
v 29.394 2.7169 -1.9998
v 29.922 2.3786 -1.9997
v 26.4889 -7.3945 -1.9992
v 26.304 -7.1585 -1.9991
v 26.4332 -7.4374 -1.9991
v 26.5509 -7.1434 -1.9989
v 26.3422 -7.4563 -1.9988
v 22.4053 -0.411 -1.9985
v 26.3218 -7.4529 -1.9985
v 31.1642 -0.365 -1.9982
v 26.3931 -7.4591 -1.998
v 26.4065 -7.0866 -1.9979
v 29.5932 2.1183 -1.9979
v 26.3655 -7.1007 -1.9978
v 22.0181 0.2239 -1.9972
v 22.0691 -0.3317 -1.9969
v 24.4867 -4.9267 -1.9968
v 30.1281 2.9977 -1.9968
v 24.1141 2.1974 -1.9965
v 26.2359 -7.3346 -1.9965
v 26.5718 -7.2233 -1.9965
v 26.323 -7.1258 -1.9964
v 31.3744 0.2105 -1.9964
v 26.3624 -7.4676 -1.9962
v 26.4636 -7.071 -1.996
v 30.2566 2.8026 -1.996
v 30.4943 0.0854 -1.996
v 26.2815 -7.4382 -1.9959
v 26.2649 -7.4199 -1.9958
v 30.3378 -0.3327 -1.9957
v 26.4652 -7.4295 -1.9953
v 29.2333 -5.3018 -1.9953
v 29.3311 2.1812 -1.9953
v 31.3184 -0.3162 -1.995
v 30.2783 -0.1242 -1.9949
v 23.2571 2.9533 -1.9948
v 29.7398 -4.9958 -1.9947
v 24.0827 -4.5769 -1.9946
v 26.247 -7.3982 -1.9944
v 26.5645 -7.3002 -1.9944
v 22.3122 0.2092 -1.994
v 26.4956 -7.0674 -1.994
v 26.2487 -7.2055 -1.9939
v 23.0908 -0.2316 -1.9936
v 29.7607 2.2249 -1.9936
v 26.544 -7.3422 -1.9934
v 23.8916 -4.8377 -1.9933
v 26.5777 -7.1754 -1.9931
v 26.2342 -7.2513 -1.993
v 23.082 -0.258 -1.9927
v 29.7595 2.9209 -1.9927
v 29.0233 -4.6929 -1.9926
v 23.0972 -0.2047 -1.9925
v 26.5234 -7.3843 -1.9925
v 26.4121 -7.47 -1.9924
v 23.1902 2.8561 -1.9923
v 29.9513 2.9751 -1.9922
v 30.9852 -0.4066 -1.9922
v 23.6494 -5.4574 -1.9921
v 24.3014 -4.452 -1.992
v 26.2196 -7.2972 -1.992
v 24.334 -4.4532 -1.9918
v 22.4981 0.1874 -1.9916
v 23.7711 2.1281 -1.9915
v 26.5293 -7.0677 -1.9911
v 26.2709 -7.1585 -1.9909
v 26.5845 -7.2538 -1.9908
v 24.5411 5.7478 -1.9907
v 26.3781 -7.0613 -1.9907
v 26.3814 -7.4785 -1.9907
v 24.2694 -4.4526 -1.9904
v 26.4413 -7.047 -1.9902
v 26.5813 -7.1263 -1.9901
v 23.2389 2.9304 -1.9899
v 26.5553 -7.087 -1.9899
v 29.6225 2.122 -1.9899
v 31.0791 0.2016 -1.9899
v 23.0708 -0.2838 -1.9898
v 24.5425 5.5355 -1.9897
v 23.101 -0.1778 -1.9896
v 26.3356 -7.0864 -1.9893
v 24.3659 -4.4558 -1.9892
v 24.4026 -5.1324 -1.9892
v 22.5913 -0.4319 -1.9891
v 24.17 2.5455 -1.989
v 29.6468 5.4277 -1.989
v 26.3507 -7.487 -1.9889
v 29.0675 -4.9267 -1.9889
v 23.2053 2.8815 -1.9888
v 26.2206 -7.3594 -1.9888
v 26.3303 -7.4836 -1.9887
v 26.444 -7.4622 -1.9886
v 26.4997 -7.4193 -1.9886
v 23.4516 2.9593 -1.9884
v 22.1496 0.214 -1.9883
v 22.7816 -0.4305 -1.9882
v 26.2749 -7.461 -1.9881
v 26.3128 -7.4768 -1.9881
v 23.5802 2.3093 -1.988
v 30.1651 2.6577 -1.988
v 23.2215 2.9064 -1.9879
v 26.2419 -7.4244 -1.9879
v 26.2931 -7.1115 -1.9879
v 29.6925 5.5298 -1.9878
v 30.1467 2.9763 -1.9878
v 26.6046 -7.2074 -1.9873
v 30.3556 -0.3554 -1.9872
v 23.4953 2.394 -1.9871
v 30.0435 2.508 -1.9871
v 29.3077 2.1974 -1.987
v 26.4924 -7.03 -1.9869
v 24.1353 2.215 -1.9867
v 24.0107 -5.6892 -1.9866
v 23.8367 2.8347 -1.9863
v 30.2821 -0.0979 -1.9862
v 30.2448 2.8293 -1.9861
v 24.2369 -4.4544 -1.986
v 31.2427 0.2025 -1.9858
v 26.2193 -7.3805 -1.9852
v 23.0573 -0.3087 -1.985
v 24.0117 2.7261 -1.985
v 23.6429 2.2372 -1.9849
v 23.9826 -4.6952 -1.9849
v 30.6179 -0.4398 -1.9849
v 26.4759 -7.4543 -1.9847
v 29.4714 -4.5769 -1.9847
v 23.1024 -0.1508 -1.9846
v 23.2632 2.6811 -1.9846
v 26.2043 -7.322 -1.9843
v 26.6081 -7.1583 -1.9843
v 30.8937 0.1867 -1.9843
v 24.3966 -4.4598 -1.9841
v 26.2535 -7.4487 -1.9841
v 26.5261 -7.0303 -1.984
v 26.5887 -7.3073 -1.9838
v 31.4488 -0.2577 -1.9835
v 24.0167 5.355 -1.9832
v 29.2202 -4.4532 -1.9832
v 29.2527 -4.452 -1.9832
v 21.9374 -0.2791 -1.9831
v 26.4129 -7.0217 -1.983
v 26.5682 -7.3494 -1.9828
v 26.6028 -7.271 -1.9828
v 29.6731 5.4767 -1.9827
v 29.6626 -4.8377 -1.9826
v 30.8027 -0.4334 -1.9826
v 26.3942 -7.4948 -1.9821
v 26.2124 -7.2312 -1.982
v 23.6441 2.9125 -1.9817
v 26.5456 -7.3919 -1.9816
v 22.6895 0.1498 -1.9815
v 26.3071 -7.4924 -1.9815
v 29.2848 -4.4526 -1.9815
v 30.1647 2.9533 -1.9815
v 26.6117 -7.1092 -1.9813
v 26.5857 -7.0699 -1.9812
v 24.545 -4.7074 -1.9811
v 26.4701 -7.0061 -1.9811
v 26.1979 -7.277 -1.981
v 26.2257 -7.1802 -1.981
v 26.5598 -7.0306 -1.981
v 29.1516 -5.1324 -1.9809
v 23.7442 2.1363 -1.9807
v 29.1883 -4.4558 -1.9807
v 23.8162 -5.0072 -1.9806
v 26.4215 -7.4906 -1.9806
v 26.3635 -7.5033 -1.9804
v 29.6507 2.1281 -1.9804
v 29.9047 -5.4574 -1.9802
v 24.206 -4.4583 -1.9801
v 29.2518 2.5455 -1.9797
v 26.3389 -7.5039 -1.9796
v 26.2438 -7.1441 -1.9794
v 26.6229 -7.2246 -1.9792
v 26.3696 -7.022 -1.9788
v 23.8934 5.6311 -1.9787
v 30.2316 2.8561 -1.9787
v 23.0416 -0.3327 -1.9783
v 23.3799 2.5278 -1.9782
v 24.3157 -5.3105 -1.9781
v 26.5208 -7.4263 -1.978
v 26.2652 -7.4773 -1.9779
v 23.1012 -0.1242 -1.9778
v 22.8851 0.0854 -1.9777
v 26.5088 -6.9924 -1.9772
v 29.2865 2.215 -1.9772
v 30.3753 -0.3768 -1.977
v 29.3172 -4.4544 -1.9769
v 26.189 -7.3467 -1.9767
v 26.4534 -7.4827 -1.9767
v 30.1829 2.9304 -1.9765
v 26.266 -7.0971 -1.9764
v 29.5435 -5.6892 -1.9764
v 22.2152 -0.365 -1.9762
v 24.4256 -4.4648 -1.9762
v 31.3856 0.1921 -1.9762
v 29.8416 2.3093 -1.9761
v 29.9702 2.9593 -1.9759
v 29.1575 -4.4598 -1.9758
v 30.2883 -0.0724 -1.9758
v 29.5851 2.8347 -1.9755
v 24.1542 2.2337 -1.9754
v 26.4477 -6.9821 -1.9753
v 26.3322 -7.0365 -1.9752
v 30.2165 2.8815 -1.9752
v 29.4101 2.7261 -1.975
v 24.0602 -4.5822 -1.9748
v 26.2092 -7.4126 -1.9748
v 29.9265 2.394 -1.9748
v 29.5716 -4.6952 -1.9746
v 30.7034 0.1549 -1.9745
v 30.2003 2.9064 -1.9744
v 26.5424 -6.9927 -1.9742
v 26.4971 -7.4613 -1.9741
v 23.4322 2.9421 -1.9738
v 26.2897 -7.0616 -1.9738
v 26.1826 -7.3018 -1.9734
v 29.0092 -4.7074 -1.9734
v 22.005 0.2105 -1.9733
v 29.7788 2.2372 -1.9733
v 26.6129 -7.3144 -1.9732
v 24.4923 -4.9415 -1.9731
v 26.1877 -7.3678 -1.9731
v 30.5103 0.0992 -1.973
v 31.173 -0.3526 -1.973
v 26.2222 -7.4484 -1.9724
v 26.6431 -7.2004 -1.9724
v 26.6263 -7.0658 -1.9723
v 22.0611 -0.3162 -1.9722
v 26.627 -7.2781 -1.9722
v 24.1761 -4.4636 -1.9721
v 26.6004 -7.0266 -1.9721
v 29.1035 5.8254 -1.972
v 26.5903 -7.3569 -1.9719
v 26.3763 -7.5195 -1.9718
v 31.3256 -0.2982 -1.9716
v 26.4864 -6.9684 -1.9714
v 30.1586 2.6811 -1.9713
v 22.3942 -0.4066 -1.9712
v 26.6408 -7.0953 -1.9712
v 26.6412 -7.2419 -1.9712
v 26.3516 -7.5201 -1.9711
v 26.4044 -6.9824 -1.9711
v 23.2721 2.705 -1.971
v 29.3481 -4.4583 -1.9709
v 26.5677 -7.3995 -1.9707
v 26.5881 -7.0013 -1.9705
v 26.327 -7.5207 -1.9703
v 26.4036 -7.5153 -1.9703
v 26.1762 -7.2569 -1.9701
v 29.7776 2.9125 -1.9701
v 26.6514 -7.1734 -1.9698
v 23.0238 -0.3554 -1.9697
v 26.1864 -7.3889 -1.9695
v 29.6776 2.1363 -1.9695
v 29.7379 -5.0072 -1.9695
v 26.5702 -6.9827 -1.9694
v 29.2384 -5.3105 -1.9694
v 23.0974 -0.0979 -1.9691
v 26.1894 -7.2059 -1.9691
v 29.0998 5.458 -1.9691
v 26.4309 -7.5111 -1.9688
v 23.7188 2.1466 -1.9686
v 22.3004 0.2016 -1.9684
v 23.6558 -5.4727 -1.9681
v 26.2027 -7.155 -1.9681
v 24.1604 2.5638 -1.968
v 29.1285 -4.4648 -1.968
v 26.2555 -7.4936 -1.9677
v 26.5251 -6.9548 -1.9674
v 23.8864 -4.846 -1.9671
v 24.4539 -4.4716 -1.967
v 26.5429 -7.4339 -1.967
v 26.3612 -6.9827 -1.9669
v 26.4713 -7.49 -1.9669
v 26.655 -7.1243 -1.9668
v 26.2952 -7.5177 -1.9667
v 26.2208 -7.1189 -1.9665
v 22.7615 -0.4398 -1.966
v 29.2676 2.2337 -1.966
v 26.2351 -7.4771 -1.9654
v 30.0418 2.5278 -1.9654
v 30.9958 -0.3994 -1.9654
v 29.0618 -4.9415 -1.9652
v 30.3966 -0.3964 -1.9652
v 31.0911 0.1912 -1.9652
v 23.9877 -5.6832 -1.9649
v 26.2389 -7.0828 -1.9649
v 29.4938 -4.5822 -1.9649
v 29.4591 5.7869 -1.9646
v 26.6614 -7.2177 -1.9644
v 23.627 2.2512 -1.9642
v 23.5713 2.3242 -1.9641
v 31.454 -0.2357 -1.9639
v 22.4857 0.1867 -1.9638
v 26.4436 -6.9423 -1.9637
v 30.2971 -0.0478 -1.9637
v 22.1368 0.2025 -1.9635
v 26.5182 -7.4683 -1.9634
v 26.3237 -6.9972 -1.9633
v 26.4859 -6.9372 -1.9632
v 26.6409 -7.0225 -1.9632
v 23.493 2.4113 -1.9631
v 24.1705 2.2534 -1.9629
v 29.372 5.4035 -1.9629
v 26.5529 -6.9448 -1.9627
v 29.378 -4.4636 -1.9627
v 22.5768 -0.4334 -1.9626
v 24.1484 -4.4709 -1.9626
v 31.2554 0.1884 -1.9624
v 26.2626 -7.0472 -1.9623
v 23.8187 2.8321 -1.9622
v 26.6554 -7.052 -1.9622
v 30.6382 -0.4464 -1.962
v 24.5227 5.7933 -1.9618
v 26.6287 -6.9972 -1.9616
v 24.5573 -4.7227 -1.9612
v 26.6699 -7.0814 -1.9612
v 29.9896 2.9421 -1.9612
v 24.3996 -5.1425 -1.961
v 23.4124 2.9236 -1.9609
v 26.6465 -7.2933 -1.9609
v 23.6252 2.9019 -1.9608
v 24.5239 5.4926 -1.9608
v 23.9937 2.7333 -1.9605
v 26.3685 -7.5364 -1.9602
v 26.6164 -6.9719 -1.9601
v 21.9307 -0.2577 -1.96
v 26.6606 -7.257 -1.9599
v 26.2862 -7.0117 -1.9597
v 23.283 2.7302 -1.9596
v 23.0042 -0.3768 -1.9594
v 26.5246 -6.9236 -1.9593
v 26.5985 -6.9534 -1.959
v 29.1001 -4.4716 -1.959
v 26.4488 -7.5184 -1.9589
v 24.1668 5.8084 -1.9588
v 23.0912 -0.0724 -1.9587
v 26.6277 -7.34 -1.9587
v 29.2613 2.5638 -1.9587
v 23.3839 2.5495 -1.9581
v 26.5807 -6.9348 -1.9579
v 26.3948 -7.5357 -1.9578
v 30.1496 2.705 -1.9578
v 31.3963 0.1714 -1.9578
v 26.6817 -7.1935 -1.9576
v 26.6051 -7.3825 -1.9575
v 26.1872 -7.4276 -1.9573
v 23.9661 -4.7002 -1.9572
v 29.703 2.1466 -1.9572
v 26.4091 -6.9342 -1.9571
v 30.9065 0.183 -1.9571
v 26.6841 -7.1104 -1.9567
v 24.2583 5.401 -1.9564
v 26.4221 -7.5315 -1.9563
v 29.6677 -4.846 -1.9563
v 26.4925 -7.497 -1.9562
v 29.8982 -5.4727 -1.9562
v 30.8169 -0.4321 -1.9561
v 24.4806 -4.4799 -1.956
v 26.1692 -7.3979 -1.9558
v 26.578 -7.4222 -1.9558
v 23.6951 2.159 -1.9551
v 22.6761 0.1549 -1.955
v 26.69 -7.1665 -1.955
v 29.5663 -5.6832 -1.9547
v 22.8692 0.0992 -1.9546
v 26.5524 -6.9136 -1.9545
v 24.041 -4.5893 -1.9543
v 26.2583 -7.518 -1.9543
v 26.2073 -7.4729 -1.9538
v 26.2823 -7.53 -1.9537
v 28.9968 -4.7227 -1.9537
v 26.6677 -7.0064 -1.9536
v 29.2512 2.2534 -1.9536
v 24.3088 -5.318 -1.9532
v 26.6809 -7.2328 -1.9531
v 29.4057 -4.4709 -1.9531
v 21.9939 0.1921 -1.953
v 26.3659 -6.9346 -1.9529
v 29.1545 -5.1425 -1.9527
v 26.6822 -7.0359 -1.9525
v 29.7947 2.2512 -1.9525
v 26.6983 -7.1394 -1.9523
v 26.5532 -7.4566 -1.9522
v 29.8504 2.3242 -1.9522
v 23.9829 5.3853 -1.952
v 26.4395 -6.9025 -1.952
v 26.6554 -6.9811 -1.952
v 30.4193 -0.4141 -1.952
v 23.3937 2.9024 -1.9519
v 26.1487 -7.3125 -1.9519
v 26.4818 -6.8974 -1.9516
v 29.603 2.8321 -1.9514
v 23.6732 -5.4904 -1.9513
v 26.5242 -6.8924 -1.9511
v 22.2065 -0.3526 -1.951
v 26.15 -7.3398 -1.9509
v 29.9287 2.4113 -1.9509
v 26.3557 -7.5498 -1.9504
v 26.6363 -6.943 -1.9504
v 29.428 2.7333 -1.9504
v 23.8119 -5.0175 -1.9502
v 23.2951 2.7563 -1.9501
v 30.3083 -0.0242 -1.9501
v 23.8953 5.583 -1.95
v 26.1845 -7.1121 -1.95
v 24.1203 -4.4788 -1.9498
v 30.5274 0.1104 -1.9494
v 24.1841 2.274 -1.9493
v 26.6184 -6.9245 -1.9493
v 29.7964 2.9019 -1.9491
v 26.4667 -7.5257 -1.949
v 31.3321 -0.2773 -1.949
v 22.054 -0.2982 -1.9487
v 26.1423 -7.2676 -1.9486
v 26.68 -7.2722 -1.9486
v 31.1811 -0.3373 -1.9486
v 26.2027 -7.076 -1.9484
v 30.0092 2.9237 -1.9483
v 26.3145 -7.5493 -1.9481
v 29.0734 -4.4799 -1.9481
v 30.7174 0.1569 -1.9481
v 26.1423 -7.238 -1.9476
v 22.983 -0.3964 -1.9475
v 26.1487 -7.3609 -1.9473
v 24.4938 -4.9546 -1.9471
v 29.5879 -4.7002 -1.9469
v 24.148 2.5809 -1.9466
v 23.0824 -0.0478 -1.9465
v 26.44 -7.5388 -1.9464
v 26.6613 -7.3189 -1.9464
v 30.1387 2.7302 -1.9464
v 23.9644 -5.6761 -1.9462
v 26.387 -7.5527 -1.9462
v 31.4583 -0.2112 -1.9457
v 23.3755 2.8798 -1.9454
v 26.405 -6.8944 -1.9454
v 30.0378 2.5495 -1.9454
v 26.1444 -7.2069 -1.9452
v 29.2452 -5.318 -1.9445
v 22.3838 -0.3994 -1.9444
v 26.292 -7.5459 -1.9444
v 26.6425 -7.3656 -1.9443
v 29.513 -4.5893 -1.9443
v 26.1576 -7.1559 -1.9442
v 26.6945 -6.9904 -1.9439
v 26.4133 -7.552 -1.9438
v 22.2885 0.1912 -1.9437
v 29.7265 2.159 -1.9437
v 26.2403 -7.5201 -1.9434
v 24.5054 -4.4895 -1.9433
v 26.715 -7.0809 -1.9433
v 23.6135 2.2672 -1.9432
v 26.2148 -7.4976 -1.9431
v 22.7414 -0.4464 -1.943
v 23.3084 2.7827 -1.9429
v 23.6063 2.8884 -1.9426
v 26.6154 -7.4052 -1.9426
v 26.1828 -7.4607 -1.9424
v 26.6753 -6.9522 -1.9423
v 26.1521 -7.4069 -1.9422
v 31.2667 0.1701 -1.9422
v 26.5424 -7.4837 -1.9419
v 26.1623 -7.124 -1.941
v 26.3284 -6.9224 -1.941
v 26.5883 -7.4449 -1.941
v 31.1036 0.1789 -1.9409
v 23.3574 2.8567 -1.9408
v 26.6561 -6.9141 -1.9408
v 23.5647 2.341 -1.9407
v 26.2694 -7.5424 -1.9407
v 23.6735 2.1732 -1.9406
v 21.9256 -0.2357 -1.9404
v 23.4927 2.4304 -1.9404
v 23.8831 -4.8556 -1.9404
v 31.4073 0.15 -1.9404
v 29.4337 -4.4788 -1.9401
v 22.1242 0.1884 -1.94
v 24.5668 -4.7381 -1.94
v 29.2375 2.274 -1.94
v 26.6147 -6.8772 -1.9398
v 23.3895 2.5725 -1.9397
v 23.7998 2.8271 -1.9396
v 23.3237 2.8079 -1.9395
v 29.8808 -5.4904 -1.9395
v 26.4508 -6.858 -1.9394
v 26.7219 -7.0497 -1.9394
v 26.5273 -7.4985 -1.9392
v 29.0601 -4.9546 -1.9392
v 30.0279 2.9024 -1.9392
v 29.7421 -5.0175 -1.9391
v 31.0057 -0.3893 -1.9391
v 26.4932 -6.853 -1.9389
v 26.2235 -7.0117 -1.9388
v 26.3706 -6.8864 -1.9388
v 26.7292 -7.1099 -1.9388
v 30.6583 -0.4502 -1.9385
v 23.3398 2.833 -1.9384
v 26.5744 -6.8555 -1.938
v 26.2909 -6.9369 -1.9374
v 30.443 -0.4296 -1.9374
v 29.2737 2.5809 -1.9372
v 26.2682 -6.9561 -1.9371
v 30.1266 2.7563 -1.9369
v 23.974 2.7382 -1.9368
v 24.3982 -5.154 -1.9368
v 22.4731 0.183 -1.9366
v 26.1552 -7.4277 -1.9366
v 26.2036 -7.0303 -1.9362
v 26.2472 -6.9762 -1.9362
v 22.5627 -0.4321 -1.9361
v 29.5896 -5.6761 -1.9358
v 24.0945 -4.4884 -1.9355
v 29.0485 -4.4895 -1.9355
v 26.1875 -7.4799 -1.9353
v 23.9524 5.4277 -1.935
v 30.3218 -0.002 -1.9349
v 24.1949 2.2953 -1.9347
v 21.9833 0.1714 -1.9346
v 26.5174 -6.8344 -1.9346
v 26.5462 -6.8343 -1.9346
v 22.9604 -0.4141 -1.9341
v 26.1316 -7.3699 -1.9337
v 26.361 -7.5687 -1.9335
v 26.7158 -6.9593 -1.9333
v 23.9068 5.5298 -1.933
v 23.0713 -0.0242 -1.9328
v 23.9437 -5.6693 -1.9328
v 23.6856 -5.5068 -1.9326
v 26.4889 -7.5335 -1.9326
v 30.0462 2.8798 -1.9326
v 26.7297 -7.193 -1.9325
v 28.9871 -4.7381 -1.9325
v 26.2223 -7.5222 -1.9324
v 24.0238 -4.5977 -1.9323
v 26.697 -7.2965 -1.9321
v 26.7374 -7.1646 -1.9319
v 26.1664 -7.0693 -1.9318
v 26.6966 -6.9211 -1.9317
v 29.8081 2.2672 -1.9314
v 30.919 0.1757 -1.9314
v 26.6524 -6.8669 -1.9313
v 23.9553 -4.7078 -1.9311
v 26.4153 -6.8441 -1.9311
v 22.8523 0.1104 -1.931
v 26.1583 -7.4485 -1.931
v 26.7342 -7.0041 -1.9308
v 29.8154 2.8884 -1.9308
v 26.5775 -7.472 -1.9307
v 29.133 5.8458 -1.9306
v 26.6782 -7.3432 -1.9299
v 30.1132 2.7827 -1.9298
v 30.8307 -0.4279 -1.9297
v 29.6708 -4.8556 -1.9296
v 31.3371 -0.2555 -1.9295
v 26.7457 -7.1376 -1.9293
v 29.7481 2.1732 -1.9291
v 31.4617 -0.1846 -1.9291
v 29.8569 2.341 -1.9287
v 22.6623 0.1569 -1.9286
v 24.5277 -4.5001 -1.9286
v 29.6218 2.8271 -1.9286
v 29.1557 -5.154 -1.9285
v 23.9263 5.4767 -1.9283
v 29.9289 2.4304 -1.9281
v 26.7289 -7.2324 -1.928
v 26.6807 -6.8749 -1.9279
v 30.0642 2.8567 -1.9279
v 26.6603 -7.3783 -1.9276
v 26.7211 -7.2592 -1.9273
v 26.1084 -7.2784 -1.9271
v 26.3331 -6.8742 -1.927
v 30.0321 2.5725 -1.927
v 29.1303 5.4359 -1.9268
v 26.4622 -6.8136 -1.9267
v 24.4959 5.8254 -1.9266
v 29.4476 2.7382 -1.9266
v 22.1986 -0.3373 -1.9265
v 23.5871 2.8728 -1.9265
v 30.0979 2.8079 -1.9265
v 26.1098 -7.3056 -1.9262
v 22.0475 -0.2773 -1.9261
v 26.1085 -7.2488 -1.9261
v 26.6332 -7.418 -1.926
v 29.4593 -4.4884 -1.9257
v 29.2266 2.2953 -1.9255
v 30.0817 2.833 -1.9255
v 30.5454 0.1191 -1.9254
v 26.7601 -7.0804 -1.9253
v 26.1111 -7.3328 -1.9252
v 31.1882 -0.3194 -1.9252
v 26.1085 -7.2192 -1.9251
v 23.6541 2.1893 -1.925
v 24.1329 2.5966 -1.9249
v 26.6109 -7.4487 -1.9247
v 26.195 -7.5045 -1.9246
v 26.3808 -6.8361 -1.9245
v 31.4183 0.1278 -1.9243
v 26.163 -7.4677 -1.9239
v 31.2773 0.1493 -1.9239
v 24.4997 5.458 -1.9238
v 29.4802 5.7555 -1.9238
v 24.294 -5.3203 -1.9237
v 29.4043 5.4227 -1.9234
v 23.3966 2.5961 -1.9233
v 26.1441 -7.0812 -1.9229
v 26.3095 -7.5744 -1.9229
v 26.1106 -7.188 -1.9227
v 26.737 -6.9282 -1.9226
v 26.4864 -6.795 -1.9224
v 26.2396 -7.5438 -1.9223
v 29.6101 -5.6693 -1.9223
v 21.9214 -0.2112 -1.9222
v 29.53 -4.5977 -1.9222
v 23.6026 2.2847 -1.9221
v 26.6488 -6.8196 -1.9218
v 30.4677 -0.4429 -1.9217
v 26.4021 -7.5774 -1.9216
v 23.8114 -5.0295 -1.9215
v 26.767 -7.0491 -1.9215
v 30.7321 0.1566 -1.9214
v 24.4935 -4.9672 -1.9212
v 26.4448 -7.5648 -1.921
v 29.0262 -4.5001 -1.9209
v 29.8682 -5.5068 -1.9209
v 26.3354 -7.5793 -1.9207
v 29.5986 -4.7078 -1.9207
v 26.1126 -7.1569 -1.9203
v 26.5667 -7.4991 -1.9203
v 26.7555 -6.973 -1.9202
v 26.3816 -7.5808 -1.92
v 26.6085 -6.7979 -1.9199
v 22.1131 0.1701 -1.9197
v 26.1674 -7.0235 -1.9197
v 22.7214 -0.4502 -1.9194
v 22.9367 -0.4296 -1.9194
v 23.705 -5.5245 -1.9194
v 24.071 -4.4994 -1.9194
v 22.2761 0.1789 -1.9193
v 24.2029 2.3171 -1.9192
v 23.4942 2.4507 -1.919
v 26.7212 -6.882 -1.9188
v 26.4266 -6.7997 -1.9185
v 30.3375 0.0186 -1.9185
v 26.3612 -7.5841 -1.9184
v 26.677 -6.8277 -1.9184
v 22.374 -0.3893 -1.9181
v 26.5107 -6.7764 -1.9181
v 26.5395 -6.7763 -1.9181
v 23.5606 2.3594 -1.918
v 26.5682 -6.7762 -1.918
v 23.7797 2.82 -1.9178
v 26.774 -7.0179 -1.9177
v 23.0579 -0.002 -1.9176
v 26.5515 -7.5139 -1.9176
v 26.2832 -7.5699 -1.9175
v 31.1162 0.1648 -1.9175
v 24.573 -4.7532 -1.9173
v 21.9724 0.15 -1.9171
v 23.9165 -5.6583 -1.9171
v 26.1172 -7.125 -1.9171
v 26.1162 -7.3816 -1.9168
v 26.1677 -7.4868 -1.9168
v 26.5313 -7.5298 -1.9162
v 26.201 -7.5219 -1.9159
v 26.7765 -7.1081 -1.9158
v 26.7139 -7.3209 -1.9156
v 29.2886 2.5966 -1.9154
v 26.2956 -6.8621 -1.9151
v 26.7053 -6.8358 -1.915
v 29.2598 -5.3203 -1.9149
v 26.2729 -6.8813 -1.9148
v 30.678 -0.4511 -1.9147
v 29.8345 2.8728 -1.9146
v 26.2503 -6.9005 -1.9145
v 31.4642 -0.1563 -1.9145
v 26.6 -7.4758 -1.9144
v 31.0147 -0.3768 -1.914
v 26.1219 -7.0931 -1.9139
v 23.9529 2.741 -1.9138
v 23.8823 -4.8665 -1.9137
v 26.2292 -6.9206 -1.9136
v 24.1405 5.7869 -1.9135
v 29.7674 2.1893 -1.9134
v 26.696 -7.356 -1.9133
v 29.0604 -4.9672 -1.9133
v 24.2277 5.4035 -1.9132
v 26.1207 -7.4061 -1.9129
v 24.5479 -4.5121 -1.9127
v 26.2081 -6.9406 -1.9126
v 26.3432 -6.8209 -1.9122
v 26.2569 -7.5653 -1.9121
v 23.5674 2.8558 -1.9119
v 31.4276 0.1025 -1.9117
v 31.3413 -0.2311 -1.9112
v 26.6781 -7.391 -1.9109
v 22.4608 0.1757 -1.9108
v 26.7381 -7.2836 -1.9108
v 30.0249 2.5962 -1.9106
v 29.7424 -5.0295 -1.9104
v 29.8189 2.2847 -1.9103
v 26.391 -6.7857 -1.9102
v 26.1882 -6.9592 -1.91
v 29.2186 2.3171 -1.91
v 26.7672 -6.9052 -1.9099
v 28.9808 -4.7532 -1.9098
v 22.5491 -0.4279 -1.9096
v 23.4057 2.6204 -1.9096
v 24.3913 -5.1619 -1.9096
v 26.6321 -6.763 -1.9096
v 26.6557 -7.4217 -1.9096
v 29.4828 -4.4994 -1.9096
v 23.7268 -5.5424 -1.9092
v 26.1412 -7.0337 -1.9092
v 23.6371 2.207 -1.9086
v 26.6334 -7.4524 -1.9084
v 26.0957 -7.3445 -1.9083
v 26.1737 -7.5042 -1.9081
v 26.5919 -6.7413 -1.9078
v 29.8488 -5.5245 -1.9078
v 26.5063 -7.5548 -1.9076
v 24.0066 -4.6066 -1.9075
v 26.1684 -6.9778 -1.9075
v 26.1239 -7.4269 -1.9074
v 26.7777 -7.1925 -1.9074
v 23.8924 -5.6475 -1.9069
v 22.8344 0.1191 -1.9068
v 26.7854 -7.1642 -1.9068
v 29.6418 2.82 -1.9068
v 26.7699 -7.2194 -1.9067
v 29.9273 2.4507 -1.9067
v 30.9313 0.1654 -1.9067
v 22.0427 -0.2555 -1.9066
v 29.6373 -5.6583 -1.9065
v 26.7843 -6.9368 -1.9064
v 26.7513 -6.859 -1.9062
v 26.793 -7.1358 -1.9062
v 23.9495 -4.7175 -1.906
v 26.3059 -7.5867 -1.906
v 26.7622 -7.2463 -1.906
v 29.8609 2.3594 -1.906
v 31.2887 0.1284 -1.906
v 26.2085 -7.5377 -1.9058
v 26.4418 -6.7502 -1.9056
v 21.9181 -0.1846 -1.9055
v 29.0058 -4.5121 -1.9051
v 30.4929 -0.4538 -1.905
v 26.4241 -7.5872 -1.9042
v 31.4646 -0.1285 -1.904
v 23.7531 -5.5608 -1.9039
v 26.8027 -6.9817 -1.9039
v 26.6598 -6.7477 -1.9038
v 22.9121 -0.4429 -1.9036
v 29.4685 2.741 -1.9035
v 30.8437 -0.4208 -1.9035
v 31.1945 -0.2991 -1.9033
v 22.1916 -0.3194 -1.9032
v 24.1154 2.611 -1.9032
v 24.2078 2.3392 -1.9029
v 29.6715 -4.8665 -1.9029
v 24.0507 -4.5119 -1.9025
v 22.6477 0.1566 -1.9018
v 22.1025 0.1493 -1.9013
v 26.1294 -7.4491 -1.9013
v 26.4661 -6.7317 -1.9013
v 29.1625 -5.1619 -1.9013
v 23.0423 0.0186 -1.9011
v 23.5943 2.3037 -1.9011
v 26.8083 -7.0761 -1.9011
v 30.5641 0.1251 -1.9011
v 21.9615 0.1278 -1.901
v 26.7003 -6.7615 -1.901
v 30.3552 0.0376 -1.9009
v 31.4368 0.077 -1.9005
v 26.3057 -6.8087 -1.9004
v 26.1189 -7.0455 -1.9002
v 26.7558 -6.8221 -1.9
v 29.8541 2.8558 -1.8999
v 23.8686 -5.6357 -1.8998
v 23.5477 2.8371 -1.8996
v 23.8462 2.0309 -1.8996
v 26.1797 -7.5216 -1.8995
v 23.498 2.4725 -1.8992
v 23.876 2.0278 -1.899
v 23.821 -5.0445 -1.8986
v 26.8166 -7.0434 -1.8986
v 23.8168 2.0363 -1.8985
v 23.4168 2.6454 -1.8984
v 26.7383 -7.3208 -1.8984
v 26.4763 -7.5776 -1.8982
v 26.4921 -6.7101 -1.8981
v 26.3534 -6.7705 -1.8979
v 23.8482 -5.6239 -1.8977
v 26.7286 -6.7696 -1.8977
v 29.827 -5.5424 -1.8977
v 23.7588 2.8108 -1.8976
v 24.2796 -5.3225 -1.8976
v 26.6155 -6.7064 -1.8975
v 26.4062 -6.7363 -1.8973
v 26.7973 -6.8823 -1.8973
v 29.5472 -4.6066 -1.8973
v 31.1276 0.1466 -1.8971
v 26.1422 -6.9879 -1.897
v 29.7843 2.207 -1.897
v 30.0157 2.6204 -1.897
v 23.9058 2.027 -1.8967
v 23.5589 2.3793 -1.8963
v 24.2079 -4.3463 -1.8962
v 29.6614 -5.6475 -1.8962
v 23.7727 -5.5768 -1.8961
v 26.7204 -7.3559 -1.896
v 26.3884 -7.5984 -1.8959
v 22.2636 0.1648 -1.8958
v 23.7879 2.0441 -1.8957
v 26.2258 -7.5593 -1.8956
v 29.6042 -4.7175 -1.8956
v 22.7018 -0.4511 -1.8954
v 24.2382 -4.3386 -1.8954
v 31.3443 -0.2053 -1.8952
v 26.5199 -6.6909 -1.8951
v 24.1786 -4.3558 -1.895
v 26.5487 -6.6908 -1.895
v 30.7471 0.1535 -1.895
v 24.5651 -4.5248 -1.8949
v 26.8236 -7.0122 -1.8948
v 31.4649 -0.098 -1.8943
v 26.134 -7.4683 -1.8941
v 24.4896 -4.9781 -1.894
v 26.3451 -7.6022 -1.8938
v 26.8144 -6.9139 -1.8937
v 29.2136 2.3392 -1.8937
v 29.306 2.611 -1.8936
v 31.4435 0.048 -1.8936
v 26.7624 -7.2835 -1.8935
v 24.5763 -4.768 -1.8934
v 23.7965 -5.5931 -1.8933
v 26.759 -6.7832 -1.8933
v 23.8209 -5.6085 -1.8932
v 26.072 -7.2746 -1.8932
v 22.3651 -0.3768 -1.8929
v 23.9354 2.0286 -1.8929
v 29.503 -4.5119 -1.8925
v 29.8006 -5.5608 -1.8925
v 24.2684 -4.3325 -1.8923
v 26.0733 -7.3018 -1.8922
v 26.2641 -7.5828 -1.8922
v 23.9306 2.7414 -1.8919
v 24.1504 -4.367 -1.8919
v 26.6431 -6.6911 -1.8917
v 23.6227 2.2262 -1.8915
v 26.3237 -7.6006 -1.8915
v 26.8248 -7.1038 -1.8915
v 26.0802 -7.3562 -1.8914
v 23.7601 2.054 -1.8913
v 26.8018 -6.8454 -1.8911
v 21.9156 -0.1563 -1.8909
v 26.0683 -7.2424 -1.8908
v 28.8169 5.6213 -1.8907
v 30.6973 -0.4493 -1.8907
v 23.5287 2.8162 -1.8905
v 31.2992 0.1055 -1.8904
v 26.8315 -6.9455 -1.8901
v 29.4347 5.4555 -1.89
v 26.0683 -7.2128 -1.8898
v 26.688 -7.4139 -1.8898
v 31.0229 -0.3615 -1.8898
v 26.1872 -7.5375 -1.8893
v 29.4934 5.7141 -1.8892
v 29.8271 2.3037 -1.8892
v 26.3023 -7.5991 -1.8891
v 31.4496 0.0186 -1.8891
v 28.8271 5.5667 -1.889
v 23.4291 2.6713 -1.8889
v 29.6851 -5.6357 -1.8889
v 29.5752 2.0309 -1.8888
v 29.2741 -5.3225 -1.8887
v 26.6656 -7.4446 -1.8886
v 29.1679 5.8496 -1.8886
v 26.7067 -7.3919 -1.8885
v 29.5454 2.0278 -1.8884
v 21.9523 0.1025 -1.8883
v 22.0386 -0.2311 -1.8883
v 26.0848 -7.3808 -1.8876
v 29.6047 2.0363 -1.8876
v 29.7327 -5.0445 -1.8876
v 29.8737 2.8371 -1.8876
v 24.299 -4.3284 -1.8875
v 23.9646 2.0325 -1.8874
v 28.9886 -4.5248 -1.8874
v 30.5184 -0.462 -1.8874
v 29.3458 -4.3463 -1.8869
v 29.9234 2.4725 -1.8869
v 26.4461 -7.597 -1.8868
v 29.7055 -5.6239 -1.8868
v 22.887 -0.4538 -1.8867
v 24.1233 -4.3798 -1.8866
v 26.116 -6.998 -1.8865
v 29.6626 2.8108 -1.8865
v 29.3156 -4.3386 -1.8863
v 29.5156 2.027 -1.8862
v 22.4486 0.1654 -1.8861
v 29.0641 -4.9781 -1.8861
v 24.2098 2.3614 -1.886
v 28.9774 -4.768 -1.886
v 26.6708 -6.6757 -1.8859
v 26.1403 -7.4881 -1.8858
v 26.6049 -7.5066 -1.8858
v 29.3751 -4.3558 -1.8857
v 30.0046 2.6454 -1.8857
v 26.3158 -6.7553 -1.8856
v 31.4558 -0.0093 -1.8855
v 23.7334 2.0661 -1.8853
v 24.3841 -5.1697 -1.8849
v 26.0653 -7.177 -1.8849
v 26.5873 -7.5217 -1.8849
v 26.8062 -6.8085 -1.8849
v 29.781 -5.5768 -1.8849
v 24.4672 5.8458 -1.8848
v 26.5723 -6.656 -1.8847
v 29.6335 2.0441 -1.8847
v 26.4214 -6.6869 -1.8844
v 29.8625 2.3793 -1.8843
v 23.5102 2.7939 -1.8841
v 23.8788 -4.8773 -1.8841
v 26.2349 -7.5735 -1.8839
v 31.1994 -0.2773 -1.8838
v 26.0894 -7.4053 -1.8837
v 26.2677 -6.7899 -1.8837
v 31.4664 -0.063 -1.8837
v 26.2451 -6.8091 -1.8835
v 22.0912 0.1284 -1.8834
v 23.0248 0.0376 -1.8834
v 29.2853 -4.3325 -1.8834
v 22.5362 -0.4208 -1.8833
v 23.9941 -4.6174 -1.8832
v 26.7113 -6.6896 -1.8831
v 23.8424 -5.0627 -1.8828
v 24.0309 -4.5249 -1.8827
v 31.4622 -0.0353 -1.8827
v 26.0673 -7.1459 -1.8825
[truncated: 5,961,100 more chars]
