# Supplementary material for: Mapping the adaptive landscape of Batesian mimicry using 3D-printed stimuli
Source: Nature. 2025 Jul 2;644(8077):706–13. doi: 10.1038/s41586-025-09216-3 (PMC12367557; doi:10.1038/s41586-025-09216-3)
Supplement: Supplementary file 3 — Trait salience models. Comparison of models fitted to data from the trait salience experiment. Codes for shape, pattern, colour and size columns are as follows: 0: not included; I: independent; N: nested within one of S (shape), P (pattern), C (colour) or Z (size); and the level of nesting is g (good) or p (perfect). All of the models also included fixed effects for starting presentation (first presentation of a trial), day and batch, and a random effect for chick. [file 41586_2025_9216_MOESM3_ESM.csv]

Model rank	df	Log likelihood	AICc	deltaAICc	shape	pattern	colour	size
1	12	-43.82	111.99	0	0	0	I	I
2	14	-42.27	113	1.01	I	0	I	I
3	14	-42.55	113.56	1.57	0	I	I	I
4	12	-44.77	113.89	1.9	I	0	I	0
5	12	-44.8	113.95	1.96	0	0	I	NCp
6	14	-42.74	113.95	1.96	0	NCp	I	NCp
7	12	-45.1	114.54	2.55	0	0	I	NCg
8	16	-41.12	114.86	2.87	I	I	I	I
9	10	-47.67	115.59	3.6	0	0	I	0
10	14	-43.57	115.6	3.61	0	NCg	I	NCg
11	14	-43.72	115.9	3.91	NCg	0	I	NCg
12	14	-43.79	116.04	4.05	I	I	I	0
13	16	-42.03	116.67	4.68	NCp	NCp	I	NCp
14	12	-46.21	116.77	4.78	NCg	0	I	0
15	12	-46.27	116.89	4.9	0	I	I	0
16	16	-42.19	116.99	5	NCg	NCg	I	NCg
17	14	-44.41	117.28	5.29	NCp	0	I	NCp
18	12	-46.67	117.7	5.71	0	NCp	I	0
19	12	-46.88	118.11	6.12	NCp	0	I	0
20	12	-46.92	118.19	6.2	0	NCg	I	0
21	14	-45.23	118.92	6.93	NCg	NCg	I	0
22	14	-45.28	119.03	7.04	NCp	NCp	I	0
23	38	-22.83	125.06	13.07	0	0	0	0
24	12	-72.79	169.93	57.94	0	0	NZg	I
25	14	-71.14	170.76	58.77	0	NZg	NZg	I
26	14	-71.76	171.99	60	NZg	0	NZg	I
27	16	-70.31	173.23	61.24	NZg	NZg	NZg	I
28	12	-78.77	181.9	69.91	I	0	NSg	0
29	14	-77.61	183.69	71.7	I	NSg	NSg	0
30	14	-78.02	184.51	72.52	I	0	NSg	NSg
31	16	-76.61	185.82	73.83	I	NSg	NSg	NSg
32	14	-79.14	186.75	74.76	NZp	0	NZp	I
33	16	-77.74	188.08	76.09	NZp	NZp	NZp	I
34	14	-80.45	189.37	77.38	0	NZp	NZp	I
35	12	-82.61	189.57	77.58	0	0	NZp	I
36	12	-89.16	202.68	90.69	0	I	NPg	0
37	14	-87.25	202.96	90.97	NPg	I	NPg	0
38	14	-88.58	205.64	93.65	0	I	NPg	NPg
39	16	-86.76	206.13	94.14	NPg	I	NPg	NPg
40	16	-90.01	212.63	100.64	I	NSp	NSp	NSp
41	14	-92.32	213.1	101.11	I	0	NSp	NSp
42	12	-94.38	213.12	101.13	I	0	NSp	0
43	14	-92.35	213.18	101.19	I	NSp	NSp	0
44	14	-94.75	217.96	105.97	NPp	I	NPp	0
45	12	-97.52	219.39	107.4	0	I	NPp	0
46	16	-93.69	220	108.01	NPp	I	NPp	NPp
47	14	-96.64	221.75	109.76	0	I	NPp	NPp
48	14	-106.12	240.71	128.72	I	I	0	I
49	12	-108.7	241.74	129.75	I	0	0	I
50	12	-111.74	247.82	135.83	0	I	0	I
51	12	-113.1	250.55	138.56	I	I	0	0
52	10	-116.68	253.61	141.62	0	0	0	I
53	12	-115.24	254.82	142.83	NZp	0	0	I
54	12	-116.1	256.54	144.55	NZg	0	0	I
55	10	-118.15	256.54	144.55	I	0	0	0
56	12	-116.3	256.95	144.96	0	NZp	0	I
57	12	-116.35	257.05	145.06	0	NZg	0	I
58	14	-114.76	257.99	146	NZp	NZp	0	I
59	12	-116.88	258.11	146.12	I	0	0	NSp
60	12	-117.52	259.38	147.39	I	0	0	NSg
61	12	-117.6	259.54	147.55	I	NSp	0	0
62	14	-115.54	259.56	147.57	NZg	NZg	0	I
63	12	-117.69	259.74	147.75	I	NSg	0	0
64	14	-116.1	260.67	148.68	I	NSp	0	NSp
65	14	-116.87	262.22	150.23	I	NSg	0	NSg
66	10	-126.62	273.48	161.49	0	I	0	0
67	10	-126.62	273.48	161.49	0	I	0	0
68	12	-124.76	273.87	161.88	NPp	I	0	0
69	12	-124.85	274.04	162.05	NPg	I	0	0
70	12	-125.42	275.18	163.19	0	I	0	NPg
71	12	-125.45	275.25	163.26	0	I	0	NPp
72	14	-123.94	276.36	164.37	NPp	I	0	NPp
73	14	-124.24	276.94	164.95	NPg	I	0	NPg
74	8	-169.66	355.49	243.5	0	0	0	0
