# Supplementary material for: Mapping the adaptive landscape of Batesian mimicry using 3D-printed stimuli
Source: Nature. 2025 Jul 2;644(8077):706–13. doi: 10.1038/s41586-025-09216-3 (PMC12367557; doi:10.1038/s41586-025-09216-3)
Supplement: Supplementary file 8 — Source Data Fig. 2 [file 41586_2025_9216_MOESM8_ESM.csv]

feeder	phenotype	axis	protection
4	50-50	S	-0.968
4	wasp	W	0.868
4	wasp	W	3.167
4	75% fly	M	0.414
4	wasp	W	3.167
4	wasp	W	2.071
4	75% wasp	C	0.5
4	50-50	M	-0.164
4	fly	M	-0.968
4	wasp	W	1.88
4	50-50	C	-0.968
4	75% fly	S	0
4	fly	M	-0.968
4	75% wasp	S	-1.88
4	75% wasp	C	0.868
4	wasp	W	0.868
4	wasp	W	3.167
4	wasp	W	1.301
4	wasp	W	1.427
4	50-50	S	-0.246
4	wasp	W	2.295
4	fly	M	-0.414
4	wasp	W	0.868
4	fly	M	-2.071
4	wasp	W	0.868
4	75% fly	C	-0.5
4	fly	M	0.205
4	fly	M	-0.968
4	wasp	W	0.868
4	fly	S	-2.57
4	wasp	W	-1.713
4	wasp	W	1.713
4	fly	C	0.205
4	75% fly	M	-0.968
4	fly	C	-2.295
4	75% fly	S	-0.33
4	75% wasp	M	-4.615
4	fly	S	-1.563
4	50-50	M	-0.588
4	fly	M	-0.082
4	wasp	W	1.563
4	75% fly	C	-3.468
4	fly	M	-0.968
4	wasp	W	3.167
4	fly	M	-1.427
4	75% wasp	S	0.868
4	75% wasp	M	0.082
4	fly	M	0.33
4	50-50	C	-2.931
4	wasp	W	2.931
4	wasp	W	1.713
4	fly	M	-4.615
4	wasp	W	2.57
4	75% wasp	S	-2.736
4	50-50	C	-2.736
4	50-50	M	-1.301
4	fly	M	-0.588
4	75% fly	M	-0.771
4	fly	M	-1.073
4	wasp	W	2.071
4	wasp	W	2.295
4	75% wasp	M	-0.164
4	75% wasp	C	1.073
4	wasp	W	0.968
4	50-50	S	0.5
4	wasp	W	0.588
4	75% wasp	S	0.414
4	50-50	M	-0.5
4	50-50	S	-1.563
4	wasp	W	3.468
4	wasp	W	0.868
4	fly	C	0
4	wasp	W	1.88
4	fly	S	0.205
4	75% fly	C	0.33
4	75% wasp	C	-1.88
4	wasp	W	1.183
4	75% fly	S	-0.868
4	wasp	W	0.771
4	wasp	W	0.678
4	fly	M	-0.968
4	fly	M	-0.414
4	wasp	W	-0.246
4	fly	M	-0.678
4	fly	M	-2.736
4	fly	M	-2.736
4	wasp	W	4.615
4	fly	M	-2.071
4	75% fly	C	-0.082
4	wasp	W	1.427
4	wasp	W	1.301
4	fly	M	0.205
4	75% fly	S	-1.427
4	50-50	C	-0.33
4	75% fly	M	0.082
4	fly	C	-1.183
4	75% wasp	M	1.563
4	fly	S	-1.713
4	wasp	W	0.5
4	75% wasp	C	-0.771
4	wasp	W	2.178
4	wasp	W	0.819
4	75% fly	M	-0.544
4	fly	M	-1.713
4	fly	C	-0.164
4	50-50	C	-0.544
4	wasp	W	2.178
4	wasp	W	2.178
4	wasp	W	2.178
4	wasp	W	1.301
4	fly	M	-1.563
4	75% wasp	M	0.372
4	wasp	W	4.615
4	fly	M	-4.615
4	wasp	W	2.178
4	75% fly	S	0.246
4	fly	M	-0.917
4	fly	M	-0.33
4	wasp	W	2.178
4	75% wasp	S	0
4	50-50	S	0.164
4	75% wasp	C	0.819
4	fly	S	-0.917
4	75% wasp	S	1.183
4	75% fly	M	-2.071
4	wasp	W	0.372
4	fly	M	-0.082
4	wasp	W	2.178
4	wasp	W	0.082
4	50-50	M	0.588
4	fly	M	-3.468
4	50-50	S	-0.544
4	wasp	W	1.073
4	75% fly	S	-1.427
4	fly	M	-1.301
4	75% fly	C	-0.544
4	50-50	C	-1.073
4	fly	M	0.678
4	fly	M	-0.246
4	fly	S	-2.295
4	75% fly	C	-2.57
4	wasp	W	2.178
4	fly	C	-1.88
4	75% wasp	M	-1.183
4	wasp	W	0.968
4	wasp	W	1.427
4	50-50	M	-2.931
4	fly	S	-4.615
4	wasp	W	3.468
4	fly	C	-0.588
4	fly	M	-0.771
4	75% fly	C	-2.295
4	wasp	W	-0.868
4	wasp	W	1.713
4	wasp	W	3.468
4	50-50	M	-3.468
4	50-50	S	-0.164
4	wasp	W	1.88
4	wasp	W	1.427
4	fly	M	-0.372
4	wasp	W	1.563
4	fly	M	-2.57
4	75% wasp	C	-0.372
4	75% wasp	M	2.071
4	75% fly	S	0.082
4	wasp	W	1.301
4	wasp	W	3.468
4	75% wasp	C	0.5
4	fly	M	-2.071
4	fly	M	-1.427
4	fly	M	-0.5
4	fly	S	-1.183
4	75% fly	M	0.082
4	fly	M	-0.082
4	fly	C	-1.563
4	wasp	W	2.295
4	75% fly	S	-0.968
4	wasp	W	0.771
4	50-50	S	-1.713
4	fly	M	0.082
4	75% fly	M	0.414
4	75% wasp	S	0.588
4	75% wasp	S	-0.678
4	50-50	M	-1.183
4	wasp	W	0.678
4	wasp	W	0.868
4	50-50	C	0.246
4	fly	M	0.33
4	75% wasp	M	-1.183
4	wasp	W	2.57
4	wasp	W	1.073
4	wasp	W	0.968
4	wasp	W	1.183
4	75% fly	C	-0.246
4	fly	M	-2.931
4	50-50	C	-1.88
4	75% fly	M	-2.717
4	fly	M	-1.858
4	75% wasp	M	-1.045
4	75% fly	S	-0.252
4	wasp	W	1.539
4	fly	M	-0.741
4	fly	M	-1.157
4	wasp	W	2.717
4	75% wasp	M	-0.741
4	fly	M	-2.717
4	fly	M	-1.539
4	wasp	W	2.717
4	fly	M	0.125
4	fly	C	-2.717
4	wasp	W	1.771
4	wasp	W	1.771
4	50-50	M	-1.275
4	75% wasp	S	0.741
4	fly	S	-0.252
4	wasp	W	0.556
4	75% wasp	C	-0.38
4	wasp	W	2.717
4	fly	S	-0.741
4	wasp	W	0.647
4	75% wasp	S	1.045
4	fly	M	-0.125
4	wasp	W	0.467
4	wasp	W	2.717
4	fly	M	-0.741
4	75% fly	M	-0.741
4	wasp	W	1.402
4	wasp	W	1.275
4	75% wasp	C	0.839
4	wasp	W	0.94
4	50-50	M	-1.69
4	wasp	W	0.209
4	50-50	C	0.294
4	wasp	W	1.157
4	50-50	C	0
4	75% fly	S	-2.717
4	fly	M	-2.717
4	wasp	W	2.717
4	fly	M	-0.467
4	fly	C	-2.717
4	wasp	W	2.717
4	75% fly	C	-1.402
4	75% fly	C	0.38
4	50-50	S	0
4	75% fly	C	0
4	75% fly	S	-1.02
4	wasp	W	2.425
4	75% wasp	S	0.246
4	fly	M	-2.736
4	75% fly	S	-2.736
4	wasp	W	0.082
4	wasp	W	2.425
4	wasp	W	2.425
4	wasp	W	2.425
4	50-50	M	-2.736
4	50-50	C	-0.164
4	wasp	W	2.425
4	75% wasp	C	0.5
4	fly	M	-0.678
4	fly	C	-2.736
4	50-50	S	-1.02
4	75% wasp	M	-2.736
4	wasp	W	1.301
4	wasp	W	1.301
4	wasp	W	1.301
4	wasp	W	2.425
4	wasp	W	0.968
4	fly	M	-0.5
4	75% wasp	M	0.678
4	fly	M	-0.414
4	fly	S	-1.301
4	75% fly	C	-1.02
4	fly	C	-1.563
4	50-50	C	-0.246
4	fly	M	-2.736
4	wasp	W	2.425
4	75% wasp	C	0.414
4	75% wasp	S	0.588
4	50-50	M	-0.33
4	fly	S	-1.88
4	fly	M	0.33
4	wasp	W	2.425
4	50-50	S	0.164
4	fly	M	-0.771
4	wasp	W	0.819
4	wasp	W	1.301
4	fly	M	-0.082
4	wasp	W	0.819
4	fly	M	-1.713
4	fly	M	-1.02
4	75% fly	M	-1.427
4	wasp	W	1.301
4	75% fly	M	-0.588
4	wasp	W	1.301
4	fly	S	-0.771
4	wasp	W	2.295
4	75% fly	S	-1.713
4	75% fly	M	-0.771
4	wasp	W	2.295
4	75% fly	M	-0.771
4	wasp	W	1.301
4	50-50	M	-0.771
4	75% fly	C	-1.427
4	75% fly	C	-1.563
4	fly	C	-2.295
4	fly	M	-3.468
4	75% wasp	M	0.771
4	fly	M	-0.771
4	50-50	S	-0.771
4	75% fly	S	-0.771
4	wasp	W	2.295
4	50-50	C	-0.164
4	50-50	C	0.246
4	75% wasp	M	0.33
4	wasp	W	1.301
4	fly	M	-0.771
4	50-50	M	-3.468
4	75% wasp	S	0.164
4	wasp	W	2.295
4	wasp	W	0.771
4	wasp	W	0.771
4	wasp	W	2.295
4	fly	M	-0.082
4	75% wasp	S	0.414
4	wasp	W	2.295
4	fly	M	-0.246
4	50-50	S	-1.88
4	75% wasp	C	-0.33
4	fly	M	0.041
4	wasp	W	2.295
4	fly	M	0.041
4	fly	M	0.5
4	wasp	W	0.771
4	wasp	W	0.771
4	fly	M	-3.468
4	wasp	W	1.073
4	wasp	W	2.295
4	75% wasp	C	-1.301
4	fly	C	-2.071
4	fly	M	-2.57
4	fly	S	-0.771
4	wasp	W	2.295
4	wasp	W	2.178
4	75% fly	M	-0.5
4	75% fly	C	-2.178
4	50-50	C	-2.931
4	fly	C	-2.178
4	75% fly	S	-1.794
4	75% fly	C	-2.57
4	wasp	W	1.073
4	fly	M	-1.301
4	fly	M	-1.427
4	75% wasp	C	0
4	75% wasp	C	1.301
4	wasp	W	2.178
4	wasp	W	2.178
4	wasp	W	2.178
4	fly	M	-1.073
4	wasp	W	2.178
4	75% wasp	S	0.678
4	fly	M	-4.615
4	fly	S	-0.246
4	fly	M	-0.164
4	wasp	W	0.868
4	wasp	W	1.073
4	fly	M	-0.868
4	fly	C	0.544
4	50-50	M	-0.082
4	fly	M	-0.33
4	wasp	W	2.178
4	50-50	S	-1.563
4	fly	M	-0.725
4	fly	S	-0.725
4	75% fly	S	0.164
4	50-50	M	-0.968
4	wasp	W	-0.414
4	75% fly	M	-1.794
4	wasp	W	2.178
4	wasp	W	1.073
4	50-50	S	0.33
4	75% wasp	M	0.771
4	fly	M	-0.588
4	50-50	C	-1.183
4	wasp	W	2.178
4	wasp	W	0.414
4	75% wasp	M	-3.468
4	wasp	W	0.164
4	fly	M	0.164
4	wasp	W	2.178
4	75% wasp	S	0.544
4	wasp	W	2.178
4	fly	M	0
4	fly	M	-1.88
4	fly	M	-1.427
4	wasp	W	1.183
4	fly	M	-0.5
4	wasp	W	2.931
4	fly	M	-2.071
4	wasp	W	1.972
4	wasp	W	3.891
4	75% fly	S	-1.713
4	fly	M	-0.633
4	wasp	W	1.563
4	75% wasp	M	1.073
4	fly	S	-0.868
4	fly	M	-0.33
4	fly	S	-3.167
4	wasp	W	1.427
4	wasp	W	1.301
4	75% wasp	C	-0.414
4	75% fly	S	-0.968
4	wasp	W	0.968
4	wasp	W	1.972
4	wasp	W	0.246
4	wasp	W	0.164
4	fly	C	-1.073
4	50-50	S	0.633
4	75% wasp	M	0.082
4	fly	M	-0.164
4	wasp	W	3.891
4	wasp	W	0.33
4	50-50	M	-0.633
4	wasp	W	0.633
4	75% wasp	C	0.5
4	wasp	W	1.713
4	75% wasp	S	0.819
4	50-50	S	0.414
4	fly	M	-1.301
4	fly	M	-2.295
4	75% fly	C	-0.771
4	50-50	C	-3.167
4	75% fly	C	-1.183
4	75% fly	M	-1.563
4	50-50	C	-0.246
4	wasp	W	2.295
4	75% fly	M	-0.082
4	fly	C	-3.167
4	wasp	W	2.57
4	50-50	M	-3.167
4	75% wasp	S	0.819
4	75% fly	M	-0.588
4	fly	M	-3.468
4	75% fly	C	-1.073
4	50-50	M	-1.301
4	wasp	W	3.468
4	fly	M	-1.183
4	wasp	W	2.57
4	75% wasp	M	-0.414
4	75% fly	C	-0.968
4	75% wasp	M	-0.868
4	wasp	W	1.563
4	fly	C	-1.713
4	75% wasp	C	0.246
4	wasp	W	0.588
4	wasp	W	0.678
4	75% wasp	S	-0.33
4	fly	M	-0.771
4	wasp	W	1.563
4	75% wasp	C	-2.295
4	fly	C	-3.468
4	fly	S	-1.88
4	wasp	W	0.771
4	50-50	S	-0.246
4	50-50	C	-3.468
4	wasp	W	1.563
4	fly	M	0.082
4	75% fly	S	0.164
4	wasp	W	1.563
4	wasp	W	1.563
4	wasp	W	0.868
4	fly	S	-0.164
4	50-50	M	0.414
4	75% fly	S	-1.427
4	wasp	W	1.563
4	wasp	W	3.468
4	75% wasp	S	0.968
4	fly	M	0.33
4	wasp	W	1.563
4	fly	M	-0.082
4	wasp	W	1.563
4	fly	M	0
4	wasp	W	1.563
4	fly	M	-2.071
4	fly	M	-0.678
4	50-50	S	-0.5
4	75% fly	M	-2.57
4	fly	M	-1.563
4	wasp	W	3.468
4	50-50	C	0.5
4	wasp	W	2.736
4	fly	M	-1.183
4	fly	M	-1.183
4	wasp	W	-3.468
4	fly	C	-1.88
4	fly	S	-1.427
4	wasp	W	1.88
4	75% fly	S	-1.183
4	fly	M	-1.88
4	fly	M	-0.588
4	75% wasp	S	0.968
4	75% wasp	M	-2.931
4	wasp	W	1.713
4	75% fly	C	-0.414
4	wasp	W	2.736
4	75% fly	M	-0.819
4	fly	C	-0.164
4	75% fly	M	0.288
4	fly	M	-4.615
4	fly	M	0.414
4	fly	M	-1.88
4	wasp	W	2.736
4	50-50	S	-0.819
4	wasp	W	0.968
4	wasp	W	0.968
4	wasp	W	1.563
4	fly	M	-0.246
4	50-50	C	0
4	fly	M	-1.563
4	wasp	W	0.968
4	75% wasp	C	-0.678
4	fly	M	-0.33
4	wasp	W	0.968
4	50-50	C	-2.57
4	50-50	M	-2.295
4	fly	S	-0.968
4	wasp	W	0.968
4	wasp	W	0.968
4	75% fly	C	-0.5
4	50-50	M	-0.082
4	50-50	S	0.082
4	75% wasp	S	0.5
4	75% wasp	M	2.736
4	75% wasp	C	0.288
4	wasp	W	0.968
4	wasp	W	0.968
4	75% fly	S	0.164
4	wasp	W	2.736
4	wasp	W	2.736
4	50-50	S	-1.241
4	wasp	W	1.713
4	50-50	M	0.771
4	wasp	W	1.713
4	wasp	W	1.713
4	fly	M	-1.241
4	wasp	W	1.713
4	50-50	M	-0.868
4	wasp	W	1.713
4	75% fly	C	-4.615
4	75% fly	M	-2.071
4	wasp	W	1.713
4	wasp	W	0.588
4	75% wasp	S	0.678
4	fly	C	-1.241
4	75% wasp	M	-2.931
4	75% wasp	C	0.5
4	wasp	W	1.713
4	75% fly	S	-0.164
4	wasp	W	1.713
4	fly	M	-1.241
4	75% wasp	M	0.414
4	fly	M	-3.468
4	fly	S	-0.588
4	75% wasp	S	-0.164
4	wasp	W	1.713
4	fly	C	-0.725
4	wasp	W	1.713
4	75% wasp	C	0.33
4	fly	S	-0.725
4	wasp	W	1.713
4	fly	M	-1.713
4	fly	M	0
4	wasp	W	1.713
4	wasp	W	1.713
4	fly	M	-2.295
4	wasp	W	0.246
4	fly	M	-1.241
4	75% fly	S	-1.241
4	50-50	S	-0.5
4	75% fly	C	-2.57
4	fly	M	-1.88
4	wasp	W	1.713
4	50-50	C	-0.33
4	fly	M	-0.414
4	fly	M	0.164
4	wasp	W	1.713
4	75% fly	M	0.082
4	50-50	C	-0.164
4	75% fly	C	-1.972
4	75% fly	S	-1.563
4	wasp	W	1.563
4	75% wasp	S	-1.301
4	fly	M	-1.972
4	75% fly	S	-2.57
4	wasp	W	1.563
4	wasp	W	1.563
4	wasp	W	1.563
4	wasp	W	1.563
4	50-50	M	0.288
4	50-50	C	0.288
4	wasp	W	1.563
4	75% wasp	C	0.288
4	fly	M	-1.073
4	fly	C	-0.678
4	50-50	S	-0.414
4	75% wasp	M	0
4	wasp	W	1.563
4	wasp	W	1.563
4	wasp	W	1.563
4	wasp	W	1.563
4	wasp	W	1.563
4	fly	M	-0.33
4	75% wasp	M	1.563
4	fly	M	-1.183
4	fly	S	-3.468
4	75% fly	C	-0.082
4	fly	C	-1.427
4	50-50	C	-4.615
4	fly	M	-1.972
4	wasp	W	0.588
4	75% wasp	C	0.288
4	75% wasp	S	0.5
4	50-50	M	-0.588
4	fly	S	-0.5
4	fly	M	-0.771
4	wasp	W	1.563
4	50-50	S	-0.868
4	fly	M	-0.968
4	wasp	W	1.563
4	wasp	W	1.563
4	fly	M	-0.246
4	wasp	W	1.563
4	fly	M	-1.972
4	fly	M	-0.164
4	75% fly	M	0.082
4	wasp	W	1.563
4	75% fly	M	-2.931
4	fly	C	-2.071
4	fly	M	-3.468
4	wasp	W	0.544
4	wasp	W	2.57
4	50-50	S	-0.414
4	75% fly	C	-1.073
4	75% fly	M	-0.123
4	50-50	C	-2.295
4	wasp	W	0.544
4	wasp	W	2.57
4	wasp	W	2.57
4	fly	S	-0.123
4	fly	M	0.544
4	wasp	W	2.57
4	fly	C	-1.183
4	wasp	W	2.57
4	wasp	W	0.544
4	wasp	W	1.427
4	fly	M	0.544
4	wasp	W	1.073
4	75% wasp	S	0.544
4	fly	M	-1.636
4	75% wasp	C	-0.588
4	fly	S	-1.427
4	wasp	W	1.563
4	fly	M	-0.678
4	75% fly	S	0.082
4	fly	M	-2.57
4	75% fly	M	-0.771
4	75% wasp	S	0.544
4	50-50	C	-0.5
4	wasp	W	2.57
4	wasp	W	0.544
4	50-50	M	-0.123
4	wasp	W	2.57
4	fly	M	-1.301
4	75% fly	S	-0.968
4	50-50	M	-4.615
4	fly	M	-1.88
4	fly	M	-1.636
4	50-50	S	-0.33
4	wasp	W	1.301
4	75% wasp	C	0.544
4	wasp	W	1.713
4	75% wasp	M	-0.868
4	wasp	W	1.183
4	fly	M	-0.123
4	75% fly	C	-2.931
4	75% wasp	M	0.544
4	50-50	M	0.678
4	fly	C	0.678
4	wasp	W	0.968
4	fly	M	-2.57
4	75% fly	S	-0.5
4	75% wasp	C	-0.968
4	75% wasp	M	-0.5
4	wasp	W	2.071
4	75% fly	S	-0.5
4	fly	S	0.082
4	fly	M	0.678
4	fly	M	-2.57
4	fly	M	-4.615
4	fly	M	-1.073
4	fly	C	-0.5
4	wasp	W	-0.041
4	wasp	W	2.071
4	75% wasp	S	0.33
4	50-50	M	-0.041
4	75% wasp	M	0.678
4	75% fly	C	-0.5
4	fly	M	0.414
4	wasp	W	2.071
4	75% fly	M	-1.427
4	wasp	W	2.071
4	wasp	W	1.183
4	fly	M	-0.5
4	wasp	W	2.071
4	wasp	W	1.073
4	50-50	C	-0.5
4	75% fly	C	-1.713
4	wasp	W	2.071
4	wasp	W	2.071
4	wasp	W	2.071
4	50-50	C	-1.563
4	75% wasp	C	0.678
4	fly	M	-2.57
4	50-50	S	-0.5
4	wasp	W	0.164
4	wasp	W	2.071
4	wasp	W	0.246
4	fly	S	-1.88
4	wasp	W	2.071
4	wasp	W	2.071
4	fly	M	-1.301
4	fly	M	-2.57
4	50-50	S	-2.57
4	75% fly	M	-1.183
4	75% wasp	S	-0.5
4	50-50	S	-0.414
4	wasp	W	1.636
4	75% wasp	C	0.246
4	wasp	W	1.636
4	wasp	W	1.636
4	fly	S	-0.164
4	75% wasp	M	0.588
4	fly	M	-1.427
4	75% fly	C	-0.968
4	fly	C	-2.57
4	50-50	M	-0.968
4	fly	M	-1.713
4	wasp	W	1.636
4	fly	S	0.082
4	fly	M	0.164
4	75% wasp	S	-1.301
4	wasp	W	1.636
4	wasp	W	1.636
4	wasp	W	0.678
4	fly	M	-2.57
4	75% wasp	C	0.414
4	50-50	S	-1.183
4	fly	C	-0.771
4	75% wasp	S	0.5
4	75% fly	S	-0.588
4	75% fly	M	-4.615
4	75% wasp	M	0.33
4	50-50	M	-2.57
4	fly	M	0
4	wasp	W	1.636
4	wasp	W	1.636
4	fly	M	-2.57
4	wasp	W	1.636
4	fly	M	-0.164
4	wasp	W	1.636
4	wasp	W	1.636
4	75% fly	S	-0.678
4	fly	M	-1.88
4	50-50	C	-2.57
4	wasp	W	1.636
4	wasp	W	1.636
4	wasp	W	1.636
4	50-50	C	-0.5
4	75% fly	M	-0.164
4	fly	M	-0.33
4	wasp	W	1.636
4	75% fly	C	-1.563
4	wasp	W	1.636
4	fly	M	-0.968
4	fly	M	0.33
4	wasp	W	1.88
4	wasp	W	1.88
4	fly	M	0
4	75% fly	S	-0.968
4	75% wasp	C	0.544
4	wasp	W	1.88
4	75% fly	C	-0.968
4	75% fly	M	-0.968
4	fly	M	0.246
4	fly	M	-0.968
4	wasp	W	1.88
4	wasp	W	0.968
4	wasp	W	1.88
4	75% fly	C	-0.968
4	fly	S	-0.588
4	fly	M	0.164
4	fly	M	-2.071
4	fly	C	-3.891
4	75% fly	M	-1.427
4	75% fly	S	-0.082
4	wasp	W	1.88
4	50-50	S	0.082
4	fly	M	-0.968
4	fly	S	-1.563
4	50-50	S	-0.164
4	wasp	W	0.544
4	fly	M	-0.246
4	50-50	M	-2.931
4	wasp	W	-0.5
4	fly	M	-1.88
4	75% wasp	M	-2.295
4	wasp	W	1.88
4	wasp	W	0.771
4	fly	M	-0.33
4	fly	C	-0.968
4	75% wasp	S	-0.414
4	50-50	C	-3.891
4	wasp	W	1.88
4	75% wasp	M	0.678
4	wasp	W	0.868
4	75% wasp	C	-2.57
4	wasp	W	1.88
4	wasp	W	1.88
4	75% wasp	S	1.88
4	wasp	W	1.88
4	wasp	W	1.88
4	50-50	C	0.414
4	50-50	M	-1.713
4	wasp	W	1.636
4	50-50	M	-2.57
4	75% wasp	C	-0.588
4	fly	M	-2.57
4	fly	M	-1.183
4	75% fly	S	-0.588
4	50-50	S	0.33
4	fly	M	-0.588
4	wasp	W	1.636
4	wasp	W	0.588
4	50-50	S	-2.57
4	fly	M	0.082
4	75% wasp	M	0.588
4	50-50	C	0.246
4	wasp	W	1.636
4	75% wasp	M	-2.57
4	75% fly	M	-2.57
4	wasp	W	1.636
4	wasp	W	1.636
4	75% wasp	C	0.414
4	wasp	W	1.636
4	wasp	W	1.636
4	wasp	W	1.636
4	wasp	W	1.636
4	fly	M	-0.588
4	wasp	W	1.636
4	wasp	W	1.636
4	75% fly	C	-0.588
4	75% wasp	S	0.588
4	fly	C	-0.588
4	fly	M	-1.427
4	75% fly	M	-2.57
4	wasp	W	1.636
4	fly	C	-2.57
4	50-50	C	-1.563
4	fly	M	-1.713
4	50-50	M	-0.588
4	wasp	W	1.636
4	fly	M	-1.301
4	75% wasp	S	-0.164
4	wasp	W	1.636
4	fly	M	-1.073
4	wasp	W	1.636
4	wasp	W	1.636
4	fly	S	0.164
4	fly	M	-0.588
4	fly	S	-0.588
4	75% fly	C	0
4	75% fly	S	-0.082
4	wasp	W	1.636
4	wasp	W	1.636
4	wasp	W	1.636
4	75% fly	M	-0.164
4	50-50	S	0.164
4	fly	M	-1.563
4	fly	M	0.457
4	75% fly	C	-1.427
4	75% wasp	C	-0.588
4	wasp	W	1.636
4	50-50	M	0
4	75% fly	S	-1.794
4	75% wasp	M	0.164
4	wasp	W	1.636
4	wasp	W	0.678
4	wasp	W	1.636
4	fly	M	-4.615
4	fly	C	-2.071
4	fly	C	-0.678
4	wasp	W	1.636
4	75% wasp	S	0.457
4	fly	M	-0.414
4	fly	M	-1.02
4	fly	S	-3.468
4	wasp	W	1.636
4	50-50	C	-0.414
4	fly	M	-0.246
4	50-50	C	-0.082
4	fly	M	-1.301
4	wasp	W	1.636
4	fly	M	-2.57
4	75% fly	M	-1.183
4	75% wasp	M	0.457
4	wasp	W	1.636
4	wasp	W	1.636
4	50-50	M	-0.414
4	75% wasp	S	0.457
4	75% fly	S	-1.794
4	wasp	W	1.636
4	75% fly	C	-1.02
4	fly	M	-2.295
4	wasp	W	1.636
4	wasp	W	1.636
4	50-50	S	-0.771
4	wasp	W	1.636
4	fly	S	-0.868
4	wasp	W	1.636
4	75% wasp	C	-2.931
4	fly	M	0.164
4	50-50	C	0.288
4	wasp	W	1.794
4	wasp	W	1.794
4	75% fly	M	-0.041
4	fly	S	-0.771
4	fly	M	-0.041
4	75% fly	S	-0.246
4	fly	M	0.164
4	wasp	W	1.794
4	fly	S	-2.736
4	75% wasp	M	0.819
4	75% fly	S	-0.414
4	75% wasp	S	0.588
4	fly	M	-0.868
4	wasp	W	1.794
4	wasp	W	0.819
4	fly	M	-2.736
4	wasp	W	1.794
4	wasp	W	-0.588
4	wasp	W	0.5
4	fly	M	-1.073
4	wasp	W	1.794
4	fly	C	-1.183
4	50-50	S	-1.427
4	fly	M	-2.736
4	wasp	W	1.794
4	wasp	W	1.794
4	50-50	M	-0.041
4	wasp	W	1.794
4	fly	M	-1.713
4	50-50	M	0.414
4	fly	M	-0.968
4	50-50	S	-0.5
4	75% fly	C	-1.88
4	75% wasp	M	0.288
4	50-50	C	-0.678
4	75% fly	M	-1.301
4	wasp	W	1.794
4	fly	M	-1.563
4	fly	M	-2.736
4	fly	C	-2.736
4	75% wasp	C	-0.041
4	75% wasp	C	0.678
4	wasp	W	1.794
4	75% fly	C	-2.736
4	wasp	W	1.794
4	75% wasp	S	-0.33
4	wasp	W	1.794
4	wasp	W	1.794
4	75% wasp	C	-0.588
4	wasp	W	-0.588
4	75% fly	M	-0.588
4	fly	M	-0.588
4	wasp	W	1.794
4	wasp	W	-0.588
4	50-50	C	-0.588
4	75% fly	C	-0.588
4	50-50	S	-0.588
4	fly	S	-0.588
4	wasp	W	1.794
4	fly	C	-0.588
4	fly	M	-0.588
4	wasp	W	1.794
4	75% fly	S	-0.588
4	75% fly	C	-0.588
4	wasp	W	1.794
4	wasp	W	1.794
4	75% wasp	M	-0.588
4	wasp	W	1.794
4	wasp	W	1.794
4	fly	M	-0.588
4	wasp	W	1.794
4	fly	M	-0.588
4	wasp	W	1.794
4	fly	M	-0.588
4	50-50	M	-0.588
4	75% wasp	S	-0.588
4	wasp	W	1.794
4	75% fly	M	-0.588
4	wasp	W	-0.588
4	wasp	W	1.794
4	50-50	M	-0.588
4	fly	S	-0.588
4	fly	M	-0.588
4	50-50	S	-0.588
4	fly	C	-0.588
4	wasp	W	1.794
4	75% wasp	C	-0.588
4	75% fly	S	-0.588
4	fly	M	-0.588
4	fly	M	-0.588
4	50-50	C	-0.588
4	wasp	W	1.794
4	75% wasp	M	-0.588
4	fly	M	-0.588
4	75% wasp	S	-0.588
4	wasp	W	1.794
4	fly	M	-0.588
5	fly	M	-0.771
5	fly	M	-1.563
5	50-50	M	-0.968
5	wasp	W	0
5	wasp	W	3.167
5	50-50	C	1.493
5	fly	M	0.164
5	fly	M	-0.868
5	fly	M	-1.241
5	wasp	W	0.246
5	75% fly	C	2.295
5	50-50	S	-0.414
5	fly	S	0.082
5	fly	S	-2.931
5	wasp	W	-0.678
5	75% wasp	M	0.33
5	wasp	W	-0.082
5	wasp	W	1.493
5	wasp	W	1.493
5	75% fly	M	-0.164
5	fly	M	-4.615
5	75% wasp	C	-0.588
5	75% fly	S	0.414
5	75% fly	M	-1.427
5	wasp	W	0.588
5	50-50	C	-0.33
5	50-50	M	0.678
5	wasp	W	1.493
5	fly	M	-3.468
5	fly	M	-2.57
5	wasp	W	3.167
5	wasp	W	0.917
5	75% wasp	C	-0.246
5	75% wasp	S	1.493
5	75% fly	C	-0.5
5	75% fly	S	-1.713
5	fly	M	-1.88
5	wasp	W	-2.071
5	50-50	S	0.771
5	75% wasp	M	0.917
5	wasp	W	1.493
5	fly	M	-1.073
5	fly	C	-1.241
5	wasp	W	3.167
5	wasp	W	3.167
5	fly	C	0.5
5	wasp	W	1.493
5	wasp	W	1.493
5	75% wasp	S	-2.295
5	75% wasp	S	2.178
5	wasp	W	4.615
5	wasp	W	1.241
5	50-50	C	-2.295
5	75% fly	S	-0.082
5	wasp	W	-0.164
5	fly	M	-1.713
5	fly	M	-2.071
5	75% fly	M	0.164
5	wasp	W	2.178
5	fly	M	-1.301
5	wasp	W	2.178
5	wasp	W	-1.563
5	75% wasp	M	1.073
5	fly	M	-4.615
5	75% fly	C	0.164
5	fly	M	-1.427
5	wasp	W	1.241
5	75% wasp	C	-0.968
5	50-50	C	0.968
5	wasp	W	2.178
5	wasp	W	0.868
5	wasp	W	0.771
5	50-50	M	-0.968
5	fly	C	0.164
5	wasp	W	1.427
5	fly	M	-0.968
5	50-50	M	0.5
5	50-50	S	-2.57
5	wasp	W	0.678
5	75% wasp	M	0.164
5	wasp	W	2.178
5	75% wasp	S	0.164
5	fly	M	-0.968
5	fly	M	0.414
5	wasp	W	2.178
5	fly	M	-0.588
5	fly	M	-0.414
5	fly	S	-0.678
5	wasp	W	0.588
5	75% fly	S	-0.968
5	75% fly	C	-3.468
5	75% wasp	C	-0.5
5	fly	S	-1.88
5	75% fly	M	-0.33
5	50-50	S	-0.246
5	wasp	W	2.178
5	fly	C	-2.931
5	wasp	W	2.178
5	wasp	W	1.713
5	fly	M	-2.178
5	75% fly	C	-1.02
5	fly	M	-0.164
5	75% fly	M	-0.868
5	wasp	W	3.468
5	fly	M	-0.678
5	wasp	W	1.563
5	wasp	W	1.88
5	fly	M	-0.246
5	wasp	W	2.071
5	wasp	W	0.246
5	fly	M	-0.771
5	50-50	S	-4.615
5	50-50	M	-3.468
5	wasp	W	1.427
5	50-50	S	1.073
5	75% wasp	C	1.301
5	75% wasp	M	0.414
5	wasp	W	0.33
5	wasp	W	2.931
5	50-50	C	-1.02
5	fly	M	-0.33
5	wasp	W	0.771
5	75% fly	S	-0.414
5	wasp	W	2.295
5	fly	S	0.164
5	wasp	W	2.57
5	fly	M	-0.5
5	wasp	W	0.678
5	wasp	W	0.588
5	wasp	W	0.968
5	fly	M	0.041
5	fly	C	-1.183
5	50-50	M	0.041
5	75% wasp	M	-0.588
5	fly	M	-2.178
5	75% fly	C	-0.082
5	75% wasp	C	0.868
5	50-50	C	1.183
5	fly	C	-2.178
5	75% wasp	S	0.5
5	75% fly	S	-1.301
5	fly	S	-2.178
5	wasp	W	-1.713
5	75% fly	M	-1.563
5	75% wasp	S	-1.427
5	wasp	W	4.615
5	fly	M	-2.931
5	75% fly	C	-4.615
5	fly	M	-3.438
5	75% wasp	C	0.615
5	fly	C	-0.523
5	fly	M	-2.894
5	75% wasp	M	1.017
5	wasp	W	1.835
5	wasp	W	0.523
5	wasp	W	2.894
5	fly	C	-1.666
5	fly	S	0.257
5	fly	M	-0.344
5	wasp	W	3.438
5	75% wasp	M	-0.759
5	wasp	W	2.531
5	75% wasp	S	-0.911
5	75% fly	S	-1.376
5	50-50	C	-2.027
5	fly	M	-0.171
5	50-50	C	0
5	wasp	W	1.666
5	fly	M	-2.531
5	wasp	W	2.253
5	wasp	W	-1.249
5	wasp	W	4.615
5	75% fly	C	0.911
5	wasp	W	1.249
5	75% wasp	S	2.027
5	wasp	W	-1.017
5	wasp	W	0.085
5	wasp	W	-1.13
5	75% wasp	C	0.809
5	fly	M	0.388
5	wasp	W	1.249
5	50-50	S	1.249
5	wasp	W	1.514
5	50-50	M	0.171
5	fly	M	0.388
5	fly	S	0.71
5	50-50	S	-0.759
5	75% fly	M	-1.835
5	fly	M	-0.257
5	fly	M	-0.615
5	50-50	M	-2.253
5	75% fly	M	-0.433
5	fly	M	-0.085
5	75% fly	S	-1.514
5	75% wasp	M	0.645
5	wasp	W	0.548
5	wasp	W	2.856
5	wasp	W	1.616
5	50-50	M	0.179
5	wasp	W	3.845
5	fly	M	-0.746
5	wasp	W	2.209
5	50-50	S	-0.269
5	wasp	W	0.746
5	fly	M	0
5	wasp	W	1.981
5	75% fly	M	-0.453
5	fly	C	-2.209
5	50-50	C	-2.209
5	fly	C	-2.209
5	wasp	W	2.489
5	fly	M	0.269
5	75% fly	C	-0.36
5	wasp	W	1.073
5	wasp	W	1.073
5	75% fly	S	-2.209
5	wasp	W	1.323
5	fly	M	0.453
5	75% wasp	M	-0.089
5	wasp	W	0.36
5	wasp	W	1.073
5	wasp	W	1.787
5	wasp	W	1.463
5	fly	M	-2.209
5	fly	M	-1.194
5	fly	M	-0.596
5	fly	M	0.089
5	75% wasp	S	0.85
5	75% fly	S	-0.596
5	75% fly	M	-1.323
5	50-50	S	-0.179
5	wasp	W	-1.073
5	fly	S	-0.958
5	50-50	M	-2.209
5	fly	M	-0.85
5	75% fly	C	-2.209
5	50-50	C	-2.209
5	wasp	W	3.845
5	75% wasp	C	-2.209
5	wasp	W	2.717
5	wasp	W	2.05
5	fly	M	-2.157
5	wasp	W	0.556
5	75% wasp	S	1.69
5	50-50	C	0.38
5	50-50	M	0.042
5	fly	M	-1.69
5	75% fly	M	-0.94
5	fly	M	-2.551
5	wasp	W	0.647
5	wasp	W	4.615
5	75% wasp	M	0.741
5	75% wasp	C	1.402
5	wasp	W	-1.275
5	50-50	S	-1.045
5	wasp	W	1.858
5	75% wasp	S	-0.556
5	50-50	M	-0.467
5	50-50	S	0.209
5	wasp	W	2.717
5	wasp	W	-1.402
5	fly	C	-1.157
5	wasp	W	0.839
5	fly	S	-0.38
5	75% fly	C	0.467
5	75% wasp	C	-0.741
5	wasp	W	1.539
5	75% fly	S	-4.615
5	wasp	W	2.717
5	wasp	W	2.717
5	fly	M	-1.858
5	fly	M	-0.042
5	wasp	W	0.94
5	fly	M	-0.839
5	fly	M	-2.913
5	fly	M	-0.294
5	wasp	W	0.125
5	fly	M	-0.209
5	75% fly	C	0.294
5	wasp	W	1.275
5	wasp	W	1.157
5	75% fly	S	-3.454
5	50-50	C	-2.157
5	75% fly	M	-0.125
5	fly	C	-0.647
5	75% wasp	M	1.045
5	fly	S	-1.539
5	wasp	W	1.713
5	75% wasp	S	0.868
5	75% fly	S	-1.073
5	fly	M	-2.071
5	fly	M	0
5	75% wasp	C	-0.082
5	fly	C	-0.968
5	50-50	C	-1.301
5	75% fly	M	0.082
5	wasp	W	2.57
5	50-50	M	-2.295
5	wasp	W	2.071
5	wasp	W	1.183
5	75% fly	C	0.164
5	75% fly	C	-2.57
5	wasp	W	2.295
5	75% wasp	M	0.414
5	fly	M	-0.868
5	fly	M	-1.563
5	fly	S	-0.771
5	fly	M	0.588
5	fly	C	-2.931
5	75% wasp	S	0.678
5	wasp	W	4.615
5	wasp	W	1.427
5	75% fly	S	-0.164
5	50-50	M	-0.544
5	fly	S	-1.183
5	wasp	W	1.301
5	75% fly	M	-1.427
5	wasp	W	3.468
5	fly	M	0.33
5	75% wasp	C	0.246
5	wasp	W	-0.544
5	wasp	W	1.88
5	wasp	W	0.771
5	wasp	W	0.968
5	wasp	W	0.5
5	50-50	S	-0.246
5	50-50	C	-0.544
5	fly	M	-0.544
5	wasp	W	1.563
5	wasp	W	1.073
5	fly	M	-4.615
5	fly	M	-3.468
5	wasp	W	2.931
5	fly	M	-1.88
5	50-50	S	-1.713
5	75% wasp	M	-0.33
5	50-50	S	-0.246
5	wasp	W	0.868
5	wasp	W	2.57
5	75% fly	M	-0.678
5	wasp	W	1.713
5	wasp	W	2.57
5	75% wasp	C	0.5
5	50-50	M	-3.468
5	fly	M	-2.931
5	wasp	W	2.57
5	50-50	C	-0.5
5	75% fly	S	-0.33
5	fly	M	0.414
5	75% wasp	S	2.57
5	75% wasp	C	-2.071
5	wasp	W	0.968
5	wasp	W	2.57
5	wasp	W	0.588
5	wasp	W	0.678
5	50-50	S	0.33
5	wasp	W	1.183
5	fly	M	-1.88
5	wasp	W	1.073
5	fly	M	0.246
5	wasp	W	-0.164
5	75% fly	C	0.771
5	fly	M	0
5	fly	M	-2.295
5	wasp	W	2.57
5	fly	S	-1.427
5	wasp	W	1.301
5	wasp	W	1.427
5	fly	C	-0.082
5	75% fly	M	0.082
5	fly	C	-1.563
5	75% fly	S	-1.183
5	75% wasp	M	-1.073
5	fly	S	-0.868
5	50-50	M	-0.868
5	fly	M	0.164
5	wasp	W	1.563
5	75% fly	C	-2.57
5	fly	M	-0.868
5	wasp	W	2.57
5	fly	M	-1.301
5	75% wasp	S	-0.414
5	75% wasp	M	-0.588
5	fly	M	-1.713
5	50-50	C	-4.615
5	wasp	W	4.615
5	75% wasp	S	1.249
5	wasp	W	2.253
5	75% fly	S	1.13
5	50-50	S	-2.384
5	75% wasp	S	2.531
5	fly	S	0.963
5	75% wasp	C	-1.249
5	50-50	C	-0.344
5	75% fly	M	-2.384
5	wasp	W	2.027
5	75% wasp	M	-0.257
5	75% fly	C	-2.384
5	fly	M	-2.384
5	wasp	W	1.376
5	fly	M	-2.384
5	50-50	M	-0.171
5	fly	M	-0.085
5	75% fly	S	-0.433
5	fly	C	-0.523
5	wasp	W	0.963
5	75% fly	C	-1.13
5	fly	M	-0.911
5	50-50	C	-0.809
5	fly	M	0
5	fly	M	-1.514
5	wasp	W	2.894
5	75% wasp	C	0.809
5	wasp	W	1.666
5	wasp	W	1.514
5	wasp	W	-0.71
5	fly	M	0.085
5	75% wasp	M	-1.376
5	fly	M	-2.384
5	wasp	W	3.438
5	wasp	W	0.257
5	wasp	W	0.344
5	50-50	M	0.171
5	fly	M	-2.384
5	wasp	W	0.615
5	wasp	W	0.71
5	fly	M	-1.017
5	wasp	W	1.835
5	wasp	W	0.433
5	wasp	W	0.523
5	fly	C	-2.384
5	75% fly	M	-0.615
5	50-50	S	0.164
5	wasp	W	4.615
5	fly	M	-0.725
5	wasp	W	1.427
5	wasp	W	2.071
5	50-50	M	1.301
5	75% wasp	S	0.5
5	fly	C	-4.615
5	75% fly	S	-1.713
5	75% wasp	S	2.57
5	fly	M	0.33
5	fly	M	-0.725
5	wasp	W	2.295
5	75% fly	C	-2.071
5	wasp	W	-1.563
5	fly	S	-1.427
5	fly	S	-1.301
5	wasp	W	2.931
5	wasp	W	1.563
5	fly	M	1.127
5	fly	C	-2.57
5	75% wasp	M	-0.725
5	fly	M	-0.725
5	wasp	W	0.588
5	50-50	C	-0.246
5	wasp	W	1.713
5	wasp	W	1.88
5	fly	M	0.246
5	wasp	W	0.678
5	fly	M	-2.295
5	fly	M	-0.725
5	75% fly	M	-1.88
5	50-50	C	-0.725
5	wasp	W	1.127
5	50-50	M	0.414
5	75% wasp	M	-0.725
5	wasp	W	0.771
5	wasp	W	0.868
5	wasp	W	-0.164
5	fly	M	0
5	75% wasp	C	0.082
5	50-50	S	-2.931
5	75% fly	C	-3.468
5	wasp	W	3.468
5	wasp	W	0.968
5	75% wasp	C	-0.082
5	75% fly	M	-0.725
5	75% fly	S	-0.33
5	fly	M	-1.183
5	wasp	W	2.931
5	50-50	S	-0.082
5	50-50	S	-0.5
5	75% fly	C	-1.183
5	wasp	W	1.073
5	75% fly	M	-0.968
5	fly	M	-0.771
5	wasp	W	1.713
5	fly	C	-4.615
5	75% fly	C	-1.073
5	fly	M	-1.301
5	fly	S	0.917
5	wasp	W	2.931
5	wasp	W	2.931
5	wasp	W	-2.57
5	wasp	W	-2.071
5	75% wasp	C	-1.88
5	wasp	W	2.071
5	wasp	W	1.88
5	wasp	W	2.931
5	75% fly	S	-1.427
5	wasp	W	-2.295
5	fly	M	-0.868
5	75% wasp	M	-0.414
5	75% wasp	S	0
5	50-50	M	0.082
5	wasp	W	1.301
5	wasp	W	0.917
5	50-50	C	1.427
5	wasp	W	1.183
5	fly	C	-0.246
5	fly	S	0.414
5	50-50	C	0.164
5	fly	M	0.33
5	75% fly	M	-1.713
5	fly	M	-0.588
5	wasp	W	2.931
5	wasp	W	1.563
5	75% wasp	C	0.5
5	75% fly	S	0.588
5	fly	M	-0.33
5	50-50	M	-0.678
5	fly	M	-3.468
5	fly	M	-1.563
5	fly	M	-0.164
5	75% wasp	M	0.246
5	wasp	W	0.678
5	75% wasp	S	0.771
5	fly	M	-2.931
5	wasp	W	2.295
5	75% wasp	C	2.295
5	50-50	M	0.164
5	wasp	W	1.427
5	fly	M	-0.246
5	wasp	W	2.295
5	fly	M	0
5	wasp	W	1.301
5	75% wasp	M	-0.588
5	75% fly	C	-0.5
5	wasp	W	0.082
5	fly	M	-2.57
5	wasp	W	2.295
5	fly	C	-0.968
5	75% wasp	S	0.678
5	fly	S	-1.073
5	wasp	W	0.588
5	75% fly	M	-2.295
5	fly	M	-3.468
5	wasp	W	2.295
5	fly	M	0.5
5	50-50	S	-4.615
5	fly	M	-0.771
5	wasp	W	0.771
5	wasp	W	0.968
5	wasp	W	0.868
5	50-50	M	-0.082
5	fly	S	-1.183
5	75% wasp	M	-1.563
5	fly	C	-1.563
5	75% wasp	S	-2.071
5	wasp	W	1.073
5	fly	M	0.33
5	wasp	W	2.295
5	fly	M	0.414
5	wasp	W	2.295
5	wasp	W	1.183
5	75% wasp	C	-0.33
5	75% fly	M	-0.868
5	50-50	S	0.246
5	wasp	W	2.295
5	75% fly	C	-1.563
5	50-50	C	-1.563
5	50-50	C	-1.563
5	fly	M	-2.931
5	fly	M	-0.414
5	75% fly	S	-0.164
5	75% fly	S	-0.678
5	wasp	W	2.295
5	wasp	W	2.425
5	wasp	W	2.425
5	fly	M	-0.5
5	wasp	W	2.425
5	75% wasp	S	2.425
5	50-50	C	0.164
5	50-50	M	0.164
5	fly	M	-1.88
5	75% fly	M	-2.931
5	fly	M	-1.073
5	wasp	W	1.563
5	wasp	W	1.427
5	75% wasp	M	-1.183
5	75% wasp	C	-1.301
5	wasp	W	-0.868
5	50-50	S	-0.771
5	wasp	W	0.588
5	75% wasp	S	0.771
5	50-50	M	0.164
5	50-50	S	-1.563
5	wasp	W	2.425
5	wasp	W	1.301
5	fly	C	-4.615
5	wasp	W	2.425
5	fly	S	-0.164
5	75% fly	C	-2.57
5	75% wasp	C	0.5
5	wasp	W	0.968
5	75% fly	S	-0.588
5	wasp	W	1.073
5	wasp	W	0.678
5	fly	M	0.164
5	fly	M	-0.246
5	wasp	W	0.868
5	fly	M	0.414
5	fly	M	-1.713
5	fly	M	0.164
5	wasp	W	1.183
5	fly	M	-0.678
5	75% fly	C	-2.071
5	wasp	W	2.425
5	wasp	W	2.425
5	fly	M	-0.414
5	75% fly	S	-1.427
5	50-50	C	-0.33
5	75% fly	M	-2.295
5	fly	C	-0.082
5	75% wasp	M	-0.968
5	fly	S	-3.468
5	wasp	W	2.57
5	wasp	W	2.57
5	fly	C	-1.88
5	75% fly	M	-1.301
5	50-50	S	0.33
5	fly	C	-0.082
5	wasp	W	2.57
5	75% fly	C	-0.164
5	wasp	W	-1.183
5	fly	M	-1.427
5	wasp	W	2.57
5	50-50	C	0.5
5	50-50	S	0
5	50-50	C	0.678
5	fly	M	-4.615
5	75% wasp	S	1.427
5	wasp	W	2.57
5	wasp	W	2.57
5	75% wasp	C	-0.414
5	fly	M	0.246
5	wasp	W	2.57
5	75% fly	S	-2.425
5	75% wasp	S	-0.771
5	fly	M	-1.073
5	75% fly	M	-1.563
5	fly	M	0.164
5	fly	M	-0.588
5	fly	M	0.082
5	fly	M	-3.468
5	75% fly	S	-1.713
5	75% wasp	M	-0.678
5	fly	M	0.588
5	wasp	W	1.073
5	50-50	M	-0.246
5	wasp	W	0.968
5	wasp	W	1.183
5	50-50	M	-0.968
5	fly	M	-2.931
5	75% fly	C	-2.071
5	fly	S	-0.5
5	wasp	W	-0.33
5	75% wasp	M	0.771
5	75% wasp	C	-0.868
5	wasp	W	1.713
5	wasp	W	1.427
5	wasp	W	1.427
5	fly	S	-2.425
5	wasp	W	0.414
5	wasp	W	0.868
5	wasp	W	2.071
5	75% wasp	C	1.073
5	wasp	W	2.071
5	wasp	W	0.246
5	75% fly	M	0.868
5	fly	M	0.678
5	fly	C	0.588
5	50-50	C	-1.427
5	wasp	W	2.071
5	wasp	W	2.071
5	wasp	W	0.33
5	wasp	W	2.071
5	fly	M	0.5
5	75% wasp	M	0.771
5	wasp	W	2.071
5	fly	M	-1.563
5	wasp	W	0.414
5	75% fly	S	-0.082
5	fly	M	-0.164
5	fly	M	-0.372
5	wasp	W	2.071
5	75% wasp	S	1.183
5	50-50	S	-1.301
5	75% wasp	C	0.164
5	fly	S	0.082
5	75% wasp	S	0
5	75% fly	M	-0.372
5	wasp	W	2.071
5	fly	M	-1.972
5	wasp	W	2.071
5	wasp	W	0.968
5	50-50	M	-0.868
5	fly	M	-0.372
5	50-50	S	-0.372
5	wasp	W	2.071
5	75% fly	S	-2.931
5	fly	M	-1.183
5	75% fly	C	-0.771
5	50-50	C	-0.588
5	fly	M	-0.968
5	fly	M	-1.972
5	fly	S	-1.972
5	75% fly	C	-3.468
5	wasp	W	-1.073
5	fly	C	-2.57
5	75% wasp	M	-4.615
5	wasp	W	-0.678
5	wasp	W	2.071
5	50-50	M	-1.972
5	fly	S	-0.414
5	wasp	W	2.178
5	fly	C	-1.88
5	fly	M	0.588
5	75% fly	C	0.5
5	wasp	W	1.127
5	wasp	W	2.178
5	wasp	W	2.178
5	50-50	M	0
5	50-50	S	0.678
5	wasp	W	2.178
5	wasp	W	2.178
5	fly	M	0.414
5	wasp	W	1.127
5	fly	M	-1.427
5	75% wasp	C	0.082
5	75% wasp	M	0.771
5	75% fly	S	-0.164
5	wasp	W	1.127
5	wasp	W	1.127
5	75% wasp	C	0.868
5	fly	M	-4.615
5	fly	M	-0.246
5	fly	M	-0.082
5	fly	S	0.246
5	75% fly	M	-1.073
5	fly	M	-0.33
5	fly	C	-0.868
5	wasp	W	-3.468
5	75% fly	S	-0.771
5	wasp	W	0.164
5	50-50	S	-0.5
5	fly	M	-1.301
5	75% fly	M	-0.633
5	75% wasp	S	0.33
5	75% wasp	S	-2.931
5	50-50	M	-2.071
5	wasp	W	2.178
5	wasp	W	2.178
5	50-50	C	-1.183
5	fly	M	-0.633
5	75% wasp	M	2.178
5	wasp	W	-2.57
5	wasp	W	-2.295
5	wasp	W	2.178
5	wasp	W	2.178
5	75% fly	C	-1.713
5	fly	M	-1.563
5	50-50	C	-0.968
5	75% fly	S	0.5
5	wasp	W	2.931
5	50-50	S	-0.164
5	75% fly	S	-0.414
5	wasp	W	2.931
5	fly	M	0.588
5	wasp	W	0.868
5	75% wasp	M	-0.5
5	wasp	W	1.713
5	wasp	W	1.563
5	fly	S	-1.563
5	50-50	C	0.771
5	wasp	W	2.931
5	fly	M	0.246
5	wasp	W	2.931
5	75% fly	C	-1.301
5	wasp	W	0.968
5	50-50	C	0.678
5	wasp	W	1.88
5	fly	M	-0.33
5	75% wasp	C	-0.246
5	fly	M	-4.615
5	fly	M	-0.725
5	fly	M	-0.725
5	wasp	W	1.073
5	75% fly	C	-0.725
5	fly	M	0.082
5	75% fly	M	0.164
5	75% wasp	C	-3.468
5	fly	M	-2.57
5	fly	M	-2.295
5	wasp	W	2.931
5	75% wasp	S	0.33
5	fly	C	-0.968
5	50-50	S	0
5	wasp	W	1.183
5	wasp	W	1.301
5	wasp	W	-2.071
5	75% fly	M	-1.713
5	wasp	W	2.071
5	fly	C	-2.931
5	75% wasp	M	-1.073
5	50-50	M	-0.725
5	wasp	W	1.427
5	50-50	M	-1.88
5	75% wasp	S	0.414
5	fly	M	-1.427
5	fly	S	-1.183
5	wasp	W	-0.082
5	wasp	W	0.771
5	50-50	C	0.771
5	fly	M	0.771
5	wasp	W	0.771
5	wasp	W	0.771
5	fly	C	-1.88
5	wasp	W	0.771
5	50-50	S	-1.02
5	fly	M	-1.02
5	wasp	W	0.771
5	50-50	M	-0.678
5	75% wasp	S	0.771
5	50-50	M	0.771
5	fly	S	0.771
5	75% fly	M	-3.468
5	75% wasp	C	0.771
5	75% fly	C	-0.588
5	fly	M	-0.771
5	50-50	S	0.771
5	wasp	W	0.771
5	wasp	W	0.771
5	75% wasp	M	-4.615
5	75% fly	S	-1.563
5	fly	S	-0.868
5	wasp	W	0.771
5	75% fly	C	0.771
5	fly	M	0.771
5	wasp	W	0.771
5	fly	M	-2.931
5	wasp	W	0.771
5	fly	M	-1.301
5	fly	M	0.771
5	wasp	W	0.771
5	75% fly	S	0.771
5	75% wasp	C	0.771
5	fly	C	-2.071
5	50-50	C	-2.295
5	fly	M	-1.183
5	wasp	W	0.771
5	wasp	W	0.771
5	75% fly	M	-2.57
5	fly	M	0.771
5	wasp	W	-1.713
5	wasp	W	0.771
5	wasp	W	0.771
5	wasp	W	0.771
5	75% wasp	M	0.771
5	fly	M	-1.427
5	75% wasp	S	0.771
5	fly	C	-0.414
5	fly	S	-0.246
5	wasp	W	1.713
5	75% wasp	S	1.713
5	50-50	S	0.082
5	wasp	W	1.713
5	75% fly	S	-0.868
5	75% fly	C	-1.713
5	fly	M	-0.588
5	wasp	W	1.713
5	wasp	W	-0.5
5	fly	M	0.33
5	wasp	W	1.713
5	fly	M	-1.362
5	75% wasp	M	-1.183
5	wasp	W	1.713
5	50-50	M	-0.082
5	fly	S	-0.33
5	75% fly	M	0.5
5	wasp	W	0.678
5	wasp	W	1.713
5	fly	M	-4.615
5	fly	M	-2.295
5	75% wasp	M	0
5	50-50	C	0.164
5	75% fly	S	0.771
5	fly	M	-0.678
5	wasp	W	1.713
5	fly	M	-2.071
5	wasp	W	1.713
5	wasp	W	1.713
5	wasp	W	1.713
5	wasp	W	1.713
5	50-50	S	-1.563
5	75% fly	C	-0.164
5	75% wasp	C	-2.931
5	75% fly	M	-1.88
5	wasp	W	0.588
5	50-50	M	0.246
5	fly	M	-0.771
5	wasp	W	1.713
5	75% wasp	S	0.414
5	wasp	W	1.713
5	fly	M	-2.57
5	50-50	C	-0.968
5	wasp	W	1.713
5	fly	M	-1.073
5	75% wasp	C	-3.468
5	fly	C	-1.362
5	fly	M	0
5	fly	M	0
5	wasp	W	0
5	wasp	W	0
5	wasp	W	0
5	wasp	W	0
5	50-50	S	0
5	wasp	W	0
5	wasp	W	0
5	wasp	W	0
5	fly	M	0
5	fly	S	0
5	fly	M	0
5	75% wasp	S	0
5	fly	M	0
5	75% fly	S	0
5	wasp	W	0
5	75% wasp	S	0
5	75% fly	M	0
5	50-50	M	0
5	75% fly	S	0
5	wasp	W	0
5	wasp	W	0
5	wasp	W	0
5	50-50	M	0
5	50-50	C	0
5	fly	M	0
5	fly	M	0
5	wasp	W	0
5	fly	M	0
5	75% wasp	C	0
5	50-50	S	0
5	75% wasp	C	0
5	wasp	W	0
5	wasp	W	0
5	fly	M	0
5	wasp	W	0
5	fly	S	0
5	wasp	W	0
5	fly	C	0
5	75% wasp	M	0
5	50-50	C	0
5	75% fly	C	0
5	wasp	W	0
5	75% wasp	M	0
5	75% fly	C	0
5	75% fly	M	0
5	fly	C	0
5	fly	M	0
[truncated: 1,072 more rows]
