# Supplementary material for: Mapping the adaptive landscape of Batesian mimicry using 3D-printed stimuli
Source: Nature. 2025 Jul 2;644(8077):706–13. doi: 10.1038/s41586-025-09216-3 (PMC12367557; doi:10.1038/s41586-025-09216-3)
Supplement: Supplementary file 9 — Source Data Fig. 3 [file 41586_2025_9216_MOESM9_ESM.csv]

treatment	feeder	stimulus	dist_to_model	protection
1M	F2	V100	0	0.741
1M	F2	A150V-50	150	-0.38
1M	F2	V100	0	0.839
1M	F2	M100	NA	1.771
1M	F2	V100	0	1.771
1M	F2	A50V50	50	-1.612
1M	F2	A125V-25	125	0.556
1M	F2	V100	0	1.771
1M	F2	A25V75	25	-0.38
1M	F2	V100	0	-0.38
1M	F2	A-50V150	50	-1.612
1M	F2	V100	0	-1.612
1M	F2	A-50V150	50	-1.612
1M	F2	A150V-50	150	-0.38
1M	F2	A-25V125	25	-0.839
1M	F2	M100	NA	1.771
1M	F2	V100	0	-1.612
1M	F2	A25V75	25	-0.38
1M	F2	V100	0	-1.612
1M	F2	V100	0	-1.612
1M	F2	A50V50	50	1.771
1M	F2	M100	NA	1.771
1M	F2	V100	0	-4.615
1M	F2	M100	NA	-0.38
1M	F2	A-25V125	25	-1.612
1M	F2	V100	0	-1.612
1M	F2	A75V25	75	-1.612
1M	F2	V100	0	-0.38
1M	F2	V100	0	-0.38
1M	F2	A-25V125	25	-3.454
1M	F2	V100	0	0.647
1M	F2	A75V25	75	1.771
1M	F2	V100	0	1.771
1M	F2	M100	NA	-0.38
1M	F2	V100	0	0.38
1M	F2	A75V25	75	0.125
1M	F2	V100	0	0.209
1M	F2	M100	NA	0.467
1M	F2	M100	NA	1.771
1M	F2	V100	0	1.771
1M	F2	A-50V150	50	-1.612
1M	F2	M100	NA	1.771
1M	F2	A150V-50	150	1.771
1M	F2	A25V75	25	1.771
1M	F2	M100	NA	0.294
1M	F2	A125V-25	125	1.771
1M	F2	M100	NA	-1.612
1M	F2	V100	0	0.042
2M	F3	A50V50	50	-1.165
2M	F3	A-50V150	50	1.511
2M	F3	A75V25	25	-1.295
2M	F3	A50V50	50	-3.39
2M	F3	A75V25	25	-1.043
2M	F3	V100	0	-0.713
2M	F3	M100	NA	-3.39
2M	F3	V100	0	-3.39
2M	F3	A75V25	25	1.511
2M	F3	A100	0	-0.928
2M	F3	A100	0	-1.59
2M	F3	A150V-50	50	-1.436
2M	F3	A-25V125	25	-0.513
2M	F3	A100	0	-0.611
2M	F3	A25V75	25	-1.761
2M	F3	A150V-50	50	1.511
2M	F3	A125V-25	25	-2.186
2M	F3	A125V-25	25	-2.467
2M	F3	A100	0	-0.416
2M	F3	M100	NA	-1.957
2M	F3	A100	0	1.511
2M	F3	A25V75	25	1.511
2M	F3	M100	NA	1.511
2M	F3	V100	0	-0.229
2M	F3	A150V-50	50	-0.818
2M	F3	V100	0	-0.322
2M	F3	M100	NA	1.511
2M	F3	V100	0	1.511
2M	F3	M100	NA	1.511
2M	F3	A-50V150	50	1.511
2M	F3	A100	0	-0.137
2M	F3	A50V50	50	-0.046
2M	F3	M100	NA	0.322
2M	F3	M100	NA	1.511
2M	F3	A-50V150	50	0.416
2M	F3	A100	0	1.511
2M	F3	M100	NA	1.511
2M	F3	A100	0	0.046
2M	F3	A100	0	0.137
2M	F3	A100	0	0.229
2M	F3	V100	0	1.511
2M	F3	M100	NA	0.513
2M	F3	V100	0	1.511
2M	F3	M100	NA	1.511
2M	F4	A25V75	25	-2.57
2M	F4	A-25V125	25	-4.615
2M	F4	V100	0	-1.563
2M	F4	A-25V125	25	-1.427
2M	F4	M100	NA	-1.301
2M	F4	A125V-25	25	1.241
2M	F4	A-50V150	50	-1.183
2M	F4	V100	0	-2.931
2M	F4	V100	0	-3.468
2M	F4	A100	0	1.241
2M	F4	A-50V150	50	1.241
2M	F4	A50V50	50	-0.5
2M	F4	A75V25	25	1.241
2M	F4	A50V50	50	1.241
2M	F4	A125V-25	25	-2.295
2M	F4	A100	0	-2.071
2M	F4	M100	NA	1.241
2M	F4	M100	NA	-0.588
2M	F4	A75V25	25	1.241
2M	F4	A100	0	1.241
2M	F4	V100	0	1.241
2M	F4	V100	0	-1.88
2M	F4	A-50V150	50	-1.713
2M	F4	A100	0	-0.771
2M	F4	A150V-50	50	1.241
2M	F4	A25V75	25	1.241
2M	F4	M100	NA	1.241
2M	F4	V100	0	1.241
2M	F4	V100	0	1.241
2M	F4	M100	NA	-0.868
2M	F4	A50V50	50	-0.678
2M	F4	M100	NA	-0.968
2M	F4	A100	0	-1.073
2M	F4	V100	0	1.241
2M	F4	A100	0	1.241
2M	F4	A100	0	1.241
2M	F4	A100	0	0.082
2M	F4	V100	0	1.241
2M	F4	A150V-50	50	-0.414
2M	F4	V100	0	-0.246
2M	F4	A150V-50	50	-0.082
2M	F4	A75V25	25	1.241
2M	F4	A100	0	1.241
2M	F4	M100	NA	-0.33
2M	F4	M100	NA	1.241
2M	F4	A100	0	0.082
2M	F4	A125V-25	25	-0.164
2M	F4	M100	NA	1.241
2M	F4	M100	NA	0.082
2M	F5	V100	0	-1.427
2M	F5	A25V75	25	-1.713
2M	F5	A150V-50	50	0.588
2M	F5	V100	0	-2.57
2M	F5	A50V50	50	-2.295
2M	F5	A100	0	0.588
2M	F5	A100	0	0.588
2M	F5	A-50V150	50	-1.88
2M	F5	A125V-25	25	-4.615
2M	F5	M100	NA	0.588
2M	F5	M100	NA	-2.931
2M	F5	A-25V125	25	-1.183
2M	F5	A100	0	0.588
2M	F5	V100	0	0.588
2M	F5	A125V-25	25	-2.071
2M	F5	A50V50	50	-1.301
2M	F5	A100	0	-3.468
2M	F5	A150V-50	50	0.588
2M	F5	V100	0	0.588
2M	F5	M100	NA	-1.073
2M	F5	A100	0	0.588
2M	F5	A-50V150	50	0.588
2M	F5	A-50V150	50	0.588
2M	F5	A-25V125	25	0.588
2M	F5	M100	NA	0.588
2M	F5	M100	NA	-0.968
2M	F5	V100	0	0.588
2M	F5	A-25V125	25	0.588
2M	F5	M100	NA	0.588
2M	F5	M100	NA	0.588
2M	F5	A25V75	25	0.588
2M	F5	M100	NA	0.588
2M	F5	V100	0	0.588
2M	F5	V100	0	0.588
2M	F5	V100	0	0.588
2M	F5	A25V75	25	-1.563
2M	F5	A50V50	50	0.588
2M	F5	A100	0	0.588
2M	F5	A75V25	25	0.588
2M	F5	V100	0	0.588
2M	F5	V100	0	0.588
2M	F5	A100	0	0.588
2M	F5	M100	NA	0.588
2M	F5	M100	NA	0.588
2M	F5	A100	0	0.588
2M	F5	A100	0	0.588
2M	F5	A125V-25	25	0.588
2M	F5	A100	0	0.588
2M	F5	A75V25	25	0.588
1M	F6	A-25V125	25	2.57
1M	F6	A150V-50	150	-0.288
1M	F6	V100	0	-0.288
1M	F6	V100	0	-0.288
1M	F6	A50V50	50	-0.288
1M	F6	A125V-25	125	-0.288
1M	F6	M100	NA	-0.288
1M	F6	M100	NA	-0.288
1M	F6	M100	NA	-0.288
1M	F6	V100	0	-0.288
1M	F6	M100	NA	-0.288
1M	F6	V100	0	-0.288
1M	F6	V100	0	-0.288
1M	F6	V100	0	2.57
1M	F6	V100	0	-0.288
1M	F6	V100	0	-0.288
1M	F6	A-25V125	25	2.57
1M	F6	A150V-50	150	-0.288
1M	F6	V100	0	-0.288
1M	F6	V100	0	-0.288
1M	F6	M100	NA	-0.288
1M	F6	A150V-50	150	-0.288
1M	F6	V100	0	-0.288
1M	F6	M100	NA	-0.288
1M	F6	A125V-25	125	-0.288
1M	F6	V100	0	2.57
1M	F6	M100	NA	-0.288
1M	F6	A75V25	75	-0.288
1M	F6	V100	0	-0.288
1M	F6	A25V75	25	-0.288
1M	F6	A50V50	50	-0.288
1M	F6	V100	0	2.57
1M	F6	A-25V125	25	-0.288
1M	F6	A75V25	75	-0.288
1M	F6	V100	0	-0.288
1M	F6	M100	NA	-0.288
1M	F6	A25V75	25	-0.288
1M	F6	V100	0	-0.288
1M	F6	V100	0	-0.288
1M	F6	A25V75	25	-0.288
1M	F6	M100	NA	-0.288
1M	F6	V100	0	-0.288
1M	F6	M100	NA	-0.288
1M	F6	A75V25	75	-0.288
1M	F6	A50V50	50	-0.288
1M	F6	A-50V150	50	-0.288
1M	F6	V100	0	-0.288
1M	F6	A-50V150	50	2.57
1M	F6	V100	0	2.57
1M	F7	V100	0	1.957
1M	F7	M100	NA	-1.295
1M	F7	V100	0	-1.295
1M	F7	V100	0	-1.295
1M	F7	V100	0	-1.295
1M	F7	A25V75	25	1.957
1M	F7	V100	0	-1.295
1M	F7	V100	0	0.818
1M	F7	V100	0	-1.295
1M	F7	A-25V125	25	0.928
1M	F7	M100	NA	-0.091
1M	F7	A-25V125	25	0.229
1M	F7	M100	NA	-1.295
1M	F7	M100	NA	-1.295
1M	F7	V100	0	-1.295
1M	F7	A-50V150	50	1.957
1M	F7	V100	0	1.043
1M	F7	A150V-50	150	0.416
1M	F7	V100	0	1.957
1M	F7	A75V25	75	-1.295
1M	F7	V100	0	1.957
1M	F7	A75V25	75	-1.295
1M	F7	A25V75	25	1.957
1M	F7	V100	0	0.611
1M	F7	A25V75	25	0.322
1M	F7	M100	NA	-1.295
1M	F7	M100	NA	-1.295
1M	F7	A-50V150	50	-0.091
1M	F7	A150V-50	150	-1.295
1M	F7	V100	0	1.957
1M	F7	V100	0	1.957
1M	F7	A50V50	50	0.137
1M	F7	V100	0	0.713
1M	F7	V100	0	-1.295
1M	F7	M100	NA	-1.295
1M	F7	V100	0	1.957
1M	F7	V100	0	-1.295
1M	F7	M100	NA	1.957
1M	F7	A150V-50	150	0.513
1M	F7	A50V50	50	-1.295
1M	F7	A125V-25	125	-1.295
1M	F7	M100	NA	-0.229
1M	F7	A125V-25	125	1.957
1M	F7	A-50V150	50	0.046
1M	F2	V100	0	1.471
1M	F2	A-25V125	25	-0.678
1M	F2	M100	NA	-2.678
1M	F2	A150V-50	150	-2.678
1M	F2	V100	0	1.471
1M	F2	V100	0	1.471
1M	F2	V100	0	1.471
1M	F2	A25V75	25	0.559
1M	F2	V100	0	1.471
1M	F2	V100	0	1.471
1M	F2	A-25V125	25	-0.678
1M	F2	M100	NA	-0.054
1M	F2	V100	0	0.443
1M	F2	A50V50	50	1.471
1M	F2	V100	0	1.471
1M	F2	V100	0	1.471
1M	F2	A75V25	75	4.615
1M	F2	V100	0	-2.678
1M	F2	M100	NA	-2.678
1M	F2	M100	NA	-0.678
1M	F2	V100	0	1.471
1M	F2	M100	NA	-0.678
1M	F2	V100	0	1.471
1M	F2	V100	0	-0.678
1M	F2	A50V50	50	-1.767
1M	F2	V100	0	-2.678
1M	F2	A125V-25	125	-0.054
1M	F2	A25V75	25	0.109
1M	F2	V100	0	-0.678
1M	F2	A150V-50	150	-0.678
1M	F2	A75V25	75	-1.384
1M	F2	A25V75	25	-1.563
1M	F2	V100	0	1.471
1M	F2	A-50V150	50	0.33
1M	F2	A-50V150	50	0.219
1M	F2	A150V-50	150	-0.678
1M	F2	V100	0	-0.678
2M	F3	A150V-50	50	-4.615
2M	F3	A-25V125	25	-0.344
2M	F3	V100	0	1.017
2M	F3	M100	NA	-3.438
2M	F3	M100	NA	-2.894
2M	F3	A125V-25	25	1.017
2M	F3	V100	0	1.017
2M	F3	V100	0	1.017
2M	F3	M100	NA	-1.188
2M	F3	A75V25	25	1.017
2M	F3	V100	0	-1.188
2M	F3	A25V75	25	1.017
2M	F3	A100	0	1.017
2M	F3	V100	0	1.017
2M	F3	V100	0	1.017
2M	F3	A100	0	1.017
2M	F3	V100	0	1.017
2M	F3	V100	0	-1.188
2M	F3	A125V-25	25	-2.531
2M	F3	A50V50	50	1.017
2M	F3	A-50V150	50	-1.188
2M	F3	V100	0	1.017
2M	F3	A25V75	25	1.017
2M	F3	A100	0	1.017
2M	F3	M100	NA	-0.433
2M	F3	M100	NA	-1.188
2M	F3	A100	0	1.017
2M	F3	A100	0	1.017
2M	F3	V100	0	1.017
2M	F3	A50V50	50	1.017
2M	F3	A25V75	25	1.017
2M	F3	A-25V125	25	1.017
2M	F3	M100	NA	-1.188
2M	F3	A100	0	-1.188
2M	F3	A100	0	1.017
2M	F3	M100	NA	-0.214
2M	F3	A150V-50	50	-0.214
2M	F3	A100	0	1.017
2M	F3	A-50V150	50	-1.188
2M	F3	M100	NA	-1.188
2M	F3	A100	0	-1.188
2M	F3	M100	NA	-1.188
2M	F3	A75V25	25	-1.188
2M	F3	A75V25	25	-1.188
2M	F3	A150V-50	50	-1.188
2M	F3	M100	NA	1.017
2M	F3	A50V50	50	1.017
2M	F4	A150V-50	50	2.071
2M	F4	A-25V125	25	0.868
2M	F4	M100	NA	0.868
2M	F4	V100	0	0.868
2M	F4	A75V25	25	0.868
2M	F4	A-50V150	50	0.414
2M	F4	A100	0	0.868
2M	F4	V100	0	-3.167
2M	F4	A125V-25	25	-3.167
2M	F4	A125V-25	25	0.868
2M	F4	A100	0	-0.819
2M	F4	A150V-50	50	3.891
2M	F4	A100	0	-0.246
2M	F4	A100	0	-0.164
2M	F4	V100	0	-3.167
2M	F4	M100	NA	-3.167
2M	F4	M100	NA	0.246
2M	F4	M100	NA	-0.33
2M	F4	V100	0	-0.457
2M	F4	A25V75	25	-0.819
2M	F4	M100	NA	0.868
2M	F4	A-50V150	50	0
2M	F4	A100	0	1.563
2M	F4	V100	0	0
2M	F4	A25V75	25	0
2M	F4	A-25V125	25	1.427
2M	F4	A100	0	0.414
2M	F4	M100	NA	-0.819
2M	F4	M100	NA	-2.178
2M	F4	V100	0	-2.178
2M	F4	A100	0	0.414
2M	F4	A100	0	1.713
2M	F4	A125V-25	25	0.164
2M	F4	A50V50	50	1.301
2M	F4	A75V25	25	-0.819
2M	F4	A50V50	50	3.891
2M	F4	M100	NA	-1.362
2M	F4	V100	0	-1.362
2M	F4	V100	0	-0.457
2M	F4	M100	NA	-1.563
2M	F4	V100	0	-0.819
2M	F4	A150V-50	50	2.57
2M	F4	M100	NA	-1.183
2M	F4	A100	0	2.931
2M	F4	A100	0	-1.794
2M	F4	A50V50	50	-1.794
2M	F4	A-50V150	50	1.88
2M	F4	V100	0	-0.819
2M	F4	A75V25	25	2.295
2M	F5	A100	0	-1.511
2M	F5	M100	NA	-2.467
2M	F5	A100	0	2.467
2M	F5	V100	0	-0.229
2M	F5	V100	0	-1.511
2M	F5	A100	0	1.043
2M	F5	M100	NA	-2.836
2M	F5	A125V-25	25	0.513
2M	F5	A-25V125	25	2.836
2M	F5	A50V50	50	-0.229
2M	F5	M100	NA	-0.513
2M	F5	A100	0	4.615
2M	F5	A100	0	0.928
2M	F5	M100	NA	-4.615
2M	F5	M100	NA	-3.39
2M	F5	A125V-25	25	-0.229
2M	F5	A75V25	25	3.39
2M	F5	A100	0	1.165
2M	F5	A125V-25	25	-0.611
2M	F5	A50V50	50	-0.984
2M	F5	A-50V150	50	-1.511
2M	F5	V100	0	0.229
2M	F5	A-25V125	25	2.186
2M	F5	A25V75	25	-0.046
2M	F5	V100	0	0.713
2M	F5	A150V-50	50	1.295
2M	F5	A100	0	0.818
2M	F5	A75V25	25	0.046
2M	F5	V100	0	0.137
2M	F5	A-50V150	50	-0.984
2M	F5	V100	0	1.957
2M	F5	M100	NA	1.761
2M	F5	M100	NA	-0.984
2M	F5	V100	0	-0.416
2M	F5	V100	0	-1.511
2M	F5	A25V75	25	0.416
2M	F5	A50V50	50	-0.984
2M	F5	M100	NA	-2.186
2M	F5	A-25V125	25	0.322
2M	F5	A-50V150	50	-1.957
2M	F5	V100	0	0.611
2M	F5	A100	0	1.436
2M	F5	A100	0	-0.713
2M	F5	A150V-50	50	1.59
1M	F7	A150V-50	150	-0.856
1M	F7	V100	0	-1.704
1M	F7	V100	0	0.115
1M	F7	M100	NA	-0.594
1M	F7	A25V75	25	-1.497
1M	F7	M100	NA	-1.945
1M	F7	A75V25	75	-4.615
1M	F7	A75V25	75	-0.29
1M	F7	M100	NA	-2.626
1M	F7	M100	NA	-1.231
1M	F7	V100	0	2.626
1M	F7	V100	0	0.232
1M	F7	A125V-25	125	-3.214
1M	F7	A150V-50	150	0.47
1M	F7	A25V75	25	2.626
1M	F7	A25V75	25	1.497
1M	F7	M100	NA	0.998
1M	F7	V100	0	-1.231
1M	F7	V100	0	0.35
1M	F7	V100	0	-0.115
1M	F7	A-50V150	50	-0.856
1M	F7	V100	0	1.15
1M	F7	A50V50	50	1.315
1M	F7	V100	0	2.626
1M	F7	V100	0	2.626
1M	F7	A-25V125	25	0
1M	F7	A-25V125	25	-0.47
1M	F7	M100	NA	-0.856
1M	F7	M100	NA	-2.239
1M	F7	M100	NA	0.788
1M	F7	A75V25	75	2.626
1M	F7	M100	NA	1.704
1M	F7	V100	0	0.788
1M	F7	V100	0	0.594
1M	F7	V100	0	-0.29
1M	F2	V100	0	-4.615
1M	F2	A50V50	50	-3.468
1M	F2	M100	NA	-2.57
1M	F2	V100	0	1.241
1M	F2	A150V-50	150	1.241
1M	F2	A25V75	25	1.241
1M	F2	V100	0	1.241
1M	F2	V100	0	1.241
1M	F2	M100	NA	-2.931
1M	F2	M100	NA	-2.071
1M	F2	M100	NA	-1.88
1M	F2	A25V75	25	1.241
1M	F2	A-25V125	25	1.241
1M	F2	M100	NA	1.241
1M	F2	V100	0	-1.183
1M	F2	A-50V150	50	-0.868
1M	F2	M100	NA	-2.295
1M	F2	M100	NA	1.241
1M	F2	V100	0	1.241
1M	F2	V100	0	1.241
1M	F2	A125V-25	125	1.241
1M	F2	V100	0	-1.073
1M	F2	V100	0	-0.968
1M	F2	A125V-25	125	-0.771
1M	F2	V100	0	1.241
1M	F2	A150V-50	150	1.241
1M	F2	V100	0	1.241
1M	F2	A150V-50	150	1.241
1M	F2	A-50V150	50	1.241
1M	F2	V100	0	-1.493
1M	F2	A25V75	25	-0.678
1M	F2	A-50V150	50	-0.33
1M	F2	M100	NA	1.241
1M	F2	V100	0	-0.041
1M	F2	V100	0	1.241
1M	F2	A-25V125	25	1.241
1M	F2	V100	0	-1.493
1M	F2	A75V25	75	-0.588
1M	F2	A75V25	75	-0.414
1M	F2	M100	NA	-0.041
1M	F2	V100	0	-0.041
1M	F2	V100	0	1.241
1M	F2	A50V50	50	1.241
1M	F2	A-25V125	25	-1.493
1M	F2	V100	0	-1.493
1M	F2	V100	0	-0.5
1M	F2	V100	0	-0.041
1M	F2	A75V25	75	-0.041
1M	F2	M100	NA	-0.041
2M	F3	V100	0	0.588
2M	F3	V100	0	0.588
2M	F3	V100	0	0.588
2M	F3	M100	NA	-1.636
2M	F3	M100	NA	-3.468
2M	F3	A50V50	50	0.588
2M	F3	A50V50	50	0.588
2M	F3	V100	0	-1.636
2M	F3	A-50V150	50	-3.468
2M	F3	V100	0	-3.468
2M	F3	A75V25	25	-1.636
2M	F3	A150V-50	50	-1.636
2M	F3	V100	0	-1.636
2M	F3	A100	0	0.588
2M	F3	V100	0	-1.636
2M	F3	A100	0	-1.636
2M	F3	A100	0	-1.636
2M	F3	V100	0	-1.636
2M	F3	V100	0	0.588
2M	F3	A150V-50	50	-1.636
2M	F3	A100	0	0.588
2M	F3	A25V75	25	0.588
2M	F3	A100	0	0.588
2M	F3	M100	NA	0.588
2M	F3	A75V25	25	0.588
2M	F3	A100	0	0.588
2M	F3	A-25V125	25	0.588
2M	F3	M100	NA	0.588
2M	F3	A75V25	25	0.588
2M	F3	A50V50	50	0.588
2M	F3	A150V-50	50	0.588
2M	F3	A-50V150	50	0.588
2M	F3	A100	0	0.588
2M	F3	A100	0	0.588
2M	F3	M100	NA	0.588
2M	F3	M100	NA	-0.968
2M	F3	M100	NA	0.588
2M	F3	M100	NA	0.588
2M	F3	A-25V125	25	0.588
2M	F3	A-50V150	50	0.588
2M	F3	A100	0	0.588
2M	F3	A25V75	25	0.588
2M	F3	V100	0	0.588
2M	F3	M100	NA	0.588
2M	F3	M100	NA	0.588
2M	F3	A125V-25	25	0.588
2M	F3	A25V75	25	0.588
2M	F3	A100	0	0.588
2M	F3	A125V-25	25	0.588
2M	F4	A125V-25	25	0.544
2M	F4	V100	0	0.544
2M	F4	M100	NA	-2.295
2M	F4	A100	0	-2.295
2M	F4	A125V-25	25	-2.295
2M	F4	A100	0	0.544
2M	F4	A25V75	25	-2.295
2M	F4	A50V50	50	0.544
2M	F4	V100	0	0.544
2M	F4	A150V-50	50	-1.241
2M	F4	A100	0	0.544
2M	F4	A150V-50	50	-2.295
2M	F4	A100	0	0.544
2M	F4	M100	NA	-2.295
2M	F4	M100	NA	-1.241
2M	F4	A150V-50	50	-1.241
2M	F4	A25V75	25	0.544
2M	F4	A50V50	50	0.544
2M	F4	V100	0	0.544
2M	F4	V100	0	0.544
2M	F4	A-50V150	50	0.544
2M	F4	A75V25	25	0.544
2M	F4	A-50V150	50	0.544
2M	F4	A100	0	0.544
2M	F4	A75V25	25	0.544
2M	F4	A75V25	25	0.544
2M	F4	V100	0	0.544
2M	F4	A100	0	0.544
2M	F4	M100	NA	-1.241
2M	F4	M100	NA	0.544
2M	F4	A125V-25	25	0.544
2M	F4	V100	0	0.544
2M	F4	A-50V150	50	0.544
2M	F4	V100	0	0.544
2M	F4	A-25V125	25	0.544
2M	F4	V100	0	0.544
2M	F4	A50V50	50	0.544
2M	F4	M100	NA	-2.295
2M	F4	V100	0	0.544
2M	F4	M100	NA	-2.295
2M	F4	A100	0	0.544
2M	F4	A100	0	0.544
2M	F4	A100	0	0.544
2M	F4	A-25V125	25	0.544
2M	F4	M100	NA	0.544
2M	F4	A100	0	0.544
2M	F4	M100	NA	-2.295
2M	F4	V100	0	0.544
2M	F4	M100	NA	0.544
2M	F5	M100	NA	-3.468
2M	F5	A-25V125	25	-2.931
2M	F5	M100	NA	-1.88
2M	F5	A100	0	-1.88
2M	F5	M100	NA	-1.88
2M	F5	V100	0	0.372
2M	F5	V100	0	0.372
2M	F5	A150V-50	50	-4.615
2M	F5	V100	0	-2.57
2M	F5	A125V-25	25	-1.88
2M	F5	V100	0	0.372
2M	F5	A125V-25	25	0.372
2M	F5	A100	0	0.372
2M	F5	V100	0	0.372
2M	F5	A100	0	0.372
2M	F5	A100	0	0.372
2M	F5	V100	0	0.372
2M	F5	A50V50	50	0.372
2M	F5	A50V50	50	0.372
2M	F5	A100	0	0.372
2M	F5	A25V75	25	0.372
2M	F5	A-25V125	25	0.372
2M	F5	M100	NA	0.372
2M	F5	V100	0	-1.88
2M	F5	A-50V150	50	0.372
2M	F5	V100	0	0.372
2M	F5	M100	NA	0.372
2M	F5	M100	NA	0.372
2M	F5	A-25V125	25	0.372
2M	F5	A25V75	25	0.372
2M	F5	M100	NA	0.372
2M	F5	A25V75	25	0.372
2M	F5	M100	NA	0.372
2M	F5	M100	NA	0.372
2M	F5	A125V-25	25	0.372
2M	F5	A100	0	0.372
2M	F5	A75V25	25	0.372
2M	F5	A100	0	0.372
2M	F5	A100	0	0.372
2M	F5	A50V50	50	0.372
2M	F5	A100	0	0.372
2M	F5	A75V25	25	0.372
2M	F5	V100	0	0.372
2M	F5	M100	NA	0.372
2M	F5	A150V-50	50	0.372
2M	F5	A100	0	0.372
2M	F5	V100	0	0.372
2M	F5	A-50V150	50	0.372
2M	F5	A-50V150	50	0.372
1M	F6	V100	0	-1.794
1M	F6	A150V-50	150	-1.794
1M	F6	V100	0	-1.794
1M	F6	A75V25	75	-3.468
1M	F6	A125V-25	125	-1.073
1M	F6	A75V25	75	-1.073
1M	F6	M100	NA	-1.073
1M	F6	A50V50	50	-3.468
1M	F6	A25V75	25	-3.468
1M	F6	A-25V125	25	0.588
1M	F6	M100	NA	-1.794
1M	F6	V100	0	0.588
1M	F6	V100	0	-1.794
1M	F6	A50V50	50	-1.794
1M	F6	A25V75	25	0.588
1M	F6	A150V-50	150	0.588
1M	F6	A125V-25	125	0.588
1M	F6	V100	0	0.588
1M	F6	V100	0	-1.794
1M	F6	V100	0	-1.794
1M	F6	V100	0	0.588
1M	F6	V100	0	0.588
1M	F6	V100	0	0.588
1M	F6	V100	0	0.588
1M	F6	V100	0	0.588
1M	F6	M100	NA	0.588
1M	F6	V100	0	0.588
1M	F6	A25V75	25	0.588
1M	F6	V100	0	0.588
1M	F6	V100	0	0.588
1M	F6	V100	0	0.588
1M	F6	M100	NA	0.588
1M	F6	V100	0	0.588
1M	F6	V100	0	0.588
1M	F6	V100	0	0.588
1M	F6	M100	NA	0.588
1M	F6	M100	NA	0.588
1M	F6	M100	NA	0.588
1M	F6	A-25V125	25	0.588
1M	F6	A-50V150	50	0.588
1M	F6	A50V50	50	0.588
1M	F6	A150V-50	150	0.588
1M	F6	A-25V125	25	0.588
1M	F6	A75V25	75	0.588
1M	F6	A-50V150	50	0.588
1M	F6	M100	NA	0.588
1M	F6	V100	0	0.588
1M	F6	M100	NA	0.588
1M	F6	M100	NA	0.588
1M	F7	M100	NA	0.414
1M	F7	V100	0	0.414
1M	F7	V100	0	0.414
1M	F7	A25V75	25	0.414
1M	F7	M100	NA	0.414
1M	F7	V100	0	0.414
1M	F7	A50V50	50	-1.636
1M	F7	M100	NA	-1.636
1M	F7	A150V-50	150	0.414
1M	F7	A-50V150	50	0.414
1M	F7	A-25V125	25	0.414
1M	F7	A125V-25	125	0.414
1M	F7	A75V25	75	0.414
1M	F7	V100	0	0.414
1M	F7	M100	NA	-3.468
1M	F7	V100	0	0.414
1M	F7	A-50V150	50	0.414
1M	F7	V100	0	0.414
1M	F7	V100	0	0.414
1M	F7	A50V50	50	0.414
1M	F7	A125V-25	125	0.414
1M	F7	A-25V125	25	0.414
1M	F7	V100	0	0.414
1M	F7	V100	0	0.414
1M	F7	A25V75	25	0.414
1M	F7	V100	0	0.414
1M	F7	A150V-50	150	0.414
1M	F7	V100	0	0.414
1M	F7	V100	0	0.414
1M	F7	V100	0	0.414
1M	F7	V100	0	0.414
1M	F7	M100	NA	0.414
1M	F7	V100	0	-2.071
1M	F7	V100	0	-4.615
1M	F7	M100	NA	-1.636
1M	F7	A75V25	75	0.414
1M	F7	M100	NA	0.414
1M	F7	A25V75	25	0.414
1M	F7	V100	0	0.414
1M	F7	V100	0	0.414
1M	F7	V100	0	0.414
1M	F7	M100	NA	-2.931
1M	F7	A125V-25	125	-1.636
1M	F7	A150V-50	150	-2.57
1M	F7	A-50V150	50	0.414
1M	F7	M100	NA	0.414
1M	F7	V100	0	0.414
1M	F7	M100	NA	-2.295
1M	F7	A75V25	75	0.414
2M	F4	A100	0	-2.876
2M	F4	A100	0	-2.51
2M	F4	V100	0	-2.004
2M	F4	A-25V125	25	2.113
2M	F4	A25V75	25	-0.988
2M	F4	M100	NA	-0.678
2M	F4	M100	NA	-0.582
2M	F4	A50V50	50	-3.423
2M	F4	M100	NA	-4.615
2M	F4	A125V-25	25	-2.232
2M	F4	A50V50	50	-1.811
2M	F4	V100	0	-0.988
2M	F4	A100	0	0.988
2M	F4	M100	NA	-0.489
2M	F4	A-50V150	50	-0.307
2M	F4	M100	NA	-0.397
2M	F4	A100	0	-0.988
2M	F4	M100	NA	-1.641
2M	F4	A150V-50	50	0.881
2M	F4	A100	0	1.102
2M	F4	M100	NA	0.778
2M	F4	V100	0	-0.219
2M	F4	A125V-25	25	-0.131
2M	F4	V100	0	0.131
2M	F4	A125V-25	25	-0.988
2M	F4	A50V50	50	1.222
2M	F4	A100	0	2.113
2M	F4	A-25V125	25	0.678
2M	F4	V100	0	-0.044
2M	F4	A100	0	0.044
2M	F4	V100	0	0.219
2M	F4	A-50V150	50	0.307
2M	F4	A75V25	25	2.113
2M	F4	M100	NA	0.582
2M	F4	A75V25	25	2.113
2M	F4	A25V75	25	-1.489
2M	F4	A100	0	-1.35
2M	F4	V100	0	0.397
2M	F4	V100	0	2.113
2M	F4	A100	0	-0.988
2M	F4	A150V-50	50	2.113
2M	F4	M100	NA	2.113
2M	F4	A-50V150	50	0.489
2M	F4	V100	0	2.113
2M	F4	M100	NA	2.113
2M	F4	V100	0	2.113
2M	F5	A-50V150	50	1.045
2M	F5	V100	0	-0.556
2M	F5	V100	0	1.045
2M	F5	A50V50	50	-1.275
2M	F5	A100	0	-0.125
2M	F5	A125V-25	25	-0.294
2M	F5	M100	NA	-2.05
2M	F5	A100	0	-4.615
2M	F5	M100	NA	-3.454
2M	F5	A-50V150	50	-0.209
2M	F5	M100	NA	-0.647
2M	F5	A100	0	-1.539
2M	F5	V100	0	1.045
2M	F5	M100	NA	-2.05
2M	F5	V100	0	1.045
2M	F5	M100	NA	-1.157
2M	F5	M100	NA	-2.913
2M	F5	M100	NA	-2.551
2M	F5	A75V25	25	-1.402
2M	F5	A125V-25	25	1.045
2M	F5	A-25V125	25	1.045
2M	F5	A100	0	-2.05
2M	F5	M100	NA	-1.69
2M	F5	A150V-50	50	-0.889
2M	F5	A100	0	1.045
2M	F5	A100	0	1.045
2M	F5	A25V75	25	1.045
2M	F5	A150V-50	50	1.045
2M	F5	A125V-25	25	-0.889
2M	F5	V100	0	-0.889
2M	F5	A25V75	25	-0.889
2M	F5	V100	0	1.045
2M	F5	A100	0	1.045
2M	F5	V100	0	1.045
2M	F5	A100	0	1.045
2M	F5	A100	0	-0.467
2M	F5	A-50V150	50	1.045
2M	F5	V100	0	1.045
2M	F5	A75V25	25	1.045
2M	F5	A25V75	25	1.045
2M	F5	A-25V125	25	1.045
2M	F5	A-25V125	25	-0.38
2M	F5	M100	NA	1.045
2M	F5	A50V50	50	1.045
2M	F5	V100	0	1.045
2M	F5	V100	0	1.045
2M	F5	A100	0	1.045
2M	F5	A50V50	50	1.045
1M	F7	A25V75	25	-0.38
1M	F7	A25V75	25	-0.294
1M	F7	A-50V150	50	1.69
1M	F7	M100	NA	-0.741
1M	F7	A75V25	75	-1.157
1M	F7	A125V-25	125	-2.05
1M	F7	A150V-50	150	-1.539
1M	F7	V100	0	1.69
1M	F7	V100	0	1.69
1M	F7	V100	0	-0.467
1M	F7	A50V50	50	0.209
1M	F7	A50V50	50	1.69
1M	F7	V100	0	1.69
1M	F7	V100	0	0.467
1M	F7	V100	0	0.556
1M	F7	V100	0	1.69
1M	F7	V100	0	-0.556
1M	F7	V100	0	1.69
1M	F7	M100	NA	-1.157
1M	F7	A125V-25	125	-2.275
1M	F7	A-50V150	50	1.69
1M	F7	V100	0	1.69
1M	F7	A-50V150	50	1.69
1M	F7	V100	0	1.69
1M	F7	A25V75	25	-3.88
1M	F7	V100	0	1.69
1M	F7	V100	0	-1.858
1M	F7	V100	0	1.69
1M	F7	A75V25	75	-0.209
1M	F7	A-25V125	25	-0.042
1M	F7	V100	0	0.741
1M	F7	V100	0	0.647
1M	F7	V100	0	-0.741
1M	F7	M100	NA	-3.88
1M	F7	M100	NA	0.209
1M	F7	V100	0	1.69
1M	F7	V100	0	0.042
1M	F7	M100	NA	0.38
1M	F7	M100	NA	-0.741
1M	F7	M100	NA	-1.69
1M	F7	A-25V125	25	-2.551
1M	F7	M100	NA	-0.94
1M	F7	A125V-25	125	-1.402
1M	F7	A150V-50	150	-2.913
1M	F7	A150V-50	150	1.69
1M	F7	V100	0	0.209
1M	F7	A75V25	75	-0.125
1M	F7	M100	NA	-1.157
2M	F3	V100	0	-2.232
2M	F3	A100	0	-2.232
2M	F3	M100	NA	-2.232
2M	F3	V100	0	-2.232
2M	F3	A75V25	25	-1.35
2M	F3	A-25V125	25	-1.222
2M	F3	A50V50	50	-4.615
2M	F3	A100	0	-2.232
2M	F3	M100	NA	-2.232
2M	F3	M100	NA	-0.263
2M	F3	A150V-50	50	-0.263
2M	F3	V100	0	-1.489
2M	F3	A-50V150	50	-1.102
2M	F3	A100	0	-0.881
2M	F3	A100	0	-0.988
2M	F3	A25V75	25	-2.232
2M	F3	A100	0	-0.263
2M	F3	A25V75	25	-0.263
2M	F3	V100	0	2.363
2M	F3	V100	0	2.363
2M	F3	A50V50	50	-0.678
2M	F3	A100	0	-0.778
2M	F3	V100	0	0.219
2M	F3	A100	0	-0.489
2M	F3	A100	0	0.219
2M	F3	M100	NA	1.35
2M	F3	A50V50	50	2.363
2M	F3	A25V75	25	2.363
2M	F3	A125V-25	25	-0.582
2M	F3	M100	NA	0.219
2M	F3	A75V25	25	0.219
2M	F3	V100	0	0.219
2M	F3	A100	0	1.222
2M	F3	M100	NA	0.219
2M	F3	A125V-25	25	2.363
2M	F3	V100	0	0.678
2M	F3	A-50V150	50	0.582
2M	F3	A75V25	25	2.363
2M	F3	M100	NA	0.219
2M	F3	A-50V150	50	2.363
2M	F3	A150V-50	50	1.489
2M	F3	M100	NA	1.102
2M	F3	A150V-50	50	0.778
2M	F3	V100	0	0.881
2M	F3	M100	NA	0.988
2M	F3	V100	0	2.363
2M	F4	A-50V150	50	-2.071
2M	F4	M100	NA	-2.295
2M	F4	A125V-25	25	0.544
2M	F4	V100	0	-4.615
2M	F4	M100	NA	0.544
2M	F4	A100	0	0.544
2M	F4	V100	0	0.544
2M	F4	A100	0	-1.88
2M	F4	A75V25	25	-1.713
2M	F4	M100	NA	-2.57
2M	F4	A100	0	0.544
2M	F4	V100	0	0.544
2M	F4	V100	0	0.544
2M	F4	V100	0	0.544
2M	F4	M100	NA	-1.563
2M	F4	M100	NA	-3.468
2M	F4	A75V25	25	-2.931
2M	F4	M100	NA	-1.073
2M	F4	A50V50	50	0.544
2M	F4	A150V-50	50	0.544
2M	F4	A100	0	0.544
2M	F4	A100	0	-1.427
2M	F4	A150V-50	50	-1.301
2M	F4	M100	NA	-1.183
2M	F4	A100	0	0.544
2M	F4	A100	0	0.544
2M	F4	A50V50	50	0.544
2M	F4	A-50V150	50	0.544
2M	F4	M100	NA	0.544
2M	F4	V100	0	0.544
2M	F4	A-25V125	25	0.544
2M	F4	V100	0	0.544
2M	F4	A25V75	25	0.544
2M	F4	A150V-50	50	0.544
2M	F4	A125V-25	25	0.544
2M	F4	V100	0	0.544
2M	F4	A-25V125	25	0.544
2M	F4	A100	0	0.544
2M	F4	A100	0	0.544
2M	F4	V100	0	0.544
2M	F4	A75V25	25	0.544
2M	F4	V100	0	0.544
2M	F4	A50V50	50	0.544
2M	F4	A25V75	25	0.544
2M	F4	A100	0	0.544
2M	F4	A125V-25	25	0.544
2M	F4	A-50V150	50	0.544
2M	F4	M100	NA	0.544
2M	F4	M100	NA	0.544
1M	F7	A75V25	75	-1.539
1M	F7	V100	0	1.215
1M	F7	V100	0	1.69
1M	F7	M100	NA	-2.275
1M	F7	V100	0	2.913
1M	F7	A-50V150	50	-0.647
1M	F7	M100	NA	-2.05
1M	F7	V100	0	0.94
1M	F7	A25V75	25	-1.402
1M	F7	A25V75	25	-0.209
1M	F7	A75V25	75	-0.467
1M	F7	M100	NA	-1.275
1M	F7	A-50V150	50	0.467
1M	F7	V100	0	2.05
1M	F7	A-25V125	25	-0.125
1M	F7	V100	0	1.539
1M	F7	V100	0	2.913
1M	F7	A50V50	50	-0.79
1M	F7	V100	0	0.125
1M	F7	A-50V150	50	0.79
1M	F7	M100	NA	-0.79
1M	F7	V100	0	0.647
1M	F7	V100	0	2.913
1M	F7	M100	NA	-0.042
1M	F7	M100	NA	-1.858
1M	F7	A25V75	25	1.402
1M	F7	M100	NA	-2.551
1M	F7	V100	0	-1.045
1M	F7	A125V-25	125	0.042
1M	F7	V100	0	1.045
1M	F7	A75V25	75	0.294
1M	F7	V100	0	2.913
1M	F7	V100	0	-3.454
1M	F7	M100	NA	-3.454
1M	F7	V100	0	1.215
1M	F7	V100	0	0.467
1M	F7	A150V-50	150	2.913
1M	F7	V100	0	0.209
1M	F7	A125V-25	125	-0.294
1M	F7	A-25V125	25	-1.157
1M	F7	M100	NA	-1.69
1M	F7	A150V-50	150	-0.556
1M	F7	V100	0	1.858
1M	F7	A50V50	50	0.467
1M	F7	V100	0	0.79
1M	F7	M100	NA	-0.38
1M	F7	V100	0	-0.94
1M	F7	A150V-50	150	-3.454
1M	F2	A25V75	25	-2.698
1M	F2	A-50V150	50	-2.698
1M	F2	A75V25	75	-2.698
1M	F2	M100	NA	1.13
1M	F2	M100	NA	1.13
1M	F2	V100	0	1.13
1M	F2	M100	NA	1.13
1M	F2	V100	0	1.13
1M	F2	M100	NA	-2.698
1M	F2	A150V-50	150	-0.171
1M	F2	V100	0	1.13
1M	F2	A125V-25	125	1.13
1M	F2	A75V25	75	-0.171
1M	F2	V100	0	-0.171
1M	F2	A50V50	50	1.13
1M	F2	V100	0	1.13
1M	F2	A-50V150	50	-2.698
1M	F2	V100	0	1.13
1M	F2	V100	0	1.13
1M	F2	A75V25	75	1.13
1M	F2	V100	0	-0.171
1M	F2	A50V50	50	1.13
1M	F2	A-50V150	50	1.13
1M	F2	A-25V125	25	1.13
1M	F2	M100	NA	-2.698
1M	F2	A150V-50	150	1.13
1M	F2	V100	0	1.13
1M	F2	A150V-50	150	-0.433
1M	F2	V100	0	1.13
1M	F2	A-25V125	25	1.13
1M	F2	V100	0	1.13
1M	F2	M100	NA	-1.13
1M	F2	M100	NA	-1.017
1M	F2	A25V75	25	1.13
1M	F2	V100	0	-0.523
1M	F2	V100	0	-1.666
1M	F2	V100	0	-1.835
1M	F2	A125V-25	125	-1.376
1M	F2	V100	0	1.13
1M	F2	A25V75	25	1.13
1M	F2	V100	0	-0.809
1M	F2	V100	0	-0.615
1M	F2	V100	0	-1.514
1M	F2	M100	NA	-1.249
1M	F2	A-25V125	25	-0.911
1M	F2	V100	0	-0.171
1M	F2	V100	0	-0.71
2M	F3	V100	0	0.338
2M	F3	V100	0	-0.539
2M	F3	A-50V150	50	-2.422
2M	F3	A-25V125	25	-0.539
2M	F3	A100	0	-0.539
2M	F3	A25V75	25	-2.138
2M	F3	A125V-25	25	-1.907
2M	F3	A100	0	-0.539
2M	F3	A75V25	25	-0.539
2M	F3	V100	0	-0.539
2M	F3	A75V25	25	-3.355
2M	F3	M100	NA	-3.355
2M	F3	M100	NA	-3.355
2M	F3	V100	0	-0.539
2M	F3	A100	0	0.437
2M	F3	A125V-25	25	-0.539
2M	F3	V100	0	-0.539
2M	F3	V100	0	-1.709
2M	F3	A100	0	-0.539
2M	F3	A25V75	25	-0.539
2M	F3	A-50V150	50	-0.539
2M	F3	V100	0	1.804
2M	F3	A-50V150	50	1.804
2M	F3	M100	NA	1.804
2M	F3	M100	NA	-0.539
2M	F3	A-25V125	25	-0.539
2M	F3	A100	0	-0.539
2M	F3	A100	0	-0.539
2M	F3	M100	NA	0.696
2M	F3	M100	NA	0.696
2M	F3	M100	NA	0.696
2M	F3	A100	0	1.804
2M	F3	A100	0	-0.539
2M	F3	A50V50	50	1.804
2M	F3	A100	0	1.804
2M	F3	A50V50	50	0.696
2M	F3	A150V-50	50	1.804
2M	F3	A100	0	1.804
2M	F3	A50V50	50	1.804
2M	F3	M100	NA	1.804
2M	F3	M100	NA	1.804
2M	F3	A150V-50	50	1.804
2M	F4	A100	0	0.414
2M	F4	A-50V150	50	-2.178
2M	F4	V100	0	-2.178
2M	F4	A100	0	-2.178
2M	F4	A125V-25	25	0.414
2M	F4	A100	0	0.414
2M	F4	V100	0	0.414
2M	F4	A-50V150	50	-2.178
2M	F4	A75V25	25	-2.178
2M	F4	V100	0	0.414
2M	F4	A-25V125	25	0.414
2M	F4	V100	0	0.414
2M	F4	A100	0	0.414
2M	F4	A100	0	0.414
2M	F4	M100	NA	-2.178
2M	F4	A-50V150	50	-2.178
2M	F4	M100	NA	-2.178
2M	F4	A75V25	25	-2.178
2M	F4	V100	0	0.414
2M	F4	M100	NA	0.414
2M	F4	A100	0	0.414
2M	F4	A125V-25	25	0.414
2M	F4	M100	NA	-2.178
2M	F4	A75V25	25	0.414
2M	F4	M100	NA	0.414
2M	F4	A150V-50	50	0.414
2M	F4	A150V-50	50	0.414
2M	F4	A50V50	50	0.414
2M	F4	M100	NA	0.414
2M	F4	A100	0	0.414
2M	F4	M100	NA	0.414
2M	F4	A100	0	0.414
2M	F4	A100	0	0.414
2M	F4	A25V75	25	0.414
2M	F4	V100	0	0.414
2M	F4	A100	0	0.414
2M	F4	A150V-50	50	0.414
2M	F4	A125V-25	25	0.414
2M	F4	M100	NA	0.414
2M	F4	A25V75	25	0.414
2M	F4	A50V50	50	0.414
2M	F4	V100	0	0.414
2M	F4	V100	0	0.414
2M	F4	M100	NA	0.414
2M	F4	V100	0	0.414
2M	F4	A-25V125	25	0.414
2M	F4	A50V50	50	0.414
2M	F4	V100	0	0.414
2M	F4	M100	NA	0.414
2M	F5	V100	0	0.588
2M	F5	A125V-25	25	0.588
2M	F5	A100	0	0.588
2M	F5	A50V50	50	0.588
2M	F5	M100	NA	-1.073
2M	F5	A-25V125	25	0.588
2M	F5	A100	0	0.588
2M	F5	A150V-50	50	-4.615
2M	F5	M100	NA	-3.468
2M	F5	M100	NA	-1.563
2M	F5	M100	NA	-1.427
2M	F5	M100	NA	-1.183
2M	F5	A150V-50	50	-0.968
2M	F5	A-50V150	50	0.588
2M	F5	V100	0	-2.931
2M	F5	A100	0	-2.295
2M	F5	A125V-25	25	0.588
2M	F5	V100	0	-1.301
2M	F5	V100	0	0.588
2M	F5	V100	0	0.588
2M	F5	A100	0	0.588
2M	F5	A75V25	25	-2.57
2M	F5	A-50V150	50	-2.071
2M	F5	V100	0	0.588
2M	F5	A-50V150	50	0.588
2M	F5	V100	0	0.588
2M	F5	A50V50	50	0.588
2M	F5	M100	NA	0.588
2M	F5	A100	0	-1.88
2M	F5	A25V75	25	-1.713
2M	F5	A100	0	0.588
2M	F5	M100	NA	0.588
2M	F5	M100	NA	0.588
2M	F5	M100	NA	0.588
2M	F5	A75V25	25	0.588
2M	F5	A125V-25	25	0.588
2M	F5	A25V75	25	0.588
2M	F5	V100	0	0.588
2M	F5	V100	0	0.588
2M	F5	A-25V125	25	0.588
2M	F5	A50V50	50	0.588
2M	F5	A100	0	0.588
2M	F5	A100	0	0.588
2M	F5	A100	0	0.588
2M	F5	A100	0	0.588
2M	F5	V100	0	0.588
2M	F5	M100	NA	0.588
2M	F5	A25V75	25	0.588
2M	F5	A-25V125	25	0.588
1M	F7	V100	0	1.427
1M	F7	V100	0	-0.5
1M	F7	M100	NA	-1.206
1M	F7	A75V25	75	-2.398
1M	F7	V100	0	1.206
1M	F7	A75V25	75	-1.507
1M	F7	V100	0	1.992
1M	F7	M100	NA	-1.073
1M	F7	V100	0	1.992
1M	F7	V100	0	1.992
1M	F7	M100	NA	-0.829
1M	F7	A125V-25	125	-0.197
1M	F7	V100	0	-3.337
1M	F7	A-25V125	25	3.337
1M	F7	V100	0	0.5
1M	F7	A50V50	50	0.947
1M	F7	A75V25	75	0.296
1M	F7	V100	0	0.098
1M	F7	V100	0	-0.098
1M	F7	M100	NA	-1.507
1M	F7	A25V75	25	-2.113
1M	F7	A150V-50	150	3.337
1M	F7	A125V-25	125	-0.5
1M	F7	V100	0	1.073
1M	F7	V100	0	-0.5
1M	F7	A150V-50	150	0.5
1M	F7	A25V75	25	-1.88
1M	F7	M100	NA	-2.773
1M	F7	V100	0	0.829
1M	F7	V100	0	0.5
1M	F7	V100	0	0.715
1M	F7	A125V-25	125	-0.5
1M	F7	M100	NA	0
1M	F7	A150V-50	150	-4.615
1M	F7	V100	0	0.197
1M	F7	A-50V150	50	3.337
1M	F7	M100	NA	-0.5
1M	F7	A-50V150	50	-0.947
1M	F7	A-25V125	25	-1.507
1M	F7	V100	0	1.992
1M	F7	V100	0	1.427
2M	F3	A100	0	-2.773
2M	F3	A100	0	-2.773
2M	F3	M100	NA	-2.773
2M	F3	V100	0	-0.715
2M	F3	A50V50	50	-0.715
2M	F3	A-50V150	50	-0.715
2M	F3	M100	NA	-0.715
2M	F3	A100	0	-1.507
2M	F3	M100	NA	-2.773
2M	F3	M100	NA	-0.715
2M	F3	M100	NA	-2.773
2M	F3	V100	0	0.246
2M	F3	M100	NA	-0.715
2M	F3	V100	0	-0.715
2M	F3	V100	0	-1.507
2M	F3	A100	0	-1.88
2M	F3	V100	0	-0.197
2M	F3	A150V-50	50	-0.715
2M	F3	A150V-50	50	-0.715
2M	F3	A50V50	50	1.682
2M	F3	A100	0	1.682
2M	F3	A25V75	25	0.246
2M	F3	V100	0	-0.098
2M	F3	M100	NA	0.246
2M	F3	V100	0	0.246
2M	F3	M100	NA	0.66
2M	F3	A50V50	50	1.682
2M	F3	A-50V150	50	1.682
2M	F3	V100	0	1.682
2M	F3	A100	0	1.682
2M	F3	A-50V150	50	1.682
2M	F3	A-25V125	25	0.246
2M	F3	V100	0	0.66
2M	F3	A25V75	25	1.682
2M	F3	A100	0	1.682
2M	F3	A75V25	25	1.682
2M	F3	A125V-25	25	1.682
2M	F3	A150V-50	50	0.246
2M	F3	A75V25	25	-1.507
2M	F3	M100	NA	0.829
2M	F3	A100	0	4.615
2M	F4	A100	0	-3.468
2M	F4	A100	0	-2.931
2M	F4	M100	NA	1.362
2M	F4	V100	0	1.362
2M	F4	A100	0	1.362
2M	F4	M100	NA	-0.968
2M	F4	M100	NA	-0.868
2M	F4	A100	0	-2.57
2M	F4	A100	0	-4.615
2M	F4	A100	0	-1.88
2M	F4	M100	NA	-1.713
2M	F4	V100	0	-1.563
2M	F4	A150V-50	50	-1.183
2M	F4	V100	0	-1.073
2M	F4	M100	NA	-2.295
2M	F4	A50V50	50	0.123
2M	F4	A100	0	-2.071
2M	F4	A125V-25	25	0.123
2M	F4	V100	0	-1.427
2M	F4	V100	0	-1.301
2M	F4	A-25V125	25	1.362
2M	F4	M100	NA	-0.414
2M	F4	A25V75	25	-0.33
2M	F4	A150V-50	50	-0.246
2M	F4	A100	0	0.123
2M	F4	A75V25	25	0.123
2M	F4	V100	0	1.362
2M	F4	A125V-25	25	1.362
2M	F4	V100	0	-0.5
2M	F4	A100	0	-0.678
2M	F4	M100	NA	-0.164
2M	F4	A125V-25	25	0.123
2M	F4	A100	0	0.123
2M	F4	A75V25	25	1.362
2M	F4	M100	NA	1.362
2M	F4	M100	NA	-0.588
2M	F4	A-50V150	50	-0.771
2M	F4	V100	0	1.362
2M	F4	A50V50	50	1.362
2M	F4	A-25V125	25	1.362
2M	F4	A-50V150	50	1.362
2M	F4	A50V50	50	1.362
2M	F4	A75V25	25	1.362
2M	F4	A-50V150	50	1.362
2M	F4	V100	0	1.362
2M	F4	A150V-50	50	1.362
2M	F4	V100	0	1.362
2M	F4	M100	NA	1.362
2M	F4	A25V75	25	1.362
2M	F5	A125V-25	25	-2.931
2M	F5	M100	NA	-2.57
2M	F5	A100	0	-2.071
2M	F5	A50V50	50	-1.713
2M	F5	A-25V125	25	-1.563
2M	F5	A125V-25	25	-0.771
2M	F5	A100	0	0.819
2M	F5	A50V50	50	-4.615
2M	F5	V100	0	-2.295
2M	F5	A50V50	50	-1.88
2M	F5	A100	0	-1.301
2M	F5	A25V75	25	-1.073
2M	F5	M100	NA	-0.868
2M	F5	A25V75	25	0.819
2M	F5	A100	0	-3.468
2M	F5	M100	NA	-1.183
2M	F5	A-25V125	25	0.819
2M	F5	A150V-50	50	-1.427
2M	F5	M100	NA	-0.968
2M	F5	M100	NA	0.819
2M	F5	V100	0	0.819
2M	F5	A-50V150	50	0.819
2M	F5	A100	0	-0.588
2M	F5	A100	0	0.819
2M	F5	A100	0	0.819
2M	F5	V100	0	0.819
2M	F5	A25V75	25	0.819
2M	F5	M100	NA	0.819
2M	F5	A125V-25	25	-0.678
2M	F5	A-50V150	50	-0.5
2M	F5	V100	0	0.819
2M	F5	A100	0	0.819
2M	F5	M100	NA	0.819
2M	F5	V100	0	0.819
2M	F5	A-50V150	50	0.819
2M	F5	A75V25	25	0.819
2M	F5	A150V-50	50	0.819
2M	F5	V100	0	0.819
2M	F5	M100	NA	0.819
2M	F5	V100	0	0.819
2M	F5	V100	0	0.819
2M	F5	M100	NA	0.819
2M	F5	A-25V125	25	0.819
2M	F5	A75V25	25	0.819
2M	F5	V100	0	0.819
2M	F5	M100	NA	0.819
2M	F5	A100	0	0.819
2M	F5	V100	0	0.819
2M	F5	A100	0	0.819
1M	F6	A25V75	25	0.678
1M	F6	V100	0	-2.071
1M	F6	A50V50	50	-2.071
1M	F6	A50V50	50	0.678
1M	F6	A150V-50	150	-1.183
1M	F6	V100	0	0.678
1M	F6	V100	0	0.678
1M	F6	A-25V125	25	-2.071
1M	F6	V100	0	0.678
1M	F6	M100	NA	-2.071
1M	F6	A50V50	50	-2.071
1M	F6	A75V25	75	-2.071
1M	F6	V100	0	0.678
1M	F6	A25V75	25	-0.771
1M	F6	V100	0	-2.071
1M	F6	V100	0	-2.071
1M	F6	V100	0	-2.071
1M	F6	M100	NA	-2.071
1M	F6	V100	0	-0.968
1M	F6	A-25V125	25	-1.073
1M	F6	V100	0	-0.868
1M	F6	A75V25	75	0.678
1M	F6	M100	NA	-2.071
1M	F6	M100	NA	0.678
1M	F6	M100	NA	0.678
1M	F6	V100	0	0.678
1M	F6	A75V25	75	0.678
1M	F6	A125V-25	125	0.678
1M	F6	V100	0	0.678
1M	F6	V100	0	0.678
1M	F6	V100	0	0.678
1M	F6	V100	0	0.678
1M	F6	A-50V150	50	0.678
1M	F6	M100	NA	0.678
1M	F6	A-50V150	50	0.678
1M	F6	M100	NA	0.678
1M	F6	V100	0	0.678
1M	F6	A125V-25	125	0.678
1M	F6	A150V-50	150	0.678
1M	F6	V100	0	0.678
1M	F6	M100	NA	0.678
1M	F6	A150V-50	150	0.678
1M	F6	A-25V125	25	0.678
1M	F6	V100	0	0.678
1M	F6	V100	0	0.678
1M	F6	M100	NA	0.678
1M	F6	V100	0	0.678
1M	F6	M100	NA	0.678
1M	F6	A25V75	25	0.678
1M	F7	V100	0	1.073
1M	F7	M100	NA	-0.457
1M	F7	V100	0	-0.868
1M	F7	V100	0	-0.868
1M	F7	A150V-50	150	2.295
1M	F7	V100	0	-0.868
1M	F7	A-50V150	50	-1.183
1M	F7	V100	0	0.968
1M	F7	A-50V150	50	1.183
1M	F7	M100	NA	-0.457
1M	F7	V100	0	2.071
1M	F7	A125V-25	125	0.868
1M	F7	V100	0	4.615
1M	F7	A150V-50	150	-1.88
1M	F7	A25V75	25	0
1M	F7	A25V75	25	0.771
1M	F7	A75V25	75	-0.082
1M	F7	V100	0	2.931
1M	F7	V100	0	-0.457
1M	F7	V100	0	-0.457
1M	F7	M100	NA	-2.931
1M	F7	A-50V150	50	2.931
1M	F7	M100	NA	-0.246
1M	F7	M100	NA	0.164
1M	F7	A50V50	50	-1.493
1M	F7	A75V25	75	-2.295
1M	F7	M100	NA	0.164
1M	F7	V100	0	0.164
1M	F7	V100	0	1.563
1M	F7	A25V75	25	1.563
1M	F7	A75V25	75	-1.493
1M	F7	V100	0	2.931
1M	F7	A-25V125	25	-1.493
1M	F7	A125V-25	125	-3.891
1M	F7	M100	NA	-0.868
1M	F7	V100	0	1.563
1M	F7	V100	0	1.563
1M	F7	V100	0	1.563
1M	F7	A125V-25	125	-0.164
1M	F7	V100	0	0.33
1M	F7	A150V-50	150	-3.891
1M	F7	A50V50	50	0.633
1M	F7	M100	NA	-0.868
1M	F7	A-25V125	25	-2.57
1M	F7	M100	NA	-1.493
1M	F7	V100	0	0.414
1M	F7	V100	0	0.5
1M	F7	V100	0	0.633
1M	F7	M100	NA	-2.071
1M	F2	M100	NA	0
1M	F2	A50V50	50	0
1M	F2	M100	NA	0
1M	F2	A-25V125	25	0
1M	F2	A75V25	75	0
1M	F2	A25V75	25	0
1M	F2	A75V25	75	0
1M	F2	V100	0	0
1M	F2	V100	0	0
1M	F2	V100	0	0
1M	F2	A-25V125	25	0
1M	F2	A-50V150	50	0
1M	F2	V100	0	0
1M	F2	M100	NA	0
1M	F2	A150V-50	150	0
1M	F2	A150V-50	150	0
1M	F2	A125V-25	125	0
1M	F2	M100	NA	0
1M	F2	A-50V150	50	0
1M	F2	A50V50	50	0
1M	F2	A-50V150	50	0
1M	F2	V100	0	0
1M	F2	M100	NA	0
1M	F2	V100	0	0
1M	F2	V100	0	0
1M	F2	A150V-50	150	0
1M	F2	A25V75	25	0
1M	F2	V100	0	0
1M	F2	V100	0	0
1M	F2	A-25V125	25	0
1M	F2	V100	0	0
1M	F2	V100	0	0
1M	F2	V100	0	0
1M	F2	V100	0	0
1M	F2	V100	0	0
1M	F2	V100	0	0
1M	F2	V100	0	0
1M	F2	M100	NA	0
1M	F2	M100	NA	0
1M	F2	V100	0	0
1M	F2	A25V75	25	0
1M	F2	M100	NA	0
1M	F2	M100	NA	0
1M	F2	V100	0	0
1M	F2	M100	NA	0
1M	F2	A125V-25	125	0
1M	F2	A75V25	75	0
1M	F2	V100	0	0
1M	F2	V100	0	0
1M	F6	V100	0	-1.362
1M	F6	A-25V125	25	-1.362
1M	F6	A-50V150	50	-1.362
1M	F6	A150V-50	150	-1.362
1M	F6	M100	NA	-1.362
1M	F6	M100	NA	0.725
1M	F6	M100	NA	-1.362
1M	F6	A125V-25	125	-3.468
1M	F6	V100	0	-1.362
1M	F6	V100	0	-1.362
1M	F6	A150V-50	150	0.725
1M	F6	A-25V125	25	-1.362
1M	F6	M100	NA	0.725
1M	F6	V100	0	-1.362
1M	F6	M100	NA	-1.362
1M	F6	M100	NA	-1.362
1M	F6	V100	0	0.725
1M	F6	A-50V150	50	-1.362
1M	F6	M100	NA	-1.362
1M	F6	V100	0	0.725
1M	F6	V100	0	0.725
1M	F6	V100	0	0.725
1M	F6	A50V50	50	0.725
1M	F6	A75V25	75	-3.468
1M	F6	A25V75	25	0.725
1M	F6	V100	0	0.725
1M	F6	V100	0	0.725
1M	F6	A75V25	75	0.725
1M	F6	V100	0	0.725
1M	F6	A25V75	25	0.725
1M	F6	M100	NA	-3.468
1M	F6	V100	0	0.725
1M	F6	A50V50	50	0.725
1M	F6	V100	0	0.725
1M	F6	M100	NA	0.725
1M	F6	V100	0	0.725
1M	F6	V100	0	0.725
1M	F6	V100	0	0.725
1M	F6	V100	0	0.725
1M	F6	V100	0	0.725
1M	F6	A50V50	50	0.725
1M	F6	V100	0	0.725
1M	F6	M100	NA	0.725
1M	F6	V100	0	0.725
1M	F6	A-25V125	25	0.725
1M	F6	A25V75	25	0.725
1M	F6	A125V-25	125	0.725
1M	F6	A150V-50	150	0.725
1M	F6	A75V25	75	0.725
1M	F7	M100	NA	0
1M	F7	A75V25	75	0
1M	F7	A-25V125	25	0
1M	F7	M100	NA	0
1M	F7	V100	0	0
1M	F7	V100	0	0
1M	F7	V100	0	0
1M	F7	A150V-50	150	0
1M	F7	A125V-25	125	0
1M	F7	V100	0	0
1M	F7	M100	NA	0
1M	F7	A-50V150	50	0
1M	F7	M100	NA	0
1M	F7	A50V50	50	0
1M	F7	V100	0	0
1M	F7	A75V25	75	0
1M	F7	V100	0	0
1M	F7	M100	NA	0
1M	F7	V100	0	0
1M	F7	V100	0	0
1M	F7	A150V-50	150	0
1M	F7	A125V-25	125	0
1M	F7	M100	NA	0
1M	F7	V100	0	0
1M	F7	V100	0	0
1M	F7	A50V50	50	0
1M	F7	A-50V150	50	0
1M	F7	V100	0	0
1M	F7	A-25V125	25	0
1M	F7	A-50V150	50	0
1M	F7	V100	0	0
1M	F7	V100	0	0
1M	F7	V100	0	0
1M	F7	A150V-50	150	0
1M	F7	M100	NA	0
1M	F7	A25V75	25	0
1M	F7	V100	0	0
1M	F7	A75V25	75	0
1M	F7	M100	NA	0
1M	F7	M100	NA	0
1M	F7	V100	0	0
1M	F7	M100	NA	0
1M	F7	V100	0	0
1M	F7	A125V-25	125	0
1M	F7	A25V75	25	0
1M	F7	A25V75	25	0
1M	F7	V100	0	0
1M	F7	V100	0	0
1M	F7	V100	0	0
2M	F3	A100	0	-2.071
2M	F3	M100	NA	-1.88
2M	F3	A75V25	25	-1.713
2M	F3	A50V50	50	-1.563
2M	F3	A50V50	50	0.588
2M	F3	A-25V125	25	0.917
2M	F3	M100	NA	0.917
2M	F3	A150V-50	50	-3.468
2M	F3	A-50V150	50	-2.57
2M	F3	M100	NA	-2.295
2M	F3	V100	0	-1.427
2M	F3	A100	0	0.678
2M	F3	M100	NA	0.917
2M	F3	M100	NA	0.917
2M	F3	A100	0	-4.615
2M	F3	A100	0	-2.931
2M	F3	V100	0	-1.301
2M	F3	M100	NA	-1.183
2M	F3	M100	NA	-0.968
2M	F3	A-50V150	50	1.183
2M	F3	M100	NA	1.301
2M	F3	A-25V125	25	0.5
2M	F3	V100	0	0.414
2M	F3	A150V-50	50	0.33
2M	F3	A125V-25	25	-1.073
2M	F3	A100	0	2.736
2M	F3	V100	0	1.563
2M	F3	A25V75	25	1.427
2M	F3	A100	0	-0.33
2M	F3	V100	0	-0.457
2M	F3	A125V-25	25	-0.819
2M	F3	A150V-50	50	-0.678
2M	F3	M100	NA	-0.588
2M	F3	V100	0	1.88
2M	F3	V100	0	1.713
2M	F3	A75V25	25	-0.819
2M	F3	A25V75	25	-0.457
2M	F3	V100	0	-0.082
2M	F3	A100	0	0.205
2M	F3	M100	NA	0.205
2M	F3	A100	0	2.736
2M	F3	A100	0	2.736
2M	F3	A50V50	50	-0.164
2M	F3	V100	0	-0.246
2M	F3	A100	0	0
2M	F3	A-50V150	50	0.082
2M	F3	V100	0	2.736
2M	F3	A75V25	25	2.736
2M	F3	A25V75	25	2.736
1M	F6	V100	0	-2.373
1M	F6	A150V-50	150	-2.373
1M	F6	M100	NA	-2.373
1M	F6	A50V50	50	0.356
1M	F6	A-25V125	25	-2.373
1M	F6	M100	NA	-2.373
1M	F6	A150V-50	150	-2.373
1M	F6	A-50V150	50	0.356
1M	F6	M100	NA	-2.373
1M	F6	V100	0	0.356
1M	F6	V100	0	0.356
1M	F6	V100	0	0.356
1M	F6	A75V25	75	0.356
1M	F6	A25V75	25	0.356
1M	F6	V100	0	0.356
1M	F6	V100	0	0.356
1M	F6	V100	0	0.356
1M	F6	A150V-50	150	0.356
1M	F6	A75V25	75	0.356
1M	F6	V100	0	0.356
1M	F6	A-50V150	50	0.356
1M	F6	V100	0	0.356
1M	F6	V100	0	0.356
1M	F6	V100	0	0.356
1M	F6	A50V50	50	0.356
1M	F6	V100	0	0.356
1M	F6	M100	NA	0.356
1M	F6	V100	0	0.356
1M	F6	V100	0	0.356
1M	F6	A50V50	50	0.356
1M	F6	M100	NA	0.356
1M	F6	A75V25	75	0.356
1M	F6	A25V75	25	0.356
1M	F6	A125V-25	125	0.356
1M	F6	V100	0	0.356
1M	F6	V100	0	0.356
1M	F6	V100	0	0.356
1M	F6	M100	NA	0.356
1M	F6	V100	0	0.356
1M	F6	M100	NA	0.356
2M	F3	M100	NA	-1.856
2M	F3	A100	0	-1.856
2M	F3	V100	0	-1.856
2M	F3	A25V75	25	2.467
2M	F3	M100	NA	-1.856
2M	F3	V100	0	2.186
2M	F3	M100	NA	-1.856
2M	F3	A125V-25	25	-1.856
2M	F3	V100	0	-1.856
2M	F3	M100	NA	-1.856
2M	F3	A125V-25	25	-1.856
2M	F3	A50V50	50	-1.856
2M	F3	A50V50	50	0.713
2M	F3	A150V-50	50	-0.046
2M	F3	A25V75	25	-1.856
2M	F3	A75V25	25	-1.856
2M	F3	V100	0	0.713
2M	F3	A100	0	-0.561
2M	F3	V100	0	-0.137
2M	F3	V100	0	0.713
2M	F3	A100	0	0.713
2M	F3	A-50V150	50	-0.561
2M	F3	M100	NA	-0.561
2M	F3	A25V75	25	1.957
2M	F3	A150V-50	50	0.713
2M	F3	A75V25	25	0.713
2M	F3	V100	0	3.39
2M	F3	M100	NA	0.713
2M	F3	A100	0	-0.561
2M	F3	V100	0	1.59
2M	F3	A-25V125	25	-0.561
2M	F3	A100	0	1.761
2M	F3	A100	0	2.836
2M	F3	A-50V150	50	4.615
2M	F3	V100	0	0.713
2M	F3	A75V25	25	-0.561
2M	F3	A100	0	-0.561
2M	F3	A-25V125	25	-0.561
2M	F3	M100	NA	0.046
2M	F3	M100	NA	0.713
2M	F3	A100	0	0.713
2M	F3	A100	0	0.713
2M	F3	V100	0	0.713
2M	F3	A-50V150	50	0.713
2M	F4	V100	0	-3.468
2M	F4	A100	0	-2.931
2M	F4	V100	0	-1.073
2M	F4	A150V-50	50	-0.968
2M	F4	A-50V150	50	-0.868
2M	F4	M100	NA	2.295
2M	F4	V100	0	4.615
2M	F4	A-25V125	25	-4.615
2M	F4	A-50V150	50	-2.57
2M	F4	A-25V125	25	-1.183
2M	F4	A50V50	50	-0.771
2M	F4	A100	0	-0.414
2M	F4	M100	NA	1.972
2M	F4	A150V-50	50	1.972
2M	F4	M100	NA	-2.071
2M	F4	A100	0	-2.295
2M	F4	V100	0	-0.678
2M	F4	M100	NA	-0.588
2M	F4	A100	0	-0.5
2M	F4	A100	0	2.931
2M	F4	A25V75	25	2.57
2M	F4	V100	0	-1.88
2M	F4	V100	0	-1.713
2M	F4	M100	NA	-1.427
2M	F4	A-50V150	50	-0.246
2M	F4	M100	NA	-0.33
2M	F4	A50V50	50	0.082
2M	F4	A75V25	25	1.713
2M	F4	V100	0	3.468
2M	F4	A25V75	25	-1.427
2M	F4	M100	NA	-1.427
2M	F4	V100	0	-0.164
2M	F4	A100	0	0
2M	F4	A150V-50	50	0.164
2M	F4	A125V-25	25	0.372
2M	F4	A125V-25	25	0.588
2M	F4	A100	0	0.678
2M	F4	V100	0	1.073
2M	F4	M100	NA	-0.082
2M	F4	A50V50	50	0.372
2M	F4	A75V25	25	0.372
2M	F4	M100	NA	0.372
2M	F4	A125V-25	25	0.868
2M	F4	A100	0	0.771
2M	F4	V100	0	0.968
2M	F4	A100	0	1.183
2M	F4	A100	0	1.301
2M	F4	M100	NA	1.427
2M	F4	A75V25	25	1.563
2M	F3	A125V-25	25	1.266
2M	F3	V100	0	-2.042
2M	F3	V100	0	-0.785
2M	F3	V100	0	-0.785
2M	F3	A-50V150	50	-0.785
2M	F3	A100	0	-0.785
2M	F3	M100	NA	-2.042
2M	F3	M100	NA	-2.042
2M	F3	V100	0	-0.785
2M	F3	A25V75	25	-2.042
2M	F3	A150V-50	50	-0.785
2M	F3	M100	NA	-0.785
2M	F3	A-25V125	25	2.042
2M	F3	A100	0	1.266
2M	F3	A100	0	-2.042
2M	F3	A75V25	25	-2.042
2M	F3	V100	0	1.266
2M	F3	M100	NA	-0.093
2M	F3	A100	0	1.266
2M	F3	A100	0	3.059
2M	F3	M100	NA	3.059
2M	F3	A25V75	25	1.266
2M	F3	A50V50	50	0.282
2M	F3	A25V75	25	0.187
2M	F3	A100	0	0.576
2M	F3	M100	NA	1.266
2M	F3	A-50V150	50	2.042
2M	F3	M100	NA	3.059
2M	F3	A100	0	3.059
2M	F3	A100	0	-2.042
2M	F3	V100	0	0.378
2M	F3	M100	NA	0.476
2M	F3	A-25V125	25	0.678
2M	F3	A150V-50	50	0.785
2M	F3	V100	0	-0.378
2M	F3	A75V25	25	-2.042
2M	F3	A125V-25	25	-2.042
2M	F3	M100	NA	-2.042
2M	F3	A-50V150	50	-0.093
2M	F3	M100	NA	-0.093
2M	F3	A100	0	1.266
2M	F3	A75V25	25	-0.093
2M	F3	V100	0	-0.093
2M	F4	A50V50	50	-1.183
2M	F4	M100	NA	-2.071
2M	F4	A125V-25	25	-1.563
2M	F4	A-50V150	50	-1.427
2M	F4	A50V50	50	-1.301
2M	F4	M100	NA	2.57
2M	F4	A150V-50	50	3.468
2M	F4	A100	0	-2.57
2M	F4	A100	0	-2.295
2M	F4	V100	0	0.164
2M	F4	V100	0	2.931
2M	F4	A75V25	25	-0.082
2M	F4	M100	NA	2.295
2M	F4	A100	0	4.615
2M	F4	V100	0	-2.931
2M	F4	A50V50	50	-1.713
2M	F4	V100	0	0.082
2M	F4	A-25V125	25	0
2M	F4	A25V75	25	-3.468
2M	F4	A-50V150	50	1.073
2M	F4	M100	NA	2.071
2M	F4	A-25V125	25	-0.678
2M	F4	A150V-50	50	-1.88
2M	F4	A125V-25	25	0.246
2M	F4	M100	NA	0.414
2M	F4	A100	0	1.713
2M	F4	V100	0	0.968
2M	F4	M100	NA	1.88
2M	F4	A125V-25	25	-0.164
2M	F4	A-50V150	50	-4.615
2M	F4	M100	NA	0.33
2M	F4	A100	0	0.678
2M	F4	A100	0	0.771
2M	F4	A100	0	0.868
2M	F4	M100	NA	1.183
2M	F4	A100	0	-0.246
2M	F4	V100	0	-0.678
2M	F4	A100	0	-0.678
2M	F4	A100	0	0.588
2M	F4	M100	NA	-0.678
2M	F4	A75V25	25	-0.678
2M	F4	V100	0	1.301
2M	F4	V100	0	0.5
2M	F4	A75V25	25	-0.678
2M	F4	M100	NA	-0.678
2M	F4	V100	0	-0.678
2M	F4	A25V75	25	-0.678
2M	F4	V100	0	1.563
2M	F4	A150V-50	50	1.427
2M	F5	A100	0	0.5
2M	F5	A100	0	0.414
2M	F5	M100	NA	-0.082
2M	F5	A25V75	25	0.588
2M	F5	M100	NA	0
2M	F5	V100	0	0.771
2M	F5	A-25V125	25	0.868
2M	F5	A75V25	25	-0.5
2M	F5	A-25V125	25	-0.246
2M	F5	M100	NA	-0.164
2M	F5	A100	0	1.073
2M	F5	M100	NA	0.678
2M	F5	A125V-25	25	0.082
2M	F5	M100	NA	0.164
2M	F5	M100	NA	-0.414
2M	F5	A100	0	-0.33
2M	F5	V100	0	1.183
2M	F5	A100	0	1.563
2M	F5	V100	0	0.968
2M	F5	A-25V125	25	1.427
2M	F5	A-50V150	50	0.246
2M	F5	V100	0	0.33
2M	F5	V100	0	2.931
2M	F5	A75V25	25	1.301
2M	F5	A25V75	25	1.713
2M	F5	A50V50	50	-1.02
2M	F5	V100	0	3.468
2M	F5	M100	NA	4.615
2M	F5	A100	0	-2.295
2M	F5	A100	0	-2.071
2M	F5	M100	NA	-1.88
2M	F5	M100	NA	-1.713
2M	F5	A100	0	-1.02
2M	F5	A150V-50	50	1.88
2M	F5	M100	NA	-1.02
2M	F5	A125V-25	25	-2.57
2M	F5	A50V50	50	-3.468
2M	F5	V100	0	2.57
2M	F5	A50V50	50	-1.02
[truncated: 5,520 more rows]
