# Supplementary material for: Mapping the adaptive landscape of Batesian mimicry using 3D-printed stimuli
Source: Nature. 2025 Jul 2;644(8077):706–13. doi: 10.1038/s41586-025-09216-3 (PMC12367557; doi:10.1038/s41586-025-09216-3)
Supplement: Supplementary file 10 — Source Data Fig. 4 [file 41586_2025_9216_MOESM10_ESM.csv]

colour	size	standardised_time
poor	perfect	0.897
poor	perfect	0.925
poor	perfect	0.919
poor	perfect	0.977
poor	perfect	0.877
poor	perfect	0.874
poor	perfect	0.875
poor	perfect	0.847
poor	perfect	2.669
poor	perfect	0.782
poor	perfect	0.675
good	perfect	0.873
good	perfect	1.264
good	perfect	0.91
good	perfect	0.803
good	perfect	1.346
good	perfect	1.095
good	perfect	0.667
good	perfect	2.393
good	perfect	1.073
good	perfect	2.106
good	perfect	1.2
poor	poor	0.6
poor	poor	0.876
poor	poor	0.901
poor	poor	1.401
poor	poor	0.889
poor	poor	1.072
poor	poor	0.863
poor	poor	0.995
poor	poor	0.953
poor	poor	0.895
poor	poor	0.407
poor	poor	0.686
poor	poor	0.764
poor	poor	1.057
good	good	1.008
good	good	1.303
good	good	0.667
good	good	0.784
good	good	1.061
good	good	1.324
good	good	0.923
good	good	1.196
good	good	0.817
good	good	0.717
good	good	0.88
perfect	perfect	1.206
perfect	perfect	1.101
perfect	perfect	1.236
perfect	perfect	1.114
perfect	perfect	1.827
perfect	perfect	1.645
perfect	perfect	1.397
perfect	perfect	1.11
perfect	perfect	0.768
perfect	perfect	1.23
perfect	perfect	1.219
perfect	perfect	1.28
perfect	perfect	1.599
perfect	perfect	1.842
perfect	perfect	1.008
perfect	perfect	1.401
perfect	perfect	1.459
perfect	perfect	1.494
perfect	perfect	1.132
perfect	perfect	1.687
perfect	perfect	1.083
perfect	perfect	1.135
perfect	perfect	1.258
perfect	perfect	1.11
perfect	perfect	1.238
perfect	perfect	1.117
perfect	perfect	1.01
poor	perfect	0.833
poor	perfect	1.006
poor	perfect	0.499
poor	perfect	0.949
poor	perfect	0.827
poor	perfect	1.157
poor	perfect	1.938
poor	perfect	1.102
poor	perfect	0.535
poor	perfect	0.713
poor	perfect	0.343
poor	perfect	0.679
poor	perfect	0.773
poor	perfect	0.683
poor	perfect	0.726
poor	perfect	1.543
good	perfect	0.604
good	perfect	0.688
good	perfect	0.829
good	perfect	0.933
good	perfect	0.908
good	perfect	0.872
good	perfect	0.659
good	perfect	0.859
good	perfect	1.5
good	perfect	0.663
good	perfect	0.925
good	perfect	1.053
poor	poor	1.021
poor	poor	0.989
poor	poor	0.645
poor	poor	0.828
poor	poor	0.649
poor	poor	0.911
poor	poor	1.097
poor	poor	0.741
good	good	1.055
good	good	0.989
good	good	0.796
good	good	0.91
good	good	1.398
good	good	0.953
good	good	0.916
good	good	0.903
good	good	0.912
good	good	1.025
good	good	0.919
good	good	1.151
perfect	poor	1.108
perfect	poor	1.3
perfect	poor	0.953
perfect	poor	1.577
perfect	poor	0.938
perfect	poor	1.1
perfect	poor	1.015
perfect	poor	1.623
perfect	poor	1.315
perfect	poor	1.145
perfect	poor	1.341
perfect	poor	0.934
perfect	poor	0.921
perfect	good	0.947
perfect	good	1.159
perfect	good	1.095
perfect	good	1.772
perfect	good	1.007
perfect	good	1.529
perfect	good	1.38
perfect	good	1.262
perfect	good	1.302
perfect	good	0.931
perfect	good	0.997
perfect	good	0.49
perfect	perfect	1.349
perfect	perfect	1.22
perfect	perfect	1.494
perfect	perfect	0.828
perfect	perfect	0.784
perfect	perfect	0.933
perfect	perfect	1.821
perfect	perfect	1.721
perfect	perfect	1.292
perfect	perfect	1.206
perfect	perfect	0.927
perfect	perfect	1.766
perfect	perfect	1.317
perfect	perfect	1.232
perfect	perfect	1.318
perfect	perfect	1.487
perfect	perfect	1.104
perfect	perfect	1.133
perfect	perfect	1.092
perfect	perfect	1.104
perfect	perfect	1.109
perfect	perfect	0.977
perfect	perfect	1.451
perfect	perfect	1.134
poor	perfect	0.81
poor	perfect	0.856
poor	perfect	1.096
poor	perfect	0.711
poor	perfect	1.072
poor	perfect	0.935
poor	perfect	0.744
poor	perfect	0.897
poor	perfect	0.864
poor	perfect	0.582
poor	perfect	0.783
poor	perfect	0.609
poor	perfect	0.408
good	perfect	0.748
good	perfect	0.903
good	perfect	0.794
good	perfect	0.609
good	perfect	0.928
good	perfect	0.818
good	perfect	0.815
good	perfect	0.796
good	perfect	0.813
poor	poor	0.962
poor	poor	0.884
poor	poor	0.762
poor	poor	0.72
poor	poor	0.91
poor	poor	0.855
poor	poor	1.357
poor	poor	0.872
poor	poor	0.935
poor	poor	0.831
poor	poor	0.927
good	good	0.865
good	good	0.768
good	good	0.915
good	good	0.889
good	good	0.891
good	good	0.795
good	good	0.878
good	good	1.016
good	good	0.956
good	good	0.627
good	good	0.749
good	good	0.854
perfect	perfect	1.5
perfect	perfect	0.878
perfect	perfect	1.828
perfect	perfect	1.62
perfect	perfect	1.264
perfect	perfect	1.05
perfect	perfect	1.187
perfect	perfect	1.258
perfect	perfect	1.217
perfect	perfect	1.528
perfect	perfect	0.929
perfect	perfect	1.127
perfect	perfect	1.26
perfect	perfect	1.117
perfect	perfect	1.012
perfect	perfect	1.031
perfect	perfect	1.037
perfect	perfect	1.11
perfect	perfect	0.643
perfect	perfect	1.036
perfect	perfect	1.576
perfect	perfect	1.145
perfect	perfect	2.025
perfect	perfect	1.209
perfect	perfect	1.237
poor	perfect	0.89
poor	perfect	0.842
poor	perfect	0.892
poor	perfect	0.905
poor	perfect	0.989
poor	perfect	0.937
poor	perfect	0.928
poor	perfect	0.733
poor	perfect	0.962
poor	perfect	1.029
poor	perfect	0.744
poor	perfect	0.817
poor	perfect	0.709
poor	perfect	1.393
poor	perfect	1.072
poor	perfect	1.041
good	perfect	0.828
good	perfect	0.925
good	perfect	0.873
good	perfect	1.053
good	perfect	0.854
good	perfect	1.105
good	perfect	0.582
good	perfect	0.911
good	perfect	0.799
good	perfect	0.878
good	good	0.679
good	good	2.545
good	good	0.794
good	good	0.788
good	good	0.861
good	good	0.84
good	good	1.316
good	good	1.094
good	good	0.797
good	good	1.067
good	good	0.89
good	good	1.542
good	good	0.895
good	good	0.908
perfect	poor	0.838
perfect	poor	1.124
perfect	poor	1.081
perfect	poor	0.939
perfect	poor	0.914
perfect	poor	0.749
perfect	poor	1.059
perfect	poor	0.919
perfect	poor	1.427
perfect	poor	0.907
perfect	poor	0.935
perfect	poor	1.355
perfect	poor	1.022
perfect	poor	1.452
perfect	good	0.906
perfect	good	1.082
perfect	good	1.041
perfect	good	1.45
perfect	good	1.029
perfect	good	1.091
perfect	good	1.455
perfect	good	1.511
perfect	good	1.176
perfect	good	0.886
perfect	good	1.007
perfect	poor	0.921
perfect	poor	0.882
perfect	poor	0.881
perfect	poor	1.036
perfect	poor	1.304
perfect	poor	2.087
perfect	poor	1.217
perfect	poor	0.743
perfect	poor	1.059
perfect	poor	1.043
perfect	poor	1.098
perfect	poor	1.223
perfect	good	1.118
perfect	good	1.067
perfect	good	1.132
perfect	good	1.101
perfect	good	1.312
perfect	good	1.217
perfect	good	1.282
perfect	good	1.243
perfect	good	1.281
perfect	good	1.166
perfect	good	2.707
perfect	good	1.747
perfect	good	1.327
perfect	good	1.797
poor	poor	0.741
poor	poor	0.957
poor	poor	0.91
poor	poor	1.037
poor	poor	0.936
poor	poor	0.905
poor	poor	0.911
poor	poor	1.047
poor	poor	0.762
poor	poor	0.893
poor	poor	0.788
poor	poor	0.568
poor	poor	0.77
poor	poor	0.977
poor	poor	0.803
poor	poor	0.872
perfect	perfect	1.124
perfect	perfect	1.236
perfect	perfect	1.317
perfect	perfect	1.091
perfect	perfect	1.412
perfect	perfect	1.955
perfect	perfect	1.1
perfect	perfect	1.363
perfect	perfect	1.05
perfect	perfect	0.987
perfect	perfect	1.264
perfect	perfect	1.243
perfect	perfect	1.121
perfect	perfect	1.473
perfect	poor	1.435
perfect	poor	1.082
perfect	poor	1.171
perfect	poor	1.195
perfect	poor	1.227
perfect	poor	1.237
perfect	poor	1.797
perfect	poor	1.002
perfect	poor	0.996
perfect	poor	1.315
perfect	poor	1.252
perfect	good	1.21
perfect	good	0.997
perfect	good	1.327
perfect	good	1.279
perfect	good	1.281
perfect	good	1.132
perfect	good	1.3
perfect	good	1.013
perfect	good	1.021
