# Supplementary material for: Mapping the adaptive landscape of Batesian mimicry using 3D-printed stimuli
Source: Nature. 2025 Jul 2;644(8077):706–13. doi: 10.1038/s41586-025-09216-3 (PMC12367557; doi:10.1038/s41586-025-09216-3)
Supplement: Supplementary file 11 — Source Data Fig. 5 [file 41586_2025_9216_MOESM11_ESM.csv]

predator	stimulus	protection
Mantis	fly	116
Mantis	75% fly	122
Mantis	fly	182
Mantis	75% fly	97
Mantis	75% wasp	298
Mantis	wasp	246
Mantis	wasp	425
Mantis	50-50	341
Mantis	75% wasp	340
Mantis	fly	166
Mantis	75% fly	145
Mantis	wasp	309
Mantis	50-50	255
Mantis	75% wasp	230
Mantis	fly	83
Mantis	75% fly	221
Mantis	wasp	355
Mantis	wasp	241
Mantis	75% wasp	314
Mantis	50-50	247
Mantis	fly	63
Mantis	50-50	212
Mantis	50-50	330
Mantis	fly	230
Mantis	75% fly	146
Mantis	50-50	200
Mantis	wasp	401
Mantis	75% wasp	273
Mantis	wasp	303
Mantis	fly	128
Mantis	75% fly	185
Mantis	75% wasp	394
Mantis	50-50	300
Mantis	75% wasp	235
Mantis	50-50	242
Mantis	fly	46
Mantis	75% fly	64
Mantis	75% fly	124
Mantis	75% wasp	358
Mantis	wasp	475
Crab spider	fly	-4
Crab spider	fly	-2
Crab spider	75% wasp	-0
Crab spider	50-50	-0
Crab spider	50-50	-0
Crab spider	fly	-0
Crab spider	fly	-0
Crab spider	fly	-0
Crab spider	wasp	-6
Crab spider	wasp	-0
Crab spider	50-50	-4
Crab spider	fly	-3
Crab spider	fly	-4
Crab spider	50-50	-0
Crab spider	fly	-2
Crab spider	wasp	-0
Crab spider	wasp	-2
Crab spider	wasp	-2
Crab spider	75% wasp	-2
Crab spider	75% fly	-3
Crab spider	50-50	-1
Crab spider	75% fly	-0
Crab spider	wasp	-0
Crab spider	fly	-4
Crab spider	75% fly	-3
Crab spider	50-50	-1
Crab spider	75% wasp	-2
Crab spider	75% wasp	-3
Crab spider	75% wasp	-1
Crab spider	75% fly	-7
Crab spider	75% fly	-0
Crab spider	75% fly	-1
Crab spider	fly	-3
Crab spider	75% fly	-2
Crab spider	fly	-2
Crab spider	75% fly	-2
Crab spider	75% fly	-1
Crab spider	wasp	-6
Crab spider	fly	-2
Crab spider	wasp	-1
Crab spider	fly	-0
Crab spider	50-50	-0
Crab spider	75% fly	-2
Crab spider	50-50	-4
Crab spider	wasp	-0
Crab spider	fly	-1
Crab spider	fly	-3
Crab spider	fly	-3
Crab spider	75% fly	-3
Crab spider	fly	-2
Crab spider	50-50	-0
Crab spider	50-50	-2
Crab spider	fly	-0
Crab spider	wasp	-6
Crab spider	75% wasp	-2
Crab spider	wasp	-0
Crab spider	50-50	-3
Crab spider	75% wasp	-0
Crab spider	75% fly	-0
Crab spider	75% fly	-0
Crab spider	75% fly	-0
Crab spider	wasp	-0
Crab spider	75% fly	-2
Crab spider	wasp	-0
Crab spider	75% fly	-0
Crab spider	wasp	-4
Crab spider	75% fly	-3
Crab spider	wasp	-2
Crab spider	fly	-5
Crab spider	wasp	-2
Crab spider	fly	-3
Crab spider	75% wasp	-0
Crab spider	fly	-2
Crab spider	75% wasp	-1
Crab spider	wasp	-1
Crab spider	75% wasp	-0
Crab spider	fly	-1
Crab spider	wasp	-0
Crab spider	fly	-3
Crab spider	50-50	-0
Crab spider	wasp	-0
Crab spider	75% wasp	-1
Crab spider	fly	-5
Crab spider	50-50	-0
Crab spider	75% fly	-0
Crab spider	50-50	-0
Crab spider	wasp	-0
Crab spider	75% wasp	-0
Crab spider	75% fly	-0
Crab spider	75% wasp	-0
Crab spider	wasp	-2
Crab spider	wasp	-1
Crab spider	75% wasp	-2
Crab spider	75% fly	-3
Crab spider	75% wasp	-4
Crab spider	75% fly	-2
Crab spider	50-50	-0
Crab spider	75% wasp	-4
Crab spider	50-50	-3
Crab spider	50-50	-0
Crab spider	75% wasp	-0
Crab spider	75% wasp	-0
Crab spider	75% wasp	-4
Crab spider	75% wasp	-3
Crab spider	wasp	-5
Crab spider	75% wasp	-0
Crab spider	50-50	-1
Crab spider	75% fly	-0
Crab spider	50-50	-0
Crab spider	75% wasp	-0
Crab spider	75% wasp	-2
Crab spider	wasp	-0
Crab spider	75% fly	-0
Crab spider	75% wasp	-0
Crab spider	wasp	-0
Crab spider	75% fly	-3
Crab spider	75% wasp	-0
Crab spider	75% fly	-3
Crab spider	wasp	-6
Crab spider	50-50	-1
Crab spider	75% fly	-4
Crab spider	fly	-2
Crab spider	wasp	-0
Crab spider	75% fly	-3
Crab spider	50-50	-0
Crab spider	75% wasp	-1
Crab spider	75% wasp	-1
Crab spider	fly	-4
Crab spider	50-50	-1
Crab spider	50-50	-2
Crab spider	75% wasp	-2
Crab spider	50-50	-2
Crab spider	wasp	-1
Crab spider	fly	-3
Crab spider	75% fly	-2
Crab spider	fly	-4
Crab spider	75% wasp	-4
Crab spider	wasp	-3
Crab spider	50-50	-3
Crab spider	50-50	-3
Crab spider	75% wasp	-0
Crab spider	50-50	-3
Crab spider	wasp	-0
Crab spider	75% fly	-3
Crab spider	fly	-3
Crab spider	50-50	-2
Crab spider	50-50	-0
Crab spider	50-50	-0
Crab spider	fly	-4
Crab spider	75% fly	-0
Jumping spider	50-50	-6
Jumping spider	fly	-3
Jumping spider	wasp	-4
Jumping spider	wasp	-1
Jumping spider	75% wasp	-14
Jumping spider	fly	-17
Jumping spider	75% fly	-11
Jumping spider	75% wasp	-7
Jumping spider	wasp	-9
Jumping spider	wasp	-5
Jumping spider	fly	-2
Jumping spider	75% fly	-5
Jumping spider	fly	-6
Jumping spider	50-50	-10
Jumping spider	75% wasp	-0
Jumping spider	50-50	-3
Jumping spider	wasp	-8
Jumping spider	wasp	-3
Jumping spider	fly	-9
Jumping spider	75% wasp	-4
Jumping spider	fly	-11
Jumping spider	75% fly	-17
Jumping spider	75% fly	-9
Jumping spider	wasp	-10
Jumping spider	fly	-2
Jumping spider	75% wasp	-1
Jumping spider	wasp	-1
Jumping spider	fly	-6
Jumping spider	50-50	-5
Jumping spider	75% wasp	-4
Jumping spider	wasp	-3
Jumping spider	fly	-7
Jumping spider	75% fly	-8
Jumping spider	wasp	-2
Jumping spider	fly	-13
Jumping spider	50-50	-12
Jumping spider	75% fly	-17
Jumping spider	wasp	-9
Jumping spider	fly	-17
Jumping spider	50-50	-13
Jumping spider	wasp	-6
Jumping spider	fly	-9
Jumping spider	75% wasp	-3
Jumping spider	75% fly	-1
Jumping spider	fly	-13
Jumping spider	wasp	-10
Jumping spider	50-50	-3
Jumping spider	wasp	-4
Jumping spider	fly	-11
Jumping spider	75% wasp	-3
Jumping spider	50-50	-3
Jumping spider	wasp	-3
Jumping spider	fly	-4
Jumping spider	75% wasp	-6
Jumping spider	fly	-17
Jumping spider	wasp	-2
Jumping spider	75% fly	-12
